# Supplementary material for: Unique immune and other responses of human nasal epithelial cells infected with H5N1 avian influenza virus compared to seasonal human influenza A and B viruses
Source: Emerg Microbes Infect. 2025 Mar 24;14(1):2484330. doi: 10.1080/22221751.2025.2484330 (PMC11980200; doi:10.1080/22221751.2025.2484330)
Supplement: Table S6 Full Pathway List of Human Seasonal versus Avian Influenza.xlsx [file TEMI_A_2484330_SM9109.xlsx]

## Sheet: 48hpi GO both up
ID	Description	GeneRatio	BgRatio	pvalue	p.adjust	qvalue	geneID	Count
GO:0009615	response to virus	92/545	436/18870	3.43352e-53	1.46268e-49	1.13342e-49	IFNL3/CXCL10/IFNL1/ZBP1/OASL/RSAD2/APOBEC3A/IFIT2/IFNL2/CCL5/IFIT1/IFIT3/ISG15/CXCL9/MX2/IFIT1B/AIM2/IFI6/HERC5/GBP5/IFI44L/IFIH1/GBP1/MX1/OAS1/USP18/ISG20/OAS3/IFITM1/TRIM31/DUOX2/DDX60L/IRF7/FOSL1/OAS2/BST2/IFI27/NLRC5/DDX60/TLR2/IFI44/NT5C3A/TNFAIP3/MLKL/STAT1/CCL22/PMAIP1/DHX58/APOBEC3G/PARP9/TRIM21/IFITM3/RTP4/PML/ZNFX1/IFIT5/PLSCR1/NMI/TRIM22/GBP2/JAK2/TRIM5/LGALS9/EXT1/IFITM2/IRF1/MICB/TLR…	92
GO:0051607	defense response to virus	79/545	334/18870	1.50047e-49	2.71904e-46	2.10697e-46	IFNL3/CXCL10/IFNL1/ZBP1/OASL/RSAD2/APOBEC3A/IFIT2/IFNL2/IFIT1/IFIT3/ISG15/CXCL9/MX2/IFIT1B/AIM2/IFI6/HERC5/GBP5/IFI44L/IFIH1/GBP1/MX1/OAS1/USP18/ISG20/OAS3/IFITM1/TRIM31/DDX60L/IRF7/OAS2/BST2/IFI27/NLRC5/DDX60/TLR2/NT5C3A/TNFAIP3/MLKL/STAT1/PMAIP1/DHX58/APOBEC3G/PARP9/TRIM21/IFITM3/RTP4/PML/ZNFX1/IFIT5/PLSCR1/TRIM22/GBP2/TRIM5/IFITM2/IRF1/MICB/TLR3/GBP3/CASP1/EIF2AK2/ZC3HAV1/MYD88/DTX3L/ZC3H12A/A…	79
GO:0140546	defense response to symbiont	79/545	335/18870	1.91482e-49	2.71904e-46	2.10697e-46	IFNL3/CXCL10/IFNL1/ZBP1/OASL/RSAD2/APOBEC3A/IFIT2/IFNL2/IFIT1/IFIT3/ISG15/CXCL9/MX2/IFIT1B/AIM2/IFI6/HERC5/GBP5/IFI44L/IFIH1/GBP1/MX1/OAS1/USP18/ISG20/OAS3/IFITM1/TRIM31/DDX60L/IRF7/OAS2/BST2/IFI27/NLRC5/DDX60/TLR2/NT5C3A/TNFAIP3/MLKL/STAT1/PMAIP1/DHX58/APOBEC3G/PARP9/TRIM21/IFITM3/RTP4/PML/ZNFX1/IFIT5/PLSCR1/TRIM22/GBP2/TRIM5/IFITM2/IRF1/MICB/TLR3/GBP3/CASP1/EIF2AK2/ZC3HAV1/MYD88/DTX3L/ZC3H12A/A…	79
GO:0045088	regulation of innate immune response	75/545	425/18870	1.50533e-37	1.60318e-34	1.24229e-34	ZBP1/OASL/RSAD2/CCL5/ISG15/AIM2/LAG3/GBP5/NCF1/IFIH1/FFAR2/OAS1/USP18/OAS3/TRIM31/IRF7/IFI35/FOSL1/BIRC3/CEACAM1/EREG/SLC15A3/NLRC5/DDX60/TLR2/ADAM8/SERPING1/TNFAIP3/TNIP3/HLA-F/DHX58/PIK3AP1/PARP9/TRIM21/ZNFX1/HLA-G/PLSCR1/NMI/GBP2/TRIM5/LGALS9/HLA-B/NECTIN2/HLA-E/IRAK2/IRF1/TLR3/CASP1/EIF2AK2/HLA-A/PARP14/MYD88/STAT2/IKBKE/NFKBIA/TRIM25/NFKBIZ/IFI16/CLEC7A/CD40/NOD2/ADAR/N4BP1/NOD1/TRAFD1/CASP8…	75
GO:0050792	regulation of viral process	44/545	168/18870	7.78581e-30	6.63351e-27	5.14027e-27	IFNL3/OASL/RSAD2/APOBEC3A/CCL5/IFIT1/ISG15/LAMP3/IFIH1/MX1/OAS1/ISG20/OAS3/IFITM1/TRIM31/OAS2/BST2/STAT1/CXCL8/APOBEC3G/TRIM21/IFITM3/ZNFX1/IFIT5/PLSCR1/TRIM22/TRIM5/LGALS9/CH25H/NECTIN2/IFITM2/EIF2AK2/ZC3HAV1/APOBEC3F/LY6E/TRIM25/TRIM38/IFI16/TRIM14/ADAR/N4BP1/FMR1/CD74/STOM	44
GO:1903900	regulation of viral life cycle	41/545	143/18870	1.37337e-29	9.75094e-27	7.55596e-27	IFNL3/OASL/RSAD2/APOBEC3A/CCL5/IFIT1/ISG15/LAMP3/IFIH1/MX1/OAS1/ISG20/OAS3/IFITM1/TRIM31/OAS2/BST2/CXCL8/APOBEC3G/TRIM21/IFITM3/ZNFX1/IFIT5/PLSCR1/TRIM22/TRIM5/LGALS9/CH25H/NECTIN2/IFITM2/EIF2AK2/ZC3HAV1/APOBEC3F/LY6E/TRIM25/TRIM38/IFI16/ADAR/N4BP1/FMR1/CD74	41
GO:0031349	positive regulation of defense response	69/545	480/18870	7.4079e-29	4.50823e-26	3.49341e-26	ZBP1/OASL/RSAD2/CCL5/AIM2/LAG3/GBP5/IDO1/IFIH1/FFAR2/OAS1/OAS3/TRIM31/IRF7/IFI35/FOSL1/BIRC3/EREG/SLC15A3/PTGS2/NLRC5/DDX60/TLR2/ADAM8/TNFAIP3/TNIP3/HLA-F/DHX58/PIK3AP1/PARP9/NUPR1/CX3CL1/ZNFX1/HLA-G/PLSCR1/NMI/GBP2/TRIM5/NECTIN2/HLA-E/IRAK2/IRF1/TLR3/CASP1/EIF2AK2/MYD88/IL15/IKBKE/NFKBIA/TRIM25/OPTN/LDLR/NFKBIZ/IFI16/CLEC7A/CD40/NOD2/CD47/NOD1/USP15/IRAK3/MDK/CTSS/WDFY1/GRN/CASP4/CTSC/ALPK1/IL33	69
GO:0048525	negative regulation of viral process	34/545	93/18870	9.63405e-29	5.13013e-26	3.97531e-26	IFNL3/OASL/RSAD2/APOBEC3A/CCL5/IFIT1/ISG15/IFIH1/MX1/OAS1/ISG20/OAS3/IFITM1/TRIM31/OAS2/BST2/STAT1/APOBEC3G/TRIM21/IFITM3/ZNFX1/IFIT5/PLSCR1/TRIM5/CH25H/IFITM2/EIF2AK2/ZC3HAV1/APOBEC3F/LY6E/TRIM25/IFI16/TRIM14/N4BP1	34
GO:0002833	positive regulation of response to biotic stimulus	58/545	369/18870	2.20424e-26	1.01008e-23	7.82705e-24	ZBP1/OASL/RSAD2/CCL5/AIM2/LAG3/GBP5/IFIH1/FFAR2/OAS1/OAS3/TRIM31/CD274/IRF7/IFI35/FOSL1/BIRC3/EREG/SLC15A3/NLRC5/DDX60/TLR2/ADAM8/TNFAIP3/TNIP3/HLA-F/DHX58/PIK3AP1/PARP9/ZNFX1/HLA-G/PLSCR1/NMI/GBP2/TRIM5/NECTIN2/HLA-E/IRAK2/IRF1/TLR3/CASP1/EIF2AK2/MYD88/IKBKE/NFKBIA/TRIM25/NFKBIZ/IFI16/CLEC7A/CD40/NOD2/NOD1/USP15/IRAK3/CTSS/WDFY1/GRN/ALPK1	58
GO:0045089	positive regulation of innate immune response	56/545	343/18870	2.37108e-26	1.01008e-23	7.82705e-24	ZBP1/OASL/RSAD2/CCL5/AIM2/LAG3/GBP5/IFIH1/FFAR2/OAS1/OAS3/TRIM31/IRF7/IFI35/FOSL1/BIRC3/EREG/SLC15A3/NLRC5/DDX60/TLR2/ADAM8/TNFAIP3/TNIP3/HLA-F/DHX58/PIK3AP1/PARP9/ZNFX1/HLA-G/PLSCR1/NMI/GBP2/TRIM5/NECTIN2/HLA-E/IRAK2/IRF1/TLR3/CASP1/EIF2AK2/MYD88/IKBKE/NFKBIA/TRIM25/NFKBIZ/IFI16/CLEC7A/CD40/NOD2/NOD1/USP15/IRAK3/CTSS/WDFY1/ALPK1	56
GO:0045071	negative regulation of viral genome replication	26/545	55/18870	8.58072e-26	3.32308e-23	2.57504e-23	IFNL3/OASL/RSAD2/APOBEC3A/CCL5/IFIT1/ISG15/IFIH1/MX1/OAS1/ISG20/OAS3/IFITM1/OAS2/BST2/APOBEC3G/IFITM3/ZNFX1/IFIT5/PLSCR1/IFITM2/EIF2AK2/ZC3HAV1/APOBEC3F/IFI16/N4BP1	26
GO:0045069	regulation of viral genome replication	29/545	85/18870	1.088e-23	3.86241e-21	2.99296e-21	IFNL3/OASL/RSAD2/APOBEC3A/CCL5/IFIT1/ISG15/IFIH1/MX1/OAS1/ISG20/OAS3/IFITM1/OAS2/BST2/CXCL8/APOBEC3G/IFITM3/ZNFX1/IFIT5/PLSCR1/IFITM2/EIF2AK2/ZC3HAV1/APOBEC3F/TRIM38/IFI16/ADAR/N4BP1	29
GO:0019058	viral life cycle	50/545	321/18870	1.12912e-22	3.70003e-20	2.86714e-20	IFNL3/OASL/RSAD2/APOBEC3A/CCL5/IFIT1/ISG15/LAMP3/IFIH1/MX1/OAS1/ISG20/OAS3/IFITM1/TRIM31/OAS2/BST2/IFI27/CXCL8/APOBEC3G/TRIM21/ICAM1/IFITM3/ZNFX1/IFIT5/PLSCR1/TRIM22/TRIM5/LGALS9/CH25H/NECTIN2/IFITM2/EIF2AK2/ZC3HAV1/ACE2/ZC3H12A/APOBEC3F/LY6E/TRIM25/TRIM38/LDLR/IFI16/CD55/ADAR/SCARB2/N4BP1/FMR1/CD74/CHMP5/STOM	50
GO:0019079	viral genome replication	33/545	131/18870	4.55964e-22	1.38743e-19	1.07512e-19	IFNL3/OASL/RSAD2/APOBEC3A/CCL5/IFIT1/ISG15/IFIH1/MX1/OAS1/ISG20/OAS3/IFITM1/OAS2/BST2/IFI27/CXCL8/APOBEC3G/IFITM3/ZNFX1/IFIT5/PLSCR1/IFITM2/EIF2AK2/ZC3HAV1/ZC3H12A/APOBEC3F/TRIM38/IFI16/ADAR/N4BP1/FMR1/STOM	33
GO:0016032	viral process	56/545	432/18870	2.61019e-21	7.41294e-19	5.74425e-19	IFNL3/OASL/RSAD2/APOBEC3A/CCL5/IFIT1/ISG15/LAMP3/IFIH1/MX1/OAS1/ISG20/OAS3/IFITM1/TRIM31/IRF7/OAS2/BST2/IFI27/STAT1/CXCL8/APOBEC3G/PARP9/TRIM21/ICAM1/PARP10/IFITM3/ZNFX1/IFIT5/PLSCR1/TRIM22/TRIM5/LGALS9/CH25H/NECTIN2/IFITM2/EIF2AK2/ZC3HAV1/ACE2/ZC3H12A/APOBEC3F/LY6E/TRIM25/TRIM38/LDLR/IFI16/TRIM14/CD55/ADAR/SCARB2/N4BP1/FMR1/CD74/SP1/CHMP5/STOM	56
GO:0001819	positive regulation of cytokine production	60/545	499/18870	4.24015e-21	1.12894e-18	8.7481e-19	IFNL1/RSAD2/ISG15/AIM2/GBP5/IDO1/C3AR1/IFIH1/FFAR2/OAS1/OAS3/CD274/IRF7/OAS2/EREG/EBI3/PTGS2/TLR2/ADAM8/STAT1/HLA-F/DHX58/HTR2B/SERPINB7/TMEM106A/CX3CL1/SAA1/HLA-G/JAK2/LGALS9/HLA-E/IRF1/TLR3/CASP1/EIF2AK2/HLA-A/ZC3HAV1/MYD88/PRKD2/IL15/DDIT3/IKBKE/B2M/IFI16/CLEC7A/CD40/NOD2/BTN3A1/CD55/IL18R1/PTAFR/IL7/NOD1/NOX1/CASP8/IRAK3/MDK/BTN3A2/CD74/IL33	60
GO:0002757	immune response-activating signaling pathway	58/545	473/18870	7.70147e-21	1.9299e-18	1.49547e-18	OASL/RSAD2/AIM2/GBP5/C3AR1/IFIH1/GBP1/FFAR2/OAS1/THEMIS2/OAS3/TRIM31/IRF7/IFI35/FOSL1/BIRC3/CEACAM1/SLC15A3/DDX60/TLR2/TNFAIP3/TNIP3/DHX58/CD38/PIK3AP1/FYB1/PLSCR1/NMI/GBP2/NECTIN2/IRAK2/IRF1/MICB/TLR3/CASP1/EIF2AK2/HLA-A/MYD88/ZC3H12A/PRKD2/NFKBIA/TRIM25/RBCK1/NFKBIZ/CLEC7A/CD40/NOD2/BTN3A3/BTN3A1/CD47/NOD1/USP15/IRAK3/BTN2A1/CTSS/BTN3A2/WDFY1/ALPK1	58
GO:0034341	response to type II interferon	33/545	143/18870	8.92602e-21	2.11249e-18	1.63696e-18	CCL5/GBP5/GBP4/GBP1/IFITM1/CCL20/BST2/NLRC5/TLR2/STAT1/CCL22/PARP9/TRIM21/CX3CL1/IFITM3/GBP2/GCH1/JAK2/LGALS9/IFITM2/IRF1/NUB1/TLR3/GBP3/CASP1/PARP14/CDC42EP2/CXCL16/SP100/CD40/CD47/KYNU/CD74	33
GO:0002218	activation of innate immune response	44/545	276/18870	1.77098e-20	3.97073e-18	3.0769e-18	ZBP1/OASL/RSAD2/AIM2/GBP5/IFIH1/FFAR2/OAS1/OAS3/TRIM31/IRF7/IFI35/FOSL1/BIRC3/SLC15A3/DDX60/TLR2/TNFAIP3/TNIP3/DHX58/PIK3AP1/ZNFX1/NMI/GBP2/TRIM5/IRAK2/IRF1/TLR3/CASP1/EIF2AK2/MYD88/NFKBIA/TRIM25/NFKBIZ/IFI16/CLEC7A/CD40/NOD2/NOD1/USP15/IRAK3/CTSS/WDFY1/ALPK1	44
GO:0002764	immune response-regulating signaling pathway	59/545	500/18870	2.36206e-20	5.03119e-18	3.89864e-18	OASL/RSAD2/AIM2/GBP5/C3AR1/IFIH1/GBP1/FFAR2/OAS1/THEMIS2/OAS3/TRIM31/IRF7/IFI35/FOSL1/BIRC3/CEACAM1/SLC15A3/DDX60/TLR2/TNFAIP3/TNIP3/DHX58/CD38/PIK3AP1/FYB1/HLA-G/PLSCR1/NMI/GBP2/NECTIN2/IRAK2/IRF1/MICB/TLR3/CASP1/EIF2AK2/HLA-A/MYD88/ZC3H12A/PRKD2/NFKBIA/TRIM25/RBCK1/NFKBIZ/CLEC7A/CD40/NOD2/BTN3A3/BTN3A1/CD47/NOD1/USP15/IRAK3/BTN2A1/CTSS/BTN3A2/WDFY1/ALPK1	59
GO:0045824	negative regulation of innate immune response	26/545	91/18870	3.71995e-19	7.54619e-17	5.84751e-17	ISG15/OAS1/USP18/OAS3/CEACAM1/NLRC5/SERPING1/TNFAIP3/HLA-F/DHX58/TRIM21/HLA-G/NMI/LGALS9/HLA-B/HLA-E/HLA-A/PARP14/STAT2/IFI16/ADAR/TRAFD1/USP15/IRAK3/GRN/SAMHD1	26
GO:0002221	pattern recognition receptor signaling pathway	39/545	236/18870	7.71161e-19	1.49325e-16	1.15711e-16	OASL/RSAD2/AIM2/GBP5/IFIH1/FFAR2/OAS1/OAS3/TRIM31/IRF7/IFI35/FOSL1/BIRC3/SLC15A3/DDX60/TLR2/TNFAIP3/TNIP3/DHX58/PIK3AP1/NMI/GBP2/IRAK2/IRF1/TLR3/CASP1/EIF2AK2/MYD88/NFKBIA/TRIM25/NFKBIZ/CD40/NOD2/NOD1/USP15/IRAK3/CTSS/WDFY1/ALPK1	39
GO:0002237	response to molecule of bacterial origin	48/545	369/18870	1.8518e-18	3.29046e-16	2.54976e-16	CXCL11/CXCL10/CMPK2/CXCL9/GBP5/IDO1/CSF3/IL36G/CXCL13/CD274/PTGS2/TLR2/TNFAIP3/TNIP3/PDCD1LG2/CXCL8/IL18BP/CX3CL1/SOD2/ADM/CXCL5/GBP2/GCH1/JAK2/TRIM5/LGALS9/IRAK2/TAP2/GBP3/NOS3/CXCL2/CASP1/CXCL3/MYD88/ZC3H12A/KMO/NFKBIA/CNP/NFKBIZ/B2M/CD40/NOD2/CD55/PTAFR/ALPL/CASP8/IRAK3/CHMP5	48
GO:0002758	innate immune response-activating signaling pathway	40/545	255/18870	1.85378e-18	3.29046e-16	2.54976e-16	OASL/RSAD2/AIM2/GBP5/IFIH1/FFAR2/OAS1/OAS3/TRIM31/IRF7/IFI35/FOSL1/BIRC3/SLC15A3/DDX60/TLR2/TNFAIP3/TNIP3/DHX58/PIK3AP1/NMI/GBP2/IRAK2/IRF1/TLR3/CASP1/EIF2AK2/MYD88/NFKBIA/TRIM25/NFKBIZ/CLEC7A/CD40/NOD2/NOD1/USP15/IRAK3/CTSS/WDFY1/ALPK1	40
GO:0140888	interferon-mediated signaling pathway	27/545	107/18870	2.65209e-18	4.51917e-16	3.50188e-16	IFNL3/IFNL1/ZBP1/IFNL2/ISG15/IFIH1/OAS1/USP18/OAS3/IFITM1/IRF7/OAS2/IFI27/NLRC5/STAT1/PARP9/IFITM3/JAK2/IFITM2/IRF1/PARP14/MYD88/STAT2/IKBKE/SP100/ADAR/SAMHD1	27
GO:0032496	response to lipopolysaccharide	46/545	348/18870	5.19942e-18	8.51904e-16	6.60136e-16	CXCL11/CXCL10/CMPK2/CXCL9/GBP5/IDO1/CSF3/IL36G/CXCL13/CD274/PTGS2/TLR2/TNFAIP3/TNIP3/PDCD1LG2/CXCL8/IL18BP/CX3CL1/SOD2/ADM/CXCL5/GBP2/GCH1/JAK2/TRIM5/LGALS9/IRAK2/GBP3/NOS3/CXCL2/CASP1/CXCL3/MYD88/ZC3H12A/KMO/NFKBIA/CNP/NFKBIZ/CD40/NOD2/CD55/PTAFR/ALPL/CASP8/IRAK3/CHMP5	46
GO:0002832	negative regulation of response to biotic stimulus	30/545	150/18870	3.84194e-17	6.06173e-15	4.69721e-15	ISG15/IL4I1/OAS1/USP18/OAS3/TRIM31/CEACAM1/NLRC5/SERPING1/TNFAIP3/HLA-F/DHX58/TRIM21/HLA-G/NMI/LGALS9/HLA-B/HLA-E/MICB/HLA-A/PARP14/STAT2/TRIM38/IFI16/ADAR/TRAFD1/USP15/IRAK3/GRN/SAMHD1	30
GO:0071216	cellular response to biotic stimulus	39/545	265/18870	4.78727e-17	7.28348e-15	5.64393e-15	CXCL11/CXCL10/CMPK2/CXCL9/GBP5/CSF3/IL36G/CXCL13/CD274/TLR2/TNFAIP3/TNIP3/PDCD1LG2/CXCL8/CX3CL1/CXCL5/GBP2/JAK2/TRIM5/IRAK2/GBP3/NOS3/CXCL2/CASP1/CXCL3/MYD88/ZC3H12A/KMO/DDIT3/NFKBIA/NFKBIZ/CLEC7A/CD40/NOD2/CD55/PTAFR/IRAK3/TXNIP/CHMP5	39
GO:0071222	cellular response to lipopolysaccharide	36/545	226/18870	5.97593e-17	8.77843e-15	6.80236e-15	CXCL11/CXCL10/CMPK2/CXCL9/GBP5/CSF3/IL36G/CXCL13/CD274/TLR2/TNFAIP3/TNIP3/PDCD1LG2/CXCL8/CX3CL1/CXCL5/GBP2/JAK2/TRIM5/IRAK2/GBP3/NOS3/CXCL2/CASP1/CXCL3/MYD88/ZC3H12A/KMO/NFKBIA/NFKBIZ/CD40/NOD2/CD55/PTAFR/IRAK3/CHMP5	36
GO:0050777	negative regulation of immune response	34/545	205/18870	1.25879e-16	1.78748e-14	1.38511e-14	IFNL1/ISG15/IL4I1/IL7R/OAS1/USP18/OAS3/CEACAM1/NLRC5/SERPING1/TNFAIP3/HLA-F/DHX58/TRIM21/HLA-G/NMI/LGALS9/HLA-B/HLA-E/HLA-A/PARP14/ZC3H12A/STAT2/IFI16/NOD2/CD55/ADAR/RHBDF2/TRAFD1/USP15/IRAK3/GRN/SAMHD1/IL33	34
GO:0019885	antigen processing and presentation of endogenous peptide antigen via MHC class I	14/545	23/18870	1.53449e-16	2.10869e-14	1.63401e-14	TAP1/HLA-F/HLA-G/HLA-B/HLA-E/TAP2/MICB/HLA-C/HLA-H/HLA-A/B2M/ERAP2/TAPBP/ERAP1	14
GO:0071219	cellular response to molecule of bacterial origin	36/545	239/18870	3.74074e-16	4.97986e-14	3.85887e-14	CXCL11/CXCL10/CMPK2/CXCL9/GBP5/CSF3/IL36G/CXCL13/CD274/TLR2/TNFAIP3/TNIP3/PDCD1LG2/CXCL8/CX3CL1/CXCL5/GBP2/JAK2/TRIM5/IRAK2/GBP3/NOS3/CXCL2/CASP1/CXCL3/MYD88/ZC3H12A/KMO/NFKBIA/NFKBIZ/CD40/NOD2/CD55/PTAFR/IRAK3/CHMP5	36
GO:0034340	response to type I interferon	23/545	89/18870	4.94267e-16	6.38054e-14	4.94425e-14	ZBP1/IFIT1/ISG15/IFIH1/MX1/OAS1/USP18/OAS3/IFITM1/IRF7/OAS2/IFI27/NLRC5/STAT1/IFITM3/CH25H/IFITM2/MYD88/STAT2/IKBKE/SP100/ADAR/SAMHD1	23
GO:0002483	antigen processing and presentation of endogenous peptide antigen	14/545	25/18870	7.93605e-16	9.83997e-14	7.62494e-14	TAP1/HLA-F/HLA-G/HLA-B/HLA-E/TAP2/MICB/HLA-C/HLA-H/HLA-A/B2M/ERAP2/TAPBP/ERAP1	14
GO:0002474	antigen processing and presentation of peptide antigen via MHC class I	16/545	36/18870	8.08448e-16	9.83997e-14	7.62494e-14	TAP1/HLA-F/HLA-G/HLA-B/HLA-E/TAP2/MICB/HLA-C/HLA-H/HLA-A/B2M/ERAP2/TAPBP/TAPBPL/ERAP1/CALR	16
GO:0019883	antigen processing and presentation of endogenous antigen	15/545	32/18870	2.41485e-15	2.85757e-13	2.21431e-13	TAP1/HLA-F/HLA-G/HLA-B/HLA-E/TAP2/MICB/HLA-C/HLA-H/HLA-A/B2M/ERAP2/TAPBP/CD74/ERAP1	15
GO:0019882	antigen processing and presentation	25/545	116/18870	2.66467e-15	3.06798e-13	2.37736e-13	TAP1/HLA-F/ICAM1/HLA-G/HLA-B/EXT1/HLA-E/TAP2/MICB/HLA-C/HLA-H/HLA-A/LGMN/B2M/NOD2/PSMB8/ERAP2/NOD1/CTSS/TAPBP/TAPBPL/CD74/PSME1/ERAP1/CALR	25
GO:0007249	canonical NF-kappaB signal transduction	39/545	300/18870	3.39324e-15	3.804e-13	2.9477e-13	BIRC3/BST2/SECTM1/TLR2/TNFAIP3/TNIP3/STAT1/HTR2B/TRIM21/TMEM106A/CX3CL1/TNFSF10/IFIT5/TRIM22/APOL3/TRIM5/LGALS9/IRAK2/TLR3/CASP1/CFLAR/MYD88/ZC3H12A/IKBKE/NFKBIA/CASP10/TRIM25/RBCK1/TRIM38/OPTN/CLEC7A/CD40/NOD2/NOD1/ECM1/CASP8/SHISA5/CD74/ALPK1	39
GO:0031348	negative regulation of defense response	40/545	321/18870	6.33651e-15	6.92142e-13	5.36337e-13	ISG15/TNFAIP6/OAS1/USP18/OAS3/TRIM31/CEACAM1/NLRC5/SERPING1/TNFAIP3/HLA-F/METRNL/DHX58/NT5E/TRIM21/CX3CL1/SAA1/HLA-G/NMI/LGALS9/HLA-B/HLA-E/MICB/HLA-A/PARP14/STAT2/TRIM38/LDLR/IFI16/NOD2/ADAR/IL22RA1/RHBDF2/TRAFD1/USP15/IRAK3/MDK/GRN/SAMHD1/IL33	40
GO:0043122	regulation of canonical NF-kappaB signal transduction	36/545	265/18870	1.02068e-14	1.08703e-12	8.42331e-13	BIRC3/BST2/SECTM1/TNFAIP3/TNIP3/STAT1/HTR2B/TRIM21/TMEM106A/CX3CL1/TNFSF10/IFIT5/TRIM22/APOL3/TRIM5/LGALS9/TLR3/CASP1/CFLAR/MYD88/ZC3H12A/IKBKE/CASP10/TRIM25/RBCK1/TRIM38/OPTN/CLEC7A/CD40/NOD2/NOD1/ECM1/CASP8/SHISA5/CD74/ALPK1	36
GO:0043123	positive regulation of canonical NF-kappaB signal transduction	31/545	196/18870	1.11148e-14	1.15486e-12	8.94893e-13	BIRC3/BST2/SECTM1/HTR2B/TRIM21/TMEM106A/CX3CL1/TNFSF10/IFIT5/TRIM22/APOL3/TRIM5/LGALS9/TLR3/CASP1/CFLAR/MYD88/IKBKE/CASP10/TRIM25/RBCK1/TRIM38/CLEC7A/CD40/NOD2/NOD1/ECM1/CASP8/SHISA5/CD74/ALPK1	31
GO:0071357	cellular response to type I interferon	21/545	83/18870	1.49401e-14	1.51535e-12	1.17424e-12	ZBP1/IFIT1/ISG15/IFIH1/OAS1/USP18/OAS3/IFITM1/IRF7/OAS2/IFI27/NLRC5/STAT1/IFITM3/IFITM2/MYD88/STAT2/IKBKE/SP100/ADAR/SAMHD1	21
GO:0002697	regulation of immune effector process	43/545	389/18870	4.32322e-14	4.283e-12	3.31888e-12	IFNL1/RSAD2/IL4I1/LAG3/IL7R/NCF1/FFAR2/CEACAM1/BST2/DDX60/SERPING1/HLA-F/DHX58/ICAM1/HLA-G/LGALS9/HLA-B/NECTIN2/HLA-E/TAP2/MICB/HLA-C/HLA-H/TLR3/HLA-A/MYD88/ZC3H12A/NFKBIZ/B2M/CLEC7A/CD40/NOD2/CD55/CD47/IL18R1/PTAFR/NOD1/TNFSF13/IRAK3/GRN/CD74/IL33/CFH	43
GO:0002460	adaptive immune response based on somatic recombination of immune receptors built from immunoglobulin superfamily domains	42/545	380/18870	8.68095e-14	8.40474e-12	6.51279e-12	RSAD2/TNFSF13B/IL4I1/IL7R/CXCL13/CD274/IRF7/CEACAM1/EBI3/SERPING1/TNFAIP3/HLA-F/C1S/IL18BP/ICAM1/C1R/HLA-G/JAK2/HLA-B/NECTIN2/HLA-E/TAP2/MICB/HLA-C/HLA-H/HLA-A/MYD88/ZC3H12A/NFKBIZ/B2M/CLEC7A/CD40/NOD2/BTN3A3/CD55/IL18R1/TNFSF13/C4A/BTN3A2/CD74/CTSC/IL33	42
GO:0048002	antigen processing and presentation of peptide antigen	19/545	71/18870	8.90235e-14	8.42756e-12	6.53048e-12	TAP1/HLA-F/HLA-G/HLA-B/HLA-E/TAP2/MICB/HLA-C/HLA-H/HLA-A/LGMN/B2M/ERAP2/CTSS/TAPBP/TAPBPL/CD74/ERAP1/CALR	19
GO:0060337	type I interferon-mediated signaling pathway	20/545	82/18870	1.35858e-13	1.25817e-11	9.74946e-12	ZBP1/ISG15/IFIH1/OAS1/USP18/OAS3/IFITM1/IRF7/OAS2/IFI27/NLRC5/STAT1/IFITM3/IFITM2/MYD88/STAT2/IKBKE/SP100/ADAR/SAMHD1	20
GO:0035456	response to interferon-beta	14/545	34/18870	1.95058e-13	1.76797e-11	1.36999e-11	AIM2/OAS1/IFITM1/XAF1/BST2/STAT1/IFITM3/PLSCR1/PNPT1/IFITM2/IRF1/TLR3/IKBKE/IFI16	14
GO:0002819	regulation of adaptive immune response	30/545	208/18870	3.6575e-13	3.24603e-11	2.51533e-11	RSAD2/TNFSF13B/IL4I1/IL7R/CD274/IRF7/CEACAM1/TNFAIP3/HLA-F/HLA-G/JAK2/HLA-B/NECTIN2/HLA-E/TAP2/IRF1/MICB/HLA-C/HLA-H/HLA-A/ZC3H12A/NFKBIZ/B2M/CLEC7A/CD40/NOD2/CD55/IL18R1/TNFSF13/IL33	30
GO:0002753	cytosolic pattern recognition receptor signaling pathway	25/545	146/18870	6.87557e-13	5.97754e-11	4.63197e-11	OASL/RSAD2/GBP5/IFIH1/OAS1/OAS3/TRIM31/IRF7/BIRC3/SLC15A3/DDX60/TNFAIP3/DHX58/PIK3AP1/GBP2/TLR3/EIF2AK2/MYD88/NFKBIA/TRIM25/NOD2/NOD1/USP15/WDFY1/ALPK1	25
GO:0050727	regulation of inflammatory response	43/545	425/18870	9.1731e-13	7.81548e-11	6.05618e-11	ZBP1/CCL5/DUOXA2/AIM2/IDO1/NCF1/FFAR2/TNFAIP6/USP18/IFI35/BIRC3/PTGS2/TLR2/ADAM8/TNFAIP3/METRNL/NT5E/PIK3AP1/NUPR1/CX3CL1/SAA1/NMI/JAK2/HLA-E/TLR3/CASP1/ACE2/MYD88/IL15/NFKBIA/LDLR/NFKBIZ/NOD2/CD47/FANCA/IL22RA1/RHBDF2/MDK/GRN/CASP4/CTSC/RICTOR/IL33	43
GO:0002822	regulation of adaptive immune response based on somatic recombination of immune receptors built from immunoglobulin superfamily domains	28/545	193/18870	1.95277e-12	1.63114e-10	1.26396e-10	RSAD2/TNFSF13B/IL4I1/IL7R/CD274/CEACAM1/TNFAIP3/HLA-F/HLA-G/JAK2/HLA-B/NECTIN2/HLA-E/TAP2/MICB/HLA-C/HLA-H/HLA-A/ZC3H12A/NFKBIZ/B2M/CLEC7A/CD40/NOD2/CD55/IL18R1/TNFSF13/IL33	28
GO:0002456	T cell mediated immunity	23/545	129/18870	2.41177e-12	1.9758e-10	1.53104e-10	RSAD2/IL4I1/IL7R/CEACAM1/HLA-F/ICAM1/HLA-G/HLA-B/NECTIN2/HLA-E/TAP2/MICB/HLA-C/HLA-H/HLA-A/NFKBIZ/B2M/NOD2/BTN3A3/CD55/IL18R1/BTN3A2/CTSC	23
GO:0060759	regulation of response to cytokine stimulus	27/545	183/18870	3.24651e-12	2.60946e-10	2.02206e-10	ZBP1/CCL5/ISG15/IFIH1/OAS1/USP18/OAS3/IRF7/NLRC5/TLR2/TNFAIP3/CSF1/PARP9/IL1RN/IRAK2/CASP1/PARP14/STAT2/IKBKE/ADAR/IL7/ECM1/CASP8/IRAK3/CASP4/CD74/SAMHD1	27
GO:0071346	cellular response to type II interferon	22/545	120/18870	4.05642e-12	3.1546e-10	2.44448e-10	CCL5/GBP5/GBP4/GBP1/CCL20/NLRC5/TLR2/STAT1/CCL22/PARP9/CX3CL1/GBP2/JAK2/LGALS9/IRF1/TLR3/GBP3/CASP1/PARP14/CDC42EP2/SP100/CD47	22
GO:0032102	negative regulation of response to external stimulus	45/545	481/18870	4.07284e-12	3.1546e-10	2.44448e-10	ISG15/PLAUR/TNFAIP6/OAS1/USP18/OAS3/CXCL13/TRIM31/CEACAM1/NLRC5/SERPING1/TNFAIP3/HLA-F/METRNL/DHX58/NT5E/TRIM21/CX3CL1/SAA1/HLA-G/NMI/LGALS9/HLA-B/HLA-E/MICB/NOS3/HLA-A/PARP14/PLAT/MMP28/STAT2/TRIM38/LDLR/IFI16/NOD2/ADAR/IL22RA1/RHBDF2/TRAFD1/USP15/IRAK3/MDK/GRN/SAMHD1/IL33	45
GO:0050900	leukocyte migration	40/545	396/18870	6.20997e-12	4.72401e-10	3.66062e-10	CXCL11/CXCL10/CCL5/CXCL9/C3AR1/FFAR2/TNFAIP6/CXCL13/CCL20/RET/TNFSF14/ADAM8/CSF1/CXCL8/CCL22/CX3CL1/ICAM1/SAA1/CXCL5/LGALS9/CH25H/EXT1/CXCL2/CXCL3/MYD88/LGMN/MMP28/APOD/CXCL16/SELL/NOD2/PTN/CD47/PTAFR/CHST4/ECM1/MDK/CD74/IL33/CALR	40
GO:0002824	positive regulation of adaptive immune response based on somatic recombination of immune receptors built from immunoglobulin superfamily domains	22/545	124/18870	8.04195e-12	6.0103e-10	4.65735e-10	RSAD2/TNFSF13B/CD274/HLA-F/HLA-G/JAK2/HLA-B/NECTIN2/HLA-E/TAP2/MICB/HLA-C/HLA-H/HLA-A/NFKBIZ/B2M/CLEC7A/CD40/NOD2/CD55/IL18R1/TNFSF13	22
GO:0050729	positive regulation of inflammatory response	24/545	152/18870	1.20641e-11	8.86087e-10	6.86624e-10	ZBP1/AIM2/IDO1/FFAR2/IFI35/PTGS2/TLR2/ADAM8/NUPR1/CX3CL1/NMI/HLA-E/TLR3/CASP1/IL15/NFKBIA/LDLR/NFKBIZ/CD47/MDK/GRN/CASP4/CTSC/IL33	24
GO:0001906	cell killing	29/545	223/18870	1.26287e-11	9.11834e-10	7.06575e-10	LAG3/GBP5/IL7R/GBP1/CEACAM1/HLA-F/ICAM1/APOL1/HLA-G/GBP2/LGALS9/HLA-B/NECTIN2/HLA-E/TAP2/GSDMB/MICB/HLA-C/HLA-H/GBP3/HLA-A/RNF19B/MYD88/SLAMF7/B2M/CLEC7A/CD55/CTSC/CFH	29
GO:0002428	antigen processing and presentation of peptide antigen via MHC class Ib	10/545	18/18870	1.32298e-11	9.39316e-10	7.27871e-10	HLA-F/HLA-G/HLA-B/HLA-E/TAP2/MICB/HLA-C/HLA-H/HLA-A/B2M	10
GO:0002821	positive regulation of adaptive immune response	22/545	130/18870	2.13293e-11	1.48955e-09	1.15425e-09	RSAD2/TNFSF13B/CD274/HLA-F/HLA-G/JAK2/HLA-B/NECTIN2/HLA-E/TAP2/MICB/HLA-C/HLA-H/HLA-A/NFKBIZ/B2M/CLEC7A/CD40/NOD2/CD55/IL18R1/TNFSF13	22
GO:0001959	regulation of cytokine-mediated signaling pathway	25/545	171/18870	2.55304e-11	1.75419e-09	1.35931e-09	ZBP1/CCL5/ISG15/OAS1/USP18/OAS3/IRF7/NLRC5/TNFAIP3/CSF1/PARP9/IL1RN/IRAK2/CASP1/PARP14/STAT2/IKBKE/ADAR/IL7/ECM1/CASP8/IRAK3/CASP4/CD74/SAMHD1	25
GO:0007159	leukocyte cell-cell adhesion	40/545	419/18870	3.59905e-11	2.43364e-09	1.88582e-09	IFNL1/TNFSF13B/CCL5/IL4I1/LAG3/IDO1/IL7R/SOCS1/CD274/CEACAM1/EBI3/TNFSF14/ADAM8/PDCD1LG2/NT5E/IL2RG/ICAM1/HLA-G/JAK2/LGALS9/EXT1/HLA-E/IRF1/HLA-A/HAS2/ZC3H12A/IL15/VNN1/SELL/NFKBIZ/B2M/NOD2/CD55/CD47/PTAFR/IL7/CHST4/MDK/CD74/LGALS9C	40
GO:0052372	modulation by symbiont of entry into host	15/545	56/18870	3.65899e-11	2.43551e-09	1.88727e-09	IFITM1/TRIM31/CXCL8/TRIM21/IFITM3/TRIM22/TRIM5/LGALS9/CH25H/NECTIN2/IFITM2/LY6E/TRIM25/TRIM38/CD74	15
GO:0051092	positive regulation of NF-kappaB transcription factor activity	23/545	150/18870	5.992e-11	3.92707e-09	3.04306e-09	AIM2/TLR2/ADAM8/TRIM21/CX3CL1/TRIM22/TRIM5/LGALS9/IRAK2/EIF2AK2/CFLAR/MYD88/PRKD2/TRIM25/RBCK1/TRIM38/CLEC7A/CD40/NOD2/TRIM14/IL18R1/NOD1/IRAK3	23
GO:0046596	regulation of viral entry into host cell	14/545	49/18870	6.35106e-11	4.09932e-09	3.17654e-09	IFITM1/TRIM31/TRIM21/IFITM3/TRIM22/TRIM5/LGALS9/CH25H/NECTIN2/IFITM2/LY6E/TRIM25/TRIM38/CD74	14
GO:0030595	leukocyte chemotaxis	29/545	240/18870	7.74538e-11	4.92468e-09	3.81611e-09	CXCL11/CXCL10/CCL5/CXCL9/C3AR1/FFAR2/TNFAIP6/CXCL13/CCL20/TNFSF14/ADAM8/CSF1/CXCL8/CCL22/CX3CL1/SAA1/CXCL5/LGALS9/CH25H/CXCL2/CXCL3/LGMN/MMP28/CXCL16/NOD2/PTN/MDK/CD74/CALR	29
GO:0002696	positive regulation of leukocyte activation	37/545	380/18870	1.14036e-10	7.14401e-09	5.53586e-09	TNFSF13B/CCL5/IL4I1/IL7R/SOCS1/CD274/EBI3/TNFSF14/ADAM8/HLA-F/PDCD1LG2/CD38/IL15RA/IL2RG/HLA-G/JAK2/LGALS9/NECTIN2/HLA-E/HLA-A/MYD88/IL15/VNN1/NFKBIZ/B2M/CLEC7A/CD40/NOD2/CD55/CD47/PTAFR/IL7/TNFSF13/MDK/CD74/CTSC/IL33	37
GO:0097191	extrinsic apoptotic signaling pathway	28/545	229/18870	1.24854e-10	7.7084e-09	5.9732e-09	IFI6/BCL2A1/RET/IFI27/TNFAIP3/PMAIP1/BCL2L14/CX3CL1/ICAM1/PML/TNFSF10/JAK2/TNFRSF10A/TLR3/ATF3/NOS3/CFLAR/BAK1/CASP10/SP100/RBCK1/NFKBIZ/ITPRIP/IL7/MCL1/FAS/CASP8/IL33	28
GO:0002768	immune response-regulating cell surface receptor signaling pathway	35/545	346/18870	1.29729e-10	7.89493e-09	6.11774e-09	C3AR1/GBP1/FFAR2/OAS1/THEMIS2/IFI35/CEACAM1/TLR2/TNFAIP3/TNIP3/CD38/PIK3AP1/FYB1/HLA-G/PLSCR1/NMI/NECTIN2/IRAK2/MICB/HLA-A/MYD88/ZC3H12A/PRKD2/NFKBIA/RBCK1/NFKBIZ/CLEC7A/CD40/NOD2/BTN3A3/BTN3A1/CD47/BTN2A1/BTN3A2/WDFY1	35
GO:0002449	lymphocyte mediated immunity	36/545	368/18870	1.79791e-10	1.07874e-08	8.35914e-09	RSAD2/IL4I1/LAG3/IL7R/IRF7/CEACAM1/SERPING1/HLA-F/C1S/ICAM1/C1R/HLA-G/LGALS9/HLA-B/NECTIN2/HLA-E/TAP2/MICB/HLA-C/HLA-H/HLA-A/RNF19B/MYD88/SLAMF7/NFKBIZ/B2M/CD40/NOD2/BTN3A3/CD55/IL18R1/TNFSF13/C4A/BTN3A2/CD74/CTSC	36
GO:0002429	immune response-activating cell surface receptor signaling pathway	33/545	318/18870	2.27653e-10	1.34695e-08	1.04374e-08	C3AR1/GBP1/FFAR2/OAS1/THEMIS2/IFI35/CEACAM1/TLR2/TNFAIP3/TNIP3/CD38/PIK3AP1/FYB1/PLSCR1/NMI/NECTIN2/IRAK2/MICB/HLA-A/MYD88/ZC3H12A/PRKD2/NFKBIA/RBCK1/NFKBIZ/CLEC7A/NOD2/BTN3A3/BTN3A1/CD47/BTN2A1/BTN3A2/WDFY1	33
GO:0002443	leukocyte mediated immunity	41/545	466/18870	2.53609e-10	1.47163e-08	1.14036e-08	RSAD2/IL4I1/LAG3/IL7R/IRF7/CEACAM1/BST2/SERPING1/HLA-F/C1S/MILR1/ICAM1/C1R/HLA-G/LGALS9/HLA-B/NECTIN2/HLA-E/TAP2/MICB/HLA-C/HLA-H/TLR3/HLA-A/RNF19B/MYD88/SLAMF7/NFKBIZ/B2M/CLEC7A/CD40/NOD2/BTN3A3/CD55/IL18R1/PTAFR/TNFSF13/C4A/BTN3A2/CD74/CTSC	41
GO:0002476	antigen processing and presentation of endogenous peptide antigen via MHC class Ib	9/545	17/18870	2.59089e-10	1.47163e-08	1.14036e-08	HLA-F/HLA-G/HLA-B/HLA-E/TAP2/MICB/HLA-C/HLA-H/HLA-A	9
GO:0002484	antigen processing and presentation of endogenous peptide antigen via MHC class I via ER pathway	9/545	17/18870	2.59089e-10	1.47163e-08	1.14036e-08	HLA-F/HLA-G/HLA-B/HLA-E/TAP2/MICB/HLA-C/HLA-H/HLA-A	9
GO:0070269	pyroptosis	12/545	37/18870	2.86534e-10	1.6061e-08	1.24456e-08	ZBP1/AIM2/GBP5/GBP1/IFI27/TRIM21/GBP2/GSDMB/GBP3/CASP1/CASP8/CASP4	12
GO:0002699	positive regulation of immune effector process	30/545	270/18870	2.92138e-10	1.61624e-08	1.25242e-08	RSAD2/LAG3/FFAR2/DDX60/HLA-F/DHX58/HLA-G/LGALS9/HLA-B/NECTIN2/HLA-E/TAP2/MICB/HLA-C/HLA-H/TLR3/HLA-A/MYD88/NFKBIZ/B2M/CLEC7A/CD40/NOD2/CD55/IL18R1/PTAFR/NOD1/TNFSF13/CD74/IL33	30
GO:0044403	biological process involved in symbiotic interaction	33/545	322/18870	3.15722e-10	1.72433e-08	1.33617e-08	CCL5/IFIT1/IFITM1/TRIM31/IFI27/CXCL8/TRIM21/ICAM1/IFITM3/APOL1/PLSCR1/TRIM22/JAK2/TRIM5/LGALS9/CH25H/NECTIN2/IFITM2/ACE2/MYD88/ZC3H12A/LY6E/TRIM25/TRIM38/LDLR/NOD2/CD55/SCARB2/FMR1/CD74/SP1/CHMP5/STOM	33
GO:0043903	regulation of biological process involved in symbiotic interaction	15/545	65/18870	3.67364e-10	1.95976e-08	1.5186e-08	IFITM1/TRIM31/CXCL8/TRIM21/IFITM3/TRIM22/TRIM5/LGALS9/CH25H/NECTIN2/IFITM2/LY6E/TRIM25/TRIM38/CD74	15
GO:0050867	positive regulation of cell activation	37/545	396/18870	3.68029e-10	1.95976e-08	1.5186e-08	TNFSF13B/CCL5/IL4I1/IL7R/SOCS1/CD274/EBI3/TNFSF14/ADAM8/HLA-F/PDCD1LG2/CD38/IL15RA/IL2RG/HLA-G/JAK2/LGALS9/NECTIN2/HLA-E/HLA-A/MYD88/IL15/VNN1/NFKBIZ/B2M/CLEC7A/CD40/NOD2/CD55/CD47/PTAFR/IL7/TNFSF13/MDK/CD74/CTSC/IL33	37
GO:0060326	cell chemotaxis	33/545	325/18870	4.01986e-10	2.10102e-08	1.62807e-08	CXCL11/CXCL10/CCL5/CXCL9/C3AR1/FFAR2/TNFAIP6/CXCL13/HBEGF/CCL20/TNFSF14/ADAM8/CSF1/CXCL8/CCL22/CX3CL1/SAA1/CCRL2/ACKR4/CXCL5/LGALS9/CH25H/CXCL2/CXCL3/LGMN/MMP28/PRKD2/CXCL16/NOD2/PTN/MDK/CD74/CALR	33
GO:0031341	regulation of cell killing	19/545	111/18870	4.09353e-10	2.10102e-08	1.62807e-08	LAG3/IL7R/CEACAM1/HLA-F/ICAM1/HLA-G/LGALS9/HLA-B/NECTIN2/HLA-E/TAP2/MICB/HLA-C/HLA-H/HLA-A/B2M/CLEC7A/CD55/CFH	19
GO:0071347	cellular response to interleukin-1	19/545	111/18870	4.09353e-10	2.10102e-08	1.62807e-08	ZBP1/CCL5/GBP1/CCL20/CXCL8/CCL22/CX3CL1/GBP2/IL1RN/IRAK2/GBP3/MYD88/HAS2/ZC3H12A/KMO/NFKBIA/CD40/CD47/IRAK3	19
GO:0002709	regulation of T cell mediated immunity	18/545	99/18870	4.25567e-10	2.15823e-08	1.6724e-08	RSAD2/IL4I1/IL7R/CEACAM1/HLA-F/HLA-G/HLA-B/NECTIN2/HLA-E/TAP2/MICB/HLA-C/HLA-H/HLA-A/B2M/NOD2/CD55/IL18R1	18
GO:0098586	cellular response to virus	17/545	88/18870	4.85766e-10	2.43455e-08	1.88652e-08	IFNL3/CXCL10/IFNL1/IFNL2/CCL5/IFI6/IFIH1/OAS1/JAK2/LGALS9/EXT1/TLR3/ZC3H12A/IKBKE/ADAR/FMR1/CALR	17
GO:1903037	regulation of leukocyte cell-cell adhesion	36/545	382/18870	5.06038e-10	2.50665e-08	1.94239e-08	IFNL1/TNFSF13B/CCL5/IL4I1/LAG3/IDO1/IL7R/SOCS1/CD274/CEACAM1/EBI3/TNFSF14/ADAM8/PDCD1LG2/IL2RG/HLA-G/JAK2/LGALS9/HLA-E/IRF1/HLA-A/HAS2/ZC3H12A/IL15/VNN1/NFKBIZ/B2M/NOD2/CD55/CD47/PTAFR/IL7/CHST4/MDK/CD74/LGALS9C	36
GO:0051251	positive regulation of lymphocyte activation	33/545	330/18870	5.9711e-10	2.92378e-08	2.26562e-08	TNFSF13B/CCL5/IL4I1/IL7R/SOCS1/CD274/EBI3/TNFSF14/ADAM8/HLA-F/PDCD1LG2/CD38/IL15RA/IL2RG/HLA-G/JAK2/LGALS9/HLA-E/HLA-A/MYD88/IL15/VNN1/NFKBIZ/B2M/CLEC7A/CD40/NOD2/CD55/CD47/IL7/TNFSF13/MDK/CD74	33
GO:0070555	response to interleukin-1	21/545	140/18870	6.22348e-10	3.01273e-08	2.33455e-08	ZBP1/CCL5/GBP1/CCL20/CXCL8/CCL22/CD38/CX3CL1/GBP2/IL1RN/LGALS9/IRAK2/GBP3/MYD88/HAS2/ZC3H12A/KMO/NFKBIA/CD40/CD47/IRAK3	21
GO:0140374	antiviral innate immune response	13/545	48/18870	6.45376e-10	3.0891e-08	2.39373e-08	CXCL10/ZBP1/IFIT2/IFIT1/IFIT3/IFIH1/MX1/OAS1/USP18/TRIM31/DHX58/EIF2AK2/TRIM25	13
GO:0002685	regulation of leukocyte migration	27/545	230/18870	6.74773e-10	3.19393e-08	2.47496e-08	CXCL10/CCL5/C3AR1/TNFAIP6/CXCL13/CCL20/TNFSF14/ADAM8/CSF1/CXCL8/CX3CL1/ICAM1/LGALS9/MYD88/LGMN/MMP28/APOD/NOD2/PTN/CD47/PTAFR/CHST4/ECM1/MDK/CD74/IL33/CALR	27
GO:0002475	antigen processing and presentation via MHC class Ib	10/545	25/18870	8.23397e-10	3.85458e-08	2.9869e-08	HLA-F/HLA-G/HLA-B/HLA-E/TAP2/MICB/HLA-C/HLA-H/HLA-A/B2M	10
GO:1990266	neutrophil migration	20/545	129/18870	8.77651e-10	4.06391e-08	3.1491e-08	CXCL11/CXCL10/CCL5/CXCL9/C3AR1/TNFAIP6/CXCL13/CCL20/ADAM8/CXCL8/CCL22/CX3CL1/SAA1/CXCL5/CXCL2/CXCL3/MYD88/NOD2/MDK/CD74	20
GO:0001914	regulation of T cell mediated cytotoxicity	13/545	50/18870	1.12589e-09	5.15732e-08	3.99638e-08	IL7R/CEACAM1/HLA-F/HLA-G/HLA-B/NECTIN2/HLA-E/TAP2/MICB/HLA-C/HLA-H/HLA-A/B2M	13
GO:0001913	T cell mediated cytotoxicity	14/545	60/18870	1.21827e-09	5.5211e-08	4.27828e-08	IL7R/CEACAM1/HLA-F/HLA-G/HLA-B/NECTIN2/HLA-E/TAP2/MICB/HLA-C/HLA-H/HLA-A/B2M/CTSC	14
GO:0022409	positive regulation of cell-cell adhesion	32/545	322/18870	1.27722e-09	5.72731e-08	4.43806e-08	TNFSF13B/CCL5/IL4I1/IL7R/SOCS1/PLAUR/CXCL13/CD274/EBI3/TNFSF14/ADAM8/PDCD1LG2/IL2RG/CX3CL1/HLA-G/JAK2/LGALS9/HLA-E/HLA-A/HAS2/IL15/VNN1/NFKBIZ/B2M/NOD2/CD55/CD47/PTAFR/IL7/CHST4/MDK/CD74	32
GO:0022407	regulation of cell-cell adhesion	41/545	493/18870	1.36991e-09	6.05227e-08	4.68988e-08	IFNL1/TNFSF13B/CCL5/IL4I1/LAG3/IDO1/IL7R/SOCS1/PLAUR/CXCL13/CD274/CEACAM1/EBI3/TNFSF14/ADAM8/PDCD1LG2/IL2RG/CX3CL1/HLA-G/MUC21/JAK2/IL1RN/LGALS9/HLA-E/IRF1/HLA-A/HAS2/ZC3H12A/IL15/VNN1/NFKBIZ/B2M/NOD2/CD55/CD47/PTAFR/IL7/CHST4/MDK/CD74/LGALS9C	41
GO:0032609	type II interferon production	19/545	119/18870	1.39231e-09	6.05227e-08	4.68988e-08	IFNL1/ISG15/CD274/EBI3/PDCD1LG2/JAK2/LGALS9/TLR3/HLA-A/ZC3H12A/DDIT3/CLEC7A/NOD2/BTN3A1/CD47/IL18R1/BTN3A2/LGALS9C/IL33	19
GO:0032649	regulation of type II interferon production	19/545	119/18870	1.39231e-09	6.05227e-08	4.68988e-08	IFNL1/ISG15/CD274/EBI3/PDCD1LG2/JAK2/LGALS9/TLR3/HLA-A/ZC3H12A/DDIT3/CLEC7A/NOD2/BTN3A1/CD47/IL18R1/BTN3A2/LGALS9C/IL33	19
GO:0030593	neutrophil chemotaxis	18/545	107/18870	1.58556e-09	6.8227e-08	5.28688e-08	CXCL11/CXCL10/CCL5/CXCL9/C3AR1/TNFAIP6/CXCL13/CCL20/CXCL8/CCL22/CX3CL1/SAA1/CXCL5/CXCL2/CXCL3/NOD2/MDK/CD74	18
GO:0050863	regulation of T cell activation	35/545	381/18870	1.74693e-09	7.44192e-08	5.76671e-08	IFNL1/TNFSF13B/CCL5/IL4I1/LAG3/IDO1/IL7R/SOCS1/CD274/CEACAM1/EBI3/TNFSF14/ADAM8/PDCD1LG2/IL2RG/HLA-G/JAK2/LGALS9/PRDM1/HLA-E/IRF1/HLA-A/ZC3H12A/IL15/VNN1/NFKBIZ/B2M/NOD2/CD55/CD47/FANCA/IL7/MDK/CD74/LGALS9C	35
GO:1903039	positive regulation of leukocyte cell-cell adhesion	29/545	275/18870	1.97482e-09	8.32945e-08	6.45445e-08	TNFSF13B/CCL5/IL4I1/IL7R/SOCS1/CD274/EBI3/TNFSF14/ADAM8/PDCD1LG2/IL2RG/HLA-G/JAK2/LGALS9/HLA-E/HLA-A/HAS2/IL15/VNN1/NFKBIZ/B2M/NOD2/CD55/CD47/PTAFR/IL7/CHST4/MDK/CD74	29
GO:0034612	response to tumor necrosis factor	28/545	259/18870	2.15093e-09	8.98329e-08	6.9611e-08	TNFSF13B/CCL5/AIM2/GBP1/BIRC3/CCL20/PTGS2/TNFAIP3/STAT1/CXCL8/CCL22/IL18BP/CX3CL1/GBP2/GCH1/JAK2/EXT1/NUB1/GBP3/CASP1/HAS2/ZC3H12A/NFKBIA/CXCL16/CD40/FAS/CASP8/CASP4	28
GO:0045785	positive regulation of cell adhesion	40/545	482/18870	2.32976e-09	9.56945e-08	7.41532e-08	TNFSF13B/CCL5/IL4I1/IL7R/SOCS1/PLAUR/CXCL13/CD274/EBI3/RET/TNFSF14/ADAM8/COL8A1/CSF1/PDCD1LG2/IL2RG/LIF/CX3CL1/SAA1/HLA-G/JAK2/LGALS9/HLA-E/HLA-A/HAS2/PRKD2/IL15/VNN1/NFKBIZ/B2M/NOD2/CD55/CD47/PTAFR/IL7/TGM2/CHST4/MDK/CD74/CALR	40
GO:0052547	regulation of peptidase activity	31/545	312/18870	2.3362e-09	9.56945e-08	7.41532e-08	AIM2/IFI6/LAMP3/PLAUR/BIRC3/SERPING1/PMAIP1/XDH/SERPINB7/TNFSF10/PSMB9/JAK2/LGALS9/CASP1/GRIN2B/LGMN/BAK1/TIMP1/CASP10/IFI16/CLEC7A/PSMB8/NOD1/PSME2/ECM1/BCL2L13/FAS/CASP8/CTSS/GRN/PSME1	31
GO:0051091	positive regulation of DNA-binding transcription factor activity	27/545	244/18870	2.50919e-09	1.01801e-07	7.88854e-08	AIM2/CSF3/TRIM31/TLR2/ADAM8/TRIM21/CX3CL1/TRIM22/TRIM5/LGALS9/IRAK2/EIF2AK2/CFLAR/MYD88/PRKD2/DDIT3/IKBKE/TRIM25/RBCK1/TRIM38/CLEC7A/CD40/NOD2/TRIM14/IL18R1/NOD1/IRAK3	27
GO:0002698	negative regulation of immune effector process	19/545	125/18870	3.25993e-09	1.31012e-07	1.01521e-07	IFNL1/IL4I1/IL7R/CEACAM1/BST2/SERPING1/HLA-F/HLA-G/LGALS9/HLA-B/HLA-E/HLA-A/ZC3H12A/NOD2/CD55/CD47/IRAK3/GRN/IL33	19
GO:0001909	leukocyte mediated cytotoxicity	20/545	140/18870	3.8168e-09	1.51958e-07	1.17752e-07	LAG3/IL7R/CEACAM1/HLA-F/ICAM1/HLA-G/LGALS9/HLA-B/NECTIN2/HLA-E/TAP2/MICB/HLA-C/HLA-H/HLA-A/RNF19B/MYD88/SLAMF7/B2M/CTSC	20
GO:0002703	regulation of leukocyte mediated immunity	27/545	249/18870	3.91272e-09	1.54335e-07	1.19593e-07	RSAD2/IL4I1/LAG3/IL7R/CEACAM1/BST2/HLA-F/ICAM1/HLA-G/LGALS9/HLA-B/NECTIN2/HLA-E/TAP2/MICB/HLA-C/HLA-H/TLR3/HLA-A/B2M/CLEC7A/CD40/NOD2/CD55/IL18R1/PTAFR/TNFSF13	27
GO:0097530	granulocyte migration	21/545	156/18870	4.65775e-09	1.82037e-07	1.41059e-07	CXCL11/CXCL10/CCL5/CXCL9/C3AR1/TNFAIP6/CXCL13/CCL20/ADAM8/CSF1/CXCL8/CCL22/CX3CL1/SAA1/CXCL5/CXCL2/CXCL3/MYD88/NOD2/MDK/CD74	21
GO:0002486	antigen processing and presentation of endogenous peptide antigen via MHC class I via ER pathway, TAP-independent	8/545	16/18870	4.82877e-09	1.87005e-07	1.44909e-07	HLA-F/HLA-G/HLA-B/HLA-E/MICB/HLA-C/HLA-H/HLA-A	8
GO:0071621	granulocyte chemotaxis	19/545	130/18870	6.36823e-09	2.44402e-07	1.89386e-07	CXCL11/CXCL10/CCL5/CXCL9/C3AR1/TNFAIP6/CXCL13/CCL20/CSF1/CXCL8/CCL22/CX3CL1/SAA1/CXCL5/CXCL2/CXCL3/NOD2/MDK/CD74	19
GO:0071706	tumor necrosis factor superfamily cytokine production	23/545	191/18870	7.6823e-09	2.89109e-07	2.24029e-07	IFIH1/OAS1/OAS3/CD274/OAS2/TLR2/ADAM8/TNFAIP3/TMEM106A/CX3CL1/JAK2/LGALS9/HLA-E/TLR3/MYD88/ZC3H12A/CLEC7A/NOD2/CD47/PTAFR/NOD1/IRAK3/IL33	23
GO:1903555	regulation of tumor necrosis factor superfamily cytokine production	23/545	191/18870	7.6823e-09	2.89109e-07	2.24029e-07	IFIH1/OAS1/OAS3/CD274/OAS2/TLR2/ADAM8/TNFAIP3/TMEM106A/CX3CL1/JAK2/LGALS9/HLA-E/TLR3/MYD88/ZC3H12A/CLEC7A/NOD2/CD47/PTAFR/NOD1/IRAK3/IL33	23
GO:0071674	mononuclear cell migration	24/545	207/18870	7.73671e-09	2.89109e-07	2.24029e-07	CXCL11/CXCL10/CCL5/C3AR1/CXCL13/CCL20/RET/TNFSF14/ADAM8/CSF1/CCL22/CX3CL1/ICAM1/SAA1/LGALS9/CH25H/EXT1/LGMN/APOD/CXCL16/CD47/ECM1/MDK/CALR	24
GO:0002711	positive regulation of T cell mediated immunity	14/545	69/18870	8.55235e-09	3.16809e-07	2.45494e-07	RSAD2/HLA-F/HLA-G/HLA-B/NECTIN2/HLA-E/TAP2/MICB/HLA-C/HLA-H/HLA-A/B2M/CD55/IL18R1	14
GO:0051090	regulation of DNA-binding transcription factor activity	35/545	406/18870	9.13249e-09	3.35383e-07	2.59887e-07	AIM2/CSF3/TRIM31/NLRC5/TLR2/ADAM8/TNFAIP3/NUPR1/TRIM21/CX3CL1/PARP10/TRIM22/TRIM5/LGALS9/IRAK2/EIF2AK2/CFLAR/MYD88/ZC3H12A/PRKD2/DDIT3/IKBKE/NFKBIA/TRIM25/SP100/RBCK1/TRIM38/CLEC7A/CD40/NOD2/TRIM14/IL18R1/NOD1/IRAK3/ID1	35
GO:0002720	positive regulation of cytokine production involved in immune response	15/545	81/18870	9.42593e-09	3.432e-07	2.65944e-07	RSAD2/FFAR2/HLA-F/HLA-G/HLA-E/TLR3/HLA-A/MYD88/B2M/CLEC7A/NOD2/CD55/IL18R1/NOD1/CD74	15
GO:0045862	positive regulation of proteolysis	32/545	350/18870	9.88301e-09	3.53795e-07	2.74154e-07	AIM2/ADAM8/PMAIP1/XDH/NUPR1/TNFSF10/JAK2/LGALS9/NUB1/TRIB3/CASP1/TRIB2/GRIN2B/RNF19B/LGMN/ZC3H12A/BAK1/CASP10/IFI16/CLEC7A/NOD1/PSME2/ANKIB1/BCL2L13/FAS/CASP8/CTSS/FMR1/GRN/CTSC/PSME1/IL33	32
GO:0070661	leukocyte proliferation	32/545	350/18870	9.88301e-09	3.53795e-07	2.74154e-07	TNFSF13B/CCL5/IL4I1/IDO1/IL7R/CD274/EBI3/BST2/TNFSF14/TNFAIP3/CSF1/PDCD1LG2/CD38/CX3CL1/HLA-G/JAK2/LGALS9/HLA-E/IRF1/HLA-A/MYD88/IL15/NFKBIZ/CD40/BTN3A1/CD55/IL7/CCND3/PSMB10/CD74/LGALS9C/IL33	32
GO:0044409	entry into host	21/545	163/18870	1.03375e-08	3.66981e-07	2.84372e-07	IFITM1/TRIM31/CXCL8/TRIM21/ICAM1/IFITM3/PLSCR1/TRIM22/TRIM5/LGALS9/CH25H/NECTIN2/IFITM2/ACE2/LY6E/TRIM25/TRIM38/LDLR/CD55/SCARB2/CD74	21
GO:0001916	positive regulation of T cell mediated cytotoxicity	11/545	40/18870	1.14139e-08	4.01844e-07	3.11387e-07	HLA-F/HLA-G/HLA-B/NECTIN2/HLA-E/TAP2/MICB/HLA-C/HLA-H/HLA-A/B2M	11
GO:0002705	positive regulation of leukocyte mediated immunity	20/545	151/18870	1.43821e-08	5.02195e-07	3.89149e-07	RSAD2/LAG3/HLA-F/HLA-G/HLA-B/NECTIN2/HLA-E/TAP2/MICB/HLA-C/HLA-H/HLA-A/B2M/CLEC7A/CD40/NOD2/CD55/IL18R1/PTAFR/TNFSF13	20
GO:0001910	regulation of leukocyte mediated cytotoxicity	16/545	96/18870	1.4769e-08	5.11512e-07	3.96368e-07	LAG3/IL7R/CEACAM1/HLA-F/ICAM1/HLA-G/LGALS9/HLA-B/NECTIN2/HLA-E/TAP2/MICB/HLA-C/HLA-H/HLA-A/B2M	16
GO:0032481	positive regulation of type I interferon production	14/545	72/18870	1.52666e-08	5.24105e-07	4.06126e-07	ISG15/IFIH1/OAS1/OAS3/IRF7/OAS2/TLR2/STAT1/DHX58/IRF1/TLR3/ZC3HAV1/MYD88/IKBKE	14
GO:0035455	response to interferon-alpha	8/545	18/18870	1.55993e-08	5.24105e-07	4.06126e-07	MX2/LAMP3/IFITM1/BST2/IFITM3/IFITM2/EIF2AK2/ADAR	8
GO:0032479	regulation of type I interferon production	18/545	123/18870	1.56247e-08	5.24105e-07	4.06126e-07	ISG15/IFIH1/OAS1/OAS3/XAF1/IRF7/OAS2/TLR2/STAT1/DHX58/TRIM21/NMI/IRF1/TLR3/ZC3HAV1/MYD88/IKBKE/TRIM38	18
GO:0032606	type I interferon production	18/545	123/18870	1.56247e-08	5.24105e-07	4.06126e-07	ISG15/IFIH1/OAS1/OAS3/XAF1/IRF7/OAS2/TLR2/STAT1/DHX58/TRIM21/NMI/IRF1/TLR3/ZC3HAV1/MYD88/IKBKE/TRIM38	18
GO:1903557	positive regulation of tumor necrosis factor superfamily cytokine production	17/545	110/18870	1.69933e-08	5.65557e-07	4.38247e-07	IFIH1/OAS1/OAS3/OAS2/TLR2/ADAM8/TMEM106A/JAK2/LGALS9/HLA-E/TLR3/MYD88/CLEC7A/NOD2/PTAFR/NOD1/IL33	17
GO:0050870	positive regulation of T cell activation	26/545	251/18870	1.97397e-08	6.5187e-07	5.05131e-07	TNFSF13B/CCL5/IL4I1/IL7R/SOCS1/CD274/EBI3/TNFSF14/ADAM8/PDCD1LG2/IL2RG/HLA-G/JAK2/LGALS9/HLA-E/HLA-A/IL15/VNN1/NFKBIZ/B2M/NOD2/CD55/CD47/IL7/MDK/CD74	26
GO:0010952	positive regulation of peptidase activity	21/545	170/18870	2.19519e-08	7.19347e-07	5.57418e-07	AIM2/PMAIP1/XDH/TNFSF10/JAK2/LGALS9/CASP1/GRIN2B/LGMN/BAK1/CASP10/IFI16/CLEC7A/NOD1/PSME2/BCL2L13/FAS/CASP8/CTSS/GRN/PSME1	21
GO:0052548	regulation of endopeptidase activity	28/545	288/18870	2.25279e-08	7.32587e-07	5.67678e-07	AIM2/IFI6/LAMP3/PLAUR/BIRC3/SERPING1/PMAIP1/XDH/SERPINB7/TNFSF10/PSMB9/JAK2/LGALS9/CASP1/GRIN2B/LGMN/BAK1/TIMP1/CASP10/IFI16/CLEC7A/PSMB8/NOD1/PSME2/BCL2L13/FAS/CASP8/PSME1	28
GO:0046718	viral entry into host cell	20/545	156/18870	2.52195e-08	8.13903e-07	6.3069e-07	IFITM1/TRIM31/TRIM21/ICAM1/IFITM3/PLSCR1/TRIM22/TRIM5/LGALS9/CH25H/NECTIN2/IFITM2/ACE2/LY6E/TRIM25/TRIM38/LDLR/CD55/SCARB2/CD74	20
GO:0002706	regulation of lymphocyte mediated immunity	22/545	188/18870	2.75424e-08	8.75602e-07	6.78499e-07	RSAD2/IL4I1/LAG3/IL7R/CEACAM1/HLA-F/HLA-G/LGALS9/HLA-B/NECTIN2/HLA-E/TAP2/MICB/HLA-C/HLA-H/HLA-A/B2M/CD40/NOD2/CD55/IL18R1/TNFSF13	22
GO:0044000	movement in host	22/545	188/18870	2.75424e-08	8.75602e-07	6.78499e-07	IFITM1/TRIM31/CXCL8/TRIM21/ICAM1/IFITM3/PLSCR1/TRIM22/TRIM5/LGALS9/CH25H/NECTIN2/IFITM2/ACE2/LY6E/TRIM25/TRIM38/LDLR/CD55/SCARB2/CD74/CHMP5	22
GO:0032615	interleukin-12 production	13/545	64/18870	2.87892e-08	9.01781e-07	6.98785e-07	IDO1/TLR2/HLA-G/LGALS9/HLA-B/IRF1/TLR3/CLEC7A/CD40/NOD2/CD47/IRAK3/MDK	13
GO:0032655	regulation of interleukin-12 production	13/545	64/18870	2.87892e-08	9.01781e-07	6.98785e-07	IDO1/TLR2/HLA-G/LGALS9/HLA-B/IRF1/TLR3/CLEC7A/CD40/NOD2/CD47/IRAK3/MDK	13
GO:0042742	defense response to bacterium	30/545	330/18870	3.27363e-08	1.01793e-06	7.8879e-07	ISG15/GBP5/IL7R/GBP4/GBP1/OAS1/OAS3/CXCL13/OAS2/CCL20/TLR2/RNF213/ZNFX1/GBP2/HLA-E/GSDMB/TLR3/GBP3/CASP1/HLA-A/MYD88/RBCK1/OPTN/NFKBIZ/NOD2/IL22RA1/NOD1/GRN/CASP4/LCN2	30
GO:0002708	positive regulation of lymphocyte mediated immunity	18/545	129/18870	3.34355e-08	1.03028e-06	7.98358e-07	RSAD2/LAG3/HLA-F/HLA-G/HLA-B/NECTIN2/HLA-E/TAP2/MICB/HLA-C/HLA-H/HLA-A/B2M/CD40/NOD2/CD55/IL18R1/TNFSF13	18
GO:0006935	chemotaxis	37/545	468/18870	3.37724e-08	1.03028e-06	7.98358e-07	CXCL11/CXCL10/CCL5/CXCL9/C3AR1/PLAUR/FFAR2/TNFAIP6/TYMP/CXCL13/FOSL1/HBEGF/CCL20/TNFSF14/ADAM8/CSF1/CXCL8/CCL22/CX3CL1/SAA1/CCRL2/ACKR4/CXCL5/LGALS9/CH25H/CXCL2/CXCL3/LGMN/MMP28/PRKD2/CXCL16/NOD2/PTN/PTAFR/MDK/CD74/CALR	37
GO:0050691	regulation of defense response to virus by host	11/545	44/18870	3.41008e-08	1.03028e-06	7.98358e-07	AIM2/TNFAIP3/STAT1/APOBEC3G/PARP9/TRIM22/MICB/DTX3L/ZC3H12A/APOBEC3F/IL15	11
GO:0060338	regulation of type I interferon-mediated signaling pathway	11/545	44/18870	3.41008e-08	1.03028e-06	7.98358e-07	ZBP1/ISG15/OAS1/USP18/OAS3/IRF7/NLRC5/STAT2/IKBKE/ADAR/SAMHD1	11
GO:0002274	myeloid leukocyte activation	25/545	241/18870	3.5982e-08	1.07946e-06	8.36467e-07	CCL5/BATF2/IFI35/TLR2/CSF1/CXCL8/MILR1/TMEM106A/CX3CL1/PLSCR1/NMI/JAK2/LGALS9/NECTIN2/TLR3/MYD88/ZC3H12A/IL15/LDLR/PTAFR/TMEM229B/GRN/CD74/CTSC/IL33	25
GO:0042330	taxis	37/545	470/18870	3.77129e-08	1.11012e-06	8.60223e-07	CXCL11/CXCL10/CCL5/CXCL9/C3AR1/PLAUR/FFAR2/TNFAIP6/TYMP/CXCL13/FOSL1/HBEGF/CCL20/TNFSF14/ADAM8/CSF1/CXCL8/CCL22/CX3CL1/SAA1/CCRL2/ACKR4/CXCL5/LGALS9/CH25H/CXCL2/CXCL3/LGMN/MMP28/PRKD2/CXCL16/NOD2/PTN/PTAFR/MDK/CD74/CALR	37
GO:0032612	interleukin-1 production	18/545	130/18870	3.77856e-08	1.11012e-06	8.60223e-07	AIM2/GBP5/CEACAM1/TNFAIP3/TMEM106A/CX3CL1/SAA1/PML/JAK2/LGALS9/CASP1/MYD88/ZC3H12A/IFI16/CLEC7A/NOD2/NOD1/CASP8	18
GO:0032652	regulation of interleukin-1 production	18/545	130/18870	3.77856e-08	1.11012e-06	8.60223e-07	AIM2/GBP5/CEACAM1/TNFAIP3/TMEM106A/CX3CL1/SAA1/PML/JAK2/LGALS9/CASP1/MYD88/ZC3H12A/IFI16/CLEC7A/NOD2/NOD1/CASP8	18
GO:0062207	regulation of pattern recognition receptor signaling pathway	19/545	145/18870	3.94193e-08	1.15018e-06	8.91269e-07	OASL/RSAD2/GBP5/TRIM31/IRF7/IFI35/BIRC3/SLC15A3/DDX60/TNFAIP3/DHX58/GBP2/IRF1/EIF2AK2/MYD88/NOD2/USP15/IRAK3/WDFY1	19
GO:0030522	intracellular receptor signaling pathway	31/545	353/18870	4.28113e-08	1.24065e-06	9.61377e-07	OASL/RSAD2/GBP5/IFIH1/OAS1/OAS3/TRIM31/IRF7/BIRC3/SLC15A3/DDX60/TNFAIP3/RORB/DHX58/PIK3AP1/PML/GBP2/JAK2/TLR3/EIF2AK2/MYD88/NFKBIA/TRIM25/NOD2/NOD1/RBFOX2/USP15/WDFY1/CYP24A1/ALPK1/CALR	31
GO:0051701	biological process involved in interaction with host	23/545	211/18870	5.08003e-08	1.46223e-06	1.13307e-06	IFIT1/IFITM1/TRIM31/CXCL8/TRIM21/ICAM1/IFITM3/PLSCR1/TRIM22/TRIM5/LGALS9/CH25H/NECTIN2/IFITM2/ACE2/LY6E/TRIM25/TRIM38/LDLR/CD55/SCARB2/CD74/CHMP5	23
GO:0060760	positive regulation of response to cytokine stimulus	13/545	67/18870	5.13673e-08	1.46862e-06	1.13803e-06	ZBP1/IFIH1/IRF7/NLRC5/TLR2/CSF1/PARP9/CASP1/PARP14/IKBKE/IL7/CASP4/CD74	13
GO:2000116	regulation of cysteine-type endopeptidase activity	22/545	195/18870	5.35073e-08	1.51961e-06	1.17754e-06	AIM2/IFI6/LAMP3/PLAUR/BIRC3/PMAIP1/XDH/TNFSF10/PSMB9/JAK2/LGALS9/CASP1/GRIN2B/LGMN/BAK1/CASP10/IFI16/CLEC7A/NOD1/BCL2L13/FAS/CASP8	22
GO:1903901	negative regulation of viral life cycle	9/545	28/18870	5.54035e-08	1.56304e-06	1.21119e-06	IFITM1/TRIM31/BST2/IFITM3/TRIM5/CH25H/IFITM2/LY6E/TRIM25	9
GO:1903706	regulation of hemopoiesis	34/545	417/18870	5.86855e-08	1.64474e-06	1.2745e-06	IFNL1/ISG15/IL4I1/LAG3/IL7R/CSF3/SOCS1/TNFAIP6/IRF7/CEACAM1/ADAM8/STAT1/CSF1/IL15RA/IL2RG/LIF/HLA-G/LGALS9/PRDM1/HLA-B/IRF1/TLR3/ZC3H12A/IL15/VNN1/NFKBIA/NFKBIZ/B2M/PTN/FANCA/IL7/CASP8/MDK/CD74	34
GO:0002687	positive regulation of leukocyte migration	19/545	149/18870	6.14887e-08	1.71204e-06	1.32665e-06	CXCL10/CCL5/C3AR1/CXCL13/CCL20/TNFSF14/ADAM8/CSF1/CXCL8/CX3CL1/ICAM1/LGALS9/LGMN/PTN/CD47/PTAFR/MDK/CD74/CALR	19
GO:0032760	positive regulation of tumor necrosis factor production	16/545	106/18870	6.30091e-08	1.74298e-06	1.35063e-06	IFIH1/OAS1/OAS3/OAS2/TLR2/TMEM106A/JAK2/LGALS9/HLA-E/TLR3/MYD88/CLEC7A/NOD2/PTAFR/NOD1/IL33	16
GO:0002718	regulation of cytokine production involved in immune response	17/545	120/18870	6.40261e-08	1.75968e-06	1.36357e-06	RSAD2/FFAR2/BST2/HLA-F/HLA-G/HLA-E/TLR3/HLA-A/MYD88/B2M/CLEC7A/NOD2/CD55/IL18R1/NOD1/IRAK3/CD74	17
GO:0002702	positive regulation of production of molecular mediator of immune response	18/545	136/18870	7.67655e-08	2.09629e-06	1.6244e-06	RSAD2/FFAR2/HLA-F/HLA-G/HLA-E/TLR3/HLA-A/MYD88/B2M/CLEC7A/CD40/NOD2/CD55/IL18R1/NOD1/TNFSF13/CD74/IL33	18
GO:0002367	cytokine production involved in immune response	17/545	122/18870	8.20563e-08	2.2265e-06	1.7253e-06	RSAD2/FFAR2/BST2/HLA-F/HLA-G/HLA-E/TLR3/HLA-A/MYD88/B2M/CLEC7A/NOD2/CD55/IL18R1/NOD1/IRAK3/CD74	17
GO:0002752	cell surface pattern recognition receptor signaling pathway	13/545	70/18870	8.87824e-08	2.39375e-06	1.85491e-06	FFAR2/OAS1/IFI35/TLR2/TNFAIP3/TNIP3/PIK3AP1/NMI/IRAK2/MYD88/NFKBIA/NOD2/WDFY1	13
GO:0060339	negative regulation of type I interferon-mediated signaling pathway	8/545	22/18870	1.02921e-07	2.75752e-06	2.13679e-06	ISG15/OAS1/USP18/OAS3/NLRC5/STAT2/ADAR/SAMHD1	8
GO:0072676	lymphocyte migration	17/545	124/18870	1.04613e-07	2.78531e-06	2.15833e-06	CXCL11/CXCL10/CCL5/CXCL13/CCL20/RET/TNFSF14/ADAM8/CCL22/CX3CL1/ICAM1/SAA1/CH25H/EXT1/APOD/CXCL16/ECM1	17
GO:0032640	tumor necrosis factor production	21/545	186/18870	1.0605e-07	2.78871e-06	2.16096e-06	IFIH1/OAS1/OAS3/OAS2/TLR2/TNFAIP3/TMEM106A/CX3CL1/JAK2/LGALS9/HLA-E/TLR3/MYD88/ZC3H12A/CLEC7A/NOD2/CD47/PTAFR/NOD1/IRAK3/IL33	21
GO:0032680	regulation of tumor necrosis factor production	21/545	186/18870	1.0605e-07	2.78871e-06	2.16096e-06	IFIH1/OAS1/OAS3/OAS2/TLR2/TNFAIP3/TMEM106A/CX3CL1/JAK2/LGALS9/HLA-E/TLR3/MYD88/ZC3H12A/CLEC7A/NOD2/CD47/PTAFR/NOD1/IRAK3/IL33	21
GO:0071356	cellular response to tumor necrosis factor	24/545	238/18870	1.15478e-07	3.01803e-06	2.33865e-06	TNFSF13B/CCL5/AIM2/GBP1/BIRC3/CCL20/TNFAIP3/STAT1/CXCL8/CCL22/IL18BP/CX3CL1/GBP2/JAK2/EXT1/GBP3/CASP1/HAS2/ZC3H12A/NFKBIA/CD40/FAS/CASP8/CASP4	24
GO:0050688	regulation of defense response to virus	15/545	97/18870	1.17081e-07	3.04126e-06	2.35665e-06	AIM2/HERC5/TRIM31/TNFAIP3/STAT1/DHX58/APOBEC3G/PARP9/TRIM22/MICB/DTX3L/ZC3H12A/APOBEC3F/IL15/TRIM38	15
GO:0032611	interleukin-1 beta production	16/545	111/18870	1.22009e-07	3.13107e-06	2.42625e-06	AIM2/GBP5/TNFAIP3/TMEM106A/CX3CL1/PML/JAK2/LGALS9/CASP1/MYD88/ZC3H12A/IFI16/CLEC7A/NOD2/NOD1/CASP8	16
GO:0032651	regulation of interleukin-1 beta production	16/545	111/18870	1.22009e-07	3.13107e-06	2.42625e-06	AIM2/GBP5/TNFAIP3/TMEM106A/CX3CL1/PML/JAK2/LGALS9/CASP1/MYD88/ZC3H12A/IFI16/CLEC7A/NOD2/NOD1/CASP8	16
GO:0032722	positive regulation of chemokine production	13/545	72/18870	1.25811e-07	3.20931e-06	2.48687e-06	FFAR2/OAS1/OAS3/TLR2/LGALS9/TLR3/EIF2AK2/MYD88/CLEC7A/NOD2/IL7/CD74/IL33	13
GO:0010950	positive regulation of endopeptidase activity	19/545	156/18870	1.29019e-07	3.27154e-06	2.5351e-06	AIM2/PMAIP1/XDH/TNFSF10/JAK2/LGALS9/CASP1/GRIN2B/LGMN/BAK1/CASP10/IFI16/CLEC7A/NOD1/PSME2/BCL2L13/FAS/CASP8/PSME1	19
GO:0032943	mononuclear cell proliferation	28/545	314/18870	1.41313e-07	3.5621e-06	2.76025e-06	TNFSF13B/CCL5/IL4I1/IDO1/IL7R/CD274/EBI3/TNFSF14/CSF1/PDCD1LG2/CD38/HLA-G/JAK2/LGALS9/HLA-E/IRF1/HLA-A/MYD88/IL15/NFKBIZ/CD40/BTN3A1/CD55/IL7/CCND3/PSMB10/CD74/LGALS9C	28
GO:0032732	positive regulation of interleukin-1 production	13/545	73/18870	1.49084e-07	3.72871e-06	2.88936e-06	AIM2/GBP5/TMEM106A/SAA1/JAK2/LGALS9/CASP1/MYD88/IFI16/CLEC7A/NOD2/NOD1/CASP8	13
GO:0072525	pyridine-containing compound biosynthetic process	9/545	31/18870	1.49674e-07	3.72871e-06	2.88936e-06	IDO1/IDO2/PARP9/PARP10/KMO/KYNU/NADK/NAMPT/PSAT1	9
GO:0046597	negative regulation of viral entry into host cell	8/545	23/18870	1.53835e-07	3.78262e-06	2.93113e-06	IFITM1/TRIM31/IFITM3/TRIM5/CH25H/IFITM2/LY6E/TRIM25	8
GO:1990868	response to chemokine	15/545	99/18870	1.54501e-07	3.78262e-06	2.93113e-06	CXCL11/CXCL10/CCL5/CXCL9/CXCL13/CCL20/CXCL8/CCL22/CX3CL1/CCRL2/ACKR4/CXCL5/CXCL2/CXCL3/ZC3H12A	15
GO:1990869	cellular response to chemokine	15/545	99/18870	1.54501e-07	3.78262e-06	2.93113e-06	CXCL11/CXCL10/CCL5/CXCL9/CXCL13/CCL20/CXCL8/CCL22/CX3CL1/CCRL2/ACKR4/CXCL5/CXCL2/CXCL3/ZC3H12A	15
GO:0097529	myeloid leukocyte migration	24/545	242/18870	1.57929e-07	3.84444e-06	2.97903e-06	CXCL11/CXCL10/CCL5/CXCL9/C3AR1/TNFAIP6/CXCL13/CCL20/ADAM8/CSF1/CXCL8/CCL22/CX3CL1/SAA1/CXCL5/CXCL2/CXCL3/MYD88/LGMN/MMP28/NOD2/CD47/MDK/CD74	24
GO:0032731	positive regulation of interleukin-1 beta production	12/545	62/18870	1.73056e-07	4.18873e-06	3.24583e-06	AIM2/GBP5/TMEM106A/JAK2/LGALS9/CASP1/MYD88/IFI16/CLEC7A/NOD2/NOD1/CASP8	12
GO:0002224	toll-like receptor signaling pathway	13/545	74/18870	1.76148e-07	4.23949e-06	3.28516e-06	IRF7/FOSL1/BIRC3/TLR2/TNIP3/IRAK2/IRF1/TLR3/MYD88/NFKBIZ/CD40/IRAK3/CTSS	13
GO:2001056	positive regulation of cysteine-type endopeptidase activity	17/545	129/18870	1.87839e-07	4.49548e-06	3.48353e-06	AIM2/PMAIP1/XDH/TNFSF10/JAK2/LGALS9/CASP1/GRIN2B/LGMN/BAK1/CASP10/IFI16/CLEC7A/NOD1/BCL2L13/FAS/CASP8	17
GO:2001233	regulation of apoptotic signaling pathway	32/545	398/18870	1.98824e-07	4.73179e-06	3.66664e-06	IFI6/PLAUR/RET/PTGS2/TNFAIP3/PMAIP1/BCL2L14/NUPR1/CX3CL1/ICAM1/PML/SOD2/TNFSF10/JAK2/ATF3/DDIAS/NOS3/CFLAR/BAK1/DDIT3/VNN1/SP100/RBCK1/ITPRIP/IL7/MCL1/NOX1/FAS/USP15/CTSS/CD74/CTSC	32
GO:0140895	cell surface toll-like receptor signaling pathway	12/545	63/18870	2.08232e-07	4.92816e-06	3.81881e-06	OAS1/IFI35/TLR2/TNFAIP3/TNIP3/PIK3AP1/NMI/IRAK2/MYD88/NFKBIA/NOD2/WDFY1	12
GO:1902105	regulation of leukocyte differentiation	28/545	321/18870	2.2315e-07	5.25203e-06	4.06977e-06	IFNL1/IL4I1/LAG3/IL7R/SOCS1/TNFAIP6/IRF7/CEACAM1/ADAM8/CSF1/IL15RA/IL2RG/LIF/HLA-G/LGALS9/PRDM1/HLA-B/IRF1/TLR3/ZC3H12A/IL15/VNN1/NFKBIZ/FANCA/IL7/CASP8/MDK/CD74	28
GO:0001818	negative regulation of cytokine production	31/545	381/18870	2.37892e-07	5.56825e-06	4.31481e-06	IFNL1/LAG3/IDO1/GBP1/OAS1/OAS3/CD274/XAF1/CEACAM1/BST2/TNFAIP3/HLA-F/PDCD1LG2/DHX58/CX3CL1/PML/NMI/HDAC9/LGALS9/SRGN/ABCD1/TRIB2/APOD/ZC3H12A/DDIT3/NOD2/N4BP1/IRAK3/LGALS9C/TIA1/IL33	31
GO:0031343	positive regulation of cell killing	13/545	76/18870	2.43843e-07	5.67635e-06	4.39858e-06	LAG3/HLA-F/HLA-G/HLA-B/NECTIN2/HLA-E/TAP2/MICB/HLA-C/HLA-H/HLA-A/B2M/CLEC7A	13
GO:0048247	lymphocyte chemotaxis	12/545	64/18870	2.49642e-07	5.77976e-06	4.47871e-06	CXCL11/CXCL10/CCL5/CXCL13/CCL20/TNFSF14/ADAM8/CCL22/CX3CL1/SAA1/CH25H/CXCL16	12
GO:0070663	regulation of leukocyte proliferation	25/545	267/18870	2.63751e-07	6.07341e-06	4.70626e-06	TNFSF13B/CCL5/IL4I1/IDO1/CD274/EBI3/BST2/TNFAIP3/CSF1/PDCD1LG2/CD38/HLA-G/JAK2/LGALS9/HLA-E/IRF1/HLA-A/MYD88/IL15/CD40/CD55/IL7/CD74/LGALS9C/IL33	25
GO:0032735	positive regulation of interleukin-12 production	10/545	43/18870	3.02395e-07	6.92581e-06	5.36678e-06	IDO1/TLR2/HLA-G/LGALS9/IRF1/TLR3/CLEC7A/CD40/NOD2/MDK	10
GO:0046651	lymphocyte proliferation	27/545	307/18870	3.11737e-07	7.1016e-06	5.50299e-06	TNFSF13B/CCL5/IL4I1/IDO1/IL7R/CD274/EBI3/TNFSF14/PDCD1LG2/CD38/HLA-G/JAK2/LGALS9/HLA-E/IRF1/HLA-A/MYD88/IL15/NFKBIZ/CD40/BTN3A1/CD55/IL7/CCND3/PSMB10/CD74/LGALS9C	27
GO:0002220	innate immune response activating cell surface receptor signaling pathway	14/545	91/18870	3.29963e-07	7.43726e-06	5.76309e-06	FFAR2/OAS1/IFI35/TLR2/TNFAIP3/TNIP3/PIK3AP1/NMI/IRAK2/MYD88/NFKBIA/CLEC7A/NOD2/WDFY1	14
GO:0070098	chemokine-mediated signaling pathway	14/545	91/18870	3.29963e-07	7.43726e-06	5.76309e-06	CXCL11/CXCL10/CCL5/CXCL9/CXCL13/CCL20/CXCL8/CCL22/CX3CL1/CCRL2/ACKR4/CXCL5/CXCL2/CXCL3	14
GO:0002695	negative regulation of leukocyte activation	21/545	202/18870	4.30223e-07	9.64605e-06	7.47467e-06	IFNL1/IL4I1/LAG3/IDO1/SOCS1/CD274/CEACAM1/TNFAIP3/HLA-F/PDCD1LG2/MILR1/CX3CL1/HLA-G/LGALS9/IRF1/ZC3H12A/LDLR/MDK/GRN/CD74/LGALS9C	21
GO:0039531	regulation of viral-induced cytoplasmic pattern recognition receptor signaling pathway	14/545	93/18870	4.34548e-07	9.69201e-06	7.51029e-06	OASL/RSAD2/GBP5/TRIM31/BIRC3/SLC15A3/DDX60/TNFAIP3/DHX58/GBP2/EIF2AK2/MYD88/USP15/WDFY1	14
GO:0001911	negative regulation of leukocyte mediated cytotoxicity	8/545	26/18870	4.54045e-07	1.00741e-05	7.80639e-06	IL7R/CEACAM1/HLA-F/HLA-G/LGALS9/HLA-B/HLA-E/HLA-A	8
GO:0050866	negative regulation of cell activation	22/545	223/18870	5.6696e-07	1.25142e-05	9.69722e-06	IFNL1/IL4I1/LAG3/IDO1/SOCS1/CD274/CEACAM1/TNFAIP3/HLA-F/PDCD1LG2/MILR1/CX3CL1/HLA-G/LGALS9/IRF1/NOS3/ZC3H12A/LDLR/MDK/GRN/CD74/LGALS9C	22
GO:0001912	positive regulation of leukocyte mediated cytotoxicity	12/545	69/18870	5.87631e-07	1.28375e-05	9.94769e-06	LAG3/HLA-F/HLA-G/HLA-B/NECTIN2/HLA-E/TAP2/MICB/HLA-C/HLA-H/HLA-A/B2M	12
GO:1901224	positive regulation of non-canonical NF-kappaB signal transduction	12/545	69/18870	5.87631e-07	1.28375e-05	9.94769e-06	IFI35/TNFSF14/TLR2/NMI/LGALS9/TLR3/EIF2AK2/RBCK1/NOD2/IL18R1/NOD1/CALR	12
GO:0045589	regulation of regulatory T cell differentiation	9/545	36/18870	6.14463e-07	1.33552e-05	1.03489e-05	IL4I1/LAG3/SOCS1/IL2RG/HLA-G/LGALS9/IRF1/FANCA/MDK	9
GO:0035458	cellular response to interferon-beta	8/545	27/18870	6.28978e-07	1.36013e-05	1.05395e-05	AIM2/OAS1/STAT1/PNPT1/IFITM2/IRF1/TLR3/IFI16	8
GO:0002688	regulation of leukocyte chemotaxis	16/545	126/18870	7.16505e-07	1.54157e-05	1.19456e-05	CXCL10/CCL5/C3AR1/TNFAIP6/CXCL13/TNFSF14/CSF1/CXCL8/LGALS9/LGMN/MMP28/NOD2/PTN/MDK/CD74/CALR	16
GO:0002700	regulation of production of molecular mediator of immune response	20/545	191/18870	7.20832e-07	1.54309e-05	1.19573e-05	RSAD2/FFAR2/BST2/HLA-F/HLA-G/HLA-E/TLR3/HLA-A/MYD88/B2M/CLEC7A/CD40/NOD2/CD55/IL18R1/NOD1/TNFSF13/IRAK3/CD74/IL33	20
GO:0046633	alpha-beta T cell proliferation	10/545	47/18870	7.3613e-07	1.56796e-05	1.215e-05	CD274/EBI3/JAK2/LGALS9/HLA-E/IRF1/HLA-A/IL15/CD55/LGALS9C	10
GO:0032608	interferon-beta production	11/545	59/18870	8.40815e-07	1.7732e-05	1.37405e-05	ISG15/IFIH1/OAS1/OAS3/IRF7/OAS2/TLR2/NMI/IRF1/TLR3/TRIM38	11
GO:0032648	regulation of interferon-beta production	11/545	59/18870	8.40815e-07	1.7732e-05	1.37405e-05	ISG15/IFIH1/OAS1/OAS3/IRF7/OAS2/TLR2/NMI/IRF1/TLR3/TRIM38	11
GO:0019359	nicotinamide nucleotide biosynthetic process	8/545	28/18870	8.58408e-07	1.79256e-05	1.38904e-05	IDO1/IDO2/PARP9/PARP10/KMO/KYNU/NADK/NAMPT	8
GO:0019363	pyridine nucleotide biosynthetic process	8/545	28/18870	8.58408e-07	1.79256e-05	1.38904e-05	IDO1/IDO2/PARP9/PARP10/KMO/KYNU/NADK/NAMPT	8
GO:0045953	negative regulation of natural killer cell mediated cytotoxicity	7/545	20/18870	9.01777e-07	1.87394e-05	1.4521e-05	CEACAM1/HLA-F/HLA-G/LGALS9/HLA-B/HLA-E/HLA-A	7
GO:0032635	interleukin-6 production	19/545	177/18870	9.33323e-07	1.92075e-05	1.48838e-05	IFIH1/EREG/TLR2/TNFAIP3/TMEM106A/CX3CL1/LGALS9/HLA-B/TLR3/MYD88/ZC3H12A/CLEC7A/NOD2/CD47/PTAFR/NOD1/IRAK3/CD74/IL33	19
GO:0032675	regulation of interleukin-6 production	19/545	177/18870	9.33323e-07	1.92075e-05	1.48838e-05	IFIH1/EREG/TLR2/TNFAIP3/TMEM106A/CX3CL1/LGALS9/HLA-B/TLR3/MYD88/ZC3H12A/CLEC7A/NOD2/CD47/PTAFR/NOD1/IRAK3/CD74/IL33	19
GO:0071260	cellular response to mechanical stimulus	12/545	72/18870	9.46624e-07	1.93876e-05	1.50233e-05	PTGS2/TNFSF14/IRF1/TNFRSF10A/TLR3/CASP1/MYD88/BAK1/CD40/FAS/CASP8/IL33	12
GO:0001961	positive regulation of cytokine-mediated signaling pathway	11/545	60/18870	1.00304e-06	2.04448e-05	1.58426e-05	ZBP1/IRF7/NLRC5/CSF1/PARP9/CASP1/PARP14/IKBKE/IL7/CASP4/CD74	11
GO:0031342	negative regulation of cell killing	8/545	29/18870	1.1556e-06	2.34421e-05	1.81652e-05	IL7R/CEACAM1/HLA-F/HLA-G/LGALS9/HLA-B/HLA-E/HLA-A	8
GO:0045580	regulation of T cell differentiation	19/545	181/18870	1.31217e-06	2.64921e-05	2.05286e-05	IFNL1/IL4I1/LAG3/IL7R/SOCS1/ADAM8/IL2RG/HLA-G/LGALS9/PRDM1/IRF1/ZC3H12A/IL15/VNN1/NFKBIZ/FANCA/IL7/MDK/CD74	19
GO:0002716	negative regulation of natural killer cell mediated immunity	7/545	21/18870	1.31907e-06	2.65058e-05	2.05392e-05	CEACAM1/HLA-F/HLA-G/LGALS9/HLA-B/HLA-E/HLA-A	7
GO:0032946	positive regulation of mononuclear cell proliferation	17/545	148/18870	1.35618e-06	2.69968e-05	2.09197e-05	TNFSF13B/CCL5/CD274/EBI3/CSF1/PDCD1LG2/CD38/JAK2/LGALS9/HLA-E/HLA-A/MYD88/IL15/CD40/CD55/IL7/CD74	17
GO:0038061	non-canonical NF-kappaB signal transduction	17/545	148/18870	1.35618e-06	2.69968e-05	2.09197e-05	IFI35/BIRC3/TNFSF14/TLR2/NMI/LGALS9/TNFRSF10A/TLR3/EIF2AK2/ZC3H12A/IKBKE/NFKBIA/RBCK1/NOD2/IL18R1/NOD1/CALR	17
GO:0002507	tolerance induction	8/545	30/18870	1.53618e-06	3.04378e-05	2.35861e-05	IDO1/CD274/TNFAIP3/HLA-G/LGALS9/HLA-B/HLA-E/IRAK3	8
GO:0070665	positive regulation of leukocyte proliferation	18/545	166/18870	1.55415e-06	3.06513e-05	2.37515e-05	TNFSF13B/CCL5/CD274/EBI3/BST2/CSF1/PDCD1LG2/CD38/JAK2/LGALS9/HLA-E/HLA-A/MYD88/IL15/CD40/CD55/IL7/CD74	18
GO:0001960	negative regulation of cytokine-mediated signaling pathway	13/545	89/18870	1.59376e-06	3.12877e-05	2.42447e-05	CCL5/ISG15/OAS1/USP18/OAS3/NLRC5/IL1RN/PARP14/STAT2/ADAR/ECM1/IRAK3/SAMHD1	13
GO:0032728	positive regulation of interferon-beta production	9/545	40/18870	1.61013e-06	3.1464e-05	2.43813e-05	ISG15/IFIH1/OAS1/OAS3/IRF7/OAS2/TLR2/IRF1/TLR3	9
GO:0032757	positive regulation of interleukin-8 production	11/545	63/18870	1.66665e-06	3.24198e-05	2.5122e-05	FFAR2/TLR2/LGALS9/TLR3/MYD88/PRKD2/DDIT3/CLEC7A/NOD2/NOD1/CD74	11
GO:0032642	regulation of chemokine production	14/545	104/18870	1.74183e-06	3.37283e-05	2.61359e-05	FFAR2/OAS1/OAS3/TLR2/LGALS9/TLR3/EIF2AK2/MYD88/APOD/CLEC7A/NOD2/IL7/CD74/IL33	14
GO:0032602	chemokine production	14/545	105/18870	1.95741e-06	3.76252e-05	2.91556e-05	FFAR2/OAS1/OAS3/TLR2/LGALS9/TLR3/EIF2AK2/MYD88/APOD/CLEC7A/NOD2/IL7/CD74/IL33	14
GO:0062208	positive regulation of pattern recognition receptor signaling pathway	11/545	64/18870	1.96075e-06	3.76252e-05	2.91556e-05	OASL/RSAD2/GBP5/IFI35/SLC15A3/DDX60/DHX58/GBP2/MYD88/USP15/WDFY1	11
GO:0045066	regulatory T cell differentiation	9/545	41/18870	2.01059e-06	3.84087e-05	2.97627e-05	IL4I1/LAG3/SOCS1/IL2RG/HLA-G/LGALS9/IRF1/FANCA/MDK	9
GO:0071887	leukocyte apoptotic process	15/545	121/18870	2.1619e-06	4.11148e-05	3.18596e-05	CCL5/IDO1/IL7R/CD274/IRF7/HSH2D/ADAM8/LGALS9/PRKD2/BAK1/SLC7A11/NFKBIZ/NOD2/FAS/CD74	15
GO:0032944	regulation of mononuclear cell proliferation	22/545	242/18870	2.24519e-06	4.2509e-05	3.294e-05	TNFSF13B/CCL5/IL4I1/IDO1/CD274/EBI3/CSF1/PDCD1LG2/CD38/HLA-G/JAK2/LGALS9/HLA-E/IRF1/HLA-A/MYD88/IL15/CD40/CD55/IL7/CD74/LGALS9C	22
GO:0019674	NAD metabolic process	9/545	42/18870	2.49398e-06	4.70105e-05	3.64282e-05	IDO1/IDO2/CD38/PARP9/PARP10/KMO/KYNU/NADK/NAMPT	9
GO:0002230	positive regulation of defense response to virus by host	8/545	32/18870	2.62361e-06	4.9236e-05	3.81527e-05	AIM2/STAT1/APOBEC3G/PARP9/TRIM22/DTX3L/ZC3H12A/APOBEC3F	8
GO:0060761	negative regulation of response to cytokine stimulus	13/545	94/18870	2.99342e-06	5.59296e-05	4.33396e-05	CCL5/ISG15/OAS1/USP18/OAS3/NLRC5/IL1RN/PARP14/STAT2/ADAR/ECM1/IRAK3/SAMHD1	13
GO:0007259	receptor signaling pathway via JAK-STAT	18/545	174/18870	3.06605e-06	5.70365e-05	4.41973e-05	IFNL3/IFNL1/IFNL2/CCL5/IL7R/SOCS1/RET/STAT1/PARP9/IL15RA/LIF/NMI/SOCS2/JAK2/PARP14/STAT2/IL15/CD40	18
GO:0071675	regulation of mononuclear cell migration	15/545	125/18870	3.26436e-06	6.04616e-05	4.68514e-05	CXCL10/CCL5/C3AR1/CXCL13/CCL20/TNFSF14/ADAM8/CSF1/LGALS9/LGMN/APOD/CD47/ECM1/MDK/CALR	15
GO:2001236	regulation of extrinsic apoptotic signaling pathway	17/545	158/18870	3.36278e-06	6.2015e-05	4.80551e-05	IFI6/RET/TNFAIP3/PMAIP1/BCL2L14/CX3CL1/ICAM1/PML/TNFSF10/ATF3/NOS3/CFLAR/SP100/RBCK1/ITPRIP/IL7/MCL1	17
GO:0034142	toll-like receptor 4 signaling pathway	10/545	55/18870	3.37932e-06	6.20512e-05	4.80832e-05	OAS1/IFI35/TNFAIP3/TNIP3/PIK3AP1/NMI/IRAK2/MYD88/NFKBIA/WDFY1	10
GO:0042116	macrophage activation	14/545	110/18870	3.43463e-06	6.27963e-05	4.86605e-05	IFI35/TLR2/TMEM106A/CX3CL1/NMI/JAK2/TLR3/ZC3H12A/LDLR/TMEM229B/GRN/CD74/CTSC/IL33	14
GO:0051770	positive regulation of nitric-oxide synthase biosynthetic process	6/545	16/18870	3.53324e-06	6.43231e-05	4.98436e-05	TLR2/STAT1/JAK2/NOD2/NAMPT/IL33	6
GO:0045619	regulation of lymphocyte differentiation	20/545	212/18870	3.67925e-06	6.66962e-05	5.16826e-05	IFNL1/IL4I1/LAG3/IL7R/SOCS1/ADAM8/IL15RA/IL2RG/HLA-G/LGALS9/PRDM1/IRF1/ZC3H12A/IL15/VNN1/NFKBIZ/FANCA/IL7/MDK/CD74	20
GO:0046640	regulation of alpha-beta T cell proliferation	9/545	44/18870	3.76654e-06	6.79893e-05	5.26846e-05	CD274/EBI3/JAK2/LGALS9/HLA-E/IRF1/HLA-A/CD55/LGALS9C	9
GO:0002690	positive regulation of leukocyte chemotaxis	13/545	96/18870	3.80558e-06	6.8404e-05	5.30059e-05	CXCL10/CCL5/C3AR1/CXCL13/TNFSF14/CSF1/CXCL8/LGALS9/LGMN/PTN/MDK/CD74/CALR	13
GO:0070227	lymphocyte apoptotic process	12/545	82/18870	3.92773e-06	7.03031e-05	5.44775e-05	CCL5/IDO1/IL7R/CD274/HSH2D/ADAM8/LGALS9/PRKD2/BAK1/NFKBIZ/FAS/CD74	12
GO:0042098	T cell proliferation	20/545	213/18870	3.95343e-06	7.04669e-05	5.46045e-05	TNFSF13B/CCL5/IL4I1/IDO1/CD274/EBI3/TNFSF14/PDCD1LG2/HLA-G/JAK2/LGALS9/HLA-E/IRF1/HLA-A/IL15/BTN3A1/CD55/CCND3/PSMB10/LGALS9C	20
GO:0002704	negative regulation of leukocyte mediated immunity	11/545	69/18870	4.22143e-06	7.49305e-05	5.80632e-05	IL4I1/IL7R/CEACAM1/BST2/HLA-F/HLA-G/LGALS9/HLA-B/HLA-E/HLA-A/NOD2	11
GO:0050671	positive regulation of lymphocyte proliferation	16/545	145/18870	4.68569e-06	8.28259e-05	6.41814e-05	TNFSF13B/CCL5/CD274/EBI3/PDCD1LG2/CD38/JAK2/LGALS9/HLA-E/HLA-A/MYD88/IL15/CD40/CD55/IL7/CD74	16
GO:1901222	regulation of non-canonical NF-kappaB signal transduction	14/545	113/18870	4.73672e-06	8.33819e-05	6.46123e-05	IFI35/TNFSF14/TLR2/NMI/LGALS9/TLR3/EIF2AK2/ZC3H12A/NFKBIA/RBCK1/NOD2/IL18R1/NOD1/CALR	14
GO:0002707	negative regulation of lymphocyte mediated immunity	10/545	58/18870	5.57814e-06	9.73888e-05	7.54661e-05	IL4I1/IL7R/CEACAM1/HLA-F/HLA-G/LGALS9/HLA-B/HLA-E/HLA-A/NOD2	10
GO:0031663	lipopolysaccharide-mediated signaling pathway	10/545	58/18870	5.57814e-06	9.73888e-05	7.54661e-05	TLR2/TNFAIP3/CX3CL1/TRIM5/IRAK2/NOS3/MYD88/NFKBIA/CD55/PTAFR	10
GO:0072524	pyridine-containing compound metabolic process	12/545	85/18870	5.76618e-06	0.000100261	7.76918e-05	IDO1/IDO2/CD38/PARP9/PARP10/KMO/KYNU/NADK/ALPL/NOX1/NAMPT/PSAT1	12
GO:0050670	regulation of lymphocyte proliferation	21/545	238/18870	6.07754e-06	0.000105245	8.1554e-05	TNFSF13B/CCL5/IL4I1/IDO1/CD274/EBI3/PDCD1LG2/CD38/HLA-G/JAK2/LGALS9/HLA-E/IRF1/HLA-A/MYD88/IL15/CD40/CD55/IL7/CD74/LGALS9C	21
GO:0046634	regulation of alpha-beta T cell activation	14/545	116/18870	6.46012e-06	0.000111417	8.63368e-05	SOCS1/CD274/EBI3/IL2RG/JAK2/LGALS9/PRDM1/HLA-E/IRF1/HLA-A/ZC3H12A/NFKBIZ/CD55/LGALS9C	14
GO:0009435	NAD biosynthetic process	7/545	26/18870	6.58127e-06	0.000112595	8.72495e-05	IDO1/IDO2/PARP9/PARP10/KMO/KYNU/NAMPT	7
GO:0060333	type II interferon-mediated signaling pathway	7/545	26/18870	6.58127e-06	0.000112595	8.72495e-05	NLRC5/STAT1/PARP9/JAK2/IRF1/PARP14/SP100	7
GO:0032755	positive regulation of interleukin-6 production	13/545	101/18870	6.74652e-06	0.000114961	8.90824e-05	IFIH1/EREG/TLR2/TMEM106A/LGALS9/TLR3/MYD88/CLEC7A/NOD2/PTAFR/NOD1/CD74/IL33	13
GO:0050868	negative regulation of T cell activation	15/545	133/18870	7.07465e-06	0.000120072	9.3043e-05	IFNL1/IL4I1/LAG3/IDO1/SOCS1/CD274/CEACAM1/PDCD1LG2/HLA-G/LGALS9/IRF1/ZC3H12A/MDK/CD74/LGALS9C	15
GO:0072678	T cell migration	11/545	73/18870	7.42166e-06	0.000125461	9.72194e-05	CXCL11/CXCL10/CCL5/CXCL13/CCL20/TNFSF14/ADAM8/ICAM1/APOD/CXCL16/ECM1	11
GO:0006568	tryptophan metabolic process	5/545	11/18870	7.89221e-06	0.000132365	0.000102569	IL4I1/IDO1/IDO2/KMO/KYNU	5
GO:0039530	MDA-5 signaling pathway	5/545	11/18870	7.89221e-06	0.000132365	0.000102569	IFIH1/OAS3/IRF7/DDX60/DHX58	5
GO:0051250	negative regulation of lymphocyte activation	17/545	169/18870	8.36909e-06	0.000139813	0.00010834	IFNL1/IL4I1/LAG3/IDO1/SOCS1/CD274/CEACAM1/TNFAIP3/HLA-F/PDCD1LG2/HLA-G/LGALS9/IRF1/ZC3H12A/MDK/CD74/LGALS9C	17
GO:0097696	receptor signaling pathway via STAT	18/545	188/18870	9.11955e-06	0.000151755	0.000117594	IFNL3/IFNL1/IFNL2/CCL5/IL7R/SOCS1/RET/STAT1/PARP9/IL15RA/LIF/NMI/SOCS2/JAK2/PARP14/STAT2/IL15/CD40	18
GO:0019884	antigen processing and presentation of exogenous antigen	9/545	49/18870	9.60011e-06	0.000158513	0.000122831	HLA-F/HLA-E/TAP2/HLA-A/LGMN/B2M/CTSS/CD74/PSME1	9
GO:0042269	regulation of natural killer cell mediated cytotoxicity	9/545	49/18870	9.60011e-06	0.000158513	0.000122831	LAG3/CEACAM1/HLA-F/HLA-G/LGALS9/HLA-B/NECTIN2/HLA-E/HLA-A	9
GO:0042267	natural killer cell mediated cytotoxicity	11/545	76/18870	1.10474e-05	0.000181455	0.000140609	LAG3/CEACAM1/HLA-F/HLA-G/LGALS9/HLA-B/NECTIN2/HLA-E/HLA-A/RNF19B/SLAMF7	11
GO:0002544	chronic inflammatory response	6/545	19/18870	1.11173e-05	0.000181455	0.000140609	CCL5/IDO1/CXCL13/TNFAIP3/VNN1/NFKBIZ	6
GO:0098543	detection of other organism	6/545	19/18870	1.11173e-05	0.000181455	0.000140609	TLR2/HLA-B/HLA-A/CLEC7A/NOD2/NOD1	6
GO:0042832	defense response to protozoan	7/545	28/18870	1.12666e-05	0.00018319	0.000141953	GBP4/GBP1/BATF2/GBP2/MYD88/CLEC7A/CD40	7
GO:0032729	positive regulation of type II interferon production	11/545	77/18870	1.25577e-05	0.000203406	0.000157618	IFNL1/ISG15/EBI3/JAK2/LGALS9/TLR3/HLA-A/CLEC7A/BTN3A1/IL18R1/BTN3A2	11
GO:0009612	response to mechanical stimulus	19/545	213/18870	1.43303e-05	0.000231239	0.000179186	CXCL10/FOSL1/PTGS2/TNFSF14/STAT1/IRF1/TNFRSF10A/TLR3/CASP1/MYD88/BAK1/NFKBIA/CD40/PTN/FAS/CASP8/MDK/TXNIP/IL33	19
GO:2000106	regulation of leukocyte apoptotic process	12/545	93/18870	1.48097e-05	0.000238072	0.000184481	CCL5/IDO1/IL7R/CD274/IRF7/HSH2D/ADAM8/LGALS9/PRKD2/SLC7A11/NOD2/CD74	12
GO:0051767	nitric-oxide synthase biosynthetic process	6/545	20/18870	1.54954e-05	0.000247231	0.000191578	TLR2/STAT1/JAK2/NOD2/NAMPT/IL33	6
GO:0051769	regulation of nitric-oxide synthase biosynthetic process	6/545	20/18870	1.54954e-05	0.000247231	0.000191578	TLR2/STAT1/JAK2/NOD2/NAMPT/IL33	6
GO:0002478	antigen processing and presentation of exogenous peptide antigen	8/545	40/18870	1.56526e-05	0.000248084	0.000192239	HLA-F/HLA-E/TAP2/HLA-A/LGMN/B2M/CTSS/CD74	8
GO:0001776	leukocyte homeostasis	13/545	109/18870	1.56654e-05	0.000248084	0.000192239	TNFSF13B/AIM2/IL7R/TNFSF14/TNFAIP3/CSF1/PMAIP1/LGALS9/BAK1/SLC7A11/GCNT4/FAS/CD74	13
GO:0002269	leukocyte activation involved in inflammatory response	9/545	52/18870	1.59184e-05	0.000250088	0.000193792	TLR2/CX3CL1/JAK2/TLR3/MYD88/LDLR/GRN/CTSC/IL33	9
GO:0032613	interleukin-10 production	10/545	65/18870	1.5968e-05	0.000250088	0.000193792	ISG15/IDO1/CD274/TLR2/PDCD1LG2/LGALS9/TRIB2/CLEC7A/NOD2/CD47	10
GO:0032653	regulation of interleukin-10 production	10/545	65/18870	1.5968e-05	0.000250088	0.000193792	ISG15/IDO1/CD274/TLR2/PDCD1LG2/LGALS9/TRIB2/CLEC7A/NOD2/CD47	10
GO:0002228	natural killer cell mediated immunity	11/545	79/18870	1.61233e-05	0.000250952	0.000194461	LAG3/CEACAM1/HLA-F/HLA-G/LGALS9/HLA-B/NECTIN2/HLA-E/HLA-A/RNF19B/SLAMF7	11
GO:0006979	response to oxidative stress	28/545	400/18870	1.6141e-05	0.000250952	0.000194461	NCF1/RBM11/DUOX2/FOSL1/PTGS2/TNFAIP3/STAT1/CD38/IL18BP/RCAN1/SOD2/NCOA7/GCH1/JAK2/PNPT1/MICB/ABCD1/NOS3/APOD/ZC3H12A/BAK1/VNN1/TRIM25/SLC7A11/MGAT3/TXNIP/HM13/SP1	28
GO:0048872	homeostasis of number of cells	24/545	316/18870	1.73736e-05	0.000269132	0.000208549	TNFSF13B/ISG15/AIM2/IL7R/TNFSF14/TNFAIP3/STAT1/CSF1/PMAIP1/JAK2/LGALS9/EXT1/NOS3/CFLAR/BAK1/SLC7A11/NFKBIZ/B2M/NOD2/ADAR/IL7/GCNT4/FAS/CD74	24
GO:0002715	regulation of natural killer cell mediated immunity	9/545	53/18870	1.86891e-05	0.000288462	0.000223528	LAG3/CEACAM1/HLA-F/HLA-G/LGALS9/HLA-B/NECTIN2/HLA-E/HLA-A	9
GO:2001235	positive regulation of apoptotic signaling pathway	15/545	145/18870	2.01921e-05	0.000310535	0.000240632	RET/PMAIP1/NUPR1/PML/TNFSF10/JAK2/ATF3/DDIT3/VNN1/RBCK1/MCL1/NOX1/FAS/CTSS/CTSC	15
GO:0046631	alpha-beta T cell activation	17/545	181/18870	2.06745e-05	0.000316811	0.000245495	RSAD2/SOCS1/CD274/EBI3/IL2RG/JAK2/LGALS9/PRDM1/HLA-E/IRF1/HLA-A/ZC3H12A/IL15/NFKBIZ/CD55/IL18R1/LGALS9C	17
GO:0006959	humoral immune response	21/545	258/18870	2.08371e-05	0.000317658	0.000246152	CXCL11/CXCL10/CXCL9/CXCL13/EBI3/SERPING1/CXCL8/C1S/C1R/CFB/CXCL5/HLA-E/CXCL2/HLA-A/CXCL3/NOD2/CD55/IL7/C4A/PSMB10/CFH	21
GO:0006586	indolalkylamine metabolic process	5/545	13/18870	2.09535e-05	0.000317658	0.000246152	IL4I1/IDO1/IDO2/KMO/KYNU	5
GO:0070234	positive regulation of T cell apoptotic process	5/545	13/18870	2.09535e-05	0.000317658	0.000246152	CCL5/IDO1/CD274/ADAM8/LGALS9	5
GO:0071605	monocyte chemotactic protein-1 production	6/545	21/18870	2.1166e-05	0.000318612	0.000246891	OAS1/OAS3/LGALS9/APOD/CLEC7A/NOD2	6
GO:0071637	regulation of monocyte chemotactic protein-1 production	6/545	21/18870	2.1166e-05	0.000318612	0.000246891	OAS1/OAS3/LGALS9/APOD/CLEC7A/NOD2	6
GO:0001562	response to protozoan	7/545	31/18870	2.32094e-05	0.000348141	0.000269773	GBP4/GBP1/BATF2/GBP2/MYD88/CLEC7A/CD40	7
GO:0045621	positive regulation of lymphocyte differentiation	14/545	130/18870	2.41217e-05	0.000360556	0.000279393	IL4I1/IL7R/SOCS1/ADAM8/IL15RA/IL2RG/HLA-G/LGALS9/IL15/VNN1/NFKBIZ/IL7/MDK/CD74	14
GO:1902107	positive regulation of leukocyte differentiation	17/545	185/18870	2.74292e-05	0.000407137	0.000315488	IL4I1/IL7R/SOCS1/ADAM8/CSF1/IL15RA/IL2RG/LIF/HLA-G/LGALS9/IL15/VNN1/NFKBIZ/IL7/CASP8/MDK/CD74	17
GO:1903708	positive regulation of hemopoiesis	17/545	185/18870	2.74292e-05	0.000407137	0.000315488	IL4I1/IL7R/SOCS1/ADAM8/CSF1/IL15RA/IL2RG/LIF/HLA-G/LGALS9/IL15/VNN1/NFKBIZ/IL7/CASP8/MDK/CD74	17
GO:1903131	mononuclear cell differentiation	31/545	481/18870	2.89116e-05	0.000427651	0.000331385	IFNL1/RSAD2/TNFSF13B/IL4I1/LAG3/IL7R/SOCS1/BATF2/IRF7/ADAM8/CSF1/IL15RA/IL2RG/HLA-G/HDAC9/LGALS9/PRDM1/HLA-B/IRF1/ZC3H12A/BAK1/IL15/VNN1/NFKBIZ/B2M/IFI16/IL18R1/FANCA/IL7/MDK/CD74	31
GO:0022408	negative regulation of cell-cell adhesion	18/545	205/18870	2.96087e-05	0.000436446	0.0003382	IFNL1/IL4I1/LAG3/IDO1/SOCS1/CD274/CEACAM1/PDCD1LG2/HLA-G/MUC21/JAK2/IL1RN/LGALS9/IRF1/ZC3H12A/MDK/CD74/LGALS9C	18
GO:0032689	negative regulation of type II interferon production	8/545	44/18870	3.25915e-05	0.000478758	0.000370987	CD274/PDCD1LG2/LGALS9/ZC3H12A/DDIT3/NOD2/LGALS9C/IL33	8
GO:1903038	negative regulation of leukocyte cell-cell adhesion	15/545	152/18870	3.52796e-05	0.000516464	0.000400205	IFNL1/IL4I1/LAG3/IDO1/SOCS1/CD274/CEACAM1/PDCD1LG2/HLA-G/LGALS9/IRF1/ZC3H12A/MDK/CD74/LGALS9C	15
GO:0008625	extrinsic apoptotic signaling pathway via death domain receptors	11/545	86/18870	3.63882e-05	0.000530868	0.000411367	TNFAIP3/PMAIP1/ICAM1/TNFRSF10A/ATF3/NOS3/CFLAR/CASP10/SP100/ITPRIP/CASP8	11
GO:0070231	T cell apoptotic process	9/545	58/18870	3.95099e-05	0.000574445	0.000445134	CCL5/IDO1/IL7R/CD274/ADAM8/LGALS9/PRKD2/BAK1/FAS	9
GO:0032088	negative regulation of NF-kappaB transcription factor activity	11/545	87/18870	4.05871e-05	0.000588099	0.000455715	AIM2/NLRC5/TNFAIP3/TRIM21/PARP10/IRAK2/ZC3H12A/DDIT3/NFKBIA/RBCK1/IRAK3	11
GO:0002828	regulation of type 2 immune response	7/545	34/18870	4.40475e-05	0.000636075	0.000492891	IFNL1/RSAD2/IDO1/NOD2/ECM1/CD74/IL33	7
GO:0050730	regulation of peptidyl-tyrosine phosphorylation	19/545	231/18870	4.42769e-05	0.000637228	0.000493785	IFNL1/CCL5/CSF3/NCF1/SOCS1/HBEGF/PARP9/LIF/JAK2/PARP14/GPRC5A/EHD4/IL15/CD40/NOD2/IL7/SNX6/CD74/RICTOR	19
GO:0071677	positive regulation of mononuclear cell migration	10/545	73/18870	4.50799e-05	0.000646601	0.000501047	CXCL10/CCL5/CXCL13/CCL20/TNFSF14/ADAM8/LGALS9/LGMN/CD47/CALR	10
GO:1902622	regulation of neutrophil migration	8/545	46/18870	4.56116e-05	0.000652032	0.000505256	C3AR1/TNFAIP6/ADAM8/CXCL8/MYD88/NOD2/MDK/CD74	8
GO:0071639	positive regulation of monocyte chemotactic protein-1 production	5/545	15/18870	4.65997e-05	0.000663929	0.000514475	OAS1/OAS3/LGALS9/CLEC7A/NOD2	5
GO:0060907	positive regulation of macrophage cytokine production	6/545	24/18870	4.87655e-05	0.00069247	0.000536591	HLA-G/TLR3/MYD88/NOD2/NOD1/CD74	6
GO:0048659	smooth muscle cell proliferation	16/545	175/18870	4.99118e-05	0.000706392	0.00054738	CCL5/HBEGF/EREG/PTGS2/TNFAIP3/STAT1/CX3CL1/SOD2/JAK2/NOS3/ACE2/MYD88/APOD/DDIT3/PTAFR/NOX1	16
GO:0070228	regulation of lymphocyte apoptotic process	9/545	60/18870	5.21125e-05	0.000732671	0.000567743	CCL5/IDO1/IL7R/CD274/HSH2D/ADAM8/LGALS9/PRKD2/CD74	9
GO:0097300	programmed necrotic cell death	9/545	60/18870	5.21125e-05	0.000732671	0.000567743	ZBP1/BIRC3/MLKL/NUPR1/TLR3/CFLAR/RBCK1/FAS/CASP8	9
GO:0043410	positive regulation of MAPK cascade	30/545	474/18870	5.41238e-05	0.000758445	0.000587715	CCL5/NCF1/GPBAR1/CCL20/RET/ADAM8/CCL22/HTR2B/XDH/LIF/TMEM106A/CX3CL1/ICAM1/IGFBP6/JAK2/TRIM5/LGALS9/TLR3/EIF2AK2/CFLAR/MYD88/ZC3H12A/PRKD2/CD40/NOD2/NOD1/NOX1/ADRB2/MST1R/CD74	30
GO:0097193	intrinsic apoptotic signaling pathway	23/545	319/18870	5.81268e-05	0.00081187	0.000629114	IFI6/BCL2A1/PLAUR/PTGS2/PMAIP1/NUPR1/PML/SOD2/CHAC1/JAK2/TRIB3/DDIAS/BAK1/DDIT3/VNN1/IKBKE/IFI16/MCL1/NOX1/USP15/SHISA5/CASP4/CD74	23
GO:0046641	positive regulation of alpha-beta T cell proliferation	6/545	25/18870	6.26077e-05	0.000871598	0.000675397	EBI3/JAK2/LGALS9/HLA-E/HLA-A/CD55	6
GO:0009074	aromatic amino acid family catabolic process	5/545	16/18870	6.61754e-05	0.000909378	0.000704672	IL4I1/IDO1/IDO2/KMO/KYNU	5
GO:0016045	detection of bacterium	5/545	16/18870	6.61754e-05	0.000909378	0.000704672	TLR2/HLA-B/HLA-A/NOD2/NOD1	5
GO:0070230	positive regulation of lymphocyte apoptotic process	5/545	16/18870	6.61754e-05	0.000909378	0.000704672	CCL5/IDO1/CD274/ADAM8/LGALS9	5
GO:2000345	regulation of hepatocyte proliferation	5/545	16/18870	6.61754e-05	0.000909378	0.000704672	CEACAM1/TNFAIP3/CFLAR/PTN/MDK	5
GO:0002260	lymphocyte homeostasis	10/545	77/18870	7.17929e-05	0.000983402	0.000762033	TNFSF13B/AIM2/IL7R/TNFSF14/TNFAIP3/PMAIP1/LGALS9/BAK1/FAS/CD74	10
GO:0001774	microglial cell activation	8/545	49/18870	7.3065e-05	0.000991263	0.000768125	TLR2/CX3CL1/JAK2/TLR3/LDLR/GRN/CTSC/IL33	8
GO:0070266	necroptotic process	8/545	49/18870	7.3065e-05	0.000991263	0.000768125	ZBP1/BIRC3/MLKL/TLR3/CFLAR/RBCK1/FAS/CASP8	8
GO:2000404	regulation of T cell migration	8/545	49/18870	7.3065e-05	0.000991263	0.000768125	CXCL10/CCL5/CXCL13/CCL20/TNFSF14/ADAM8/APOD/ECM1	8
GO:0050852	T cell receptor signaling pathway	14/545	144/18870	7.51576e-05	0.00101642	0.000787617	GBP1/THEMIS2/CEACAM1/FYB1/NECTIN2/HLA-A/ZC3H12A/PRKD2/RBCK1/NFKBIZ/BTN3A3/BTN3A1/BTN2A1/BTN3A2	14
GO:0010934	macrophage cytokine production	7/545	37/18870	7.82075e-05	0.00105099	0.000814407	HLA-G/TLR3/MYD88/NOD2/NOD1/IRAK3/CD74	7
GO:0010935	regulation of macrophage cytokine production	7/545	37/18870	7.82075e-05	0.00105099	0.000814407	HLA-G/TLR3/MYD88/NOD2/NOD1/IRAK3/CD74	7
GO:0043281	regulation of cysteine-type endopeptidase activity involved in apoptotic process	15/545	163/18870	7.91091e-05	0.00105976	0.000821205	IFI6/LAMP3/PLAUR/PMAIP1/XDH/TNFSF10/JAK2/LGALS9/CASP1/CASP10/CLEC7A/NOD1/BCL2L13/FAS/CASP8	15
GO:0098581	detection of external biotic stimulus	6/545	26/18870	7.94157e-05	0.00106054	0.000821803	TLR2/HLA-B/HLA-A/CLEC7A/NOD2/NOD1	6
GO:0042129	regulation of T cell proliferation	16/545	182/18870	7.98907e-05	0.00106354	0.000824135	TNFSF13B/CCL5/IL4I1/IDO1/CD274/EBI3/PDCD1LG2/HLA-G/JAK2/LGALS9/HLA-E/IRF1/HLA-A/IL15/CD55/LGALS9C	16
GO:0046209	nitric oxide metabolic process	10/545	78/18870	8.0256e-05	0.00106508	0.000825325	PTGS2/TLR2/TMEM106A/SOD2/GCH1/JAK2/NOS3/ZC3H12A/CLEC7A/CD47	10
GO:0050921	positive regulation of chemotaxis	14/545	145/18870	8.10318e-05	0.00107204	0.000830715	CXCL10/CCL5/C3AR1/CXCL13/TNFSF14/CSF1/CXCL8/LGALS9/LGMN/PRKD2/PTN/MDK/CD74/CALR	14
GO:1902041	regulation of extrinsic apoptotic signaling pathway via death domain receptors	8/545	50/18870	8.48086e-05	0.00111853	0.000866742	TNFAIP3/PMAIP1/ICAM1/ATF3/NOS3/CFLAR/SP100/ITPRIP	8
GO:0033209	tumor necrosis factor-mediated signaling pathway	12/545	111/18870	8.76368e-05	0.00114181	0.000884783	TNFSF13B/AIM2/BIRC3/TNFAIP3/STAT1/JAK2/EXT1/CASP1/NFKBIA/FAS/CASP8/CASP4	12
GO:0043280	positive regulation of cysteine-type endopeptidase activity involved in apoptotic process	12/545	111/18870	8.76368e-05	0.00114181	0.000884783	PMAIP1/XDH/TNFSF10/JAK2/LGALS9/CASP1/CASP10/CLEC7A/NOD1/BCL2L13/FAS/CASP8	12
GO:0030225	macrophage differentiation	9/545	64/18870	8.7646e-05	0.00114181	0.000884783	SOCS1/TLR2/CSF1/LIF/MYD88/IL15/CASP10/CASP8/IL33	9
GO:0048524	positive regulation of viral process	9/545	64/18870	8.7646e-05	0.00114181	0.000884783	CCL5/IFIT1/TRIM21/LGALS9/TRIM38/ADAR/FMR1/CD74/STOM	9
GO:0019362	pyridine nucleotide metabolic process	10/545	79/18870	8.95506e-05	0.00115602	0.000895792	IDO1/IDO2/CD38/PARP9/PARP10/KMO/KYNU/NADK/NOX1/NAMPT	10
GO:0046496	nicotinamide nucleotide metabolic process	10/545	79/18870	8.95506e-05	0.00115602	0.000895792	IDO1/IDO2/CD38/PARP9/PARP10/KMO/KYNU/NADK/NOX1/NAMPT	10
GO:2001057	reactive nitrogen species metabolic process	10/545	79/18870	8.95506e-05	0.00115602	0.000895792	PTGS2/TLR2/TMEM106A/SOD2/GCH1/JAK2/NOS3/ZC3H12A/CLEC7A/CD47	10
GO:0030217	T cell differentiation	22/545	307/18870	9.15642e-05	0.00117844	0.000913167	IFNL1/RSAD2/IL4I1/LAG3/IL7R/SOCS1/ADAM8/IL2RG/HLA-G/LGALS9/PRDM1/IRF1/ZC3H12A/IL15/VNN1/NFKBIZ/B2M/IL18R1/FANCA/IL7/MDK/CD74	22
GO:0010818	T cell chemotaxis	6/545	27/18870	9.96303e-05	0.00127455	0.000987642	CXCL11/CXCL10/CCL5/CXCL13/TNFSF14/CXCL16	6
GO:0039529	RIG-I signaling pathway	6/545	27/18870	9.96303e-05	0.00127455	0.000987642	OASL/OAS3/BIRC3/DDX60/DHX58/USP15	6
GO:0050731	positive regulation of peptidyl-tyrosine phosphorylation	15/545	168/18870	0.000111343	0.00142013	0.00110045	IFNL1/CCL5/CSF3/NCF1/HBEGF/PARP9/LIF/JAK2/PARP14/EHD4/IL15/CD40/NOD2/CD74/RICTOR	15
GO:0007162	negative regulation of cell adhesion	22/545	312/18870	0.000115765	0.00147211	0.00114073	IFNL1/IL4I1/LAG3/IDO1/SOCS1/GBP1/CD274/CEACAM1/PDCD1LG2/SPRY4/CX3CL1/HLA-G/MUC21/JAK2/IL1RN/LGALS9/IRF1/APOD/ZC3H12A/MDK/CD74/LGALS9C	22
GO:0150076	neuroinflammatory response	10/545	82/18870	0.00012309	0.00155031	0.00120133	PTGS2/TLR2/NUPR1/CX3CL1/JAK2/TLR3/LDLR/GRN/CTSC/IL33	10
GO:0070423	nucleotide-binding oligomerization domain containing signaling pathway	6/545	28/18870	0.000123729	0.00155031	0.00120133	BIRC3/SLC15A3/TNFAIP3/NFKBIA/NOD2/NOD1	6
GO:0090594	inflammatory response to wounding	6/545	28/18870	0.000123729	0.00155031	0.00120133	TLR3/TIMP1/NFKBIZ/MDK/GRN/IL33	6
GO:0002693	positive regulation of cellular extravasation	5/545	18/18870	0.000123733	0.00155031	0.00120133	ADAM8/ICAM1/CD47/PTAFR/MDK	5
GO:0002830	positive regulation of type 2 immune response	5/545	18/18870	0.000123733	0.00155031	0.00120133	RSAD2/IDO1/NOD2/CD74/IL33	5
GO:1900246	positive regulation of RIG-I signaling pathway	4/545	10/18870	0.000125815	0.00156717	0.0012144	OASL/DDX60/DHX58/USP15	4
GO:2000347	positive regulation of hepatocyte proliferation	4/545	10/18870	0.000125815	0.00156717	0.0012144	TNFAIP3/CFLAR/PTN/MDK	4
GO:0002440	production of molecular mediator of immune response	22/545	314/18870	0.000126934	0.0015765	0.00122162	RSAD2/FFAR2/BST2/HLA-F/HLA-G/HLA-E/TLR3/HLA-A/MYD88/NFKBIZ/B2M/CLEC7A/CD40/NOD2/CD55/IL18R1/NOD1/TNFSF13/IRAK3/CD74/SAMHD1/IL33	22
GO:0071622	regulation of granulocyte chemotaxis	8/545	53/18870	0.00012978	0.00160716	0.00124538	CCL5/C3AR1/TNFAIP6/CSF1/CXCL8/NOD2/MDK/CD74	8
GO:0070232	regulation of T cell apoptotic process	7/545	40/18870	0.000131403	0.00162254	0.0012573	CCL5/IDO1/IL7R/CD274/ADAM8/LGALS9/PRKD2	7
GO:0045582	positive regulation of T cell differentiation	12/545	116/18870	0.000134179	0.00165203	0.00128015	IL4I1/IL7R/SOCS1/ADAM8/IL2RG/HLA-G/LGALS9/VNN1/NFKBIZ/IL7/MDK/CD74	12
GO:0048660	regulation of smooth muscle cell proliferation	15/545	171/18870	0.000135736	0.00166638	0.00129127	CCL5/HBEGF/EREG/PTGS2/TNFAIP3/STAT1/CX3CL1/SOD2/JAK2/NOS3/ACE2/MYD88/APOD/PTAFR/NOX1	15
GO:0050764	regulation of phagocytosis	11/545	100/18870	0.000146525	0.00179367	0.00138991	TLR2/IL15RA/IL2RG/PLSCR1/IL15/CLEC7A/NOD2/CD47/TGM2/C4A/CALR	11
GO:0002710	negative regulation of T cell mediated immunity	6/545	29/18870	0.000152228	0.00185284	0.00143575	IL4I1/IL7R/CEACAM1/HLA-F/HLA-G/NOD2	6
GO:0035872	nucleotide-binding domain, leucine rich repeat containing receptor signaling pathway	6/545	29/18870	0.000152228	0.00185284	0.00143575	BIRC3/SLC15A3/TNFAIP3/NFKBIA/NOD2/NOD1	6
GO:0150077	regulation of neuroinflammatory response	7/545	41/18870	0.000154553	0.00187577	0.00145353	PTGS2/NUPR1/CX3CL1/LDLR/GRN/CTSC/IL33	7
GO:0002523	leukocyte migration involved in inflammatory response	5/545	19/18870	0.000163954	0.00198421	0.00153755	FFAR2/ADAM8/CX3CL1/PTN/MDK	5
GO:0007584	response to nutrient	14/545	155/18870	0.000165505	0.00199732	0.00154771	CXCL10/PTGS2/BRIP1/STAT1/SOD2/SLC16A1/TRIM25/NFKBIZ/CD40/NOD2/KYNU/ALPL/CYP24A1/ACSL1	14
GO:0008630	intrinsic apoptotic signaling pathway in response to DNA damage	11/545	102/18870	0.000175011	0.00210606	0.00163198	BCL2A1/NUPR1/PML/SOD2/DDIAS/BAK1/IKBKE/IFI16/MCL1/SHISA5/CD74	11
GO:0042092	type 2 immune response	7/545	42/18870	0.000180897	0.00217076	0.00168211	IFNL1/RSAD2/IDO1/NOD2/ECM1/CD74/IL33	7
GO:0033273	response to vitamin	10/545	86/18870	0.000183816	0.00219959	0.00170445	CXCL10/PTGS2/BRIP1/SOD2/TRIM25/NFKBIZ/CD40/KYNU/ALPL/CYP24A1	10
GO:0032677	regulation of interleukin-8 production	11/545	103/18870	0.00019093	0.00227833	0.00176547	FFAR2/TLR2/LGALS9/TLR3/MYD88/PRKD2/DDIT3/CLEC7A/NOD2/NOD1/CD74	11
GO:0001836	release of cytochrome c from mitochondria	8/545	56/18870	0.000192817	0.0022862	0.00177157	IFI6/BCL2A1/PLAUR/PMAIP1/SOD2/TNFSF10/BAK1/MCL1	8
GO:0033089	positive regulation of T cell differentiation in thymus	4/545	11/18870	0.0001932	0.0022862	0.00177157	IL7R/ADAM8/IL2RG/VNN1	4
GO:0070189	kynurenine metabolic process	4/545	11/18870	0.0001932	0.0022862	0.00177157	IDO1/IDO2/KMO/KYNU	4
GO:0032637	interleukin-8 production	11/545	104/18870	0.00020806	0.00245523	0.00190254	FFAR2/TLR2/LGALS9/TLR3/MYD88/PRKD2/DDIT3/CLEC7A/NOD2/NOD1/CD74	11
GO:0002643	regulation of tolerance induction	5/545	20/18870	0.00021344	0.00249795	0.00193565	IDO1/CD274/HLA-G/HLA-B/IRAK3	5
GO:0002755	MyD88-dependent toll-like receptor signaling pathway	5/545	20/18870	0.00021344	0.00249795	0.00193565	IRF7/IRAK2/IRF1/MYD88/IRAK3	5
GO:0039535	regulation of RIG-I signaling pathway	5/545	20/18870	0.00021344	0.00249795	0.00193565	OASL/BIRC3/DDX60/DHX58/USP15	5
GO:0061900	glial cell activation	8/545	57/18870	0.000218706	0.00255257	0.00197797	TLR2/CX3CL1/JAK2/TLR3/LDLR/GRN/CTSC/IL33	8
GO:0046635	positive regulation of alpha-beta T cell activation	9/545	72/18870	0.00022084	0.00256799	0.00198992	SOCS1/EBI3/IL2RG/JAK2/LGALS9/HLA-E/HLA-A/NFKBIZ/CD55	9
GO:0045765	regulation of angiogenesis	23/545	349/18870	0.000221233	0.00256799	0.00198992	CXCL10/C3AR1/CXCL13/CEACAM1/TNFAIP3/STAT1/CXCL8/PML/HLA-G/ADM/TIE1/TLR3/NOS3/ZC3H12A/PRKD2/SP100/HK2/CD40/ECM1/MDK/GRN/SP1/ERAP1	23
GO:0002520	immune system development	16/545	199/18870	0.000225879	0.00261457	0.00202601	IDO1/IL7R/CD274/RET/TNFAIP3/HLA-G/LGALS9/HLA-B/HLA-E/IL15/NFKBIZ/CD40/ADAR/TNFSF13/IRAK3/SAMHD1	16
GO:0042102	positive regulation of T cell proliferation	11/545	105/18870	0.000226473	0.00261457	0.00202601	TNFSF13B/CCL5/CD274/EBI3/PDCD1LG2/JAK2/LGALS9/HLA-E/HLA-A/IL15/CD55	11
GO:0010720	positive regulation of cell development	27/545	444/18870	0.000241712	0.00278296	0.0021565	IL4I1/IL7R/SOCS1/RET/TLR2/ADAM8/CSF1/IL15RA/IL2RG/LIF/CX3CL1/HLA-G/LGALS9/IL15/VNN1/LRP2/NFKBIZ/CLEC7A/PTN/IL7/HAPLN3/TGM2/CASP8/MDK/S1PR2/CD74/IL33	27
GO:0038127	ERBB signaling pathway	12/545	124/18870	0.000252287	0.00289688	0.00224478	IFI6/PLAUR/HBEGF/CEACAM1/EREG/GPRC5A/LGMN/SH3TC2/RHBDF2/FAM83A/BTC/SNX6	12
GO:0002526	acute inflammatory response	11/545	107/18870	0.000267455	0.00306279	0.00237334	FFAR2/PTGS2/ADAM8/NUPR1/APOL2/SAA2/SAA1/PLSCR1/EXT1/HLA-E/VNN1	11
GO:0031667	response to nutrient levels	29/545	495/18870	0.000269183	0.0030735	0.00238164	CXCL10/SSTR2/PTGS2/BRIP1/STAT1/PMAIP1/IL15RA/SOD2/ADM/GPT2/ATF3/EIF2AK2/ZC3H12A/SLC16A1/DDIT3/TRIM25/LDLR/NFKBIZ/IFI16/CD40/NOD2/KYNU/ALPL/ADRB2/FAS/CYP24A1/ACSL1/SP1/RICTOR	29
GO:0070498	interleukin-1-mediated signaling pathway	6/545	32/18870	0.000269833	0.0030735	0.00238164	ZBP1/IL1RN/IRAK2/MYD88/NFKBIA/IRAK3	6
GO:1901342	regulation of vasculature development	23/545	354/18870	0.000271385	0.00308258	0.00238868	CXCL10/C3AR1/CXCL13/CEACAM1/TNFAIP3/STAT1/CXCL8/PML/HLA-G/ADM/TIE1/TLR3/NOS3/ZC3H12A/PRKD2/SP100/HK2/CD40/ECM1/MDK/GRN/SP1/ERAP1	23
GO:0045123	cellular extravasation	9/545	74/18870	0.000272523	0.00308258	0.00238868	ADAM8/CX3CL1/ICAM1/EXT1/SELL/CD47/PTAFR/CHST4/MDK	9
GO:0032495	response to muramyl dipeptide	5/545	21/18870	0.000273525	0.00308258	0.00238868	TNFAIP3/NFKBIA/NOD2/NOD1/CHMP5	5
GO:2001185	regulation of CD8-positive, alpha-beta T cell activation	5/545	21/18870	0.000273525	0.00308258	0.00238868	SOCS1/CD274/HLA-E/IRF1/HLA-A	5
GO:0002823	negative regulation of adaptive immune response based on somatic recombination of immune receptors built from immunoglobulin superfamily domains	8/545	59/18870	0.000279053	0.00313659	0.00243053	IL4I1/IL7R/CEACAM1/HLA-F/HLA-G/ZC3H12A/NOD2/IL33	8
GO:0140894	endolysosomal toll-like receptor signaling pathway	7/545	45/18870	0.000282372	0.00315815	0.00244724	RSAD2/OAS1/TNFAIP3/PIK3AP1/TLR3/MYD88/WDFY1	7
GO:0002645	positive regulation of tolerance induction	4/545	12/18870	0.000283196	0.00315815	0.00244724	IDO1/CD274/HLA-G/IRAK3	4
GO:2001267	regulation of cysteine-type endopeptidase activity involved in apoptotic signaling pathway	4/545	12/18870	0.000283196	0.00315815	0.00244724	PLAUR/JAK2/LGALS9/FAS	4
GO:0001659	temperature homeostasis	15/545	183/18870	0.00028567	0.00317743	0.00246218	PTGS2/ACHE/ELOVL3/PLCL1/JAK2/IL15/DDIT3/NOD2/IL18R1/ALPL/ADRB2/LCN2/ACSL1/ID1/ABAT	15
GO:0048771	tissue remodeling	15/545	184/18870	0.000302954	0.00336089	0.00260434	CEACAM1/ADAM8/TNFAIP3/CD38/LIF/TIE1/EXT1/NOS3/BAK1/IL15/TIMP1/PTN/IL7/ADRB2/MDK	15
GO:0043491	phosphatidylinositol 3-kinase/protein kinase B signal transduction	20/545	290/18870	0.000312131	0.00345371	0.00267626	CCL5/AIM2/CSF3/NCF1/HBEGF/CEACAM1/RET/ADAM8/HTR2B/XDH/PIK3AP1/CX3CL1/HLA-G/JAK2/RUBCN/DDIT3/LRP2/CD40/MST1R/RICTOR	20
GO:0050851	antigen receptor-mediated signaling pathway	16/545	205/18870	0.000315964	0.00348706	0.00270211	GBP1/THEMIS2/CEACAM1/CD38/FYB1/NECTIN2/HLA-A/ZC3H12A/PRKD2/NFKBIA/RBCK1/NFKBIZ/BTN3A3/BTN3A1/BTN2A1/BTN3A2	16
GO:0000209	protein polyubiquitination	17/545	226/18870	0.00032042	0.0035155	0.00272414	TRIM31/IFI27/TNFAIP3/UBE2L6/TRIM21/RNF213/PARP10/NMI/TRIM22/TRIM5/RNF19B/DTX3L/RBCK1/TRIM38/NOD2/RNF114/ANKIB1	17
GO:0045766	positive regulation of angiogenesis	15/545	185/18870	0.00032113	0.0035155	0.00272414	C3AR1/CXCL8/ADM/TIE1/TLR3/NOS3/ZC3H12A/PRKD2/HK2/CD40/ECM1/MDK/GRN/SP1/ERAP1	15
GO:1904018	positive regulation of vasculature development	15/545	185/18870	0.00032113	0.0035155	0.00272414	C3AR1/CXCL8/ADM/TIE1/TLR3/NOS3/ZC3H12A/PRKD2/HK2/CD40/ECM1/MDK/GRN/SP1/ERAP1	15
GO:0035296	regulation of tube diameter	13/545	146/18870	0.000322667	0.0035155	0.00272414	GRIP2/SMTNL1/PTGS2/CD38/HTR2B/SOD2/ADM/GCH1/EXT1/NOS3/ACE2/HRH1/ADRB2	13
GO:0097746	blood vessel diameter maintenance	13/545	146/18870	0.000322667	0.0035155	0.00272414	GRIP2/SMTNL1/PTGS2/CD38/HTR2B/SOD2/ADM/GCH1/EXT1/NOS3/ACE2/HRH1/ADRB2	13
GO:0030098	lymphocyte differentiation	26/545	429/18870	0.000330018	0.00358642	0.0027791	IFNL1/RSAD2/TNFSF13B/IL4I1/LAG3/IL7R/SOCS1/ADAM8/IL15RA/IL2RG/HLA-G/HDAC9/LGALS9/PRDM1/IRF1/ZC3H12A/BAK1/IL15/VNN1/NFKBIZ/B2M/IL18R1/FANCA/IL7/MDK/CD74	26
GO:0044703	multi-organism reproductive process	16/545	206/18870	0.000333657	0.00361009	0.00279744	IDO1/FOSL1/PTGS2/MAFF/CD38/LIF/APOL2/ADM/LGALS9/PRDM1/ACE2/STS/TIMP1/PTN/PTAFR/CALR	16
GO:0051896	regulation of phosphatidylinositol 3-kinase/protein kinase B signal transduction	18/545	248/18870	0.000333891	0.00361009	0.00279744	CCL5/AIM2/CSF3/NCF1/HBEGF/CEACAM1/RET/ADAM8/XDH/PIK3AP1/CX3CL1/HLA-G/JAK2/RUBCN/DDIT3/LRP2/MST1R/RICTOR	18
GO:0035150	regulation of tube size	13/545	147/18870	0.000344852	0.00371916	0.00288196	GRIP2/SMTNL1/PTGS2/CD38/HTR2B/SOD2/ADM/GCH1/EXT1/NOS3/ACE2/HRH1/ADRB2	13
GO:0043433	negative regulation of DNA-binding transcription factor activity	14/545	167/18870	0.0003589	0.00386089	0.00299179	AIM2/NLRC5/TNFAIP3/NUPR1/TRIM21/PARP10/IRAK2/ZC3H12A/DDIT3/NFKBIA/SP100/RBCK1/IRAK3/ID1	14
GO:1902106	negative regulation of leukocyte differentiation	11/545	111/18870	0.000368377	0.00395286	0.00306305	IFNL1/LAG3/SOCS1/TNFAIP6/CEACAM1/HLA-G/IRF1/TLR3/ZC3H12A/MDK/CD74	11
GO:0090022	regulation of neutrophil chemotaxis	6/545	34/18870	0.00038135	0.00408179	0.00316296	C3AR1/TNFAIP6/CXCL8/NOD2/MDK/CD74	6
GO:0062197	cellular response to chemical stress	21/545	317/18870	0.000382544	0.00408431	0.00316491	NCF1/RBM11/PTGS2/TNFAIP3/IL18BP/TRIM21/SOD2/NCOA7/GCH1/PNPT1/ABCD1/NOS3/CASP1/ZC3H12A/DDIT3/SLC7A11/NOX1/FAS/MGAT3/USP15/HM13	21
GO:0042509	regulation of tyrosine phosphorylation of STAT protein	9/545	78/18870	0.000406122	0.0043252	0.00335157	IFNL1/CCL5/SOCS1/PARP9/LIF/JAK2/PARP14/IL15/CD40	9
GO:1904035	regulation of epithelial cell apoptotic process	11/545	113/18870	0.000429771	0.00453575	0.00351473	TNFAIP3/NUPR1/ICAM1/HLA-G/JAK2/CFLAR/CD40/ADAR/BTC/MDK/TIA1	11
GO:0045591	positive regulation of regulatory T cell differentiation	5/545	23/18870	0.000431216	0.00453575	0.00351473	IL4I1/SOCS1/IL2RG/HLA-G/LGALS9	5
GO:0071636	positive regulation of transforming growth factor beta production	5/545	23/18870	0.000431216	0.00453575	0.00351473	PTGS2/ADAM8/SERPINB7/CX3CL1/LGALS9	5
GO:0072574	hepatocyte proliferation	5/545	23/18870	0.000431216	0.00453575	0.00351473	CEACAM1/TNFAIP3/CFLAR/PTN/MDK	5
GO:0072575	epithelial cell proliferation involved in liver morphogenesis	5/545	23/18870	0.000431216	0.00453575	0.00351473	CEACAM1/TNFAIP3/CFLAR/PTN/MDK	5
GO:0050920	regulation of chemotaxis	17/545	232/18870	0.000433928	0.00455304	0.00352812	CXCL10/CCL5/C3AR1/TNFAIP6/CXCL13/TNFSF14/CSF1/CXCL8/LGALS9/LGMN/MMP28/PRKD2/NOD2/PTN/MDK/CD74/CALR	17
GO:0018108	peptidyl-tyrosine phosphorylation	19/545	276/18870	0.000447244	0.00467808	0.00362502	IFNL1/CCL5/CSF3/NCF1/SOCS1/HBEGF/PARP9/LIF/JAK2/PARP14/GPRC5A/EHD4/IL15/CD40/NOD2/IL7/SNX6/CD74/RICTOR	19
GO:0061081	positive regulation of myeloid leukocyte cytokine production involved in immune response	6/545	35/18870	0.00044914	0.00467808	0.00362502	HLA-G/TLR3/MYD88/NOD2/NOD1/CD74	6
GO:2000406	positive regulation of T cell migration	6/545	35/18870	0.00044914	0.00467808	0.00362502	CXCL10/CCL5/CXCL13/CCL20/TNFSF14/ADAM8	6
GO:0072593	reactive oxygen species metabolic process	17/545	234/18870	0.000478778	0.00497462	0.00385481	DUOXA2/IFI6/NCF1/NCF1C/DUOX2/PMAIP1/XDH/SOD2/GCH1/ABCD1/NOS3/CFLAR/ACE2/ZC3H12A/HK2/CLEC7A/NOX1	17
GO:0018212	peptidyl-tyrosine modification	19/545	278/18870	0.000488778	0.00506528	0.00392506	IFNL1/CCL5/CSF3/NCF1/SOCS1/HBEGF/PARP9/LIF/JAK2/PARP14/GPRC5A/EHD4/IL15/CD40/NOD2/IL7/SNX6/CD74/RICTOR	19
GO:0071496	cellular response to external stimulus	22/545	346/18870	0.000490879	0.00506528	0.00392506	FOSL1/PTGS2/TNFSF14/BRIP1/PMAIP1/IRF1/TNFRSF10A/TLR3/ATF3/CASP1/EIF2AK2/MYD88/ZC3H12A/BAK1/IFI16/CD40/FAS/CASP8/CYP24A1/SP1/RICTOR/IL33	22
GO:0002820	negative regulation of adaptive immune response	8/545	64/18870	0.00049107	0.00506528	0.00392506	IL4I1/IL7R/CEACAM1/HLA-F/HLA-G/ZC3H12A/NOD2/IL33	8
GO:0002573	myeloid leukocyte differentiation	17/545	235/18870	0.000502663	0.00517232	0.00400801	CSF3/SOCS1/BATF2/TNFAIP6/IRF7/CEACAM1/TLR2/CSF1/LIF/TLR3/MYD88/IL15/CASP10/IFI16/CASP8/CD74/IL33	17
GO:0006213	pyrimidine nucleoside metabolic process	5/545	24/18870	0.00053186	0.00543339	0.00421031	APOBEC3A/TYMP/NT5C3A/APOBEC3G/APOBEC3F	5
GO:0042430	indole-containing compound metabolic process	5/545	24/18870	0.00053186	0.00543339	0.00421031	IL4I1/IDO1/IDO2/KMO/KYNU	5
GO:1903902	positive regulation of viral life cycle	5/545	24/18870	0.00053186	0.00543339	0.00421031	TRIM21/LGALS9/TRIM38/FMR1/CD74	5
GO:0048661	positive regulation of smooth muscle cell proliferation	10/545	98/18870	0.000534306	0.00544532	0.00421955	CCL5/HBEGF/EREG/PTGS2/STAT1/CX3CL1/JAK2/MYD88/PTAFR/NOX1	10
GO:0032621	interleukin-18 production	4/545	14/18870	0.000546919	0.00549499	0.00425804	GBP5/TLR2/CASP1/NOD2	4
GO:0032661	regulation of interleukin-18 production	4/545	14/18870	0.000546919	0.00549499	0.00425804	GBP5/TLR2/CASP1/NOD2	4
GO:0046598	positive regulation of viral entry into host cell	4/545	14/18870	0.000546919	0.00549499	0.00425804	TRIM21/LGALS9/TRIM38/CD74	4
GO:0075294	positive regulation by symbiont of entry into host	4/545	14/18870	0.000546919	0.00549499	0.00425804	TRIM21/LGALS9/TRIM38/CD74	4
GO:0097202	activation of cysteine-type endopeptidase activity	4/545	14/18870	0.000546919	0.00549499	0.00425804	LGMN/BAK1/IFI16/CASP8	4
GO:0098792	xenophagy	4/545	14/18870	0.000546919	0.00549499	0.00425804	RNF213/OPTN/NOD2/NOD1	4
GO:0061082	myeloid leukocyte cytokine production	7/545	50/18870	0.000548863	0.00550155	0.00426312	HLA-G/TLR3/MYD88/NOD2/NOD1/IRAK3/CD74	7
GO:0044706	multi-multicellular organism process	16/545	216/18870	0.00056309	0.0056309	0.00436336	IDO1/FOSL1/PTGS2/MAFF/CD38/LIF/APOL2/ADM/LGALS9/PRDM1/ACE2/STS/TIMP1/PTN/PTAFR/CALR	16
GO:0007260	tyrosine phosphorylation of STAT protein	9/545	82/18870	0.000589502	0.00588121	0.00455732	IFNL1/CCL5/SOCS1/PARP9/LIF/JAK2/PARP14/IL15/CD40	9
GO:0042531	positive regulation of tyrosine phosphorylation of STAT protein	8/545	66/18870	0.000605957	0.00603125	0.00467359	IFNL1/CCL5/PARP9/LIF/JAK2/PARP14/IL15/CD40	8
GO:0045581	negative regulation of T cell differentiation	7/545	51/18870	0.00062058	0.00615926	0.00477278	IFNL1/LAG3/SOCS1/IRF1/ZC3H12A/MDK/CD74	7
GO:1903707	negative regulation of hemopoiesis	11/545	118/18870	0.000621709	0.00615926	0.00477278	IFNL1/LAG3/SOCS1/TNFAIP6/CEACAM1/HLA-G/IRF1/TLR3/ZC3H12A/MDK/CD74	11
GO:0061844	antimicrobial humoral immune response mediated by antimicrobial peptide	9/545	83/18870	0.000644609	0.00637131	0.0049371	CXCL11/CXCL10/CXCL9/CXCL13/CXCL8/CXCL5/CXCL2/CXCL3/NOD2	9
GO:0072576	liver morphogenesis	5/545	25/18870	0.000649174	0.00640157	0.00496055	CEACAM1/TNFAIP3/CFLAR/PTN/MDK	5
GO:0038034	signal transduction in absence of ligand	8/545	67/18870	0.000671031	0.00658661	0.00510393	IFI6/BCL2A1/RET/CX3CL1/BAK1/IL7/MCL1/FAS	8
GO:0097192	extrinsic apoptotic signaling pathway in absence of ligand	8/545	67/18870	0.000671031	0.00658661	0.00510393	IFI6/BCL2A1/RET/CX3CL1/BAK1/IL7/MCL1/FAS	8
GO:0002369	T cell cytokine production	6/545	38/18870	0.000709964	0.0069368	0.00537529	RSAD2/HLA-F/HLA-A/B2M/CD55/IL18R1	6
GO:0002724	regulation of T cell cytokine production	6/545	38/18870	0.000709964	0.0069368	0.00537529	RSAD2/HLA-F/HLA-A/B2M/CD55/IL18R1	6
GO:0032897	negative regulation of viral transcription	4/545	15/18870	0.000728854	0.00710507	0.00550568	TRIM31/TRIM21/IFITM3/TRIM14	4
GO:0034976	response to endoplasmic reticulum stress	18/545	266/18870	0.000764638	0.00743689	0.00576281	CXCL8/PMAIP1/NUPR1/PML/CHAC1/TRIB3/FBXO6/ATF3/EIF2AK2/BAK1/DDIT3/TRIM25/NOD2/PARP8/NOD1/HM13/CASP4/CALR	18
GO:0030099	myeloid cell differentiation	25/545	430/18870	0.000779527	0.0075642	0.00586146	ISG15/CSF3/SOCS1/BATF2/TNFAIP6/IRF7/CEACAM1/TLR2/STAT1/CSF1/LIF/PML/JAK2/TLR3/CFLAR/MYD88/IL15/NFKBIA/CASP10/B2M/IFI16/ADAR/CASP8/CD74/IL33	25
GO:0002726	positive regulation of T cell cytokine production	5/545	26/18870	0.00078483	0.0075642	0.00586146	RSAD2/HLA-A/B2M/CD55/IL18R1	5
GO:0032816	positive regulation of natural killer cell activation	5/545	26/18870	0.00078483	0.0075642	0.00586146	HLA-F/IL15RA/JAK2/HLA-E/IL15	5
GO:1905523	positive regulation of macrophage migration	5/545	26/18870	0.00078483	0.0075642	0.00586146	CCL5/C3AR1/CSF1/CX3CL1/MDK	5
GO:2000401	regulation of lymphocyte migration	8/545	69/18870	0.000818065	0.00786672	0.00609588	CXCL10/CCL5/CXCL13/CCL20/TNFSF14/ADAM8/APOD/ECM1	8
GO:0033002	muscle cell proliferation	17/545	247/18870	0.000879525	0.00843868	0.00653909	CCL5/HBEGF/EREG/PTGS2/TNFAIP3/STAT1/CX3CL1/SOD2/JAK2/NOS3/CFLAR/ACE2/MYD88/APOD/DDIT3/PTAFR/NOX1	17
GO:1901184	regulation of ERBB signaling pathway	8/545	70/18870	0.00090071	0.00862252	0.00668155	IFI6/PLAUR/CEACAM1/GPRC5A/LGMN/SH3TC2/RHBDF2/SNX6	8
GO:0009595	detection of biotic stimulus	6/545	40/18870	0.000940152	0.00893984	0.00692743	TLR2/HLA-B/HLA-A/CLEC7A/NOD2/NOD1	6
GO:0045730	respiratory burst	6/545	40/18870	0.000940152	0.00893984	0.00692743	NCF1/NCF1C/CLEC7A/CD55/NOX1/GRN	6
GO:0062098	regulation of programmed necrotic cell death	6/545	40/18870	0.000940152	0.00893984	0.00692743	ZBP1/BIRC3/NUPR1/CFLAR/RBCK1/CASP8	6
GO:0010819	regulation of T cell chemotaxis	4/545	16/18870	0.000949746	0.00899093	0.00696703	CXCL10/CCL5/CXCL13/TNFSF14	4
GO:0044790	suppression of viral release by host	4/545	16/18870	0.000949746	0.00899093	0.00696703	TRIM21/PML/TRIM5/TRIM25	4
GO:1904019	epithelial cell apoptotic process	12/545	144/18870	0.000977031	0.00922872	0.00715129	TNFAIP3/NUPR1/ICAM1/HLA-G/JAK2/CFLAR/NFKBIZ/CD40/ADAR/BTC/MDK/TIA1	12
GO:0009116	nucleoside metabolic process	7/545	55/18870	0.000985003	0.00928343	0.00719368	APOBEC3A/TYMP/NT5C3A/APOBEC3G/XDH/NT5E/APOBEC3F	7
GO:0002532	production of molecular mediator involved in inflammatory response	10/545	106/18870	0.000990144	0.00931128	0.00721527	GBP5/NCF1/ABCD1/TLR3/MYD88/APOD/ZC3H12A/CLEC7A/NOD2/GRN	10
GO:0007565	female pregnancy	14/545	186/18870	0.00104662	0.00982072	0.00761003	IDO1/FOSL1/PTGS2/CD38/LIF/APOL2/ADM/LGALS9/PRDM1/ACE2/STS/TIMP1/PTN/CALR	14
GO:0007173	epidermal growth factor receptor signaling pathway	10/545	107/18870	0.00106465	0.00996791	0.00772408	IFI6/PLAUR/HBEGF/CEACAM1/EREG/GPRC5A/RHBDF2/FAM83A/BTC/SNX6	10
GO:0002691	regulation of cellular extravasation	6/545	41/18870	0.00107483	0.00999729	0.00774685	ADAM8/ICAM1/CD47/PTAFR/CHST4/MDK	6
GO:0042554	superoxide anion generation	6/545	41/18870	0.00107483	0.00999729	0.00774685	NCF1/NCF1C/DUOX2/SOD2/CLEC7A/NOX1	6
GO:0048246	macrophage chemotaxis	6/545	41/18870	0.00107483	0.00999729	0.00774685	CCL5/C3AR1/CSF1/SAA1/MMP28/MDK	6
GO:0006801	superoxide metabolic process	8/545	72/18870	0.00108605	0.0100524	0.00778953	NCF1/NCF1C/DUOX2/SOD2/GCH1/NOS3/CLEC7A/NOX1	8
GO:0050766	positive regulation of phagocytosis	8/545	72/18870	0.00108605	0.0100524	0.00778953	IL15RA/IL2RG/IL15/CLEC7A/NOD2/CD47/C4A/CALR	8
GO:0019724	B cell mediated immunity	15/545	208/18870	0.00108783	0.0100524	0.00778953	IRF7/SERPING1/C1S/C1R/HLA-G/NECTIN2/HLA-E/MYD88/NFKBIZ/CD40/NOD2/CD55/TNFSF13/C4A/CD74	15
GO:0070542	response to fatty acid	7/545	56/18870	0.00109817	0.010126	0.00784659	FFAR2/PTGS2/TLR2/ZC3H12A/LDLR/PTAFR/ACSL1	7
GO:0008217	regulation of blood pressure	14/545	187/18870	0.00110216	0.0101408	0.00785808	GRIP2/PTGS2/SOD2/ADM/GCH1/EXT1/NOS3/ACE2/PTAFR/ERAP2/NOX1/ADRB2/ABAT/ERAP1	14
GO:0010758	regulation of macrophage chemotaxis	5/545	28/18870	0.00111813	0.0102435	0.00793764	CCL5/C3AR1/CSF1/MMP28/MDK	5
GO:2000108	positive regulation of leukocyte apoptotic process	5/545	28/18870	0.00111813	0.0102435	0.00793764	CCL5/IDO1/CD274/ADAM8/LGALS9	5
GO:0006809	nitric oxide biosynthetic process	8/545	73/18870	0.00118949	0.0108739	0.00842614	PTGS2/SOD2/GCH1/JAK2/NOS3/ZC3H12A/CLEC7A/CD47	8
GO:0002730	regulation of dendritic cell cytokine production	4/545	17/18870	0.00121381	0.0109988	0.00852294	BST2/TLR3/CLEC7A/NOD2	4
GO:0034134	toll-like receptor 2 signaling pathway	4/545	17/18870	0.00121381	0.0109988	0.00852294	TLR2/TNFAIP3/PIK3AP1/NOD2	4
GO:0036005	response to macrophage colony-stimulating factor	4/545	17/18870	0.00121381	0.0109988	0.00852294	TLR2/CSF1/ALPL/MST1R	4
GO:0070206	protein trimerization	4/545	17/18870	0.00121381	0.0109988	0.00852294	MLKL/HLA-G/PNPT1/CD74	4
GO:0043331	response to dsRNA	7/545	57/18870	0.0012213	0.0109988	0.00852294	IFIT1/IFIH1/PMAIP1/TLR3/NFKBIA/NOD2/IRAK3	7
GO:0032733	positive regulation of interleukin-10 production	6/545	42/18870	0.00122381	0.0109988	0.00852294	ISG15/CD274/TLR2/LGALS9/CLEC7A/NOD2	6
GO:0042119	neutrophil activation	6/545	42/18870	0.00122381	0.0109988	0.00852294	CCL5/CXCL8/MYD88/IL15/PTAFR/GRN	6
GO:2000403	positive regulation of lymphocyte migration	6/545	42/18870	0.00122381	0.0109988	0.00852294	CXCL10/CCL5/CXCL13/CCL20/TNFSF14/ADAM8	6
GO:0006766	vitamin metabolic process	10/545	109/18870	0.00122743	0.0110081	0.00853011	LGMN/VNN1/LRP2/MTHFD2/ALPL/THTPA/SLC52A3/PSAT1/MMAA/CYP24A1	10
GO:0002366	leukocyte activation involved in immune response	19/545	301/18870	0.00126396	0.0113119	0.00876556	IFNL1/IFI35/CEACAM1/HLA-F/MILR1/ICAM1/NMI/LGALS9/MYD88/ZC3H12A/NFKBIZ/CD40/IL18R1/PTAFR/TNFSF13/MDK/GRN/CD74/IL33	19
GO:0008637	apoptotic mitochondrial changes	10/545	110/18870	0.00131611	0.0117337	0.00909242	IFIT2/IFI6/BCL2A1/PLAUR/PMAIP1/SOD2/TNFSF10/BAK1/HK2/MCL1	10
GO:0002418	immune response to tumor cell	5/545	29/18870	0.00131936	0.0117337	0.00909242	IL4I1/CD274/CEACAM1/NECTIN2/HLA-A	5
GO:0036037	CD8-positive, alpha-beta T cell activation	5/545	29/18870	0.00131936	0.0117337	0.00909242	SOCS1/CD274/HLA-E/IRF1/HLA-A	5
GO:0031640	killing of cells of another organism	9/545	92/18870	0.00135597	0.0120092	0.00930587	GBP5/GBP1/APOL1/GBP2/GSDMB/MICB/GBP3/MYD88/CLEC7A	9
GO:0141061	disruption of cell in another organism	9/545	92/18870	0.00135597	0.0120092	0.00930587	GBP5/GBP1/APOL1/GBP2/GSDMB/MICB/GBP3/MYD88/CLEC7A	9
GO:0050864	regulation of B cell activation	11/545	130/18870	0.00138638	0.0122175	0.0094673	TNFSF13B/IL4I1/THEMIS2/TNFAIP3/CD38/IL2RG/CD40/NOD2/IL7/TNFSF13/CD74	11
GO:0016266	O-glycan processing	6/545	43/18870	0.00138809	0.0122175	0.0094673	B3GNT6/C1GALT1/CHST4/GCNT4/GCNT3/B3GNT3	6
GO:0032814	regulation of natural killer cell activation	6/545	43/18870	0.00138809	0.0122175	0.0094673	HLA-F/IL15RA/JAK2/PRDM1/HLA-E/IL15	6
GO:0120161	regulation of cold-induced thermogenesis	12/545	150/18870	0.00139199	0.0122265	0.00947427	ACHE/ELOVL3/PLCL1/JAK2/IL15/DDIT3/IL18R1/ALPL/ADRB2/LCN2/ACSL1/ID1	12
GO:0002263	cell activation involved in immune response	19/545	305/18870	0.0014726	0.0128899	0.00998832	IFNL1/IFI35/CEACAM1/HLA-F/MILR1/ICAM1/NMI/LGALS9/MYD88/ZC3H12A/NFKBIZ/CD40/IL18R1/PTAFR/TNFSF13/MDK/GRN/CD74/IL33	19
GO:0106106	cold-induced thermogenesis	12/545	151/18870	0.00147356	0.0128899	0.00998832	ACHE/ELOVL3/PLCL1/JAK2/IL15/DDIT3/IL18R1/ALPL/ADRB2/LCN2/ACSL1/ID1	12
GO:0031638	zymogen activation	7/545	59/18870	0.00149981	0.0130391	0.010104	PLAUR/C1R/PLAT/LGMN/BAK1/IFI16/CASP8	7
GO:0060135	maternal process involved in female pregnancy	7/545	59/18870	0.00149981	0.0130391	0.010104	PTGS2/LIF/APOL2/LGALS9/PRDM1/ACE2/PTN	7
GO:2000107	negative regulation of leukocyte apoptotic process	7/545	59/18870	0.00149981	0.0130391	0.010104	CCL5/IDO1/IL7R/IRF7/HSH2D/NOD2/CD74	7
GO:0002371	dendritic cell cytokine production	4/545	18/18870	0.00152526	0.0132335	0.0102545	BST2/TLR3/CLEC7A/NOD2	4
GO:0032607	interferon-alpha production	5/545	30/18870	0.00154609	0.0133058	0.0103106	IFIH1/IRF7/STAT1/NMI/TLR3	5
GO:0032647	regulation of interferon-alpha production	5/545	30/18870	0.00154609	0.0133058	0.0103106	IFIH1/IRF7/STAT1/NMI/TLR3	5
GO:0039694	viral RNA genome replication	5/545	30/18870	0.00154609	0.0133058	0.0103106	APOBEC3A/CXCL8/APOBEC3G/APOBEC3F/FMR1	5
GO:0060142	regulation of syncytium formation by plasma membrane fusion	5/545	30/18870	0.00154609	0.0133058	0.0103106	CXCL10/CXCL9/TNFSF14/GCM1/CFLAR	5
GO:1903034	regulation of response to wounding	13/545	173/18870	0.00158383	0.0136031	0.010541	PLAUR/DUOX2/HBEGF/CEACAM1/SERPING1/TNFAIP3/NOS3/PLAT/CLEC7A/PTN/MDK/GRN/IL33	13
GO:0006767	water-soluble vitamin metabolic process	7/545	60/18870	0.00165643	0.0141411	0.0109578	VNN1/MTHFD2/ALPL/THTPA/SLC52A3/PSAT1/MMAA	7
GO:0045620	negative regulation of lymphocyte differentiation	7/545	60/18870	0.00165643	0.0141411	0.0109578	IFNL1/LAG3/SOCS1/IRF1/ZC3H12A/MDK/CD74	7
GO:0080164	regulation of nitric oxide metabolic process	7/545	60/18870	0.00165643	0.0141411	0.0109578	PTGS2/TMEM106A/SOD2/JAK2/ZC3H12A/CLEC7A/CD47	7
GO:0019730	antimicrobial humoral response	11/545	133/18870	0.00166635	0.0141837	0.0109909	CXCL11/CXCL10/CXCL9/CXCL13/CXCL8/CXCL5/HLA-E/CXCL2/HLA-A/CXCL3/NOD2	11
GO:0051098	regulation of binding	17/545	262/18870	0.00166808	0.0141837	0.0109909	IFIT2/IFIT1/CSF3/PLAUR/PARP9/TRIM21/JAK2/TRIB3/ZNF618/DTX3L/DDIT3/NFKBIA/SP100/B2M/IFI16/ADRB2/FMR1	17
GO:0002347	response to tumor cell	6/545	45/18870	0.00176656	0.0149613	0.0115935	IL4I1/CD274/CEACAM1/NECTIN2/HLA-A/TXNIP	6
GO:1905521	regulation of macrophage migration	6/545	45/18870	0.00176656	0.0149613	0.0115935	CCL5/C3AR1/CSF1/CX3CL1/MMP28/MDK	6
GO:1900017	positive regulation of cytokine production involved in inflammatory response	5/545	31/18870	0.00180021	0.015186	0.0117675	GBP5/TLR3/MYD88/CLEC7A/NOD2	5
GO:1902042	negative regulation of extrinsic apoptotic signaling pathway via death domain receptors	5/545	31/18870	0.00180021	0.015186	0.0117675	TNFAIP3/ICAM1/NOS3/CFLAR/ITPRIP	5
GO:1905517	macrophage migration	7/545	61/18870	0.00182547	0.01535	0.0118946	CCL5/C3AR1/CSF1/CX3CL1/SAA1/MMP28/MDK	7
GO:0070664	negative regulation of leukocyte proliferation	9/545	96/18870	0.0018288	0.01535	0.0118946	IL4I1/IDO1/CD274/TNFAIP3/PDCD1LG2/HLA-G/LGALS9/LGALS9C/IL33	9
GO:2000514	regulation of CD4-positive, alpha-beta T cell activation	8/545	78/18870	0.00183046	0.01535	0.0118946	SOCS1/CD274/IL2RG/LGALS9/ZC3H12A/NFKBIZ/CD55/LGALS9C	8
GO:0002281	macrophage activation involved in immune response	4/545	19/18870	0.00188828	0.0155893	0.0120801	IFI35/NMI/GRN/IL33	4
GO:0010759	positive regulation of macrophage chemotaxis	4/545	19/18870	0.00188828	0.0155893	0.0120801	CCL5/C3AR1/CSF1/MDK	4
GO:0016553	base conversion or substitution editing	4/545	19/18870	0.00188828	0.0155893	0.0120801	APOBEC3A/APOBEC3G/APOBEC3F/ADAR	4
GO:0035338	long-chain fatty-acyl-CoA biosynthetic process	4/545	19/18870	0.00188828	0.0155893	0.0120801	ELOVL7/ELOVL3/ACSL1/ACSL5	4
GO:0043031	negative regulation of macrophage activation	4/545	19/18870	0.00188828	0.0155893	0.0120801	CX3CL1/ZC3H12A/LDLR/GRN	4
GO:0045091	regulation of single stranded viral RNA replication via double stranded DNA intermediate	4/545	19/18870	0.00188828	0.0155893	0.0120801	APOBEC3A/CXCL8/APOBEC3G/APOBEC3F	4
GO:0046782	regulation of viral transcription	4/545	19/18870	0.00188828	0.0155893	0.0120801	TRIM31/TRIM21/IFITM3/TRIM14	4
GO:0070431	nucleotide-binding oligomerization domain containing 2 signaling pathway	4/545	19/18870	0.00188828	0.0155893	0.0120801	SLC15A3/TNFAIP3/NFKBIA/NOD2	4
GO:0043030	regulation of macrophage activation	7/545	62/18870	0.0020076	0.0165423	0.0128185	CX3CL1/ZC3H12A/LDLR/GRN/CD74/CTSC/IL33	7
GO:0009072	aromatic amino acid metabolic process	5/545	32/18870	0.00208362	0.0171355	0.0132782	IL4I1/IDO1/IDO2/KMO/KYNU	5
GO:0016485	protein processing	16/545	245/18870	0.00211307	0.0173443	0.01344	PLAUR/ADAM8/C1R/CHAC1/SRGN/CASP1/PLAT/ACE2/LGMN/BAK1/IFI16/CASP8/CTSS/HM13/CASP4/KLK13	16
GO:0043029	T cell homeostasis	6/545	47/18870	0.00221849	0.0181746	0.0140834	AIM2/IL7R/TNFSF14/PMAIP1/LGALS9/FAS	6
GO:0050830	defense response to Gram-positive bacterium	10/545	118/18870	0.00223	0.0182338	0.0141293	IL7R/GBP4/TLR2/GBP2/HLA-E/HLA-A/MYD88/NOD2/NOD1/CASP4	10
GO:0030101	natural killer cell activation	9/545	99/18870	0.00226332	0.0184002	0.0142583	HLA-F/IL15RA/JAK2/PRDM1/HLA-E/SLAMF7/IL15/IL18R1/CASP8	9
GO:0141060	disruption of anatomical structure in another organism	9/545	99/18870	0.00226332	0.0184002	0.0142583	GBP5/GBP1/APOL1/GBP2/GSDMB/MICB/GBP3/MYD88/CLEC7A	9
GO:2001237	negative regulation of extrinsic apoptotic signaling pathway	9/545	99/18870	0.00226332	0.0184002	0.0142583	IFI6/TNFAIP3/CX3CL1/ICAM1/NOS3/CFLAR/ITPRIP/IL7/MCL1	9
GO:0002396	MHC protein complex assembly	4/545	20/18870	0.00230699	0.0184386	0.014288	B2M/TAPBP/TAPBPL/CALR	4
GO:0002501	peptide antigen assembly with MHC protein complex	4/545	20/18870	0.00230699	0.0184386	0.014288	B2M/TAPBP/TAPBPL/CALR	4
GO:0002577	regulation of antigen processing and presentation	4/545	20/18870	0.00230699	0.0184386	0.014288	NOD2/NOD1/TAPBPL/CD74	4
GO:0039692	single stranded viral RNA replication via double stranded DNA intermediate	4/545	20/18870	0.00230699	0.0184386	0.014288	APOBEC3A/CXCL8/APOBEC3G/APOBEC3F	4
GO:0042454	ribonucleoside catabolic process	4/545	20/18870	0.00230699	0.0184386	0.014288	APOBEC3A/APOBEC3G/XDH/APOBEC3F	4
GO:0060340	positive regulation of type I interferon-mediated signaling pathway	4/545	20/18870	0.00230699	0.0184386	0.014288	ZBP1/IRF7/NLRC5/IKBKE	4
GO:0072567	chemokine (C-X-C motif) ligand 2 production	4/545	20/18870	0.00230699	0.0184386	0.014288	OAS1/OAS3/MYD88/CD74	4
GO:1903978	regulation of microglial cell activation	4/545	20/18870	0.00230699	0.0184386	0.014288	CX3CL1/LDLR/GRN/CTSC	4
GO:2000341	regulation of chemokine (C-X-C motif) ligand 2 production	4/545	20/18870	0.00230699	0.0184386	0.014288	OAS1/OAS3/MYD88/CD74	4
GO:0002534	cytokine production involved in inflammatory response	8/545	81/18870	0.00232944	0.0185484	0.0143731	GBP5/ABCD1/TLR3/MYD88/APOD/ZC3H12A/CLEC7A/NOD2	8
GO:1900015	regulation of cytokine production involved in inflammatory response	8/545	81/18870	0.00232944	0.0185484	0.0143731	GBP5/ABCD1/TLR3/MYD88/APOD/ZC3H12A/CLEC7A/NOD2	8
GO:0035710	CD4-positive, alpha-beta T cell activation	10/545	119/18870	0.00237334	0.0188628	0.0146167	RSAD2/SOCS1/CD274/IL2RG/LGALS9/ZC3H12A/NFKBIZ/CD55/IL18R1/LGALS9C	10
GO:1904036	negative regulation of epithelial cell apoptotic process	7/545	64/18870	0.00241376	0.0191483	0.0148379	TNFAIP3/NUPR1/ICAM1/CFLAR/ADAR/BTC/MDK	7
GO:0001915	negative regulation of T cell mediated cytotoxicity	3/545	10/18870	0.0024706	0.0193789	0.0150166	IL7R/CEACAM1/HLA-G	3
GO:0002676	regulation of chronic inflammatory response	3/545	10/18870	0.0024706	0.0193789	0.0150166	CCL5/IDO1/TNFAIP3	3
GO:0032819	positive regulation of natural killer cell proliferation	3/545	10/18870	0.0024706	0.0193789	0.0150166	JAK2/HLA-E/IL15	3
GO:0034356	NAD biosynthesis via nicotinamide riboside salvage pathway	3/545	10/18870	0.0024706	0.0193789	0.0150166	PARP9/PARP10/NAMPT	3
GO:0038130	ERBB4 signaling pathway	3/545	10/18870	0.0024706	0.0193789	0.0150166	HBEGF/EREG/BTC	3
GO:0044650	adhesion of symbiont to host cell	3/545	10/18870	0.0024706	0.0193789	0.0150166	ICAM1/NECTIN2/ACE2	3
GO:0045776	negative regulation of blood pressure	6/545	48/18870	0.00247468	0.0193789	0.0150166	SOD2/GCH1/NOS3/PTAFR/ADRB2/ABAT	6
GO:0016064	immunoglobulin mediated immune response	14/545	205/18870	0.00261032	0.0204036	0.0158107	IRF7/SERPING1/C1S/C1R/NECTIN2/HLA-E/MYD88/NFKBIZ/CD40/NOD2/CD55/TNFSF13/C4A/CD74	14
GO:0070059	intrinsic apoptotic signaling pathway in response to endoplasmic reticulum stress	7/545	65/18870	0.00263917	0.0205913	0.0159561	PMAIP1/PML/CHAC1/TRIB3/BAK1/DDIT3/CASP4	7
GO:0051702	biological process involved in interaction with symbiont	10/545	121/18870	0.0026822	0.0208888	0.0161866	CCL5/IFI27/APOL1/JAK2/MYD88/ZC3H12A/NOD2/FMR1/SP1/STOM	10
GO:0042310	vasoconstriction	8/545	83/18870	0.00271732	0.0211237	0.0163687	GRIP2/SMTNL1/PTGS2/CD38/HTR2B/ADM/ACE2/HRH1	8
GO:0001782	B cell homeostasis	5/545	34/18870	0.00274596	0.0211651	0.0164007	TNFSF13B/IL7R/TNFAIP3/BAK1/CD74	5
GO:0002717	positive regulation of natural killer cell mediated immunity	5/545	34/18870	0.00274596	0.0211651	0.0164007	LAG3/HLA-F/HLA-G/NECTIN2/HLA-E	5
GO:0010526	retrotransposon silencing	5/545	34/18870	0.00274596	0.0211651	0.0164007	APOBEC3A/SPOCD1/APOBEC3G/APOBEC3F/MOV10	5
GO:1902624	positive regulation of neutrophil migration	5/545	34/18870	0.00274596	0.0211651	0.0164007	C3AR1/ADAM8/CXCL8/MDK/CD74	5
GO:0036230	granulocyte activation	6/545	49/18870	0.00275246	0.0211651	0.0164007	CCL5/CXCL8/MYD88/IL15/PTAFR/GRN	6
GO:0043330	response to exogenous dsRNA	6/545	49/18870	0.00275246	0.0211651	0.0164007	IFIT1/IFIH1/TLR3/NFKBIA/NOD2/IRAK3	6
GO:0032616	interleukin-13 production	4/545	21/18870	0.00278545	0.0213035	0.016508	IFNL1/LGALS9/HLA-E/IL33	4
GO:0032656	regulation of interleukin-13 production	4/545	21/18870	0.00278545	0.0213035	0.016508	IFNL1/LGALS9/HLA-E/IL33	4
GO:1901739	regulation of myoblast fusion	4/545	21/18870	0.00278545	0.0213035	0.016508	CXCL10/CXCL9/TNFSF14/CFLAR	4
GO:0032874	positive regulation of stress-activated MAPK cascade	10/545	122/18870	0.00284824	0.0217447	0.0168498	NCF1/XDH/IGFBP6/TLR3/EIF2AK2/MYD88/ZC3H12A/NOD2/NOD1/NOX1	10
GO:0050871	positive regulation of B cell activation	8/545	84/18870	0.00292927	0.0223232	0.0172981	TNFSF13B/CD38/IL2RG/CD40/NOD2/IL7/TNFSF13/CD74	8
GO:0042113	B cell activation	17/545	278/18870	0.00309528	0.0235463	0.0182459	TNFSF13B/IL4I1/IL7R/THEMIS2/BST2/TNFAIP3/CD38/IL2RG/HDAC9/BAK1/NFKBIZ/CD40/NOD2/IL7/TNFSF13/CASP8/CD74	17
GO:0009119	ribonucleoside metabolic process	5/545	35/18870	0.00312876	0.0236741	0.018345	APOBEC3A/APOBEC3G/XDH/NT5E/APOBEC3F	5
GO:0043392	negative regulation of DNA binding	5/545	35/18870	0.00312876	0.0236741	0.018345	JAK2/DDIT3/NFKBIA/SP100/IFI16	5
GO:0060544	regulation of necroptotic process	5/545	35/18870	0.00312876	0.0236741	0.018345	ZBP1/BIRC3/CFLAR/RBCK1/CASP8	5
GO:0006956	complement activation	7/545	67/18870	0.00313816	0.0237031	0.0183674	SERPING1/C1S/C1R/CFB/CD55/C4A/CFH	7
GO:0070304	positive regulation of stress-activated protein kinase signaling cascade	10/545	124/18870	0.00320494	0.0241647	0.0187251	NCF1/XDH/IGFBP6/TLR3/EIF2AK2/MYD88/ZC3H12A/NOD2/NOD1/NOX1	10
GO:0000290	deadenylation-dependent decapping of nuclear-transcribed mRNA	3/545	11/18870	0.00332463	0.0244409	0.0189392	PATL1/PATL2/DCP1A	3
GO:0002604	regulation of dendritic cell antigen processing and presentation	3/545	11/18870	0.00332463	0.0244409	0.0189392	NOD2/NOD1/CD74	3
GO:0008063	Toll signaling pathway	3/545	11/18870	0.00332463	0.0244409	0.0189392	IRAK2/MYD88/IRAK3	3
GO:0035561	regulation of chromatin binding	3/545	11/18870	0.00332463	0.0244409	0.0189392	PARP9/ZNF618/DTX3L	3
GO:0035723	interleukin-15-mediated signaling pathway	3/545	11/18870	0.00332463	0.0244409	0.0189392	IL15RA/IL2RG/IL15	3
GO:0038196	type III interferon-mediated signaling pathway	3/545	11/18870	0.00332463	0.0244409	0.0189392	IFNL3/IFNL1/IFNL2	3
GO:0070213	protein auto-ADP-ribosylation	3/545	11/18870	0.00332463	0.0244409	0.0189392	PARP12/PARP10/PARP8	3
GO:0071350	cellular response to interleukin-15	3/545	11/18870	0.00332463	0.0244409	0.0189392	IL15RA/IL2RG/IL15	3
GO:0071358	cellular response to type III interferon	3/545	11/18870	0.00332463	0.0244409	0.0189392	IFNL3/IFNL1/IFNL2	3
GO:1905165	regulation of lysosomal protein catabolic process	3/545	11/18870	0.00332463	0.0244409	0.0189392	LRP2/LDLR/MGAT3	3
GO:0002837	regulation of immune response to tumor cell	4/545	22/18870	0.00332764	0.0244409	0.0189392	IL4I1/CD274/CEACAM1/NECTIN2	4
GO:0032069	regulation of nuclease activity	4/545	22/18870	0.00332764	0.0244409	0.0189392	OASL/OAS1/OAS3/OAS2	4
GO:0033630	positive regulation of cell adhesion mediated by integrin	4/545	22/18870	0.00332764	0.0244409	0.0189392	CCL5/CXCL13/RET/LIF	4
GO:0035739	CD4-positive, alpha-beta T cell proliferation	4/545	22/18870	0.00332764	0.0244409	0.0189392	CD274/LGALS9/CD55/LGALS9C	4
GO:2000561	regulation of CD4-positive, alpha-beta T cell proliferation	4/545	22/18870	0.00332764	0.0244409	0.0189392	CD274/LGALS9/CD55/LGALS9C	4
GO:0019083	viral transcription	6/545	51/18870	0.00337727	0.0247627	0.0191885	CCL5/TRIM31/TRIM21/IFITM3/TRIM14/SP1	6
GO:0050673	epithelial cell proliferation	25/545	480/18870	0.00346417	0.0253563	0.0196485	GPBAR1/CEACAM1/EREG/TNFAIP3/STAT1/TGM1/COL8A1/HTR2B/XDH/NUPR1/OVOL1/TIE1/CFLAR/HAS2/PRKD2/BAK1/NFKBIZ/B2M/NOD2/PTN/ECM1/MDK/GRN/SP1/RICTOR	25
GO:0032197	retrotransposition	5/545	36/18870	0.00354857	0.0259295	0.0200926	APOBEC3A/SPOCD1/APOBEC3G/APOBEC3F/MOV10	5
GO:1990845	adaptive thermogenesis	12/545	168/18870	0.00358143	0.0261248	0.020244	ACHE/ELOVL3/PLCL1/JAK2/IL15/DDIT3/IL18R1/ALPL/ADRB2/LCN2/ACSL1/ID1	12
GO:0046425	regulation of receptor signaling pathway via JAK-STAT	9/545	106/18870	0.00359834	0.0262033	0.0203048	IFNL1/CCL5/IL7R/SOCS1/RET/LIF/SOCS2/JAK2/PARP14	9
GO:0006636	unsaturated fatty acid biosynthetic process	6/545	52/18870	0.00372654	0.0269984	0.0209209	PTGS2/ELOVL7/ELOVL3/ABCD1/DEGS1/CD74	6
GO:0006968	cellular defense response	6/545	52/18870	0.00372654	0.0269984	0.0209209	CXCL9/NCF1/FOSL1/HLA-G/LGALS3BP/IL33	6
GO:0050819	negative regulation of coagulation	6/545	52/18870	0.00372654	0.0269984	0.0209209	PLAUR/CEACAM1/SERPING1/PROCR/NOS3/PLAT	6
GO:0050678	regulation of epithelial cell proliferation	22/545	407/18870	0.0038309	0.0277074	0.0214703	GPBAR1/CEACAM1/EREG/TNFAIP3/STAT1/TGM1/HTR2B/XDH/NUPR1/OVOL1/TIE1/CFLAR/HAS2/PRKD2/B2M/NOD2/PTN/ECM1/MDK/GRN/SP1/RICTOR	22
GO:0006909	phagocytosis	15/545	237/18870	0.00385172	0.0278107	0.0215504	TLR2/IL15RA/IL2RG/PLSCR1/RUBCN/MYD88/IL15/LDLR/CLEC7A/NOD2/CD47/TGM2/C4A/MST1R/CALR	15
GO:0002834	regulation of response to tumor cell	4/545	23/18870	0.00393741	0.0283334	0.0219554	IL4I1/CD274/CEACAM1/NECTIN2	4
GO:0062099	negative regulation of programmed necrotic cell death	4/545	23/18870	0.00393741	0.0283334	0.0219554	BIRC3/NUPR1/RBCK1/CASP8	4
GO:0033280	response to vitamin D	5/545	37/18870	0.00400731	0.0287393	0.0222699	CXCL10/PTGS2/TRIM25/ALPL/CYP24A1	5
GO:0141085	regulation of inflammasome-mediated signaling pathway	5/545	37/18870	0.00400731	0.0287393	0.0222699	GBP5/TRIM31/GBP2/EIF2AK2/MYD88	5
GO:0071214	cellular response to abiotic stimulus	19/545	334/18870	0.00404565	0.0289169	0.0224076	PTGS2/TNFSF14/IRF1/TNFRSF10A/TLR3/CASP1/MYD88/BAK1/TIMP1/IFI16/CD40/PTAFR/N4BP1/NOX1/FAS/CASP8/USP15/IL33/CALR	19
GO:0104004	cellular response to environmental stimulus	19/545	334/18870	0.00404565	0.0289169	0.0224076	PTGS2/TNFSF14/IRF1/TNFRSF10A/TLR3/CASP1/MYD88/BAK1/TIMP1/IFI16/CD40/PTAFR/N4BP1/NOX1/FAS/CASP8/USP15/IL33/CALR	19
GO:0043124	negative regulation of canonical NF-kappaB signal transduction	6/545	53/18870	0.00410189	0.0291721	0.0226053	TNFAIP3/TNIP3/STAT1/ZC3H12A/OPTN/CASP8	6
GO:1904645	response to amyloid-beta	6/545	53/18870	0.00410189	0.0291721	0.0226053	ICAM1/MMP13/LGMN/ADRB2/SNX6/CASP4	6
GO:2001238	positive regulation of extrinsic apoptotic signaling pathway	6/545	53/18870	0.00410189	0.0291721	0.0226053	RET/PMAIP1/PML/TNFSF10/ATF3/RBCK1	6
GO:0051897	positive regulation of phosphatidylinositol 3-kinase/protein kinase B signal transduction	12/545	171/18870	0.0041295	0.0293195	0.0227195	CCL5/CSF3/NCF1/HBEGF/RET/ADAM8/PIK3AP1/CX3CL1/JAK2/LRP2/MST1R/RICTOR	12
GO:0046849	bone remodeling	8/545	89/18870	0.00418899	0.029643	0.0229702	ADAM8/TNFAIP3/CD38/EXT1/PTN/IL7/ADRB2/MDK	8
GO:0048145	regulation of fibroblast proliferation	8/545	89/18870	0.00418899	0.029643	0.0229702	EREG/NUPR1/LIF/PARP10/PML/SOD2/BTC/CD74	8
GO:0070371	ERK1 and ERK2 cascade	19/545	336/18870	0.00431252	0.0301497	0.0233628	CCL5/GBP1/GPBAR1/CEACAM1/CCL20/CCL22/HTR2B/LIF/CX3CL1/ICAM1/LGALS9/ATF3/HESX1/CFLAR/ACE2/PRKD2/NOD2/NOD1/CD74	19
GO:0006216	cytidine catabolic process	3/545	12/18870	0.00433844	0.0301497	0.0233628	APOBEC3A/APOBEC3G/APOBEC3F	3
GO:0009972	cytidine deamination	3/545	12/18870	0.00433844	0.0301497	0.0233628	APOBEC3A/APOBEC3G/APOBEC3F	3
GO:0016554	cytidine to uridine editing	3/545	12/18870	0.00433844	0.0301497	0.0233628	APOBEC3A/APOBEC3G/APOBEC3F	3
GO:0032817	regulation of natural killer cell proliferation	3/545	12/18870	0.00433844	0.0301497	0.0233628	JAK2/HLA-E/IL15	3
GO:0034342	response to type III interferon	3/545	12/18870	0.00433844	0.0301497	0.0233628	IFNL3/IFNL1/IFNL2	3
GO:0040015	negative regulation of multicellular organism growth	3/545	12/18870	0.00433844	0.0301497	0.0233628	SOCS2/LGMN/ADRB2	3
GO:0046087	cytidine metabolic process	3/545	12/18870	0.00433844	0.0301497	0.0233628	APOBEC3A/APOBEC3G/APOBEC3F	3
GO:0070672	response to interleukin-15	3/545	12/18870	0.00433844	0.0301497	0.0233628	IL15RA/IL2RG/IL15	3
GO:0106014	regulation of inflammatory response to wounding	3/545	12/18870	0.00433844	0.0301497	0.0233628	MDK/GRN/IL33	3
GO:2000562	negative regulation of CD4-positive, alpha-beta T cell proliferation	3/545	12/18870	0.00433844	0.0301497	0.0233628	CD274/LGALS9/LGALS9C	3
GO:0006163	purine nucleotide metabolic process	24/545	463/18870	0.00438423	0.0304183	0.023571	IDO1/GMPR/IDO2/ADCY4/ELOVL7/CD38/XDH/NT5E/PARP9/PARP10/ELOVL3/ABCD1/NOS3/KMO/VNN1/KYNU/NADK/NOX1/NAMPT/GTPBP1/NDUFA9/ACSL1/SAMHD1/ACSL5	24
GO:0010595	positive regulation of endothelial cell migration	10/545	130/18870	0.00449239	0.031118	0.0241132	PTGS2/HDAC9/NOS3/LGMN/ZC3H12A/PRKD2/CD40/GRN/SP1/CALR	10
GO:0032196	transposition	5/545	38/18870	0.00450691	0.0311679	0.0241518	APOBEC3A/SPOCD1/APOBEC3G/APOBEC3F/MOV10	5
GO:0050679	positive regulation of epithelial cell proliferation	14/545	218/18870	0.00452679	0.0312396	0.0242074	GPBAR1/TNFAIP3/TGM1/HTR2B/CFLAR/HAS2/PRKD2/NOD2/PTN/ECM1/MDK/GRN/SP1/RICTOR	14
GO:0070372	regulation of ERK1 and ERK2 cascade	18/545	313/18870	0.00453194	0.0312396	0.0242074	CCL5/GBP1/GPBAR1/CEACAM1/CCL20/CCL22/HTR2B/LIF/CX3CL1/ICAM1/LGALS9/ATF3/CFLAR/ACE2/PRKD2/NOD2/NOD1/CD74	18
GO:0032693	negative regulation of interleukin-10 production	4/545	24/18870	0.00461852	0.0316317	0.0245112	IDO1/CD274/PDCD1LG2/TRIB2	4
GO:0032727	positive regulation of interferon-alpha production	4/545	24/18870	0.00461852	0.0316317	0.0245112	IFIH1/IRF7/STAT1/TLR3	4
GO:0034138	toll-like receptor 3 signaling pathway	4/545	24/18870	0.00461852	0.0316317	0.0245112	OAS1/TNFAIP3/TLR3/WDFY1	4
GO:0060706	cell differentiation involved in embryonic placenta development	4/545	24/18870	0.00461852	0.0316317	0.0245112	GCM1/LIF/PRDM1/CASP8	4
GO:0042130	negative regulation of T cell proliferation	7/545	72/18870	0.00470048	0.0321413	0.0249061	IL4I1/IDO1/CD274/PDCD1LG2/HLA-G/LGALS9/LGALS9C	7
GO:2001234	negative regulation of apoptotic signaling pathway	15/545	243/18870	0.00484797	0.0330967	0.0256465	IFI6/PLAUR/PTGS2/TNFAIP3/CX3CL1/ICAM1/SOD2/DDIAS/NOS3/CFLAR/BAK1/ITPRIP/IL7/MCL1/CD74	15
GO:0072522	purine-containing compound biosynthetic process	16/545	267/18870	0.00490416	0.0334267	0.0259022	IDO1/IDO2/ADCY4/ELOVL7/NT5E/PARP9/PARP10/ELOVL3/NOS3/KMO/KYNU/NADK/NAMPT/NDUFA9/ACSL1/ACSL5	16
GO:0002455	humoral immune response mediated by circulating immunoglobulin	6/545	55/18870	0.00493543	0.0335862	0.0260258	SERPING1/C1S/C1R/NOD2/CD55/C4A	6
GO:0070229	negative regulation of lymphocyte apoptotic process	5/545	39/18870	0.00504927	0.0342514	0.0265413	CCL5/IDO1/IL7R/HSH2D/CD74	5
GO:1904407	positive regulation of nitric oxide metabolic process	5/545	39/18870	0.00504927	0.0342514	0.0265413	PTGS2/TMEM106A/SOD2/JAK2/CLEC7A	5
GO:0010634	positive regulation of epithelial cell migration	12/545	176/18870	0.00519089	0.0351561	0.0272423	HBEGF/PTGS2/HDAC9/NOS3/HAS2/LGMN/ZC3H12A/PRKD2/CD40/GRN/SP1/CALR	12
GO:0034655	nucleobase-containing compound catabolic process	25/545	496/18870	0.0052447	0.0354642	0.027481	APOBEC3A/ISG20/TYMP/OAS2/APOBEC3G/XDH/NT5E/PNPT1/ABCD1/ZC3HAV1/PATL1/MYD88/XRN1/ZC3H12A/APOBEC3F/SLFN12/VNN1/IKBKE/CNP/PATL2/MOV10/DCP1A/GTPBP1/FMR1/SAMHD1	25
GO:0003018	vascular process in circulatory system	16/545	269/18870	0.005263	0.0355315	0.0275332	GRIP2/SMTNL1/CEACAM1/PTGS2/CD38/HTR2B/SOD2/ADM/GCH1/EXT1/NOS3/ACE2/SLC16A1/LRP2/HRH1/ADRB2	16
GO:0001919	regulation of receptor recycling	4/545	25/18870	0.00537459	0.0359431	0.0278521	ACHE/OPTN/LDLR/CHMP5	4
GO:0009164	nucleoside catabolic process	4/545	25/18870	0.00537459	0.0359431	0.0278521	APOBEC3A/APOBEC3G/XDH/APOBEC3F	4
GO:0035336	long-chain fatty-acyl-CoA metabolic process	4/545	25/18870	0.00537459	0.0359431	0.0278521	ELOVL7/ELOVL3/ACSL1/ACSL5	4
GO:0090023	positive regulation of neutrophil chemotaxis	4/545	25/18870	0.00537459	0.0359431	0.0278521	C3AR1/CXCL8/MDK/CD74	4
GO:0090200	positive regulation of release of cytochrome c from mitochondria	4/545	25/18870	0.00537459	0.0359431	0.0278521	PLAUR/PMAIP1/TNFSF10/BAK1	4
GO:1903306	negative regulation of regulated secretory pathway	4/545	25/18870	0.00537459	0.0359431	0.0278521	CEACAM1/HLA-F/LGALS9/FMR1	4
GO:0045807	positive regulation of endocytosis	11/545	155/18870	0.00543379	0.0361775	0.0280338	IL15RA/IL2RG/IL15/B2M/CLEC7A/NOD2/CD47/C4A/FMR1/ANKFY1/CALR	11
GO:0002664	regulation of T cell tolerance induction	3/545	13/18870	0.00552005	0.0361775	0.0280338	IDO1/HLA-G/HLA-B	3
GO:0030497	fatty acid elongation	3/545	13/18870	0.00552005	0.0361775	0.0280338	ELOVL7/ELOVL3/ABCD1	3
GO:0032494	response to peptidoglycan	3/545	13/18870	0.00552005	0.0361775	0.0280338	MYD88/NOD2/IRAK3	3
GO:0032823	regulation of natural killer cell differentiation	3/545	13/18870	0.00552005	0.0361775	0.0280338	IL15RA/PRDM1/IL15	3
GO:0036006	cellular response to macrophage colony-stimulating factor stimulus	3/545	13/18870	0.00552005	0.0361775	0.0280338	TLR2/CSF1/MST1R	3
GO:0036462	TRAIL-activated apoptotic signaling pathway	3/545	13/18870	0.00552005	0.0361775	0.0280338	TNFRSF10A/ATF3/CASP8	3
GO:0043301	negative regulation of leukocyte degranulation	3/545	13/18870	0.00552005	0.0361775	0.0280338	CEACAM1/HLA-F/LGALS9	3
GO:0044406	adhesion of symbiont to host	3/545	13/18870	0.00552005	0.0361775	0.0280338	ICAM1/NECTIN2/ACE2	3
GO:0045006	DNA deamination	3/545	13/18870	0.00552005	0.0361775	0.0280338	APOBEC3A/APOBEC3G/APOBEC3F	3
GO:0061517	macrophage proliferation	3/545	13/18870	0.00552005	0.0361775	0.0280338	CSF1/CX3CL1/IL33	3
GO:1904350	regulation of protein catabolic process in the vacuole	3/545	13/18870	0.00552005	0.0361775	0.0280338	LRP2/LDLR/MGAT3	3
GO:2001198	regulation of dendritic cell differentiation	3/545	13/18870	0.00552005	0.0361775	0.0280338	HLA-G/LGALS9/HLA-B	3
GO:0009165	nucleotide biosynthetic process	17/545	295/18870	0.00559755	0.0366291	0.0283837	CMPK2/IDO1/IDO2/ADCY4/ELOVL7/PARP9/PARP10/ELOVL3/NOS3/KMO/KYNU/NADK/NAMPT/NDUFA9/SLC52A3/ACSL1/ACSL5	17
GO:0035337	fatty-acyl-CoA metabolic process	5/545	40/18870	0.00563629	0.036826	0.0285363	ELOVL7/ELOVL3/ABCD1/ACSL1/ACSL5	5
GO:1901293	nucleoside phosphate biosynthetic process	17/545	297/18870	0.00597769	0.0389969	0.0302185	CMPK2/IDO1/IDO2/ADCY4/ELOVL7/PARP9/PARP10/ELOVL3/NOS3/KMO/KYNU/NADK/NAMPT/NDUFA9/SLC52A3/ACSL1/ACSL5	17
GO:0050728	negative regulation of inflammatory response	13/545	202/18870	0.00599841	0.0390722	0.0302769	TNFAIP6/TNFAIP3/METRNL/NT5E/CX3CL1/SAA1/LDLR/NOD2/IL22RA1/RHBDF2/MDK/GRN/IL33	13
GO:0042180	cellular ketone metabolic process	14/545	226/18870	0.00618709	0.0401987	0.0311497	IDO1/IDO2/CEACAM1/PTGS2/ADM/TRIB3/ABCD1/KMO/STARD4/SLC7A11/KYNU/NDUFA9/CD74/DHRS9	14
GO:0042537	benzene-containing compound metabolic process	4/545	26/18870	0.00620909	0.0401987	0.0311497	IDO1/IDO2/KMO/KYNU	4
GO:1900407	regulation of cellular response to oxidative stress	4/545	26/18870	0.00620909	0.0401987	0.0311497	NCOA7/GCH1/ABCD1/SLC7A11	4
GO:1901623	regulation of lymphocyte chemotaxis	4/545	26/18870	0.00620909	0.0401987	0.0311497	CXCL10/CCL5/CXCL13/TNFSF14	4
GO:0045428	regulation of nitric oxide biosynthetic process	6/545	58/18870	0.00640997	0.0412484	0.0319632	PTGS2/SOD2/JAK2/ZC3H12A/CLEC7A/CD47	6
GO:0048008	platelet-derived growth factor receptor signaling pathway	6/545	58/18870	0.00640997	0.0412484	0.0319632	CSRNP1/JAK2/PDGFRL/PLAT/APOD/TXNIP	6
GO:0070534	protein K63-linked ubiquitination	6/545	58/18870	0.00640997	0.0412484	0.0319632	TRIM31/TRIM21/RNF213/PARP10/TRIM5/NOD2	6
GO:1903409	reactive oxygen species biosynthetic process	6/545	58/18870	0.00640997	0.0412484	0.0319632	DUOXA2/NCF1/DUOX2/SOD2/ABCD1/CFLAR	6
GO:1903036	positive regulation of response to wounding	7/545	77/18870	0.00678736	0.0436111	0.033794	DUOX2/HBEGF/PLAT/CLEC7A/PTN/MDK/GRN	7
GO:0002467	germinal center formation	3/545	14/18870	0.00687635	0.0436561	0.0338289	TNFSF13B/CXCL13/TNFAIP3	3
GO:0032736	positive regulation of interleukin-13 production	3/545	14/18870	0.00687635	0.0436561	0.0338289	LGALS9/HLA-E/IL33	3
GO:0032908	regulation of transforming growth factor beta1 production	3/545	14/18870	0.00687635	0.0436561	0.0338289	ADAM8/SERPINB7/CX3CL1	3
GO:0045348	positive regulation of MHC class II biosynthetic process	3/545	14/18870	0.00687635	0.0436561	0.0338289	TMEM106A/JAK2/IL33	3
GO:0046131	pyrimidine ribonucleoside metabolic process	3/545	14/18870	0.00687635	0.0436561	0.0338289	APOBEC3A/APOBEC3G/APOBEC3F	3
GO:0046133	pyrimidine ribonucleoside catabolic process	3/545	14/18870	0.00687635	0.0436561	0.0338289	APOBEC3A/APOBEC3G/APOBEC3F	3
GO:0060330	regulation of response to type II interferon	3/545	14/18870	0.00687635	0.0436561	0.0338289	NLRC5/PARP9/PARP14	3
GO:0060334	regulation of type II interferon-mediated signaling pathway	3/545	14/18870	0.00687635	0.0436561	0.0338289	NLRC5/PARP9/PARP14	3
GO:0006958	complement activation, classical pathway	5/545	42/18870	0.00695172	0.0439381	0.0340474	SERPING1/C1S/C1R/CD55/C4A	5
GO:0071634	regulation of transforming growth factor beta production	5/545	42/18870	0.00695172	0.0439381	0.0340474	PTGS2/ADAM8/SERPINB7/CX3CL1/LGALS9	5
GO:0141084	inflammasome-mediated signaling pathway	5/545	42/18870	0.00695172	0.0439381	0.0340474	GBP5/TRIM31/GBP2/EIF2AK2/MYD88	5
GO:0043616	keratinocyte proliferation	6/545	59/18870	0.00696583	0.0439622	0.0340661	EREG/TGM1/OVOL1/HAS2/NFKBIZ/MDK	6
GO:0006493	protein O-linked glycosylation	8/545	97/18870	0.00702502	0.0442701	0.0343047	B3GNT6/TMTC1/IL15/C1GALT1/CHST4/GCNT4/GCNT3/B3GNT3	8
GO:0001783	B cell apoptotic process	4/545	27/18870	0.00712536	0.0445074	0.0344885	HSH2D/BAK1/NFKBIZ/CD74	4
GO:0032740	positive regulation of interleukin-17 production	4/545	27/18870	0.00712536	0.0445074	0.0344885	JAK2/MYD88/IL15/NOD2	4
GO:0033081	regulation of T cell differentiation in thymus	4/545	27/18870	0.00712536	0.0445074	0.0344885	IL7R/ADAM8/IL2RG/VNN1	4
GO:0044827	modulation by host of viral genome replication	4/545	27/18870	0.00712536	0.0445074	0.0344885	IFI27/ZC3H12A/FMR1/STOM	4
GO:0046949	fatty-acyl-CoA biosynthetic process	4/545	27/18870	0.00712536	0.0445074	0.0344885	ELOVL7/ELOVL3/ACSL1/ACSL5	4
GO:0048714	positive regulation of oligodendrocyte differentiation	4/545	27/18870	0.00712536	0.0445074	0.0344885	TLR2/PTN/MDK/IL33	4
GO:0009166	nucleotide catabolic process	7/545	78/18870	0.00727606	0.0453822	0.0351664	TYMP/XDH/NT5E/ABCD1/VNN1/CNP/SAMHD1	7
GO:0010594	regulation of endothelial cell migration	14/545	231/18870	0.00745121	0.0463377	0.0359068	CXCL13/CEACAM1/PTGS2/HDAC9/NOS3/LGMN/ZC3H12A/PRKD2/SP100/CD40/PTN/GRN/SP1/CALR	14
GO:0002275	myeloid cell activation involved in immune response	8/545	98/18870	0.00746189	0.0463377	0.0359068	IFI35/MILR1/NMI/LGALS9/MYD88/PTAFR/GRN/IL33	8
GO:0006835	dicarboxylic acid transport	8/545	98/18870	0.00746189	0.0463377	0.0359068	SLC26A9/SLC13A5/KMO/SLC16A1/LRP2/SLC26A4/SLC7A11/ABAT	8
GO:0009308	amine metabolic process	9/545	119/18870	0.00764334	0.047233	0.0366006	IL4I1/IDO1/IDO2/GCH1/KMO/SLC7A11/KYNU/SAT1/ABAT	9
GO:0031644	regulation of nervous system process	9/545	119/18870	0.00764334	0.047233	0.0366006	TYMP/RIMS2/NOS3/GRIN2B/ADRB2/FMR1/S1PR2/CTSC/ABAT	9
GO:1904892	regulation of receptor signaling pathway via STAT	9/545	119/18870	0.00764334	0.047233	0.0366006	IFNL1/CCL5/IL7R/SOCS1/RET/LIF/SOCS2/JAK2/PARP14	9
GO:0010506	regulation of autophagy	19/545	355/18870	0.00765041	0.047233	0.0366006	LAMP3/RUFY4/NUPR1/TRIM21/TRIM22/TRIM5/RUBCN/TRIB3/ZC3H12A/DDIT3/TRIM38/OPTN/IFI16/NOD2/MCL1/NOD1/FEZ2/ADRB2/SNX6	19
GO:0002714	positive regulation of B cell mediated immunity	5/545	43/18870	0.00768377	0.0472336	0.0366011	NECTIN2/HLA-E/CD40/NOD2/TNFSF13	5
GO:0002891	positive regulation of immunoglobulin mediated immune response	5/545	43/18870	0.00768377	0.0472336	0.0366011	NECTIN2/HLA-E/CD40/NOD2/TNFSF13	5
GO:1904646	cellular response to amyloid-beta	5/545	43/18870	0.00768377	0.0472336	0.0366011	ICAM1/LGMN/ADRB2/SNX6/CASP4	5
GO:0006576	biogenic amine metabolic process	8/545	99/18870	0.00791891	0.0486088	0.0376668	IL4I1/IDO1/IDO2/GCH1/KMO/KYNU/SAT1/ABAT	8
GO:0002675	positive regulation of acute inflammatory response	4/545	28/18870	0.00812656	0.0495976	0.038433	FFAR2/PTGS2/ADAM8/HLA-E	4
GO:0031664	regulation of lipopolysaccharide-mediated signaling pathway	4/545	28/18870	0.00812656	0.0495976	0.038433	TNFAIP3/CX3CL1/TRIM5/CD55	4
GO:0032703	negative regulation of interleukin-2 production	4/545	28/18870	0.00812656	0.0495976	0.038433	LAG3/GBP1/TNFAIP3/NOD2	4
GO:0071624	positive regulation of granulocyte chemotaxis	4/545	28/18870	0.00812656	0.0495976	0.038433	C3AR1/CXCL8/MDK/CD74	4

## Sheet: 48hpi GO both down
ID	Description	GeneRatio	BgRatio	pvalue	p.adjust	qvalue	geneID	Count
GO:0044782	cilium organization	77/471	407/18870	1.63983e-45	5.8296e-42	5.61685e-42	PCNT/UNC119B/WDR90/TTC21A/RABL2B/CFAP100/IFT46/IFT52/ODF2/DNAAF1/CEP131/GALNT11/CCDC40/DNAH1/IFT57/RPGR/BBS4/IFT122/ARMC2/CFAP46/CDC14B/IFT22/DNAL1/CBY1/DYNC2LI1/CCDC65/IFT81/PCM1/WDR35/BBOF1/IFT140/WDR19/HYDIN/DRC1/CFAP70/IQCG/BBS9/DNAI2/IFT27/SPAG6/ZMYND10/RSPH4A/IFT88/TMEM231/CCDC13/SPAG16/MAPK15/ABCC4/RSPH9/RSPH1/TMEM107/IFT172/B9D1/KIF24/CDC14A/ARL3/RPGRIP1L/ERICH3/CEP78/CFAP43/TMEM67/SPAG17…	77
GO:0060271	cilium assembly	72/471	378/18870	9.83708e-43	1.74854e-39	1.68473e-39	PCNT/UNC119B/WDR90/RABL2B/CFAP100/IFT46/IFT52/ODF2/DNAAF1/CEP131/GALNT11/CCDC40/DNAH1/IFT57/RPGR/BBS4/IFT122/ARMC2/CFAP46/CDC14B/IFT22/DNAL1/CBY1/DYNC2LI1/CCDC65/IFT81/PCM1/WDR35/BBOF1/IFT140/WDR19/HYDIN/DRC1/CFAP70/IQCG/BBS9/DNAI2/IFT27/SPAG6/ZMYND10/RSPH4A/IFT88/TMEM231/CCDC13/SPAG16/MAPK15/ABCC4/RSPH9/RSPH1/TMEM107/IFT172/B9D1/KIF24/CDC14A/ARL3/RPGRIP1L/ERICH3/CFAP43/TMEM67/SPAG17/LRRC43/DNAH2…	72
GO:0007018	microtubule-based movement	65/471	420/18870	6.92019e-33	8.20043e-30	7.90116e-30	PLTP/TTC21A/RABL2B/CFAP100/IFT46/IFT52/DNAAF1/CEP131/CCDC40/DNAH1/IFT57/RPGR/BBS4/SPA17/IFT122/ARMC2/CFAP46/IFT22/DYNC2LI1/KIF9/KLC4/CCDC65/IFT81/PCM1/WDR35/MAP1A/IFT140/WDR19/HYDIN/DRC1/DPCD/CFAP70/IQCG/DNAI2/IFT27/SPAG6/ZMYND10/RSPH4A/AGTPBP1/IFT88/TUBA1A/MAP1B/DNAH6/SPAG16/RSPH9/IFT172/KIF24/ARL3/DNAH3/CFAP43/SPAG17/DNAH2/ROPN1L/DAW1/DNAH12/IFT80/CFAP47/DNAH10/NEK10/ENO4/ROPN1B/CFAP221/DNAH5/C…	65
GO:0003341	cilium movement	41/471	203/18870	1.36427e-25	1.21249e-22	1.16824e-22	PLTP/TTC21A/CFAP100/DNAAF1/CEP131/CCDC40/DNAH1/BBS4/SPA17/ARMC2/CFAP46/KIF9/CCDC65/IFT81/HYDIN/DRC1/DPCD/CFAP70/IQCG/DNAI2/SPAG6/ZMYND10/RSPH4A/DNAH6/SPAG16/RSPH9/DNAH3/CFAP43/SPAG17/DNAH2/ROPN1L/DAW1/CFAP47/DNAH10/NEK10/ENO4/ROPN1B/CFAP221/DNAH5/CFAP61/DYNC2H1	41
GO:0099111	microtubule-based transport	40/471	214/18870	1.17485e-23	8.35317e-21	8.04833e-21	TTC21A/RABL2B/IFT46/IFT52/DNAAF1/CEP131/CCDC40/DNAH1/IFT57/RPGR/SPA17/IFT122/IFT22/DYNC2LI1/IFT81/PCM1/WDR35/MAP1A/IFT140/WDR19/DPCD/IFT27/SPAG6/RSPH4A/AGTPBP1/IFT88/TUBA1A/MAP1B/SPAG16/IFT172/ARL3/CFAP43/SPAG17/ROPN1L/DAW1/IFT80/NEK10/CFAP221/DNAH5/DYNC2H1	40
GO:0042073	intraciliary transport	22/471	49/18870	9.00602e-23	5.33606e-20	5.14133e-20	TTC21A/RABL2B/IFT46/IFT52/CEP131/IFT57/RPGR/IFT122/IFT22/DYNC2LI1/IFT81/PCM1/WDR35/IFT140/WDR19/IFT27/IFT88/IFT172/ARL3/DAW1/IFT80/DYNC2H1	22
GO:0035082	axoneme assembly	28/471	96/18870	1.64164e-22	8.33718e-20	8.03292e-20	CFAP100/DNAAF1/CEP131/CCDC40/DNAH1/ARMC2/CFAP46/DNAL1/CCDC65/HYDIN/DRC1/IQCG/DNAI2/SPAG6/ZMYND10/RSPH4A/SPAG16/RSPH9/RSPH1/CFAP43/SPAG17/LRRC43/DNAH2/DAW1/RP1/CFAP47/CC2D2A/DNAH5	28
GO:0001578	microtubule bundle formation	29/471	125/18870	3.32517e-20	1.47762e-17	1.4237e-17	CFAP100/DNAAF1/CEP131/CCDC40/DNAH1/ARMC2/CFAP46/DNAL1/CCDC65/HYDIN/DRC1/IQCG/DNAI2/SPAG6/ZMYND10/RSPH4A/MAP1B/SPAG16/RSPH9/RSPH1/CFAP43/SPAG17/LRRC43/DNAH2/DAW1/RP1/CFAP47/CC2D2A/DNAH5	29
GO:0001539	cilium or flagellum-dependent cell motility	30/471	163/18870	7.90548e-18	2.8104e-15	2.70783e-15	PLTP/TTC21A/CEP131/CCDC40/DNAH1/BBS4/ARMC2/CFAP46/KIF9/CCDC65/IFT81/DRC1/DPCD/IQCG/SPAG6/RSPH4A/DNAH6/SPAG16/RSPH9/DNAH3/CFAP43/DNAH2/ROPN1L/CFAP47/DNAH10/ENO4/ROPN1B/CFAP221/DNAH5/DYNC2H1	30
GO:0060285	cilium-dependent cell motility	30/471	163/18870	7.90548e-18	2.8104e-15	2.70783e-15	PLTP/TTC21A/CEP131/CCDC40/DNAH1/BBS4/ARMC2/CFAP46/KIF9/CCDC65/IFT81/DRC1/DPCD/IQCG/SPAG6/RSPH4A/DNAH6/SPAG16/RSPH9/DNAH3/CFAP43/DNAH2/ROPN1L/CFAP47/DNAH10/ENO4/ROPN1B/CFAP221/DNAH5/DYNC2H1	30
GO:0060294	cilium movement involved in cell motility	28/471	158/18870	2.82498e-16	9.12983e-14	8.79664e-14	PLTP/TTC21A/CEP131/CCDC40/DNAH1/BBS4/ARMC2/CFAP46/KIF9/IFT81/DPCD/IQCG/SPAG6/RSPH4A/DNAH6/SPAG16/RSPH9/DNAH3/CFAP43/DNAH2/ROPN1L/CFAP47/DNAH10/ENO4/ROPN1B/CFAP221/DNAH5/DYNC2H1	28
GO:0044458	motile cilium assembly	19/471	66/18870	1.4447e-15	4.27993e-13	4.12374e-13	DNAAF1/CEP131/CCDC40/DNAH1/IFT57/ARMC2/IFT81/BBOF1/IQCG/SPAG6/ZMYND10/SPAG16/RSPH9/CFAP43/SPAG17/SPATA6/CFAP47/CFAP221/CC2D2A	19
GO:0010970	transport along microtubule	27/471	173/18870	2.54033e-14	6.94682e-12	6.6933e-12	TTC21A/RABL2B/IFT46/IFT52/CEP131/IFT57/RPGR/IFT122/IFT22/DYNC2LI1/IFT81/PCM1/WDR35/MAP1A/IFT140/WDR19/IFT27/AGTPBP1/IFT88/TUBA1A/MAP1B/IFT172/ARL3/SPAG17/DAW1/IFT80/DYNC2H1	27
GO:0003351	epithelial cilium movement involved in extracellular fluid movement	15/471	43/18870	5.82256e-14	1.47851e-11	1.42456e-11	DNAAF1/CCDC40/DNAH1/SPA17/DPCD/SPAG6/RSPH4A/SPAG16/CFAP43/SPAG17/ROPN1L/DAW1/NEK10/CFAP221/DNAH5	15
GO:0030705	cytoskeleton-dependent intracellular transport	29/471	213/18870	1.04608e-13	2.47921e-11	2.38873e-11	MYO5C/TTC21A/RABL2B/IFT46/IFT52/CEP131/IFT57/RPGR/IFT122/IFT22/DYNC2LI1/IFT81/PCM1/WDR35/MAP1A/IFT140/WDR19/IFT27/AGTPBP1/IFT88/TUBA1A/MAP1B/IFT172/ARL3/SPAG17/DAW1/IFT80/MAP6/DYNC2H1	29
GO:0006858	extracellular transport	15/471	46/18870	1.83575e-13	4.07882e-11	3.92996e-11	DNAAF1/CCDC40/DNAH1/SPA17/DPCD/SPAG6/RSPH4A/SPAG16/CFAP43/SPAG17/ROPN1L/DAW1/NEK10/CFAP221/DNAH5	15
GO:1905515	non-motile cilium assembly	16/471	65/18870	3.71494e-12	7.7686e-10	7.4851e-10	IFT52/CEP131/IFT57/BBS4/IFT122/PCM1/IFT140/IFT88/CCDC13/TMEM107/IFT172/RPGRIP1L/IFT80/RP1/CC2D2A/DYNC2H1	16
GO:0035720	intraciliary anterograde transport	10/471	19/18870	6.44965e-12	1.27381e-09	1.22732e-09	IFT46/IFT52/IFT57/IFT122/IFT22/IFT81/IFT27/IFT88/IFT172/IFT80	10
GO:0031503	protein-containing complex localization	24/471	188/18870	5.76546e-11	1.07875e-08	1.03938e-08	ATR/TTC21A/RABL2B/IFT46/IFT52/CEP131/IFT57/RPGR/IFT122/IFT22/DYNC2LI1/IFT81/PCM1/WDR35/IFT140/WDR19/IFT27/IFT88/IFT172/ARL3/SPAG17/DAW1/IFT80/DYNC2H1	24
GO:0070286	axonemal dynein complex assembly	12/471	40/18870	1.50777e-10	2.68006e-08	2.58225e-08	CFAP100/DNAAF1/CCDC40/DNAH1/DNAL1/CCDC65/DRC1/DNAI2/ZMYND10/DNAH2/DAW1/DNAH5	12
GO:0061512	protein localization to cilium	15/471	72/18870	2.28606e-10	3.86997e-08	3.72874e-08	TTC21A/BBS4/IFT122/WDR35/IFT140/WDR19/BBS9/ZMYND10/MAPK15/TMEM107/ARL3/IFT80/ROPN1B/CC2D2A/DYNC2H1	15
GO:0060972	left/right pattern formation	20/471	139/18870	2.70146e-10	4.36532e-08	4.20601e-08	ACVR1/IFT52/DNAAF1/GALNT11/CCDC40/IFT57/IFT122/DYNC2LI1/IFT140/DRC1/DPCD/DNAI2/TMEM107/IFT172/RPGRIP1L/DAW1/FOLR1/CC2D2A/DNAH5/DYNC2H1	20
GO:0007368	determination of left/right symmetry	19/471	133/18870	8.58618e-10	1.32713e-07	1.27869e-07	ACVR1/IFT52/DNAAF1/GALNT11/CCDC40/IFT57/DYNC2LI1/IFT140/DRC1/DPCD/DNAI2/TMEM107/IFT172/RPGRIP1L/DAW1/FOLR1/CC2D2A/DNAH5/DYNC2H1	19
GO:0030317	flagellated sperm motility	19/471	134/18870	9.77729e-10	1.39033e-07	1.33959e-07	PLTP/TTC21A/CEP131/CCDC40/DNAH1/ARMC2/KIF9/IFT81/DPCD/IQCG/SPAG6/SPAG16/CFAP43/ROPN1L/CFAP47/ENO4/ROPN1B/CFAP221/DNAH5	19
GO:0097722	sperm motility	19/471	134/18870	9.77729e-10	1.39033e-07	1.33959e-07	PLTP/TTC21A/CEP131/CCDC40/DNAH1/ARMC2/KIF9/IFT81/DPCD/IQCG/SPAG6/SPAG16/CFAP43/ROPN1L/CFAP47/ENO4/ROPN1B/CFAP221/DNAH5	19
GO:0009799	specification of symmetry	19/471	143/18870	2.98585e-09	3.93136e-07	3.78789e-07	ACVR1/IFT52/DNAAF1/GALNT11/CCDC40/IFT57/DYNC2LI1/IFT140/DRC1/DPCD/DNAI2/TMEM107/IFT172/RPGRIP1L/DAW1/FOLR1/CC2D2A/DNAH5/DYNC2H1	19
GO:0009855	determination of bilateral symmetry	19/471	143/18870	2.98585e-09	3.93136e-07	3.78789e-07	ACVR1/IFT52/DNAAF1/GALNT11/CCDC40/IFT57/DYNC2LI1/IFT140/DRC1/DPCD/DNAI2/TMEM107/IFT172/RPGRIP1L/DAW1/FOLR1/CC2D2A/DNAH5/DYNC2H1	19
GO:0035721	intraciliary retrograde transport	7/471	14/18870	1.70308e-08	2.1623e-06	2.08339e-06	TTC21A/IFT122/DYNC2LI1/WDR35/IFT140/WDR19/DYNC2H1	7
GO:0048515	spermatid differentiation	22/471	214/18870	2.18477e-08	2.67822e-06	2.58048e-06	TTC21A/CEP131/ABHD2/DNAH1/BBS4/ARMC2/CIB1/IFT81/IQCG/SPAG6/PACRG/NPHP1/SPAG16/RSPH1/TRIP13/CFAP43/SPAG17/ROPN1L/PCSK4/CFAP47/ROPN1B/CFAP221	22
GO:0120316	sperm flagellum assembly	10/471	41/18870	4.78113e-08	5.66564e-06	5.45888e-06	CEP131/DNAH1/ARMC2/IFT81/IQCG/SPAG6/SPAG16/CFAP43/CFAP47/CFAP221	10
GO:0007286	spermatid development	21/471	206/18870	5.29503e-08	6.0722e-06	5.8506e-06	TTC21A/CEP131/ABHD2/DNAH1/BBS4/ARMC2/CIB1/IFT81/IQCG/SPAG6/PACRG/SPAG16/RSPH1/TRIP13/CFAP43/SPAG17/ROPN1L/PCSK4/CFAP47/ROPN1B/CFAP221	21
GO:0007288	sperm axoneme assembly	8/471	28/18870	2.84443e-07	3.15999e-05	3.04466e-05	CEP131/DNAH1/ARMC2/IQCG/SPAG6/SPAG16/CFAP43/CFAP47	8
GO:0007224	smoothened signaling pathway	16/471	148/18870	9.3705e-07	0.000100946	9.72619e-05	IFT52/IFT57/IFT122/IFT81/IFT140/WDR19/IFT27/TMEM231/TUBA1A/IFT172/B9D1/ARL3/RPGRIP1L/IFT80/CC2D2A/DYNC2H1	16
GO:0036159	inner dynein arm assembly	6/471	17/18870	2.29471e-06	0.000239932	0.000231176	CFAP100/DNAAF1/CCDC40/DNAH1/ZMYND10/DNAH2	6
GO:0003352	regulation of cilium movement	8/471	40/18870	5.41013e-06	0.000549514	0.00052946	DNAAF1/CCDC40/BBS4/KIF9/CCDC65/DRC1/RSPH4A/CFAP43	8
GO:0006631	fatty acid metabolic process	26/471	401/18870	9.85066e-06	0.000972752	0.000937252	MGLL/GNPAT/GPX4/SCD5/ECI2/MGST3/ACAD10/ABHD2/PHYH/ABCD3/ACADSB/PCCA/GPAM/CRYL1/HACD3/ACAT1/ACSF2/HSD17B8/PDK2/EPHX1/APPL2/PECR/ALDH3A2/CYGB/CD36/ALOX15	26
GO:0036158	outer dynein arm assembly	6/471	24/18870	2.151e-05	0.0020667	0.00199128	DNAAF1/DNAL1/DNAI2/ZMYND10/DAW1/DNAH5	6
GO:0032886	regulation of microtubule-based process	19/471	258/18870	2.79732e-05	0.00261697	0.00252146	TRIM37/DNAAF1/CEP131/CCDC40/BBS4/CIB1/KIF9/CCDC65/MAP1A/DRC1/RSPH4A/MAP1B/MAPK15/FRMPD2/STMN1/CFAP43/TMEM67/MAP6/FAM107A	19
GO:0007281	germ cell development	23/471	359/18870	3.84788e-05	0.00350749	0.00337949	ACVR1/TTC21A/CEP131/ABHD2/DNAH1/BBS4/ARMC2/CIB1/IFT81/IQCG/SPAG6/PACRG/SPAG16/RSPH1/TRIP13/NPM2/CFAP43/SPAG17/ROPN1L/PCSK4/CFAP47/ROPN1B/CFAP221	23
GO:0021915	neural tube development	14/471	162/18870	5.72252e-05	0.00508589	0.00490028	HECTD1/PTK7/IFT52/IFT57/BBS4/IFT122/CBY1/IFT140/WDR19/TMEM107/IFT172/RPGRIP1L/FOLR1/CC2D2A	14
GO:0060632	regulation of microtubule-based movement	8/471	55/18870	6.17256e-05	0.00535206	0.00515674	DNAAF1/CCDC40/BBS4/KIF9/CCDC65/DRC1/RSPH4A/CFAP43	8
GO:1902017	regulation of cilium assembly	9/471	71/18870	6.57779e-05	0.00556763	0.00536444	ODF2/BBS4/DYNC2LI1/IFT140/ZMYND10/IFT88/MAPK15/KIF24/RP1	9
GO:0022412	cellular process involved in reproduction in multicellular organism	26/471	471/18870	0.000146075	0.0120767	0.0116359	ACVR1/TTC21A/DDB1/CEP131/ABHD2/DNAH1/BBS4/ARMC2/CIB1/IFT81/IQCG/SPAG6/PACRG/NPHP1/SPAG16/RSPH1/TRIP13/NPM2/CFAP43/SPAG17/ROPN1L/PCSK4/FOLR1/CFAP47/ROPN1B/CFAP221	26
GO:0003002	regionalization	24/471	430/18870	0.000221646	0.017908	0.0172544	ACVR1/IFT52/DNAAF1/GALNT11/CCDC40/WNT2B/IFT57/IFT122/DYNC2LI1/IFT140/WDR19/DRC1/DPCD/DNAI2/FGF1/TMEM107/IFT172/RPGRIP1L/DAW1/FOLR1/CC2D2A/DNAH5/DYNC2H1/HEY1	24
GO:0032288	myelin assembly	5/471	24/18870	0.000272217	0.0215051	0.0207203	GNPAT/FIG4/ABCA2/ERCC2/CNTN1	5
GO:0090660	cerebrospinal fluid circulation	4/471	15/18870	0.0004203	0.0324819	0.0312965	SPAG16/CFAP43/DAW1/CFAP221	4
GO:0009081	branched-chain amino acid metabolic process	5/471	27/18870	0.000486114	0.0367564	0.035415	BCAT2/ACADSB/PCCA/BCKDHB/ACAT1	5
GO:0031023	microtubule organizing center organization	12/471	154/18870	0.00049629	0.0367564	0.035415	TRIM37/ODF2/CEP131/BBS4/PCM1/CETN2/CCDC78/TUBA1A/FRMPD2/TMEM67/CDC20B/CEP68	12

## Sheet: 48hpi REACTOME both up
ID	Description	GeneRatio	BgRatio	pvalue	p.adjust	qvalue	geneID	Count
R-HSA-909733	Interferon alpha/beta signaling	39/406	77/11009	7.95226e-36	7.0298e-33	5.98512e-33	8638/91543/3433/3434/3437/9636/4600/2537/8651/4599/4938/11274/3669/4940/8519/54739/3665/3430/4939/684/3429/6772/3134/10410/3135/24138/2634/3106/3133/10581/3659/3107/5610/3105/6773/5696/103/10379/25939	39
R-HSA-913531	Interferon Signaling	61/406	269/11009	1.04252e-31	4.60796e-29	3.92318e-29	8638/91543/3433/3434/3437/9636/4600/2537/51191/115362/115361/8651/2633/4599/4938/11274/3669/4940/8519/11074/54739/3665/3430/4939/684/3429/6772/3134/9246/6737/3383/4502/10410/5371/3135/24138/10346/2634/3717/85363/3106/3133/10581/3659/3107/2635/5610/3105/6773/7706/6672/10475/567/5696/9830/5724/103/2175/10379/7318/25939	61
R-HSA-877300	Interferon gamma signaling	34/406	96/11009	6.3156e-25	1.861e-22	1.58444e-22	8638/115362/115361/8651/2633/4938/4940/11074/3665/4939/6772/3134/6737/3383/4502/5371/3135/10346/2634/3717/85363/3106/3133/3659/3107/2635/3105/7706/6672/10475/567/9830/5724/10379	34
R-HSA-449147	Signaling by Interleukins	57/406	473/11009	1.15806e-15	2.55931e-13	2.17898e-13	282617/3627/282618/282616/6352/3575/1440/56300/8651/27189/11274/10148/6364/5743/84166/6772/1435/3576/6367/10068/3601/3561/3976/3383/3977/6288/6648/5698/8835/3717/3557/3965/3656/2920/834/4615/6773/3600/7076/4792/64127/5696/8809/5724/3574/4170/58985/9683/10392/5721/841/11213/5699/3934/80216/5720/90865	57
R-HSA-983170	Antigen Presentation: Folding, assembly and peptide loading of class I MHC	13/406	29/11009	7.65904e-12	1.35412e-09	1.15289e-09	6890/3134/3135/3106/3133/6891/3107/3105/567/64167/6892/51752/811	13
R-HSA-1236977	Endosomal/Vacuolar pathway	8/406	11/11009	4.78744e-10	7.0535e-08	6.0053e-08	3134/3135/3106/3133/3107/3105/567/1520	8
R-HSA-6783783	Interleukin-10 signaling	14/406	47/11009	7.74822e-10	9.7849e-08	8.3308e-08	3627/6352/1440/6364/5743/1435/3576/6367/3976/3383/3557/2920/7076/5724	14
R-HSA-1236975	Antigen processing-Cross presentation	20/406	105/11009	1.198e-09	1.32379e-07	1.12707e-07	653361/6890/7097/3134/5698/3135/3106/3133/6891/3107/3105/4615/567/5696/5721/1520/5699/6892/5720/811	20
R-HSA-380108	Chemokine receptors bind chemokines	15/406	59/11009	2.21761e-09	2.17818e-07	1.85449e-07	6373/3627/6352/4283/10563/6364/3576/6367/6376/9034/51554/6374/2920/2921/58191	15
R-HSA-1236974	ER-Phagosome pathway	18/406	90/11009	3.61108e-09	3.1922e-07	2.71781e-07	6890/7097/3134/5698/3135/3106/3133/6891/3107/3105/4615/567/5696/5721/5699/6892/5720/811	18
R-HSA-446652	Interleukin-1 family signaling	23/406	153/11009	8.48108e-09	6.81571e-07	5.80285e-07	56300/11274/84166/10068/6288/5698/3557/3656/834/4615/4792/64127/5696/8809/9683/10392/5721/841/11213/5699/80216/5720/90865	23
R-HSA-9020702	Interleukin-1 signaling	18/406	115/11009	1.93725e-07	1.31771e-05	1.12189e-05	11274/84166/6288/5698/3557/3656/4615/4792/64127/5696/9683/10392/5721/841/11213/5699/80216/5720	18
R-HSA-983169	Class I MHC mediated antigen processing & presentation	36/406	381/11009	1.93781e-07	1.31771e-05	1.12189e-05	51191/653361/8651/55008/6890/7097/3134/51725/9246/6737/57674/140691/5698/3135/3106/3133/6891/3107/26270/3105/127544/4615/151636/10616/567/5696/64167/5721/55905/7318/1520/5699/6892/5720/51752/811	36
R-HSA-168928	DDX58/IFIH1-mediated induction of interferon-alpha/beta	15/406	82/11009	2.5472e-07	1.60837e-05	1.36936e-05	9636/51191/64135/3665/84166/7128/79132/9246/6288/9641/4792/843/7706/7318/841	15
R-HSA-9705671	SARS-CoV-2 activates/modulates innate and adaptive immune responses	18/406	126/11009	7.85661e-07	4.63016e-05	3.94209e-05	9636/64135/3665/7097/6772/3134/3135/3106/3133/3656/3107/3105/6773/9641/7706/567/64127/10392	18
R-HSA-196807	Nicotinate metabolism	9/406	31/11009	1.13121e-06	6.24994e-05	5.32116e-05	5743/952/4907/83666/84875/54625/79668/65220/10135	9
R-HSA-936440	Negative regulators of DDX58/IFIH1 signaling	9/406	35/11009	3.47472e-06	0.000177986	0.000151536	9636/51191/64135/84166/7128/9246/9641/7706/7318	9
R-HSA-168898	Toll-like Receptor Cascades	20/406	168/11009	3.62416e-06	0.000177986	0.000151536	8651/11274/3665/330/84166/7097/6288/3656/7098/4615/5641/9641/4792/64127/9683/10392/841/11213/1520/80216	20
R-HSA-445989	TAK1-dependent IKK and NF-kappa-B activation	10/406	45/11009	4.17742e-06	0.00019436	0.000165477	11274/84166/6288/3656/4792/64127/9683/10392/841/80216	10
R-HSA-5218859	Regulated Necrosis	11/406	60/11009	1.00674e-05	0.000444977	0.000378851	330/197259/8743/3659/8797/834/8837/578/355/841/837	11
R-HSA-196849	Metabolism of water-soluble vitamins and cofactors	16/406	127/11009	1.67108e-05	0.000703443	0.000598907	5743/952/4907/83666/84875/54625/8876/4036/79668/65220/10797/10135/55034/79178/113278/166785	16
R-HSA-8854691	Interleukin-20 family signaling	7/406	25/11009	2.37943e-05	0.000885683	0.000754065	282617/282618/282616/6772/3717/6773/58985	7
R-HSA-3371378	Regulation by c-FLIP	5/406	11/11009	2.55859e-05	0.000885683	0.000754065	8743/8797/8837/355/841	5
R-HSA-5218900	CASP8 activity is inhibited	5/406	11/11009	2.55859e-05	0.000885683	0.000754065	8743/8797/8837/355/841	5
R-HSA-69416	Dimerization of procaspase-8	5/406	11/11009	2.55859e-05	0.000885683	0.000754065	8743/8797/8837/355/841	5
R-HSA-166016	Toll Like Receptor 4 (TLR4) Cascade	17/406	146/11009	2.60495e-05	0.000885683	0.000754065	8651/11274/3665/330/84166/7097/6288/3656/4615/9641/4792/64127/9683/10392/841/11213/80216	17
R-HSA-168164	Toll Like Receptor 3 (TLR3) Cascade	14/406	105/11009	2.95589e-05	0.000967782	0.000823963	11274/3665/330/84166/6288/3656/7098/9641/4792/64127/9683/10392/841/80216	14
R-HSA-196854	Metabolism of vitamins and cofactors	20/406	194/11009	3.14021e-05	0.000991408	0.000844078	5743/952/4907/83666/84875/2643/4846/54625/8876/4036/3949/79668/65220/10797/10135/55034/79178/113278/166785/375790	20
R-HSA-1169410	Antiviral mechanism by IFN-stimulated genes	17/406	149/11009	3.39461e-05	0.00103477	0.000880997	8638/3434/9636/4600/51191/4599/4938/11274/4940/4939/6772/9246/5610/7706/103/2175/7318	17
R-HSA-168643	Nucleotide-binding domain, leucine rich repeat containing receptor (NLR) signaling pathways	10/406	57/11009	3.8073e-05	0.00112188	0.000955164	9447/330/7128/3656/834/64127/10392/841/10628/837	10
R-HSA-8851680	Butyrophilin (BTN) family interactions	5/406	12/11009	4.25363e-05	0.00120657	0.00102726	7498/10384/11119/11120/11118	5
R-HSA-197264	Nicotinamide salvaging	6/406	19/11009	4.37079e-05	0.00120657	0.00102726	5743/83666/84875/54625/79668/10135	6
R-HSA-373076	Class A/1 (Rhodopsin-like receptors)	28/406	335/11009	4.50415e-05	0.00120657	0.00102726	6373/3627/6352/4283/719/6752/2867/10563/151306/6364/3576/6367/3357/6376/6288/9034/8843/51554/6374/2920/2921/58191/3269/5724/10161/154/9294/4935	28
R-HSA-168638	NOD1/2 Signaling Pathway	8/406	37/11009	4.81145e-05	0.00125098	0.00106507	330/7128/3656/834/64127/10392/841/837	8
R-HSA-166058	MyD88:MAL(TIRAP) cascade initiated on plasma membrane	14/406	113/11009	6.75787e-05	0.00162372	0.00138243	8651/11274/84166/7097/6288/3656/4615/4792/64127/9683/10392/841/11213/80216	14
R-HSA-168188	Toll Like Receptor TLR6:TLR2 Cascade	14/406	113/11009	6.75787e-05	0.00162372	0.00138243	8651/11274/84166/7097/6288/3656/4615/4792/64127/9683/10392/841/11213/80216	14
R-HSA-1169408	ISG15 antiviral mechanism	11/406	73/11009	6.79613e-05	0.00162372	0.00138243	3434/9636/4600/51191/4599/11274/6772/9246/5610/7706/7318	11
R-HSA-9692916	SARS-CoV-1 activates/modulates innate immune responses	8/406	40/11009	8.6985e-05	0.00199401	0.00169768	64135/684/9111/3656/834/9641/4792/7706	8
R-HSA-168179	Toll Like Receptor TLR1:TLR2 Cascade	14/406	116/11009	9.02265e-05	0.00199401	0.00169768	8651/11274/84166/7097/6288/3656/4615/4792/64127/9683/10392/841/11213/80216	14
R-HSA-181438	Toll Like Receptor 2 (TLR2) Cascade	14/406	116/11009	9.02265e-05	0.00199401	0.00169768	8651/11274/84166/7097/6288/3656/4615/4792/64127/9683/10392/841/11213/80216	14
R-HSA-198933	Immunoregulatory interactions between a Lymphoid and a non-Lymphoid cell	15/406	133/11009	0.000111482	0.00240366	0.00204646	8519/3134/3383/3135/3106/5819/3133/4277/3107/3105/57823/6402/567/958/9976	15
R-HSA-5213460	RIPK1-mediated regulated necrosis	7/406	32/11009	0.000133245	0.00273926	0.00233219	330/197259/8743/8797/8837/355/841	7
R-HSA-5675482	Regulation of necroptotic cell death	7/406	32/11009	0.000133245	0.00273926	0.00233219	330/197259/8743/8797/8837/355/841	7
R-HSA-9679506	SARS-CoV Infections	31/406	414/11009	0.000140188	0.0028165	0.00239795	81030/9636/64135/3665/684/7097/6772/3134/83666/84875/3135/9111/3717/3106/3133/3656/3107/834/3105/54625/59272/6773/9641/4792/7706/567/64127/79668/10392/6667/375790	31
R-HSA-6785807	Interleukin-4 and Interleukin-13 signaling	13/406	108/11009	0.000164441	0.00323034	0.00275029	8651/5743/6772/3576/6367/3561/3976/3383/6288/3717/7076/4170/3934	13
R-HSA-166166	MyD88-independent TLR4 cascade	13/406	110/11009	0.000198086	0.0037257	0.00317203	11274/3665/330/84166/6288/3656/9641/4792/64127/9683/10392/841/80216	13
R-HSA-937061	TRIF(TICAM1)-mediated TLR4 signaling	13/406	110/11009	0.000198086	0.0037257	0.00317203	11274/3665/330/84166/6288/3656/9641/4792/64127/9683/10392/841/80216	13
R-HSA-5357786	TNFR1-induced proapoptotic signaling	6/406	25/11009	0.000236384	0.0043534	0.00370645	330/7128/9641/10616/10133/841	6
R-HSA-977606	Regulation of Complement cascade	8/406	47/11009	0.000283802	0.00501309	0.00426811	719/710/716/715/629/1604/720/3075	8
R-HSA-140534	Caspase activation via Death Receptors in the presence of ligand	5/406	17/11009	0.000285191	0.00501309	0.00426811	8743/8797/8837/355/841	5
R-HSA-9694516	SARS-CoV-2 Infection	24/406	299/11009	0.000289217	0.00501309	0.00426811	9636/64135/3665/7097/6772/3134/83666/84875/3135/3106/3133/3656/3107/3105/54625/59272/6773/9641/7706/567/64127/79668/10392/375790	24
R-HSA-975155	MyD88 dependent cascade initiated on endosome	12/406	104/11009	0.000432538	0.00735315	0.00626042	11274/3665/84166/6288/3656/4615/4792/64127/9683/10392/841/80216	12
R-HSA-375276	Peptide ligand-binding receptors	18/406	201/11009	0.000454865	0.00758681	0.00645936	6373/3627/6352/4283/719/6752/10563/6364/3576/6367/6376/6288/9034/51554/6374/2920/2921/58191	18
R-HSA-168181	Toll Like Receptor 7/8 (TLR7/8) Cascade	12/406	105/11009	0.000472451	0.0077342	0.00658485	11274/3665/84166/6288/3656/4615/4792/64127/9683/10392/841/80216	12
R-HSA-9683610	Maturation of nucleoprotein	4/406	11/11009	0.000489317	0.00786466	0.00669592	83666/84875/54625/79668	4
R-HSA-9705683	SARS-CoV-2-host interactions	18/406	203/11009	0.000512244	0.00808614	0.00688448	9636/64135/3665/7097/6772/3134/3135/3106/3133/3656/3107/3105/6773/9641/7706/567/64127/10392	18
R-HSA-168138	Toll Like Receptor 9 (TLR9) Cascade	12/406	108/11009	0.00061129	0.00948036	0.00807152	11274/3665/84166/6288/3656/4615/4792/64127/9683/10392/841/80216	12
R-HSA-9678108	SARS-CoV-1 Infection	14/406	142/11009	0.000749954	0.0114303	0.0097317	64135/684/83666/84875/9111/3656/834/54625/59272/9641/4792/7706/79668/6667	14
R-HSA-168142	Toll Like Receptor 10 (TLR10) Cascade	11/406	97/11009	0.000861074	0.0124785	0.0106241	11274/84166/6288/3656/4615/4792/64127/9683/10392/841/80216	11
R-HSA-168176	Toll Like Receptor 5 (TLR5) Cascade	11/406	97/11009	0.000861074	0.0124785	0.0106241	11274/84166/6288/3656/4615/4792/64127/9683/10392/841/80216	11
R-HSA-975871	MyD88 cascade initiated on plasma membrane	11/406	97/11009	0.000861074	0.0124785	0.0106241	11274/84166/6288/3656/4615/4792/64127/9683/10392/841/80216	11
R-HSA-933543	NF-kB activation through FADD/RIP-1 pathway mediated by caspase-8 and -10	4/406	13/11009	0.000999673	0.0142534	0.0121353	64135/843/7706/841	4
R-HSA-500792	GPCR ligand binding	31/406	468/11009	0.00114105	0.0160109	0.0136316	6373/3627/6352/4283/719/6752/2867/10563/151306/6364/3576/6367/3357/6376/6288/9034/8843/51554/133/6374/2920/2921/59345/58191/3269/1604/5724/10161/154/9294/4935	31
R-HSA-166658	Complement cascade	8/406	58/11009	0.00121505	0.0167829	0.0142889	719/710/716/715/629/1604/720/3075	8
R-HSA-71240	Tryptophan catabolism	4/406	14/11009	0.00135909	0.0184836	0.0157368	3620/169355/8564/8942	4
R-HSA-975138	TRAF6 mediated induction of NFkB and MAP kinases upon TLR7/8 or 9 activation	11/406	103/11009	0.0014179	0.0189912	0.016169	11274/84166/6288/3656/4615/4792/64127/9683/10392/841/80216	11
R-HSA-73887	Death Receptor Signaling	14/406	154/11009	0.00165181	0.0217941	0.0185553	221472/330/7128/8743/8797/8837/4615/9641/4792/843/10616/10133/355/841	14
R-HSA-5357905	Regulation of TNFR1 signaling	7/406	48/11009	0.0017546	0.0224088	0.0190787	330/7128/8837/9641/10616/10133/841	7
R-HSA-918233	TRAF3-dependent IRF activation pathway	4/406	15/11009	0.0017998	0.0224088	0.0190787	64135/3665/9641/7706	4
R-HSA-9648895	Response of EIF2AK1 (HRI) to heme deficiency	4/406	15/11009	0.0017998	0.0224088	0.0190787	79094/57761/467/1649	4
R-HSA-9694631	Maturation of nucleoprotein	4/406	15/11009	0.0017998	0.0224088	0.0190787	83666/84875/54625/79668	4
R-HSA-5357801	Programmed Cell Death	17/406	213/11009	0.00229793	0.0276641	0.023553	330/197259/5366/8743/5698/3659/8797/834/8837/578/5696/5721/355/841/5699/837/5720	17
R-HSA-1834949	Cytosolic sensors of pathogen-associated DNA	8/406	64/11009	0.00231577	0.0276641	0.023553	81030/9447/3665/6737/7098/4615/4792/3428	8
R-HSA-913709	O-linked glycosylation of mucins	8/406	64/11009	0.00231577	0.0276641	0.023553	192134/394263/56667/56913/10164/9245/10331/143662	8
R-HSA-201556	Signaling by ALK	5/406	27/11009	0.00274558	0.0319354	0.0271896	29126/3561/639/5764/4192	5
R-HSA-5357769	Caspase activation via extrinsic apoptotic signalling pathway	5/406	27/11009	0.00274558	0.0319354	0.0271896	8743/8797/8837/355/841	5
R-HSA-5689896	Ovarian tumor domain proteases	6/406	39/11009	0.00281655	0.0323355	0.0275302	64135/7128/79931/7706/64127/10392	6
R-HSA-1810476	RIP-mediated NFkB activation via ZBP1	4/406	17/11009	0.0029599	0.0335455	0.0285604	81030/7098/4615/4792	4
R-HSA-5676594	TNF receptor superfamily (TNFSF) members mediating non-canonical NF-kB pathway	4/406	18/11009	0.00369615	0.0408425	0.034773	10673/330/8740/958	4
R-HSA-9758274	Regulation of NF-kappa B signaling	4/406	18/11009	0.00369615	0.0408425	0.034773	11274/84166/9683/841	4
R-HSA-5668541	TNFR2 non-canonical NF-kB pathway	10/406	102/11009	0.00431605	0.0471035	0.0401036	10673/330/8740/5698/958/5696/5721/8741/5699/5720	10
R-HSA-5083632	Defective C1GALT1C1 causes TNPS	4/406	19/11009	0.00454734	0.0490225	0.0417375	394263/56667/56913/143662	4

## Sheet: 48hpi REACTOME both down
ID	Description	GeneRatio	BgRatio	pvalue	p.adjust	qvalue	geneID	Count
R-HSA-5617833	Cilium Assembly	33/284	201/11009	9.42992e-18	7.43078e-15	7.23622e-15	5116/84747/56912/51098/4957/22994/55081/585/55764/64792/51626/28981/5108/57539/1069/9742/57728/27241/11020/8100/7846/4867/26160/27077/347240/403/23322/84131/91147/57560/57545/79659/1262	33
R-HSA-1852241	Organelle biogenesis and maintenance	34/284	296/11009	1.78e-13	5.79988e-11	5.64802e-11	5116/84747/56912/51098/4957/22994/55081/585/55764/64792/51626/84303/28981/5108/57539/1069/9742/57728/27241/11020/8100/7846/4867/26160/27077/347240/403/23322/84131/91147/57560/57545/79659/1262	34
R-HSA-5620924	Intraflagellar transport	16/284	54/11009	2.20808e-13	5.79988e-11	5.64802e-11	56912/51098/55081/55764/64792/51626/28981/57539/9742/57728/11020/8100/7846/26160/57560/79659	16
R-HSA-5620912	Anchoring of the basal body to the plasma membrane	13/284	98/11009	1.2876e-06	0.000253658	0.000247017	5116/4957/22994/5108/1069/7846/4867/27077/347240/23322/84131/91147/57545	13
R-HSA-5610787	Hedgehog 'off' state	12/284	113/11009	3.33868e-05	0.00526175	0.00512399	51098/5576/55081/55764/57539/9742/57728/8100/7846/26160/23322/79659	12

## Sheet: 48hpi GO human up
ID	Description	GeneRatio	BgRatio	pvalue	p.adjust	qvalue	geneID	Count
GO:0043588	skin development	50/579	317/18870	9.25137e-22	4.40643e-18	3.33828e-18	TNF/IL1A/KRT6B/SPRR2D/DKK4/SPRR1A/SPRR2F/FST/DKK1/SPRR2E/SOX9/ASPRV1/KLF4/KRT17/SPRR3/KRT75/KRT6A/SPRR1B/ERRFI1/CLIC4/EPHA2/ALOX15B/LSR/IVL/FERMT1/KRT6C/ITGA3/GRHL3/SCEL/POU2F3/CDH3/SFN/ST14/ALOXE3/CDKN1A/ZFP36/CLDN1/CLDN4/KRT16/IRF6/KRT14/GJB3/PIP5K1A/KRT7/TRIM16/ANXA1/CSTA/HPSE/ITGA6/ARRDC3	50
GO:0008544	epidermis development	53/579	385/18870	3.16627e-20	7.54046e-17	5.71261e-17	FGF2/TNF/IL1A/KRT6B/SPRR2D/DKK4/SPRR1A/SPRR2F/EMP1/FST/DKK1/SPRR2E/SOX9/KLF4/KRT17/SPRR3/KRT75/KRT6A/SPRR1B/ERRFI1/KLK7/LAMA3/CLIC4/EPHA2/ALOX15B/LSR/IVL/FERMT1/KRT6C/GRHL3/SCEL/POU2F3/CDH3/SFN/ST14/ALOXE3/CDKN1A/ZFP36/CLDN1/CLDN4/KRT16/IRF6/KRT14/COL17A1/KLF7/PIP5K1A/KRT7/TRIM16/ANXA1/CSTA/ZNF750/HPSE/GJB5	53
GO:0030216	keratinocyte differentiation	32/579	177/18870	4.27079e-16	6.78059e-13	5.13693e-13	IL1A/KRT6B/SPRR2D/SPRR1A/SPRR2F/SPRR2E/KRT17/SPRR3/KRT75/KRT6A/SPRR1B/ERRFI1/CLIC4/EPHA2/ALOX15B/IVL/KRT6C/SCEL/POU2F3/CDH3/SFN/ST14/CDKN1A/ZFP36/KRT16/IRF6/KRT14/PIP5K1A/KRT7/TRIM16/ANXA1/CSTA	32
GO:0009913	epidermal cell differentiation	35/579	245/18870	3.11628e-14	3.71071e-11	2.81121e-11	FGF2/IL1A/KRT6B/SPRR2D/SPRR1A/SPRR2F/SPRR2E/KLF4/KRT17/SPRR3/KRT75/KRT6A/SPRR1B/ERRFI1/CLIC4/EPHA2/ALOX15B/IVL/KRT6C/SCEL/POU2F3/CDH3/SFN/ST14/CDKN1A/ZFP36/KRT16/IRF6/KRT14/KLF7/PIP5K1A/KRT7/TRIM16/ANXA1/CSTA	35
GO:0001819	positive regulation of cytokine production	46/579	499/18870	3.10113e-11	2.95414e-08	2.23804e-08	TNF/IL6/IL1A/IL1B/FGR/IL27/IL36A/SEMA7A/GATA4/IL1RL1/CD83/IL23A/RIPK2/PDE4B/SPHK1/TICAM1/SERPINE1/THBS1/CARD11/PANX1/SLC7A5/ARID5A/ALOX15B/FERMT1/PELI1/AKIRIN2/SRC/F3/RIPK1/CHI3L1/HIF1A/ADAM17/MALT1/ATF4/PDE4D/RAET1G/XIAP/TRIM16/GSDMD/ANXA1/HEG1/FZD5/HPSE/TANK/TBK1/IL20RB	46
GO:0042060	wound healing	41/579	423/18870	8.22497e-11	6.52926e-08	4.94653e-08	FGF2/TNF/IL6/IL1A/EDN1/GATA4/F2RL3/SERPINB2/SERPINE1/THBS1/SPRR3/ITGA5/KRT6A/PLAU/SH2B3/TNFRSF12A/PHLDB2/FERMT1/PPARG/GRHL3/POU2F3/SRC/CDKN1A/PDPN/F3/OCLN/CLDN1/MYL12A/CLDN4/ITPK1/BLOC1S3/HIF1A/USF1/ADAM17/ACTB/ACTG1/CASP7/ANXA1/HPSE/S100A10/PDIA3	41
GO:0032496	response to lipopolysaccharide	36/579	348/18870	2.00027e-10	1.36104e-07	1.03112e-07	TNF/IL6/IL1A/IL1B/EDN1/IL36A/NOCT/IL36RN/NFKB2/RIPK2/PDE4B/TICAM1/NR4A1/TNIP1/SERPINE1/VCAM1/SLC7A5/CCL2/TRIB1/S100A8/ARID5A/PELI1/CARD16/MMP9/DAB2IP/GJB2/AKIRIN2/SRC/ZFP36/CLDN1/S100A9/ASS1/ADAM17/MALT1/CASP7/PCK2	36
GO:0002237	response to molecule of bacterial origin	37/579	369/18870	2.71357e-10	1.61559e-07	1.22396e-07	TNF/IL6/IL1A/IL1B/EDN1/IL36A/NOCT/IL36RN/NFKB2/RIPK2/PDE4B/TICAM1/NR4A1/TNIP1/SERPINE1/VCAM1/SLC7A5/CCL2/TRIB1/S100A8/ARID5A/PELI1/CARD16/MMP9/DAB2IP/GJB2/AKIRIN2/SRC/ZFP36/CLDN1/S100A9/ASS1/ADAM17/MALT1/CASP7/PCK2/FZD5	37
GO:0001667	ameboidal-type cell migration	44/579	497/18870	3.11085e-10	1.64633e-07	1.24725e-07	FGF2/TNF/SEMA3D/EDN1/SEMA7A/ITGB7/NR4A1/SOX9/KLF4/THBS1/CORO1A/DPP4/EPHA2/AMOTL2/GADD45A/EDNRA/FERMT1/VEGFC/PPARG/MAP4K4/ITGA3/ANXA3/MMP9/DAB2IP/SEMA3B/PLEKHG5/SRC/FGFBP1/S100A9/SEMA3A/KRT16/AMOTL1/TACSTD2/HIF1A/ADAM17/PIP5K1A/BMPR2/NRP1/LGALS8/PTK2B/S100A2/ANXA1/EPB41L5/RIN2	44
GO:0031424	keratinization	17/579	83/18870	4.67077e-10	2.22469e-07	1.68541e-07	IL1A/KRT6B/SPRR2D/SPRR1A/SPRR2F/SPRR2E/KRT17/SPRR3/KRT75/KRT6A/SPRR1B/IVL/KRT6C/CDH3/SFN/KRT16/KRT7	17
GO:0052547	regulation of peptidase activity	32/579	312/18870	2.56185e-09	1.10928e-06	8.40386e-07	TNF/SERPINB2/RIPK2/BBC3/SERPINB9/SERPINE1/KLF4/THBS1/S100A8/SERPINB1/MYC/SERPINB8/PPARG/CARD16/MMP9/SFN/SRC/CSTB/F3/S100A9/CLDN4/A2ML1/SERPINB5/MALT1/PRELID1/BIRC2/XIAP/SERPINB4/CSTA/TANK/VSIR/PSMA3	32
GO:0050673	epithelial cell proliferation	41/579	480/18870	3.66107e-09	1.45314e-06	1.10089e-06	FGF2/TNF/IL6/EPGN/KLK8/FST/NR4A1/SOX9/THBS1/CRNN/CCL2/AREG/SERPINB1/MYC/EPHA2/FERMT1/VEGFC/PPARG/DAB2IP/TINF2/LIPA/CDH3/SFN/CDKN1A/ZFP36/FGFBP1/F3/CLDN1/BRCA2/TACSTD2/IRF6/SERPINB5/HIF1A/ADAM17/BMPR2/TGFA/NRP1/FRS2/SDR16C5/CAV2/CCND1	41
GO:0010631	epithelial cell migration	35/579	372/18870	4.48456e-09	1.64307e-06	1.24478e-06	FGF2/TNF/EDN1/NR4A1/SOX9/KLF4/THBS1/CORO1A/DPP4/EPHA2/GADD45A/FERMT1/VEGFC/PPARG/MAP4K4/ITGA3/ANXA3/MMP9/DAB2IP/PLEKHG5/SRC/FGFBP1/S100A9/KRT16/TACSTD2/HIF1A/ADAM17/BMPR2/NRP1/LGALS8/PTK2B/S100A2/ANXA1/EPB41L5/RIN2	35
GO:0090132	epithelium migration	35/579	375/18870	5.52531e-09	1.87979e-06	1.42412e-06	FGF2/TNF/EDN1/NR4A1/SOX9/KLF4/THBS1/CORO1A/DPP4/EPHA2/GADD45A/FERMT1/VEGFC/PPARG/MAP4K4/ITGA3/ANXA3/MMP9/DAB2IP/PLEKHG5/SRC/FGFBP1/S100A9/KRT16/TACSTD2/HIF1A/ADAM17/BMPR2/NRP1/LGALS8/PTK2B/S100A2/ANXA1/EPB41L5/RIN2	35
GO:0090130	tissue migration	35/579	380/18870	7.7812e-09	2.47079e-06	1.87186e-06	FGF2/TNF/EDN1/NR4A1/SOX9/KLF4/THBS1/CORO1A/DPP4/EPHA2/GADD45A/FERMT1/VEGFC/PPARG/MAP4K4/ITGA3/ANXA3/MMP9/DAB2IP/PLEKHG5/SRC/FGFBP1/S100A9/KRT16/TACSTD2/HIF1A/ADAM17/BMPR2/NRP1/LGALS8/PTK2B/S100A2/ANXA1/EPB41L5/RIN2	35
GO:0007159	leukocyte cell-cell adhesion	37/579	419/18870	8.96613e-09	2.66911e-06	2.0221e-06	IFNB1/TNFSF18/TNF/IL6/IL1A/IL1B/SLC39A8/ITGB7/CD83/IL23A/RIPK2/TNIP1/VCAM1/KLF4/ITGA5/MAP3K8/CARD11/CCL2/S100A8/CORO1A/DPP4/NFKBID/PELI1/SRC/NCK1/S100A9/ARG2/CD177/ASS1/PTPN2/MALT1/ACTB/PRNP/ANXA1/MSN/VSIR/IL20RB	37
GO:0002064	epithelial cell development	25/579	214/18870	1.08052e-08	3.02737e-06	2.29352e-06	TNF/IL1A/IL1B/S1PR3/SOX9/ADAMTSL4/CLIC4/EPHA2/EDNRA/SFN/ST14/SRC/CDKN1A/CLDN1/HIF1A/RAP2C/ATF4/PDE4D/FRS2/HEG1/MSN/FZD5/HPSE/EPB41L5/SPDEF	25
GO:0150115	cell-substrate junction organization	17/579	102/18870	1.28097e-08	3.38959e-06	2.56794e-06	RAB8B/THBS1/ITGA5/LAMA3/PHLDB2/MAP4K4/COL16A1/SRC/PRICKLE1/COL17A1/PIP5K1A/ACTG1/NRP1/PTK2B/EPB41L5/S100A10/ITGA6	17
GO:0002697	regulation of immune effector process	35/579	389/18870	1.41726e-08	3.55284e-06	2.69161e-06	IFNB1/TNFSF18/TNF/IL6/IL1B/SH2D1B/FGR/IL27/SEMA7A/CLCF1/RAET1L/IL23A/RIPK2/TICAM1/SERPINB9/PANX1/KLK7/SLC7A5/UNC13D/ARID5A/NFKBID/JUNB/ULBP2/PVR/RIPK3/CD177/PGLYRP3/MALT1/RAET1G/ADGRE2/PARP3/SERPINB4/ANXA1/FZD5/IL20RB	35
GO:0006935	chemotaxis	39/579	468/18870	1.75299e-08	4.17474e-06	3.16276e-06	FGF2/TNFSF18/IL6/IL1B/SEMA3D/CCL4/EDN1/SEMA7A/DEFB1/DEFB4A/IL23A/PDE4B/NR4A1/SERPINE1/VCAM1/THBS1/CCL2/S100A8/CORO1A/PLAU/DPP4/EPHA2/VEGFC/SEMA3B/PLEKHG5/F3/S100A9/SEMA3A/ADAM17/PTPN2/LPAR1/PIP5K1A/BMPR2/ADGRE2/NRP1/PTK2B/ANXA1/RHOG/PPIB	39
GO:0042330	taxis	39/579	470/18870	1.96876e-08	4.46534e-06	3.38292e-06	FGF2/TNFSF18/IL6/IL1B/SEMA3D/CCL4/EDN1/SEMA7A/DEFB1/DEFB4A/IL23A/PDE4B/NR4A1/SERPINE1/VCAM1/THBS1/CCL2/S100A8/CORO1A/PLAU/DPP4/EPHA2/VEGFC/SEMA3B/PLEKHG5/F3/S100A9/SEMA3A/ADAM17/PTPN2/LPAR1/PIP5K1A/BMPR2/ADGRE2/NRP1/PTK2B/ANXA1/RHOG/PPIB	39
GO:0071356	cellular response to tumor necrosis factor	26/579	238/18870	2.23383e-08	4.83624e-06	3.66391e-06	TNFSF18/TNF/CCL4/EDN1/PLVAP/SPHK1/VCAM1/THBS1/CCL2/CARD16/DAB2IP/ZFP36/RIPK1/CLDN1/CHI3L1/SPPL2A/ASS1/ADAM17/PTPN2/PCK2/BIRC2/PTK2B/XIAP/CYLD/NKIRAS2/TANK	26
GO:0061041	regulation of wound healing	19/579	133/18870	2.46904e-08	5.11305e-06	3.87362e-06	FGF2/TNF/EDN1/SERPINB2/SERPINE1/THBS1/PLAU/SH2B3/TNFRSF12A/PHLDB2/FERMT1/F3/OCLN/CLDN1/CLDN4/USF1/ACTG1/ANXA1/HPSE	19
GO:0002819	regulation of adaptive immune response	24/579	208/18870	2.70832e-08	5.37489e-06	4.07199e-06	IFNB1/TNFSF18/TNF/IL6/IL1B/IL27/CLCF1/IL1RL1/RAET1L/IL23A/RIPK2/ARID5A/NFKBID/JUNB/AKIRIN2/ULBP2/PVR/RIPK3/MALT1/RAET1G/PARP3/ANXA1/FZD5/IL20RB	24
GO:0002822	regulation of adaptive immune response based on somatic recombination of immune receptors built from immunoglobulin superfamily domains	23/579	193/18870	2.87661e-08	5.48053e-06	4.15201e-06	IFNB1/TNFSF18/TNF/IL6/IL1B/IL27/CLCF1/IL1RL1/RAET1L/IL23A/RIPK2/ARID5A/NFKBID/JUNB/ULBP2/PVR/RIPK3/MALT1/RAET1G/PARP3/ANXA1/FZD5/IL20RB	23
GO:0042742	defense response to bacterium	31/579	330/18870	3.59466e-08	6.58514e-06	4.98886e-06	TNF/IL6/IL1B/FGR/GBP7/SPRR2A/DEFB1/DEFB4A/IL23A/RIPK2/SERPINE1/KRT6A/KLK7/S100A8/EPHA2/PI3/GBP6/ANXA3/AKIRIN2/GSDMC/S100A9/ARG2/PGLYRP4/SHC1/PGLYRP3/ADAM17/CASP7/XIAP/GSDMD/NAGK/TBK1	31
GO:0045785	positive regulation of cell adhesion	39/579	482/18870	3.8883e-08	6.85924e-06	5.19652e-06	TNFSF18/TNF/IL6/IL1A/IL1B/CD83/IL23A/RIPK2/ADAM19/VCAM1/ITGA5/MAP3K8/CARD11/FSTL3/CCL2/UNC13D/CORO1A/DPP4/NFKBID/FERMT1/MAP4K4/ITGA3/COL16A1/SRC/PDPN/NCK1/FUT3/PLEKHA2/MALT1/ACTB/JAK1/NRP1/PTK2B/ANXA1/EPB41L5/VSIR/RIN2/S100A10/ITGA6	39
GO:0052548	regulation of endopeptidase activity	28/579	288/18870	8.04704e-08	1.36886e-05	1.03704e-05	TNF/SERPINB2/RIPK2/BBC3/SERPINB9/SERPINE1/KLF4/THBS1/S100A8/SERPINB1/MYC/SERPINB8/PPARG/CARD16/MMP9/SFN/SRC/F3/S100A9/A2ML1/SERPINB5/MALT1/PRELID1/BIRC2/XIAP/SERPINB4/VSIR/PSMA3	28
GO:0060326	cell chemotaxis	30/579	325/18870	8.82404e-08	1.44927e-05	1.09796e-05	FGF2/TNFSF18/IL6/IL1B/CCL4/EDN1/DEFB4A/IL23A/PDE4B/NR4A1/SERPINE1/VCAM1/THBS1/CCL2/S100A8/CORO1A/DPP4/EPHA2/VEGFC/PLEKHG5/S100A9/ADAM17/LPAR1/PIP5K1A/ADGRE2/NRP1/PTK2B/ANXA1/RHOG/PPIB	30
GO:0007160	cell-matrix adhesion	25/579	239/18870	9.79155e-08	1.55457e-05	1.17773e-05	ITGB7/SERPINE1/VCAM1/THBS1/ITGA5/PLAU/PHLDB2/FERMT1/MAP4K4/ITGA3/COL16A1/SRC/ITGB8/PLEKHA2/COL17A1/PIP5K1A/ACTG1/LYPD3/NRP1/PTK2B/HPSE/EPB41L5/RIN2/S100A10/ITGA6	25
GO:1903131	mononuclear cell differentiation	38/579	481/18870	1.08368e-07	1.66502e-05	1.26141e-05	IFNB1/TNFSF18/IL6/IL1A/IL1B/IL27/CLCF1/CD83/IL23A/RIPK2/SOCS3/VCAM1/KLF6/CARD11/MYC/GPR68/NFKBID/PPARG/JUNB/LIPA/LRRC8A/ITGB8/RIPK3/PGLYRP3/ADAM17/PTPN2/MALT1/ACTB/AZI2/PRELID1/BLNK/JAK1/PTK2B/ST3GAL1/ANXA1/DCLRE1C/FZD5/VSIR	38
GO:0050830	defense response to Gram-positive bacterium	17/579	118/18870	1.18389e-07	1.76215e-05	1.335e-05	TNF/IL6/IL1B/FGR/GBP7/SPRR2A/DEFB1/DEFB4A/RIPK2/KRT6A/EPHA2/GBP6/PGLYRP4/PGLYRP3/ADAM17/GSDMD/TBK1	17
GO:0034612	response to tumor necrosis factor	26/579	259/18870	1.24192e-07	1.79251e-05	1.358e-05	TNFSF18/TNF/CCL4/EDN1/PLVAP/SPHK1/VCAM1/THBS1/CCL2/CARD16/DAB2IP/ZFP36/RIPK1/CLDN1/CHI3L1/SPPL2A/ASS1/ADAM17/PTPN2/PCK2/BIRC2/PTK2B/XIAP/CYLD/NKIRAS2/TANK	26
GO:0032609	type II interferon production	17/579	119/18870	1.34254e-07	1.827e-05	1.38413e-05	TNF/IL1B/IL27/IL36RN/IL1RL1/IL23A/RIPK2/PDE4B/SLC7A5/ARID5A/RIPK3/PGLYRP3/PRNP/PDE4D/FZD5/VSIR/IL20RB	17
GO:0032649	regulation of type II interferon production	17/579	119/18870	1.34254e-07	1.827e-05	1.38413e-05	TNF/IL1B/IL27/IL36RN/IL1RL1/IL23A/RIPK2/PDE4B/SLC7A5/ARID5A/RIPK3/PGLYRP3/PRNP/PDE4D/FZD5/VSIR/IL20RB	17
GO:0007249	canonical NF-kappaB signal transduction	28/579	300/18870	1.89197e-07	2.47642e-05	1.87613e-05	TNF/IL1A/IL1B/EDN1/GBP7/NFKB2/SLC39A8/RIPK2/TICAM1/TNIP1/CARD11/EDNRA/PELI1/CARD16/DAB2IP/PLEKHG5/SNIP1/RIPK1/RIPK3/MIER1/MALT1/LPAR1/AZI2/BIRC2/XIAP/NKIRAS2/TANK/TBK1	28
GO:0007044	cell-substrate junction assembly	15/579	95/18870	1.92374e-07	2.47642e-05	1.87613e-05	THBS1/ITGA5/LAMA3/PHLDB2/MAP4K4/COL16A1/SRC/COL17A1/PIP5K1A/ACTG1/NRP1/PTK2B/EPB41L5/S100A10/ITGA6	15
GO:2001233	regulation of apoptotic signaling pathway	33/579	398/18870	2.519e-07	3.15736e-05	2.392e-05	IFNB1/TNF/IL1A/IL1B/GATA4/G0S2/RTKN2/IL19/BBC3/SERPINE1/THBS1/S100A8/MYC/TNFRSF12A/MMP9/DAB2IP/TMBIM1/SRC/NR4A2/RIPK1/NCK1/S100A9/RIPK3/HIF1A/PTPN2/IER3/PRELID1/DNAJA1/ATF4/NRP1/CYLD/PDIA3/ITGA6	33
GO:0051346	negative regulation of hydrolase activity	23/579	218/18870	2.72542e-07	3.32851e-05	2.52166e-05	TNF/ANGPTL4/SERPINB2/SERPINB9/SERPINE1/CPEB2/KLF4/THBS1/RGS2/PPP1R15A/SERPINB1/SERPINB8/CARD16/MMP9/DAB2IP/SFN/SRC/CSTB/SERPINB5/XIAP/SERPINB4/ANXA1/CSTA	23
GO:0090303	positive regulation of wound healing	12/579	62/18870	3.31019e-07	3.94161e-05	2.98614e-05	SERPINE1/THBS1/PLAU/FERMT1/F3/OCLN/CLDN1/CLDN4/USF1/ACTG1/ANXA1/HPSE	12
GO:0071219	cellular response to molecule of bacterial origin	24/579	239/18870	3.76508e-07	4.11726e-05	3.11921e-05	TNF/IL6/IL1A/IL1B/IL36A/IL36RN/RIPK2/PDE4B/TICAM1/TNIP1/SERPINE1/SLC7A5/CCL2/TRIB1/ARID5A/CARD16/MMP9/DAB2IP/SRC/ZFP36/ASS1/MALT1/CASP7/FZD5	24
GO:1903034	regulation of response to wounding	20/579	173/18870	3.77791e-07	4.11726e-05	3.11921e-05	FGF2/TNF/EDN1/SERPINB2/SERPINE1/KLF4/THBS1/PLAU/SH2B3/TNFRSF12A/PHLDB2/FERMT1/F3/OCLN/CLDN1/CLDN4/USF1/ACTG1/ANXA1/HPSE	20
GO:0050727	regulation of inflammatory response	34/579	425/18870	3.82767e-07	4.11726e-05	3.11921e-05	TNFSF18/TNF/IL6/IL1B/FGR/SEMA7A/IL1RL1/SLC39A8/IL23A/SPHK1/SOCS3/TNIP1/SERPINE1/KLF4/S100A8/PPARG/PSMA6/CARD16/MMP9/PTGES/OSMR/SRC/ZFP36/RIPK1/DUOXA1/S100A9/PTPN2/IER3/BIRC2/XIAP/GSDMD/CYLD/ANXA1/IL20RB	34
GO:0098773	skin epidermis development	17/579	128/18870	3.92287e-07	4.11726e-05	3.11921e-05	TNF/DKK4/FST/DKK1/SOX9/KLF4/KRT17/LSR/FERMT1/GRHL3/CDH3/SFN/ALOXE3/CLDN1/CLDN4/KRT16/HPSE	17
GO:0032623	interleukin-2 production	12/579	63/18870	3.97636e-07	4.11726e-05	3.11921e-05	IL1A/IL1B/CD83/RIPK2/PDE4B/CARD11/ZFP36/MALT1/PRNP/PDE4D/ANXA1/IL20RB	12
GO:0032663	regulation of interleukin-2 production	12/579	63/18870	3.97636e-07	4.11726e-05	3.11921e-05	IL1A/IL1B/CD83/RIPK2/PDE4B/CARD11/ZFP36/MALT1/PRNP/PDE4D/ANXA1/IL20RB	12
GO:0032943	mononuclear cell proliferation	28/579	314/18870	4.82139e-07	4.88601e-05	3.70161e-05	IFNB1/TNFSF18/IL6/IL1A/IL1B/IL27/CLCF1/IL23A/RIPK2/TICAM1/VCAM1/CARD11/CORO1A/PELI1/LIPA/CDKN1A/NCK1/ARG2/RIPK3/MALT1/PRNP/AZI2/ANXA1/MSN/CTPS1/TBK1/VSIR/IL20RB	28
GO:0071222	cellular response to lipopolysaccharide	23/579	226/18870	5.19068e-07	5.15067e-05	3.90211e-05	TNF/IL6/IL1A/IL1B/IL36A/IL36RN/RIPK2/PDE4B/TICAM1/TNIP1/SERPINE1/SLC7A5/CCL2/TRIB1/ARID5A/CARD16/MMP9/DAB2IP/SRC/ZFP36/ASS1/MALT1/CASP7	23
GO:0022407	regulation of cell-cell adhesion	37/579	493/18870	5.66684e-07	5.5084e-05	4.17313e-05	IFNB1/TNFSF18/TNF/IL6/IL1A/IL1B/CD83/IL23A/RIPK2/ADAM19/VCAM1/KLF4/MAP3K8/CARD11/FXYD5/FSTL3/CCL2/CORO1A/SH2B3/DPP4/NFKBID/PELI1/SRC/PDPN/NCK1/ARG2/FUT3/ASS1/PTPN2/MALT1/ACTB/PRNP/JAK1/ANXA1/EPB41L5/VSIR/IL20RB	37
GO:0032743	positive regulation of interleukin-2 production	9/579	34/18870	5.98547e-07	5.70176e-05	4.31962e-05	IL1A/IL1B/CD83/RIPK2/PDE4B/CARD11/MALT1/PDE4D/ANXA1	9
GO:0050867	positive regulation of cell activation	32/579	396/18870	6.77388e-07	6.16493e-05	4.67052e-05	TNF/IL6/IL1A/IL1B/FGR/CLCF1/IL1RL1/CD83/IL23A/RIPK2/TICAM1/VCAM1/THBS1/MAP3K8/CARD11/CCL2/CORO1A/DPP4/NFKBID/PELI1/SH3KBP1/AKIRIN2/SRC/CDKN1A/NCK1/CD177/BLOC1S3/SOX15/MALT1/ACTB/ANXA1/VSIR	32
GO:0050900	leukocyte migration	32/579	396/18870	6.77388e-07	6.16493e-05	4.67052e-05	TNFSF18/TNF/IL6/IL1A/IL1B/CCL4/EDN1/PLVAP/ITGB7/IL23A/PDE4B/SERPINE1/VCAM1/THBS1/CCL2/S100A8/CORO1A/DPP4/VEGFC/ITGA3/SRC/S100A9/RIPK3/CD177/ADAM17/ADGRE2/PTK2B/ANXA1/MSN/WASL/PPIB/ITGA6	32
GO:0002366	leukocyte activation involved in immune response	27/579	301/18870	6.8707e-07	6.16493e-05	4.67052e-05	IFNB1/TNFSF18/TNF/IL6/SH2D1B/FGR/IL27/CLCF1/IL23A/RIPK2/TICAM1/SOCS3/UNC13D/CORO1A/NFKBID/ANXA3/JUNB/CD177/PGLYRP3/MALT1/JAK1/ADGRE2/PARP3/PTK2B/ST3GAL1/ANXA1/NBN	27
GO:0071216	cellular response to biotic stimulus	25/579	265/18870	7.01341e-07	6.16493e-05	4.67052e-05	TNF/IL6/IL1A/IL1B/IL36A/IL36RN/RIPK2/PDE4B/TICAM1/TNIP1/SERPINE1/SLC7A5/CCL2/TRIB1/ARID5A/CARD16/MMP9/DAB2IP/SRC/ZFP36/ASS1/MALT1/CASP7/FZD5/HSPA5	25
GO:0042098	T cell proliferation	22/579	213/18870	7.11886e-07	6.16493e-05	4.67052e-05	TNFSF18/IL6/IL1A/IL1B/IL27/IL23A/RIPK2/VCAM1/CARD11/CORO1A/PELI1/LIPA/NCK1/ARG2/RIPK3/MALT1/PRNP/ANXA1/MSN/CTPS1/VSIR/IL20RB	22
GO:0002703	regulation of leukocyte mediated immunity	24/579	249/18870	7.94848e-07	6.76047e-05	5.12169e-05	IFNB1/TNF/IL6/IL1B/SH2D1B/FGR/CLCF1/RAET1L/IL23A/TICAM1/SERPINB9/UNC13D/ARID5A/ULBP2/PVR/RIPK3/CD177/MALT1/RAET1G/ADGRE2/PARP3/SERPINB4/FZD5/IL20RB	24
GO:0043086	negative regulation of catalytic activity	36/579	480/18870	8.20258e-07	6.78958e-05	5.14374e-05	TNF/IL1B/ANGPTL4/SERPINB2/SERPINB9/SERPINE1/CPEB2/KLF4/THBS1/RGS2/ERRFI1/PPP1R15A/TRIB1/SERPINB1/SERPINB8/GADD45A/PPARG/CARD16/MMP9/DAB2IP/TINF2/TMBIM1/SFN/SRC/CSTB/CDKN1A/ZFP36/SERPINB5/DUSP7/DNAJA1/PARP3/XIAP/SERPINB4/ANXA1/HEG1/CSTA	36
GO:0002696	positive regulation of leukocyte activation	31/579	380/18870	8.2678e-07	6.78958e-05	5.14374e-05	TNF/IL6/IL1A/IL1B/FGR/CLCF1/IL1RL1/CD83/IL23A/RIPK2/TICAM1/VCAM1/THBS1/MAP3K8/CARD11/CCL2/CORO1A/DPP4/NFKBID/PELI1/SH3KBP1/AKIRIN2/SRC/CDKN1A/NCK1/CD177/BLOC1S3/MALT1/ACTB/ANXA1/VSIR	31
GO:0002263	cell activation involved in immune response	27/579	305/18870	8.89358e-07	7.08569e-05	5.36808e-05	IFNB1/TNFSF18/TNF/IL6/SH2D1B/FGR/IL27/CLCF1/IL23A/RIPK2/TICAM1/SOCS3/UNC13D/CORO1A/NFKBID/ANXA3/JUNB/CD177/PGLYRP3/MALT1/JAK1/ADGRE2/PARP3/PTK2B/ST3GAL1/ANXA1/NBN	27
GO:0051797	regulation of hair follicle development	7/579	19/18870	9.02622e-07	7.08569e-05	5.36808e-05	TNF/DKK4/FST/KRT17/FERMT1/CDH3/HPSE	7
GO:0070482	response to oxygen levels	29/579	343/18870	9.07468e-07	7.08569e-05	5.36808e-05	TNF/IL1A/EDN1/ANGPTL4/PLK3/STC2/CPEB2/VCAM1/THBS1/SLC7A5/PLAU/MYC/DPP4/PLEKHN1/EDNRA/VEGFC/PPARG/SRC/CDKN1A/NR4A2/PDPN/ITPR2/HIF1A/USF1/ADAM17/LPAR1/BIRC2/ATF4/PTK2B	29
GO:0002699	positive regulation of immune effector process	25/579	270/18870	9.91786e-07	7.61916e-05	5.77223e-05	TNF/IL6/IL1B/SH2D1B/FGR/SEMA7A/CLCF1/RAET1L/IL23A/RIPK2/TICAM1/PANX1/KLK7/SLC7A5/UNC13D/ARID5A/NFKBID/ULBP2/PVR/CD177/MALT1/RAET1G/ADGRE2/ANXA1/FZD5	25
GO:0010466	negative regulation of peptidase activity	17/579	137/18870	1.04112e-06	7.87122e-05	5.96319e-05	TNF/SERPINB2/SERPINB9/SERPINE1/KLF4/THBS1/SERPINB1/SERPINB8/CARD16/MMP9/SFN/SRC/CSTB/SERPINB5/XIAP/SERPINB4/CSTA	17
GO:0018149	peptide cross-linking	8/579	28/18870	1.3523e-06	9.87005e-05	7.4775e-05	SPRR1A/SPRR2E/THBS1/SPRR1B/PI3/IVL/ANXA1/CSTA	8
GO:0030098	lymphocyte differentiation	33/579	429/18870	1.36059e-06	9.87005e-05	7.4775e-05	IFNB1/TNFSF18/IL6/IL1A/IL1B/IL27/CLCF1/CD83/IL23A/RIPK2/SOCS3/VCAM1/KLF6/CARD11/NFKBID/JUNB/LIPA/LRRC8A/RIPK3/PGLYRP3/ADAM17/PTPN2/MALT1/ACTB/PRELID1/BLNK/JAK1/PTK2B/ST3GAL1/ANXA1/DCLRE1C/FZD5/VSIR	33
GO:0070661	leukocyte proliferation	29/579	350/18870	1.36768e-06	9.87005e-05	7.4775e-05	IFNB1/TNFSF18/IL6/IL1A/IL1B/IL27/CLCF1/IL23A/RIPK2/TICAM1/VCAM1/CARD11/CORO1A/PELI1/JUNB/LIPA/CDKN1A/NCK1/ARG2/RIPK3/MALT1/PRNP/AZI2/ANXA1/MSN/CTPS1/TBK1/VSIR/IL20RB	29
GO:0043616	keratinocyte proliferation	11/579	59/18870	1.5182e-06	0.000107664	8.15654e-05	KLK8/FST/CRNN/AREG/FERMT1/CDH3/SFN/CDKN1A/ZFP36/IRF6/SDR16C5	11
GO:0010632	regulation of epithelial cell migration	26/579	295/18870	1.53709e-06	0.000107664	8.15654e-05	FGF2/TNF/EDN1/SOX9/KLF4/THBS1/EPHA2/GADD45A/VEGFC/PPARG/MAP4K4/ITGA3/ANXA3/MMP9/DAB2IP/SRC/FGFBP1/TACSTD2/HIF1A/ADAM17/BMPR2/NRP1/PTK2B/ANXA1/EPB41L5/RIN2	26
GO:0031589	cell-substrate adhesion	29/579	356/18870	1.92452e-06	0.000132848	0.000100645	ITGB7/SERPINE1/VCAM1/THBS1/ITGA5/UNC13D/CORO1A/PLAU/PHLDB2/FERMT1/MAP4K4/ITGA3/COL16A1/SRC/PDPN/ITGB8/PLEKHA2/TACSTD2/COL17A1/PIP5K1A/ACTG1/LYPD3/NRP1/PTK2B/HPSE/EPB41L5/RIN2/S100A10/ITGA6	29
GO:0010634	positive regulation of epithelial cell migration	19/579	176/18870	2.09386e-06	0.000142472	0.000107936	FGF2/EDN1/SOX9/THBS1/VEGFC/MAP4K4/ITGA3/ANXA3/MMP9/SRC/FGFBP1/HIF1A/ADAM17/BMPR2/NRP1/PTK2B/ANXA1/EPB41L5/RIN2	19
GO:2001235	positive regulation of apoptotic signaling pathway	17/579	145/18870	2.31123e-06	0.000153579	0.00011635	IFNB1/TNF/G0S2/IL19/BBC3/THBS1/S100A8/MYC/TNFRSF12A/DAB2IP/RIPK1/NCK1/S100A9/RIPK3/PTPN2/CYLD/PDIA3	17
GO:0032102	negative regulation of response to external stimulus	35/579	481/18870	2.32158e-06	0.000153579	0.00011635	FGF2/TNF/SEMA3D/FGR/EDN1/SEMA7A/SLC39A8/GRIN3A/SERPINB2/SOCS3/SERPINB9/SERPINE1/KLF4/THBS1/CCL2/TRIB1/PLAU/SH2B3/DPP4/PHLDB2/PPARG/CARD16/SEMA3B/SRC/ZFP36/ARG2/SEMA3A/USF1/PTPN2/NT5C2/IER3/NRP1/CYLD/SERPINB4/IL20RB	35
GO:0050863	regulation of T cell activation	30/579	381/18870	2.56919e-06	0.000167631	0.000126996	IFNB1/TNFSF18/IL6/IL1A/IL1B/IL27/CD83/IL23A/RIPK2/VCAM1/MAP3K8/CARD11/CCL2/CORO1A/DPP4/NFKBID/PELI1/JUNB/SRC/NCK1/ARG2/RIPK3/PTPN2/MALT1/ACTB/PRNP/PRELID1/ANXA1/VSIR/IL20RB	30
GO:0050920	regulation of chemotaxis	22/579	232/18870	2.98167e-06	0.000191915	0.000145394	FGF2/TNFSF18/IL6/SEMA3D/CCL4/EDN1/SEMA7A/IL23A/SERPINE1/THBS1/CCL2/DPP4/VEGFC/SEMA3B/F3/SEMA3A/ADAM17/PTPN2/LPAR1/BMPR2/NRP1/PTK2B	22
GO:0046651	lymphocyte proliferation	26/579	307/18870	3.21766e-06	0.000204343	0.000154809	IFNB1/TNFSF18/IL6/IL1A/IL1B/IL27/CLCF1/IL23A/RIPK2/TICAM1/VCAM1/CARD11/CORO1A/PELI1/LIPA/CDKN1A/NCK1/ARG2/RIPK3/MALT1/PRNP/ANXA1/MSN/CTPS1/VSIR/IL20RB	26
GO:0050678	regulation of epithelial cell proliferation	31/579	407/18870	3.48592e-06	0.000217184	0.000164537	FGF2/TNF/EPGN/NR4A1/SOX9/THBS1/CRNN/CCL2/AREG/MYC/VEGFC/PPARG/DAB2IP/TINF2/CDH3/SFN/ZFP36/FGFBP1/F3/CLDN1/BRCA2/TACSTD2/IRF6/SERPINB5/HIF1A/ADAM17/TGFA/NRP1/FRS2/CAV2/CCND1	31
GO:0001885	endothelial cell development	11/579	64/18870	3.51105e-06	0.000217184	0.000164537	TNF/IL1B/S1PR3/CLIC4/EDNRA/CLDN1/RAP2C/PDE4D/HEG1/MSN/HPSE	11
GO:0035710	CD4-positive, alpha-beta T cell activation	15/579	119/18870	3.66424e-06	0.000217842	0.000165036	TNFSF18/IL6/IL27/CD83/IL23A/RIPK2/SOCS3/CARD11/NFKBID/JUNB/ARG2/MALT1/JAK1/ANXA1/VSIR	15
GO:0045861	negative regulation of proteolysis	22/579	235/18870	3.68062e-06	0.000217842	0.000165036	TNF/SERPINB2/SERPINB9/SERPINE1/KLF4/THBS1/PLAU/SERPINB1/SERPINB8/CARD16/MMP9/DNAJC1/SFN/SRC/CSTB/TLK2/SERPINB5/PRNP/PSMF1/XIAP/SERPINB4/CSTA	22
GO:0051092	positive regulation of NF-kappaB transcription factor activity	17/579	150/18870	3.69233e-06	0.000217842	0.000165036	TNFSF18/TNF/IL1B/RTKN2/RIPK2/SPHK1/TICAM1/CRNN/CARD11/S100A8/PSMA6/CARD16/RIPK1/S100A9/RIPK3/MAP3K13/MALT1	17
GO:1903036	positive regulation of response to wounding	12/579	77/18870	3.70465e-06	0.000217842	0.000165036	SERPINE1/THBS1/PLAU/FERMT1/F3/OCLN/CLDN1/CLDN4/USF1/ACTG1/ANXA1/HPSE	12
GO:0001890	placenta development	17/579	151/18870	4.04456e-06	0.00023493	0.000177981	STC2/SOCS3/ADAM19/PHLDA2/PPARG/JUNB/GJB2/ST14/ITGB8/HIF1A/SOX15/GJB3/BMPR2/BIRC2/DEDD/FZD5/GJB5	17
GO:2000514	regulation of CD4-positive, alpha-beta T cell activation	12/579	78/18870	4.25784e-06	0.000244338	0.000185109	TNFSF18/IL27/CD83/IL23A/RIPK2/CARD11/NFKBID/JUNB/ARG2/MALT1/ANXA1/VSIR	12
GO:0045766	positive regulation of angiogenesis	19/579	185/18870	4.39935e-06	0.000246519	0.000186761	FGF2/IL1A/IL1B/ANGPTL4/GATA4/SPHK1/SERPINE1/KLF4/THBS1/ITGA5/VEGFC/ANXA3/F3/ITGB8/CHI3L1/HIF1A/JAK1/NRP1/PTK2B	19
GO:1904018	positive regulation of vasculature development	19/579	185/18870	4.39935e-06	0.000246519	0.000186761	FGF2/IL1A/IL1B/ANGPTL4/GATA4/SPHK1/SERPINE1/KLF4/THBS1/ITGA5/VEGFC/ANXA3/F3/ITGB8/CHI3L1/HIF1A/JAK1/NRP1/PTK2B	19
GO:0010810	regulation of cell-substrate adhesion	21/579	220/18870	4.49681e-06	0.00024905	0.000188679	SERPINE1/THBS1/ITGA5/UNC13D/PLAU/PHLDB2/FERMT1/MAP4K4/ITGA3/COL16A1/SRC/PDPN/PLEKHA2/TACSTD2/ACTG1/NRP1/PTK2B/EPB41L5/RIN2/S100A10/ITGA6	21
GO:0007173	epidermal growth factor receptor signaling pathway	14/579	107/18870	4.94726e-06	0.000270848	0.000205193	EPGN/SOX9/ERRFI1/AREG/MMP9/DAB2IP/SRC/PTPN12/PRICKLE1/SHC1/PTPN2/TGFA/PTK2B/FAM83B	14
GO:0061436	establishment of skin barrier	8/579	33/18870	5.27571e-06	0.000282339	0.000213899	KLF4/LSR/GRHL3/SFN/ALOXE3/CLDN1/CLDN4/KRT16	8
GO:0072539	T-helper 17 cell differentiation	8/579	33/18870	5.27571e-06	0.000282339	0.000213899	TNFSF18/IL6/IL23A/SOCS3/NFKBID/JUNB/MALT1/JAK1	8
GO:0002706	regulation of lymphocyte mediated immunity	19/579	188/18870	5.57135e-06	0.000294848	0.000223375	IFNB1/TNF/IL6/IL1B/SH2D1B/CLCF1/RAET1L/IL23A/SERPINB9/ARID5A/ULBP2/PVR/RIPK3/MALT1/RAET1G/PARP3/SERPINB4/FZD5/IL20RB	19
GO:0045446	endothelial cell differentiation	15/579	124/18870	6.13355e-06	0.000321034	0.000243214	TNF/IL1B/S1PR3/CLIC4/EDNRA/LIPA/PDPN/CLDN1/BMPR2/RAP2C/PDE4D/NRP1/HEG1/MSN/HPSE	15
GO:0097193	intrinsic apoptotic signaling pathway	26/579	319/18870	6.45107e-06	0.000333983	0.000253024	TNF/GATA4/RTKN2/IL19/BBC3/PPP1R15A/S100A8/MYC/EPHA2/MMP9/DAB2IP/SFN/SRC/CDKN1A/CHEK2/NCK1/S100A9/RIPK3/BRCA2/HIF1A/PTPN2/IER3/DNAJA1/ATF4/CYLD/NBN	26
GO:0051091	positive regulation of DNA-binding transcription factor activity	22/579	244/18870	6.76473e-06	0.000343358	0.000260126	TNFSF18/TNF/IL6/IL1B/EDN1/RTKN2/RIPK2/SPHK1/TICAM1/CRNN/CARD11/S100A8/PPARG/PSMA6/CARD16/ANXA3/RIPK1/S100A9/RIPK3/TRIM26/MAP3K13/MALT1	22
GO:0001952	regulation of cell-matrix adhesion	15/579	125/18870	6.77633e-06	0.000343358	0.000260126	SERPINE1/THBS1/PLAU/PHLDB2/FERMT1/MAP4K4/COL16A1/SRC/PLEKHA2/ACTG1/NRP1/PTK2B/EPB41L5/RIN2/S100A10	15
GO:0010469	regulation of signaling receptor activity	14/579	110/18870	6.86892e-06	0.000343415	0.000260169	TNF/EDN1/EPGN/SERPINE1/ERRFI1/CCL2/PLAU/PPARG/HIF1A/ADAM17/SLC6A9/PDE4D/NRP1/PTK2B	14
GO:0002460	adaptive immune response based on somatic recombination of immune receptors built from immunoglobulin superfamily domains	29/579	380/18870	6.92164e-06	0.000343415	0.000260169	IFNB1/TNFSF18/TNF/IL6/IL1B/IL27/CLCF1/NFKB2/IL1RL1/RAET1L/IL23A/RIPK2/SOCS3/UNC13D/ARID5A/NFKBID/JUNB/ULBP2/PVR/RIPK3/ADAM17/MALT1/JAK1/RAET1G/PARP3/ANXA1/NBN/FZD5/IL20RB	29
GO:0007229	integrin-mediated signaling pathway	14/579	111/18870	7.64265e-06	0.000368326	0.000279042	FGR/SEMA7A/ITGB7/ITGA5/FERMT1/ITGA3/ADAMTS1/COL16A1/SRC/ITGB8/CD177/NRP1/PTK2B/ITGA6	14
GO:0033209	tumor necrosis factor-mediated signaling pathway	14/579	111/18870	7.64265e-06	0.000368326	0.000279042	TNFSF18/TNF/PLVAP/SPHK1/CARD16/RIPK1/SPPL2A/ADAM17/PTPN2/BIRC2/PTK2B/XIAP/CYLD/NKIRAS2	14
GO:1903037	regulation of leukocyte cell-cell adhesion	29/579	382/18870	7.65574e-06	0.000368326	0.000279042	IFNB1/TNFSF18/TNF/IL6/IL1A/IL1B/CD83/IL23A/RIPK2/VCAM1/KLF4/MAP3K8/CARD11/CCL2/CORO1A/DPP4/NFKBID/PELI1/SRC/NCK1/ARG2/ASS1/PTPN2/MALT1/ACTB/PRNP/ANXA1/VSIR/IL20RB	29
GO:0043542	endothelial cell migration	24/579	284/18870	7.93645e-06	0.000378013	0.00028638	FGF2/TNF/EDN1/NR4A1/KLF4/THBS1/DPP4/EPHA2/GADD45A/VEGFC/PPARG/ANXA3/DAB2IP/PLEKHG5/FGFBP1/S100A9/HIF1A/ADAM17/NRP1/LGALS8/PTK2B/S100A2/ANXA1/RIN2	24
GO:0010951	negative regulation of endopeptidase activity	15/579	128/18870	9.07951e-06	0.000424562	0.000321646	TNF/SERPINB2/SERPINB9/SERPINE1/KLF4/THBS1/SERPINB1/SERPINB8/CARD16/MMP9/SFN/SRC/SERPINB5/XIAP/SERPINB4	15
GO:0051090	regulation of DNA-binding transcription factor activity	30/579	406/18870	9.09203e-06	0.000424562	0.000321646	TNFSF18/TNF/IL6/IL1B/EDN1/NFKBIE/RTKN2/RIPK2/SPHK1/TICAM1/KLF4/CRNN/CARD11/TRIB1/S100A8/PPARG/PSMA6/CARD16/ANXA3/DAB2IP/RIPK1/S100A9/RIPK3/TRIM26/MAP3K13/MALT1/PRNP/CYLD/SGK1/BHLHE40	30
GO:0010721	negative regulation of cell development	24/579	287/18870	9.47538e-06	0.000438167	0.000331953	IFNB1/TNFSF18/TNF/IL6/IL1A/IL1B/SEMA3D/SEMA7A/S1PR3/FSTL3/TRIB1/MYC/GPR68/MAP2/SEMA3B/ID4/SEMA3A/PGLYRP3/PTPN2/DIP2B/DNAJB11/NRP1/ANXA1/SPART	24
GO:0002285	lymphocyte activation involved in immune response	20/579	213/18870	9.66873e-06	0.000442809	0.00033547	IFNB1/TNFSF18/IL6/IL27/CLCF1/IL23A/RIPK2/SOCS3/UNC13D/CORO1A/NFKBID/JUNB/PGLYRP3/MALT1/JAK1/PARP3/PTK2B/ST3GAL1/ANXA1/NBN	20
GO:0002709	regulation of T cell mediated immunity	13/579	99/18870	1.03154e-05	0.000467926	0.000354498	IFNB1/IL6/IL1B/RAET1L/IL23A/ARID5A/ULBP2/PVR/RIPK3/MALT1/RAET1G/FZD5/IL20RB	13
GO:0072538	T-helper 17 type immune response	9/579	47/18870	1.08964e-05	0.000485893	0.000368109	TNFSF18/IL6/IL23A/SOCS3/ARID5A/NFKBID/JUNB/MALT1/JAK1	9
GO:0002821	positive regulation of adaptive immune response	15/579	130/18870	1.09783e-05	0.000485893	0.000368109	TNF/IL6/IL1B/CLCF1/RAET1L/IL23A/RIPK2/ARID5A/NFKBID/AKIRIN2/ULBP2/PVR/MALT1/RAET1G/FZD5	15
GO:0086103	G protein-coupled receptor signaling pathway involved in heart process	6/579	18/18870	1.10175e-05	0.000485893	0.000368109	EDN1/PDE4B/RGS2/EDNRA/SRC/PDE4D	6
GO:0043410	positive regulation of MAPK cascade	33/579	474/18870	1.13717e-05	0.000496913	0.000376458	FGF2/TNF/IL6/IL1A/IL1B/CCL4/EDN1/SEMA7A/EPGN/GATA4/RIPK2/SPHK1/DKK1/THBS1/CCL2/AVPI1/GDF15/GADD45A/DAB2IP/SRC/RIPK1/CHI3L1/SEMA3A/MAP3K13/SHC1/LPAR1/TGFA/TAOK3/NRP1/PTK2B/XIAP/FRS2/CAV2	33
GO:0072593	reactive oxygen species metabolic process	21/579	234/18870	1.17153e-05	0.00050568	0.0003831	TNF/NCF1B/EDN1/IL19/THBS1/GADD45A/LIPA/CDKN1A/RIPK1/DUOXA1/ARG2/RIPK3/CD177/HIF1A/TFAP2A/NCF2/IER3/BIRC2/PTK2B/STK17A/EIF6	21
GO:0051251	positive regulation of lymphocyte activation	26/579	330/18870	1.17847e-05	0.00050568	0.0003831	IL6/IL1A/IL1B/CLCF1/CD83/IL23A/RIPK2/TICAM1/VCAM1/MAP3K8/CARD11/CCL2/CORO1A/DPP4/NFKBID/PELI1/SH3KBP1/AKIRIN2/SRC/CDKN1A/NCK1/BLOC1S3/MALT1/ACTB/ANXA1/VSIR	26
GO:2000377	regulation of reactive oxygen species metabolic process	16/579	147/18870	1.19234e-05	0.000507062	0.000384148	TNF/THBS1/GADD45A/CDKN1A/RIPK1/DUOXA1/ARG2/RIPK3/CD177/HIF1A/TFAP2A/IER3/BIRC2/PTK2B/STK17A/EIF6	16
GO:0032620	interleukin-17 production	9/579	48/18870	1.30498e-05	0.000541527	0.000410257	IL6/IL36RN/IL23A/SPHK1/SLC7A5/ARID5A/ARG2/PRNP/VSIR	9
GO:0032660	regulation of interleukin-17 production	9/579	48/18870	1.30498e-05	0.000541527	0.000410257	IL6/IL36RN/IL23A/SPHK1/SLC7A5/ARID5A/ARG2/PRNP/VSIR	9
GO:0042093	T-helper cell differentiation	11/579	73/18870	1.30929e-05	0.000541527	0.000410257	TNFSF18/IL6/IL27/IL23A/RIPK2/SOCS3/NFKBID/JUNB/MALT1/JAK1/ANXA1	11
GO:0042129	regulation of T cell proliferation	18/579	182/18870	1.31886e-05	0.000541527	0.000410257	TNFSF18/IL6/IL1A/IL1B/IL27/IL23A/RIPK2/VCAM1/CARD11/CORO1A/PELI1/NCK1/ARG2/RIPK3/PRNP/ANXA1/VSIR/IL20RB	18
GO:1901653	cellular response to peptide	28/579	374/18870	1.41746e-05	0.000573923	0.000434801	TNF/IL1B/EDN1/RIPK2/SOCS3/NR4A1/CPEB2/VCAM1/GDF15/EDNRA/PPARG/GJB2/RANGAP1/SRC/NR4A2/NCK1/KAT2B/SHC1/ASS1/ANO1/USF1/PTPN2/PTPRE/PRNP/PCK2/JAK1/CAV2/SRD5A1	28
GO:0060759	regulation of response to cytokine stimulus	18/579	183/18870	1.42185e-05	0.000573923	0.000434801	IL6/EDN1/IL36RN/RIPK2/SPHK1/KLF4/SH2B3/PPARG/CARD16/RIPK1/SPPL2A/HIF1A/ADAM17/PTPN2/XIAP/CYLD/NKIRAS2/TBK1	18
GO:0050670	regulation of lymphocyte proliferation	21/579	238/18870	1.51645e-05	0.000601491	0.000455686	TNFSF18/IL6/IL1A/IL1B/IL27/CLCF1/IL23A/RIPK2/TICAM1/VCAM1/CARD11/CORO1A/PELI1/CDKN1A/NCK1/ARG2/RIPK3/PRNP/ANXA1/VSIR/IL20RB	21
GO:0033627	cell adhesion mediated by integrin	12/579	88/18870	1.52392e-05	0.000601491	0.000455686	ITGB7/SERPINE1/ITGA5/PLAU/DPP4/EPHA2/FERMT1/ITGA3/COL16A1/ITGB8/ADAM17/ITGA6	12
GO:0036293	response to decreased oxygen levels	25/579	315/18870	1.52804e-05	0.000601491	0.000455686	TNF/IL1A/EDN1/ANGPTL4/PLK3/STC2/CPEB2/VCAM1/THBS1/PLAU/MYC/DPP4/PLEKHN1/EDNRA/VEGFC/PPARG/SRC/NR4A2/ITPR2/HIF1A/USF1/ADAM17/BIRC2/ATF4/PTK2B	25
GO:0061028	establishment of endothelial barrier	9/579	49/18870	1.55555e-05	0.000607304	0.00046009	TNF/IL1B/S1PR3/EDNRA/CLDN1/RAP2C/PDE4D/MSN/HPSE	9
GO:0002544	chronic inflammatory response	6/579	19/18870	1.56859e-05	0.000607415	0.000460174	TNF/VCAM1/THBS1/UNC13D/S100A8/S100A9	6
GO:0042634	regulation of hair cycle	7/579	28/18870	1.66771e-05	0.000635464	0.000481424	TNF/DKK4/FST/KRT17/FERMT1/CDH3/HPSE	7
GO:0060575	intestinal epithelial cell differentiation	7/579	28/18870	1.66771e-05	0.000635464	0.000481424	GATA4/SOX9/SRC/CDKN1A/HIF1A/FZD5/SPDEF	7
GO:0002294	CD4-positive, alpha-beta T cell differentiation involved in immune response	11/579	75/18870	1.70515e-05	0.000644573	0.000488325	TNFSF18/IL6/IL27/IL23A/RIPK2/SOCS3/NFKBID/JUNB/MALT1/JAK1/ANXA1	11
GO:0001666	response to hypoxia	24/579	298/18870	1.772e-05	0.000664571	0.000503475	TNF/IL1A/EDN1/ANGPTL4/PLK3/STC2/CPEB2/VCAM1/THBS1/PLAU/MYC/DPP4/PLEKHN1/EDNRA/VEGFC/PPARG/SRC/NR4A2/ITPR2/HIF1A/USF1/ADAM17/BIRC2/PTK2B	24
GO:0071346	cellular response to type II interferon	14/579	120/18870	1.89043e-05	0.000703448	0.000532928	TNF/CCL4/EDN1/GBP7/CCL2/RAB43/GBP6/PPARG/IFNGR2/CLDN1/ASS1/PTPN2/ACTG1/JAK1	14
GO:0002287	alpha-beta T cell activation involved in immune response	11/579	76/18870	1.93929e-05	0.000709104	0.000537213	TNFSF18/IL6/IL27/IL23A/RIPK2/SOCS3/NFKBID/JUNB/MALT1/JAK1/ANXA1	11
GO:0002293	alpha-beta T cell differentiation involved in immune response	11/579	76/18870	1.93929e-05	0.000709104	0.000537213	TNFSF18/IL6/IL27/IL23A/RIPK2/SOCS3/NFKBID/JUNB/MALT1/JAK1/ANXA1	11
GO:0032944	regulation of mononuclear cell proliferation	21/579	242/18870	1.9503e-05	0.000709104	0.000537213	TNFSF18/IL6/IL1A/IL1B/IL27/CLCF1/IL23A/RIPK2/TICAM1/VCAM1/CARD11/CORO1A/PELI1/CDKN1A/NCK1/ARG2/RIPK3/PRNP/ANXA1/VSIR/IL20RB	21
GO:0071887	leukocyte apoptotic process	14/579	121/18870	2.07866e-05	0.000750051	0.000568234	IL6/PDCD1/LIPA/CHEK2/RIPK1/ARG2/RIPK3/PLEKHO2/HIF1A/ADAM17/PRELID1/CASP7/ST3GAL1/ANXA1	14
GO:0001959	regulation of cytokine-mediated signaling pathway	17/579	171/18870	2.13087e-05	0.000757414	0.000573813	IL6/EDN1/IL36RN/RIPK2/SPHK1/SH2B3/PPARG/CARD16/RIPK1/SPPL2A/HIF1A/ADAM17/PTPN2/XIAP/CYLD/NKIRAS2/TBK1	17
GO:0030856	regulation of epithelial cell differentiation	17/579	171/18870	2.13087e-05	0.000757414	0.000573813	FGF2/TNF/IL1A/IL1B/S1PR3/FST/SERPINE1/SOX9/ERRFI1/ALOX15B/MMP9/PAX8/SFN/ZFP36/KLF7/TRIM16/CCND1	17
GO:0022409	positive regulation of cell-cell adhesion	25/579	322/18870	2.21496e-05	0.000781472	0.000592039	TNF/IL6/IL1A/IL1B/CD83/IL23A/RIPK2/ADAM19/VCAM1/MAP3K8/CARD11/FSTL3/CCL2/CORO1A/DPP4/NFKBID/SRC/PDPN/NCK1/FUT3/MALT1/ACTB/JAK1/ANXA1/VSIR	25
GO:0043122	regulation of canonical NF-kappaB signal transduction	22/579	265/18870	2.47534e-05	0.000866917	0.000656771	TNF/IL1A/IL1B/GBP7/SLC39A8/RIPK2/TICAM1/TNIP1/CARD11/PELI1/CARD16/DAB2IP/PLEKHG5/RIPK1/MIER1/MALT1/LPAR1/BIRC2/XIAP/NKIRAS2/TANK/TBK1	22
GO:0097530	granulocyte migration	16/579	156/18870	2.51773e-05	0.000875324	0.000663141	TNFSF18/IL1A/IL1B/CCL4/EDN1/IL23A/PDE4B/THBS1/CCL2/S100A8/DPP4/S100A9/CD177/ADGRE2/ANXA1/PPIB	16
GO:0071900	regulation of protein serine/threonine kinase activity	23/579	285/18870	2.55543e-05	0.000881994	0.000668194	FGF2/TNF/IL1B/EDN1/EPGN/DKK1/THBS1/RGS2/CCNA1/TRIB1/GADD45A/PPARG/DAB2IP/SRC/CDKN1A/MAP3K13/ADAM17/ACTB/DUSP7/DNAJA1/TAOK3/HEG1/CCND1	23
GO:0008360	regulation of cell shape	15/579	140/18870	2.67991e-05	0.000908279	0.000688107	FGR/CDC42EP1/CCL2/CORO1A/SH3KBP1/MARK2/FGD6/PLXNA2/PDPN/MYL12A/LPAR1/PTK2B/ANXA1/MSN/RHOG	15
GO:0043367	CD4-positive, alpha-beta T cell differentiation	12/579	93/18870	2.68979e-05	0.000908279	0.000688107	TNFSF18/IL6/IL27/CD83/IL23A/RIPK2/SOCS3/NFKBID/JUNB/MALT1/JAK1/ANXA1	12
GO:0010575	positive regulation of vascular endothelial growth factor production	7/579	30/18870	2.71856e-05	0.000908279	0.000688107	IL6/IL1A/IL1B/GATA4/HIF1A/ATF4/HPSE	7
GO:0043434	response to peptide hormone	30/579	430/18870	2.72555e-05	0.000908279	0.000688107	IL1B/EDN1/STC2/SOCS3/NR4A1/CPEB2/AREG/GDF15/EDNRA/PPARG/EGR2/GJB2/RANGAP1/SRC/NR4A2/NCK1/KAT2B/SHC1/ASS1/USF1/PTPN2/PTPRE/KBTBD2/PCK2/JAK1/TRIM16/ANXA1/CAV2/SRD5A1/EIF6	30
GO:0002824	positive regulation of adaptive immune response based on somatic recombination of immune receptors built from immunoglobulin superfamily domains	14/579	124/18870	2.746e-05	0.000908279	0.000688107	TNF/IL6/IL1B/CLCF1/RAET1L/IL23A/RIPK2/ARID5A/NFKBID/ULBP2/PVR/MALT1/RAET1G/FZD5	14
GO:0038127	ERBB signaling pathway	14/579	124/18870	2.746e-05	0.000908279	0.000688107	EPGN/SOX9/ERRFI1/AREG/MMP9/DAB2IP/SRC/PTPN12/PRICKLE1/SHC1/PTPN2/TGFA/PTK2B/FAM83B	14
GO:0030217	T cell differentiation	24/579	307/18870	2.88032e-05	0.000946135	0.000716787	IFNB1/TNFSF18/IL6/IL1A/IL1B/IL27/CD83/IL23A/RIPK2/SOCS3/CARD11/NFKBID/JUNB/LIPA/RIPK3/ADAM17/PTPN2/MALT1/ACTB/PRELID1/JAK1/ANXA1/FZD5/VSIR	24
GO:0002685	regulation of leukocyte migration	20/579	230/18870	2.97085e-05	0.000969189	0.000734252	TNFSF18/TNF/IL6/IL1A/CCL4/EDN1/PLVAP/IL23A/SERPINE1/THBS1/CCL2/CORO1A/DPP4/VEGFC/RIPK3/ADAM17/PTK2B/ANXA1/MSN/WASL	20
GO:0045765	regulation of angiogenesis	26/579	349/18870	3.10424e-05	0.00100582	0.000762001	FGF2/TNF/IL6/IL1A/IL1B/ANGPTL4/GATA4/SPHK1/SERPINE1/KLF4/THBS1/ITGA5/EPHA2/GADD45A/VEGFC/PPARG/ANXA3/DAB2IP/ADAMTS1/F3/ITGB8/CHI3L1/HIF1A/JAK1/NRP1/PTK2B	26
GO:0043405	regulation of MAP kinase activity	15/579	142/18870	3.1698e-05	0.00102012	0.000772836	FGF2/TNF/IL1B/EDN1/EPGN/DKK1/THBS1/RGS2/TRIB1/PPARG/DAB2IP/MAP3K13/DUSP7/DNAJA1/TAOK3	15
GO:0001945	lymph vessel development	7/579	31/18870	3.41918e-05	0.00107891	0.000817378	FGF2/EPHA2/VEGFC/PDPN/BMPR2/LGALS8/HEG1	7
GO:0002825	regulation of T-helper 1 type immune response	7/579	31/18870	3.41918e-05	0.00107891	0.000817378	IL1B/IL27/IL1RL1/IL23A/RIPK2/ARID5A/ANXA1	7
GO:0003158	endothelium development	15/579	143/18870	3.4431e-05	0.00107891	0.000817378	TNF/IL1B/S1PR3/CLIC4/EDNRA/LIPA/PDPN/CLDN1/BMPR2/RAP2C/PDE4D/NRP1/HEG1/MSN/HPSE	15
GO:0034341	response to type II interferon	15/579	143/18870	3.4431e-05	0.00107891	0.000817378	TNF/CCL4/EDN1/GBP7/CCL2/RAB43/GBP6/PPARG/IFNGR2/CLDN1/ASS1/PTPN2/ACTG1/JAK1/CALCOCO2	15
GO:0002720	positive regulation of cytokine production involved in immune response	11/579	81/18870	3.57519e-05	0.00110051	0.000833741	IL6/IL1B/SEMA7A/RIPK2/TICAM1/PANX1/SLC7A5/ARID5A/MALT1/RAET1G/FZD5	11
GO:0032611	interleukin-1 beta production	13/579	111/18870	3.58134e-05	0.00110051	0.000833741	TNF/IL6/S1PR3/RIPK2/SPHK1/PANX1/SERPINB1/CARD16/ARG2/MALT1/TRIM16/GSDMD/FZD5	13
GO:0032651	regulation of interleukin-1 beta production	13/579	111/18870	3.58134e-05	0.00110051	0.000833741	TNF/IL6/S1PR3/RIPK2/SPHK1/PANX1/SERPINB1/CARD16/ARG2/MALT1/TRIM16/GSDMD/FZD5	13
GO:1901342	regulation of vasculature development	26/579	354/18870	3.9492e-05	0.00120577	0.000913486	FGF2/TNF/IL6/IL1A/IL1B/ANGPTL4/GATA4/SPHK1/SERPINE1/KLF4/THBS1/ITGA5/EPHA2/GADD45A/VEGFC/PPARG/ANXA3/DAB2IP/ADAMTS1/F3/ITGB8/CHI3L1/HIF1A/JAK1/NRP1/PTK2B	26
GO:0050921	positive regulation of chemotaxis	15/579	145/18870	4.05261e-05	0.00122946	0.000931435	FGF2/TNFSF18/IL6/CCL4/EDN1/IL23A/SERPINE1/THBS1/VEGFC/F3/ADAM17/LPAR1/BMPR2/NRP1/PTK2B	15
GO:0045622	regulation of T-helper cell differentiation	8/579	43/18870	4.20563e-05	0.00126781	0.000960487	TNFSF18/IL27/IL23A/RIPK2/NFKBID/JUNB/MALT1/ANXA1	8
GO:0007254	JNK cascade	16/579	163/18870	4.32191e-05	0.00129467	0.000980834	TNF/IL1A/IL1B/RIPK2/TRIB1/GADD45A/MAP4K4/DAB2IP/RIPK1/SEMA3A/MAP3K13/DNAJA1/TAOK3/PTK2B/XIAP/CYLD	16
GO:0070371	ERK1 and ERK2 cascade	25/579	336/18870	4.48237e-05	0.00133435	0.00101089	FGF2/TNF/IL1A/IL1B/CCL4/EDN1/DUSP5/SEMA7A/GATA4/RIPK2/TNIP1/SOX9/CCL2/MYC/EPHA2/DAB2IP/DUSP6/SRC/CHI3L1/SHC1/PTPN2/DUSP7/NRP1/PTK2B/FRS2	25
GO:0050679	positive regulation of epithelial cell proliferation	19/579	218/18870	4.52618e-05	0.00133582	0.00101201	FGF2/TNF/EPGN/NR4A1/SOX9/CRNN/AREG/MYC/VEGFC/CDH3/FGFBP1/F3/CLDN1/HIF1A/ADAM17/TGFA/NRP1/CAV2/CCND1	19
GO:0002711	positive regulation of T cell mediated immunity	10/579	69/18870	4.56476e-05	0.00133582	0.00101201	IL6/IL1B/RAET1L/IL23A/ARID5A/ULBP2/PVR/MALT1/RAET1G/FZD5	10
GO:0018108	peptidyl-tyrosine phosphorylation	22/579	276/18870	4.59301e-05	0.00133582	0.00101201	IFNL4/TNFSF18/TNF/IL6/FGR/EPGN/CLCF1/IL23A/RIPK2/SOCS3/ITGA5/ERRFI1/AREG/SRC/ADAM17/PTPN2/PRNP/TGFA/RAP2C/JAK1/NRP1/PTK2B	22
GO:0032612	interleukin-1 production	14/579	130/18870	4.66489e-05	0.00133582	0.00101201	TNF/IL6/S1PR3/RIPK2/SPHK1/PANX1/SERPINB1/CARD16/ARG2/MALT1/TRIM16/GSDMD/ANXA1/FZD5	14
GO:0032652	regulation of interleukin-1 production	14/579	130/18870	4.66489e-05	0.00133582	0.00101201	TNF/IL6/S1PR3/RIPK2/SPHK1/PANX1/SERPINB1/CARD16/ARG2/MALT1/TRIM16/GSDMD/ANXA1/FZD5	14
GO:0071621	granulocyte chemotaxis	14/579	130/18870	4.66489e-05	0.00133582	0.00101201	TNFSF18/IL1B/CCL4/EDN1/IL23A/PDE4B/THBS1/CCL2/S100A8/DPP4/S100A9/ADGRE2/ANXA1/PPIB	14
GO:0048732	gland development	30/579	443/18870	4.73434e-05	0.00133582	0.00101201	FGF2/TNF/IL6/EDN1/SOX9/SLC7A5/AREG/EPHA2/ALOX15B/LSR/EDNRA/PAX8/LIPA/ID4/SRC/CLDN1/RIPK3/BRCA2/IRF6/SERPINB5/HIF1A/ASS1/TGFA/PCK2/NRP1/FRS2/ANXA1/MSN/SRD5A1/CCND1	30
GO:0001954	positive regulation of cell-matrix adhesion	9/579	56/18870	4.73972e-05	0.00133582	0.00101201	FERMT1/MAP4K4/COL16A1/PLEKHA2/NRP1/PTK2B/EPB41L5/RIN2/S100A10	9
GO:0043370	regulation of CD4-positive, alpha-beta T cell differentiation	9/579	56/18870	4.73972e-05	0.00133582	0.00101201	TNFSF18/IL27/CD83/IL23A/RIPK2/NFKBID/JUNB/MALT1/ANXA1	9
GO:0031098	stress-activated protein kinase signaling cascade	20/579	238/18870	4.83005e-05	0.00135327	0.00102523	TNF/IL1A/IL1B/RIPK2/SPHK1/TRIB1/MYC/GADD45A/MAP4K4/DAB2IP/ZFP36/RIPK1/SEMA3A/MAP3K13/DNAJA1/TAOK3/PTK2B/XIAP/CYLD/RNF13	20
GO:0071526	semaphorin-plexin signaling pathway	8/579	44/18870	5.00349e-05	0.00139366	0.00105583	SEMA3D/EDN1/SEMA7A/EDNRA/SEMA3B/PLXNA2/SEMA3A/NRP1	8
GO:0002292	T cell differentiation involved in immune response	11/579	84/18870	5.04142e-05	0.00139606	0.00105765	TNFSF18/IL6/IL27/IL23A/RIPK2/SOCS3/NFKBID/JUNB/MALT1/JAK1/ANXA1	11
GO:0018212	peptidyl-tyrosine modification	22/579	278/18870	5.11814e-05	0.00140102	0.0010614	IFNL4/TNFSF18/TNF/IL6/FGR/EPGN/CLCF1/IL23A/RIPK2/SOCS3/ITGA5/ERRFI1/AREG/SRC/ADAM17/PTPN2/PRNP/TGFA/RAP2C/JAK1/NRP1/PTK2B	22
GO:0042113	B cell activation	22/579	278/18870	5.11814e-05	0.00140102	0.0010614	IFNB1/IL6/CLCF1/TICAM1/VCAM1/KLF6/CARD11/PELI1/SH3KBP1/AKIRIN2/CDKN1A/LRRC8A/ADAM17/PTPN2/MALT1/BLNK/PARP3/PTK2B/ST3GAL1/NBN/DCLRE1C/CTPS1	22
GO:0036303	lymph vessel morphogenesis	6/579	23/18870	5.25594e-05	0.00143052	0.00108375	FGF2/EPHA2/VEGFC/PDPN/BMPR2/LGALS8	6
GO:0030595	leukocyte chemotaxis	20/579	240/18870	5.4329e-05	0.00147028	0.00111387	TNFSF18/IL6/IL1B/CCL4/EDN1/IL23A/PDE4B/SERPINE1/THBS1/CCL2/S100A8/CORO1A/DPP4/VEGFC/S100A9/ADAM17/ADGRE2/PTK2B/ANXA1/PPIB	20
GO:0046328	regulation of JNK cascade	14/579	132/18870	5.52456e-05	0.00148664	0.00112627	TNF/IL1A/IL1B/RIPK2/GADD45A/MAP4K4/DAB2IP/RIPK1/SEMA3A/DNAJA1/TAOK3/PTK2B/XIAP/CYLD	14
GO:0031960	response to corticosteroid	15/579	149/18870	5.5622e-05	0.00148836	0.00112757	TNF/IL6/EDN1/AREG/ANXA3/GJB2/SRC/CDKN1A/ZFP36/CLDN1/ASS1/PCK2/ANXA1/SRD5A1/SGK1	15
GO:0048041	focal adhesion assembly	11/579	85/18870	5.63306e-05	0.0014989	0.00113556	THBS1/PHLDB2/MAP4K4/COL16A1/SRC/PIP5K1A/ACTG1/NRP1/PTK2B/EPB41L5/S100A10	11
GO:0001763	morphogenesis of a branching structure	18/579	203/18870	5.69911e-05	0.00150805	0.00114249	FGF2/TNF/EDN1/SOCS3/SOX9/AREG/MYC/CLIC4/EPHA2/EDNRA/PAX8/ST14/SRC/MAP3K13/TACSTD2/NRP1/FRS2/FZD5	18
GO:0097529	myeloid leukocyte migration	20/579	242/18870	6.10183e-05	0.00160569	0.00121646	TNFSF18/IL6/IL1A/IL1B/CCL4/EDN1/IL23A/PDE4B/SERPINE1/THBS1/CCL2/S100A8/DPP4/VEGFC/S100A9/CD177/ADGRE2/PTK2B/ANXA1/PPIB	20
GO:0070231	T cell apoptotic process	9/579	58/18870	6.30918e-05	0.00165113	0.00125089	PDCD1/LIPA/CHEK2/RIPK1/ARG2/RIPK3/HIF1A/PRELID1/ST3GAL1	9
GO:2001234	negative regulation of apoptotic signaling pathway	20/579	243/18870	6.463e-05	0.00167924	0.00127218	TNF/IL1A/IL1B/GATA4/RTKN2/IL19/SERPINE1/THBS1/MMP9/TMBIM1/SRC/NR4A2/RIPK1/HIF1A/IER3/PRELID1/DNAJA1/ATF4/NRP1/ITGA6	20
GO:0002705	positive regulation of leukocyte mediated immunity	15/579	151/18870	6.48709e-05	0.00167924	0.00127218	TNF/IL6/IL1B/SH2D1B/CLCF1/RAET1L/IL23A/TICAM1/ARID5A/ULBP2/PVR/CD177/MALT1/RAET1G/FZD5	15
GO:0007596	blood coagulation	19/579	224/18870	6.54e-05	0.00168378	0.00127562	IL6/EDN1/F2RL3/SERPINB2/SERPINE1/THBS1/PLAU/SH2B3/SRC/PDPN/F3/MYL12A/ITPK1/BLOC1S3/USF1/ACTB/ACTG1/HPSE/PDIA3	19
GO:0061138	morphogenesis of a branching epithelium	17/579	187/18870	6.67038e-05	0.00170812	0.00129406	FGF2/TNF/EDN1/SOCS3/SOX9/AREG/MYC/CLIC4/EPHA2/EDNRA/PAX8/ST14/SRC/TACSTD2/NRP1/FRS2/FZD5	17
GO:0070302	regulation of stress-activated protein kinase signaling cascade	17/579	189/18870	7.61609e-05	0.00193986	0.00146963	TNF/IL1A/IL1B/RIPK2/SPHK1/MYC/GADD45A/MAP4K4/DAB2IP/RIPK1/SEMA3A/DNAJA1/TAOK3/PTK2B/XIAP/CYLD/RNF13	17
GO:0046330	positive regulation of JNK cascade	11/579	88/18870	7.77872e-05	0.00197075	0.00149303	TNF/IL1A/IL1B/RIPK2/GADD45A/DAB2IP/RIPK1/SEMA3A/TAOK3/PTK2B/XIAP	11
GO:0009410	response to xenobiotic stimulus	29/579	434/18870	7.99022e-05	0.00201362	0.00152551	TNF/IL1B/EDN1/GATA4/PDE4B/THBS1/SMOX/MYC/VEGFC/ITGA3/DUSP6/LIPA/CDH3/SRC/CDKN1A/PRICKLE1/BLOC1S3/NCEH1/ASS1/ADAM17/PRNP/GSTO1/PTK2B/ABCC3/TOP1/CTPS1/SRD5A1/CYB5B/CCND1	29
GO:0002718	regulation of cytokine production involved in immune response	13/579	120/18870	8.12593e-05	0.00203704	0.00154325	IFNB1/TNF/IL6/IL1B/SEMA7A/RIPK2/TICAM1/PANX1/SLC7A5/ARID5A/MALT1/RAET1G/FZD5	13
GO:0032642	regulation of chemokine production	12/579	104/18870	8.22297e-05	0.00204084	0.00154613	TNF/IL6/IL1B/IL1RL1/RIPK2/TICAM1/KLF4/EPHA2/ALOX15B/ARG2/HIF1A/ADAM17	12
GO:0070663	regulation of leukocyte proliferation	21/579	267/18870	8.22678e-05	0.00204084	0.00154613	TNFSF18/IL6/IL1A/IL1B/IL27/CLCF1/IL23A/RIPK2/TICAM1/VCAM1/CARD11/CORO1A/PELI1/CDKN1A/NCK1/ARG2/RIPK3/PRNP/ANXA1/VSIR/IL20RB	21
GO:0010803	regulation of tumor necrosis factor-mediated signaling pathway	9/579	60/18870	8.29478e-05	0.00204705	0.00155083	SPHK1/CARD16/RIPK1/SPPL2A/ADAM17/PTPN2/XIAP/CYLD/NKIRAS2	9
GO:0031349	positive regulation of defense response	31/579	480/18870	8.58209e-05	0.00210014	0.00159106	IFNB1/TNFSF18/TNF/IL6/IL1B/SH2D1B/IL1RL1/IL23A/RIPK2/TICAM1/TNIP1/SERPINE1/KLK7/S100A8/PELI1/DAB2IP/AKIRIN2/OSMR/NEK7/SRC/RIPK1/S100A9/PVR/BIRC2/RAET1G/XIAP/GSDMD/CYLD/NAGK/TBK1/ZDHHC5	31
GO:0051347	positive regulation of transferase activity	28/579	414/18870	8.59812e-05	0.00210014	0.00159106	FGF2/TNF/IL1B/FGR/EDN1/EPGN/IL23A/DKK1/KLF4/THBS1/MYC/EPHA2/DAB2IP/MARK2/NEK7/SRC/CDKN1A/RIPK3/CHI3L1/MAP3K13/ADAM17/MALT1/PRNP/TAOK3/PTK2B/NBN/CCND1/ARRDC3	28
GO:0050817	coagulation	19/579	229/18870	8.78771e-05	0.00210854	0.00159742	IL6/EDN1/F2RL3/SERPINB2/SERPINE1/THBS1/PLAU/SH2B3/SRC/PDPN/F3/MYL12A/ITPK1/BLOC1S3/USF1/ACTB/ACTG1/HPSE/PDIA3	19
GO:0072540	T-helper 17 cell lineage commitment	5/579	16/18870	8.81608e-05	0.00210854	0.00159742	TNFSF18/IL6/IL23A/SOCS3/JAK1	5
GO:0097152	mesenchymal cell apoptotic process	5/579	16/18870	8.81608e-05	0.00210854	0.00159742	SOX9/EDNRA/PAX8/HIF1A/ETV6	5
GO:1902285	semaphorin-plexin signaling pathway involved in neuron projection guidance	5/579	16/18870	8.81608e-05	0.00210854	0.00159742	EDN1/EDNRA/PLXNA2/SEMA3A/NRP1	5
GO:0006022	aminoglycan metabolic process	13/579	121/18870	8.85384e-05	0.00210854	0.00159742	FGF2/IL1B/EDNRA/GALNT5/HAS3/B3GNT8/CHI3L1/CHSY1/PGLYRP4/B3GNT2/PGLYRP3/ST3GAL1/HPSE	13
GO:0032602	chemokine production	12/579	105/18870	9.02998e-05	0.00213979	0.00162109	TNF/IL6/IL1B/IL1RL1/RIPK2/TICAM1/KLF4/EPHA2/ALOX15B/ARG2/HIF1A/ADAM17	12
GO:0051403	stress-activated MAPK cascade	19/579	230/18870	9.3115e-05	0.00219297	0.00166138	TNF/IL1A/IL1B/RIPK2/SPHK1/TRIB1/MYC/GADD45A/MAP4K4/DAB2IP/ZFP36/RIPK1/SEMA3A/MAP3K13/DNAJA1/TAOK3/PTK2B/XIAP/CYLD	19
GO:0071375	cellular response to peptide hormone stimulus	23/579	310/18870	9.3465e-05	0.00219297	0.00166138	IL1B/EDN1/SOCS3/NR4A1/CPEB2/GDF15/EDNRA/PPARG/GJB2/RANGAP1/SRC/NR4A2/NCK1/KAT2B/SHC1/ASS1/USF1/PTPN2/PTPRE/PCK2/JAK1/CAV2/SRD5A1	23
GO:0061045	negative regulation of wound healing	10/579	75/18870	9.4393e-05	0.00220389	0.00166965	FGF2/TNF/EDN1/SERPINB2/SERPINE1/THBS1/PLAU/SH2B3/PHLDB2/USF1	10
GO:0002367	cytokine production involved in immune response	13/579	122/18870	9.6375e-05	0.00222832	0.00168816	IFNB1/TNF/IL6/IL1B/SEMA7A/RIPK2/TICAM1/PANX1/SLC7A5/ARID5A/MALT1/RAET1G/FZD5	13
GO:0022612	gland morphogenesis	13/579	122/18870	9.6375e-05	0.00222832	0.00168816	TNF/IL6/SOX9/AREG/EPHA2/LIPA/ID4/SRC/SERPINB5/TGFA/NRP1/FRS2/MSN	13
GO:0007599	hemostasis	19/579	231/18870	9.86269e-05	0.00225846	0.001711	IL6/EDN1/F2RL3/SERPINB2/SERPINE1/THBS1/PLAU/SH2B3/SRC/PDPN/F3/MYL12A/ITPK1/BLOC1S3/USF1/ACTB/ACTG1/HPSE/PDIA3	19
GO:0050730	regulation of peptidyl-tyrosine phosphorylation	19/579	231/18870	9.86269e-05	0.00225846	0.001711	TNFSF18/TNF/IL6/EPGN/CLCF1/IL23A/RIPK2/SOCS3/ITGA5/ERRFI1/AREG/SRC/ADAM17/PTPN2/PRNP/TGFA/RAP2C/NRP1/PTK2B	19
GO:0010811	positive regulation of cell-substrate adhesion	13/579	123/18870	0.000104804	0.00238843	0.00180946	ITGA5/UNC13D/FERMT1/MAP4K4/ITGA3/COL16A1/PLEKHA2/NRP1/PTK2B/EPB41L5/RIN2/S100A10/ITGA6	13
GO:2001236	regulation of extrinsic apoptotic signaling pathway	15/579	158/18870	0.000108695	0.0024653	0.0018677	TNF/IL1A/IL1B/G0S2/IL19/SERPINE1/THBS1/TNFRSF12A/TMBIM1/SRC/RIPK1/NRP1/CYLD/PDIA3/ITGA6	15
GO:2000116	regulation of cysteine-type endopeptidase activity	17/579	195/18870	0.000111987	0.00252793	0.00191514	TNF/RIPK2/BBC3/KLF4/THBS1/S100A8/MYC/PPARG/CARD16/MMP9/SFN/SRC/F3/S100A9/MALT1/BIRC2/XIAP	17
GO:0070304	positive regulation of stress-activated protein kinase signaling cascade	13/579	124/18870	0.000113862	0.00255814	0.00193803	TNF/IL1A/IL1B/RIPK2/SPHK1/GADD45A/DAB2IP/RIPK1/SEMA3A/TAOK3/PTK2B/XIAP/RNF13	13
GO:0032729	positive regulation of type II interferon production	10/579	77/18870	0.000118256	0.00264439	0.00200338	TNF/IL1B/IL27/IL23A/RIPK2/PDE4B/SLC7A5/ARID5A/PDE4D/FZD5	10
GO:0031649	heat generation	5/579	17/18870	0.000121753	0.00269899	0.00204474	TNF/IL1A/IL1B/PTGES/ARRDC3	5
GO:0051893	regulation of focal adhesion assembly	9/579	63/18870	0.000122398	0.00269899	0.00204474	THBS1/PHLDB2/MAP4K4/COL16A1/SRC/ACTG1/NRP1/EPB41L5/S100A10	9
GO:0090109	regulation of cell-substrate junction assembly	9/579	63/18870	0.000122398	0.00269899	0.00204474	THBS1/PHLDB2/MAP4K4/COL16A1/SRC/ACTG1/NRP1/EPB41L5/S100A10	9
GO:0033674	positive regulation of kinase activity	24/579	337/18870	0.000124781	0.00273885	0.00207494	FGF2/TNF/IL1B/FGR/EDN1/EPGN/IL23A/DKK1/THBS1/EPHA2/DAB2IP/MARK2/SRC/CDKN1A/RIPK3/CHI3L1/MAP3K13/ADAM17/MALT1/PRNP/TAOK3/PTK2B/NBN/CCND1	24
GO:0045429	positive regulation of nitric oxide biosynthetic process	7/579	38/18870	0.000136232	0.00297648	0.00225497	TNF/IL1B/EDN1/TICAM1/KLF4/ASS1/PTK2B	7
GO:0051384	response to glucocorticoid	13/579	127/18870	0.000145207	0.00315808	0.00239254	TNF/IL6/EDN1/AREG/ANXA3/GJB2/CDKN1A/ZFP36/CLDN1/ASS1/PCK2/ANXA1/SRD5A1	13
GO:0050671	positive regulation of lymphocyte proliferation	14/579	145/18870	0.000152839	0.00330897	0.00250686	IL6/IL1A/IL1B/CLCF1/IL23A/RIPK2/TICAM1/VCAM1/CARD11/CORO1A/PELI1/CDKN1A/NCK1/ANXA1	14
GO:0043281	regulation of cysteine-type endopeptidase activity involved in apoptotic process	15/579	163/18870	0.000154063	0.00332036	0.00251549	TNF/BBC3/KLF4/THBS1/S100A8/MYC/PPARG/CARD16/MMP9/SFN/SRC/F3/S100A9/MALT1/XIAP	15
GO:1904407	positive regulation of nitric oxide metabolic process	7/579	39/18870	0.000161685	0.00346894	0.00262805	TNF/IL1B/EDN1/TICAM1/KLF4/ASS1/PTK2B	7
GO:0036499	PERK-mediated unfolded protein response	5/579	18/18870	0.000164343	0.00349449	0.00264741	PPP1R15A/NCK1/PTPN2/ATF4/HSPA5	5
GO:0060576	intestinal epithelial cell development	5/579	18/18870	0.000164343	0.00349449	0.00264741	SRC/CDKN1A/HIF1A/FZD5/SPDEF	5
GO:0050878	regulation of body fluid levels	25/579	365/18870	0.000167197	0.00353937	0.00268141	IL6/EDN1/F2RL3/SERPINB2/SERPINE1/THBS1/PLAU/SH2B3/SRC/PRICKLE1/PDPN/F3/MYL12A/AQP5/ITPK1/BLOC1S3/HIF1A/ANO1/USF1/ACTB/ACTG1/HEG1/HPSE/PDIA3/CCND1	25
GO:0002456	T cell mediated immunity	13/579	129/18870	0.000170003	0.00354956	0.00268913	IFNB1/IL6/IL1B/RAET1L/IL23A/ARID5A/ULBP2/PVR/RIPK3/MALT1/RAET1G/FZD5/IL20RB	13
GO:0002708	positive regulation of lymphocyte mediated immunity	13/579	129/18870	0.000170003	0.00354956	0.00268913	TNF/IL6/IL1B/SH2D1B/CLCF1/RAET1L/IL23A/ARID5A/ULBP2/PVR/MALT1/RAET1G/FZD5	13
GO:0043154	negative regulation of cysteine-type endopeptidase activity involved in apoptotic process	8/579	52/18870	0.000171294	0.00354956	0.00268913	TNF/KLF4/THBS1/CARD16/MMP9/SFN/SRC/XIAP	8
GO:0030194	positive regulation of blood coagulation	6/579	28/18870	0.00017215	0.00354956	0.00268913	SERPINE1/THBS1/PLAU/F3/USF1/HPSE	6
GO:0034698	response to gonadotropin	6/579	28/18870	0.00017215	0.00354956	0.00268913	EDN1/EDNRA/ITGA3/GJB2/PAX8/SRD5A1	6
GO:1900048	positive regulation of hemostasis	6/579	28/18870	0.00017215	0.00354956	0.00268913	SERPINE1/THBS1/PLAU/F3/USF1/HPSE	6
GO:0045860	positive regulation of protein kinase activity	21/579	282/18870	0.000176942	0.00363266	0.00275208	FGF2/TNF/IL1B/EDN1/EPGN/IL23A/DKK1/THBS1/DAB2IP/MARK2/SRC/CDKN1A/RIPK3/CHI3L1/MAP3K13/ADAM17/MALT1/PRNP/TAOK3/PTK2B/CCND1	21
GO:0032946	positive regulation of mononuclear cell proliferation	14/579	148/18870	0.000189776	0.00387942	0.00293903	IL6/IL1A/IL1B/CLCF1/IL23A/RIPK2/TICAM1/VCAM1/CARD11/CORO1A/PELI1/CDKN1A/NCK1/ANXA1	14
GO:0070613	regulation of protein processing	9/579	67/18870	0.000198363	0.00403762	0.00305887	SERPINE1/THBS1/PLAU/CARD16/SRC/PRNP/XIAP/RHBDD1/S100A10	9
GO:0070227	lymphocyte apoptotic process	10/579	82/18870	0.000201115	0.00407621	0.00308811	PDCD1/LIPA/CHEK2/RIPK1/ARG2/RIPK3/HIF1A/PRELID1/CASP7/ST3GAL1	10
GO:0002687	positive regulation of leukocyte migration	14/579	149/18870	0.000203689	0.00411089	0.00311438	TNFSF18/TNF/IL6/IL1A/CCL4/EDN1/PLVAP/IL23A/SERPINE1/THBS1/CORO1A/VEGFC/ADAM17/PTK2B	14
GO:0032872	regulation of stress-activated MAPK cascade	16/579	186/18870	0.000206005	0.00414009	0.00313651	TNF/IL1A/IL1B/RIPK2/SPHK1/MYC/GADD45A/MAP4K4/DAB2IP/RIPK1/SEMA3A/DNAJA1/TAOK3/PTK2B/XIAP/CYLD	16
GO:1903322	positive regulation of protein modification by small protein conjugation or removal	13/579	132/18870	0.000213986	0.00428242	0.00324434	RIPK2/SPHK1/TICAM1/TNIP1/PELI1/PRICKLE1/DCUN1D3/MALT1/BIRC2/XIAP/TANK/HSPA5/ARRDC3	13
GO:0050731	positive regulation of peptidyl-tyrosine phosphorylation	15/579	168/18870	0.000215039	0.00428549	0.00324666	TNFSF18/TNF/IL6/EPGN/CLCF1/IL23A/RIPK2/ITGA5/AREG/SRC/ADAM17/PRNP/TGFA/NRP1/PTK2B	15
GO:0048640	negative regulation of developmental growth	12/579	115/18870	0.000216261	0.00429189	0.00325151	SEMA3D/SEMA7A/STC2/RGS2/GDF15/MAP2/SEMA3B/CDKN1A/SEMA3A/DIP2B/NRP1/SPART	12
GO:0045862	positive regulation of proteolysis	24/579	350/18870	0.000220621	0.00436025	0.0033033	TNF/IL1B/PLK3/RIPK2/BBC3/TNIP1/TRIB1/S100A8/MYC/PPARG/DAB2IP/SRC/PRICKLE1/F3/S100A9/CLDN4/MALT1/PRELID1/PTK2B/RNF19A/TANK/RHBDD1/VSIR/S100A10	24
GO:0030193	regulation of blood coagulation	9/579	68/18870	0.000222502	0.00436122	0.00330403	EDN1/SERPINB2/SERPINE1/THBS1/PLAU/SH2B3/F3/USF1/HPSE	9
GO:0150116	regulation of cell-substrate junction organization	9/579	68/18870	0.000222502	0.00436122	0.00330403	THBS1/PHLDB2/MAP4K4/COL16A1/SRC/ACTG1/NRP1/EPB41L5/S100A10	9
GO:2001237	negative regulation of extrinsic apoptotic signaling pathway	11/579	99/18870	0.000226225	0.00441602	0.00334555	TNF/IL1A/IL1B/IL19/SERPINE1/THBS1/TMBIM1/SRC/RIPK1/NRP1/ITGA6	11
GO:0097696	receptor signaling pathway via STAT	16/579	188/18870	0.000232783	0.00452549	0.00342848	IFNL4/IFNB1/TNFSF18/TNF/IL6/GBP7/CLCF1/IL23A/SOCS3/CCL2/SH2B3/GADD45A/PPARG/PTPN2/JAK1/PTK2B	16
GO:0046634	regulation of alpha-beta T cell activation	12/579	116/18870	0.00023463	0.00454056	0.0034399	TNFSF18/IL27/CD83/IL23A/RIPK2/CARD11/NFKBID/JUNB/ARG2/MALT1/ANXA1/VSIR	12
GO:0022604	regulation of cell morphogenesis	19/579	247/18870	0.000235464	0.00454056	0.0034399	FGR/CDC42EP1/CCL2/CORO1A/CPNE5/SH3KBP1/MARK2/FGD6/PLXNA2/SRC/PDPN/MYL12A/CLDN4/MAP3K13/LPAR1/PTK2B/ANXA1/MSN/RHOG	19
GO:0001660	fever generation	4/579	11/18870	0.000243756	0.0046627	0.00353243	TNF/IL1A/IL1B/PTGES	4
GO:1903897	regulation of PERK-mediated unfolded protein response	4/579	11/18870	0.000243756	0.0046627	0.00353243	PPP1R15A/NCK1/PTPN2/HSPA5	4
GO:0007015	actin filament organization	29/579	464/18870	0.000250655	0.00477548	0.00361788	RND1/CDC42EP1/CORO1A/PSTPIP2/PHLDB2/MARCKSL1/SH3KBP1/SRC/ARHGAP17/NCK1/PLEKHG2/MICAL1/TMSB10/WASHC4/FHDC1/TPM3/TACSTD2/CAPG/LPAR1/TPM4/ACTG1/PLS3/NRP1/PTK2B/CD2AP/RHOG/LIMA1/WASL/S100A10	29
GO:2000278	regulation of DNA biosynthetic process	12/579	117/18870	0.000254308	0.00482578	0.00365598	FGF2/TNF/KLF4/MYC/TINF2/NEK7/SRC/CDKN1A/JADE2/BMPR2/PARP3/PTK2B	12
GO:0010955	negative regulation of protein processing	6/579	30/18870	0.000257547	0.0048295	0.0036588	SERPINE1/THBS1/PLAU/CARD16/PRNP/XIAP	6
GO:0050820	positive regulation of coagulation	6/579	30/18870	0.000257547	0.0048295	0.0036588	SERPINE1/THBS1/PLAU/F3/USF1/HPSE	6
GO:1903318	negative regulation of protein maturation	6/579	30/18870	0.000257547	0.0048295	0.0036588	SERPINE1/THBS1/PLAU/CARD16/PRNP/XIAP	6
GO:2001242	regulation of intrinsic apoptotic signaling pathway	16/579	190/18870	0.000262528	0.00490361	0.00371495	GATA4/RTKN2/IL19/BBC3/S100A8/MYC/MMP9/SRC/NCK1/S100A9/RIPK3/HIF1A/PTPN2/DNAJA1/ATF4/CYLD	16
GO:0030183	B cell differentiation	14/579	153/18870	0.000268488	0.00499535	0.00378445	IFNB1/IL6/CLCF1/VCAM1/KLF6/CARD11/LRRC8A/ADAM17/PTPN2/MALT1/BLNK/PTK2B/ST3GAL1/DCLRE1C	14
GO:0007162	negative regulation of cell adhesion	22/579	312/18870	0.00027099	0.00502228	0.00380485	IFNB1/TNFSF18/RND1/SERPINE1/KLF4/THBS1/FXYD5/SH2B3/PHLDB2/PELI1/MAP4K4/PLXNA2/SRC/ARG2/TACSTD2/ASS1/PTPN2/PRNP/ANXA1/EPB41L5/VSIR/IL20RB	22
GO:0001503	ossification	28/579	444/18870	0.000275828	0.00508412	0.0038517	FGF2/TNF/IL6/FGR/SEMA7A/NOCT/DKK1/SOX9/SNX10/FSTL3/AREG/RRAS2/EPHA2/PDLIM7/VEGFC/PPARG/JUNB/EGR2/ID4/PRICKLE1/TUFT1/CHSY1/HIF1A/TFAP2A/TPM4/BMPR2/ATF4/PTK2B	28
GO:0050922	negative regulation of chemotaxis	9/579	70/18870	0.000278127	0.00508412	0.0038517	SEMA3D/SEMA7A/THBS1/CCL2/DPP4/SEMA3B/SEMA3A/PTPN2/NRP1	9
GO:1900046	regulation of hemostasis	9/579	70/18870	0.000278127	0.00508412	0.0038517	EDN1/SERPINB2/SERPINE1/THBS1/PLAU/SH2B3/F3/USF1/HPSE	9
GO:0002700	regulation of production of molecular mediator of immune response	16/579	191/18870	0.000278596	0.00508412	0.0038517	IFNB1/TNF/IL6/IL1B/SEMA7A/CLCF1/RIPK2/TICAM1/PANX1/KLK7/SLC7A5/ARID5A/MALT1/RAET1G/PARP3/FZD5	16
GO:0002295	T-helper cell lineage commitment	5/579	20/18870	0.000282637	0.00513817	0.00389264	TNFSF18/IL6/IL23A/SOCS3/JAK1	5
GO:0002702	positive regulation of production of molecular mediator of immune response	13/579	136/18870	0.000287534	0.00520731	0.00394503	IL6/IL1B/SEMA7A/CLCF1/RIPK2/TICAM1/PANX1/KLK7/SLC7A5/ARID5A/MALT1/RAET1G/FZD5	13
GO:0050870	positive regulation of T cell activation	19/579	251/18870	0.000288675	0.00520818	0.00394569	IL6/IL1A/IL1B/CD83/IL23A/RIPK2/VCAM1/MAP3K8/CARD11/CCL2/CORO1A/DPP4/NFKBID/SRC/NCK1/MALT1/ACTB/ANXA1/VSIR	19
GO:0010594	regulation of endothelial cell migration	18/579	231/18870	0.000291268	0.00523512	0.0039661	FGF2/TNF/EDN1/KLF4/THBS1/EPHA2/GADD45A/VEGFC/PPARG/ANXA3/DAB2IP/FGFBP1/HIF1A/ADAM17/NRP1/PTK2B/ANXA1/RIN2	18
GO:0034329	cell junction assembly	28/579	446/18870	0.000296622	0.00529311	0.00401003	TNF/IL1B/DKK1/THBS1/ITGA5/LAMA3/EPHA2/PHLDB2/LSR/MAP4K4/GJB2/COL16A1/CDH3/SRC/OCLN/CLDN1/CLDN4/COL17A1/ACTB/PIP5K1A/ACTG1/NRP1/PTK2B/FZD5/EPB41L5/S100A10/SETD5/ITGA6	28
GO:0032970	regulation of actin filament-based process	25/579	379/18870	0.000296716	0.00529311	0.00401003	IL1A/EDN1/GATA4/PDE4B/CDC42EP1/CORO1A/PHLDB2/GRHL3/PDPN/ARHGAP17/NCK1/PLEKHG2/TMSB10/WASHC4/TACSTD2/CAPG/LPAR1/ACTG1/PDE4D/NRP1/PTK2B/CD2AP/RHOG/LIMA1/S100A10	25
GO:0051961	negative regulation of nervous system development	14/579	155/18870	0.000307041	0.00544859	0.00412782	TNF/IL6/IL1B/SEMA3D/SEMA7A/DKK1/MAP2/SEMA3B/ID4/SEMA3A/DIP2B/DNAJB11/NRP1/SPART	14
GO:0006986	response to unfolded protein	13/579	137/18870	0.000308972	0.00544859	0.00412782	STC2/HSPA6/THBS1/PPP1R15A/HSPB8/DAB2IP/NCK1/PTPN2/DNAJA1/ATF4/RHBDD1/HSPA5/CCND1	13
GO:1903317	regulation of protein maturation	9/579	71/18870	0.000309983	0.00544859	0.00412782	SERPINE1/THBS1/PLAU/CARD16/SRC/PRNP/XIAP/RHBDD1/S100A10	9
GO:0043507	positive regulation of JUN kinase activity	6/579	31/18870	0.000311152	0.00544859	0.00412782	TNF/EDN1/DKK1/DAB2IP/MAP3K13/TAOK3	6
GO:2000273	positive regulation of signaling receptor activity	6/579	31/18870	0.000311152	0.00544859	0.00412782	EDN1/EPGN/CCL2/HIF1A/ADAM17/NRP1	6
GO:0007259	receptor signaling pathway via JAK-STAT	15/579	174/18870	0.000314832	0.00549283	0.00416134	IFNL4/IFNB1/TNFSF18/TNF/IL6/GBP7/CLCF1/IL23A/SOCS3/CCL2/SH2B3/GADD45A/PTPN2/JAK1/PTK2B	15
GO:1901888	regulation of cell junction assembly	17/579	213/18870	0.000322012	0.00559761	0.00424071	TNF/IL1B/DKK1/THBS1/EPHA2/PHLDB2/MAP4K4/COL16A1/SRC/CLDN1/ACTG1/NRP1/PTK2B/FZD5/EPB41L5/S100A10/SETD5	17
GO:1903039	positive regulation of leukocyte cell-cell adhesion	20/579	275/18870	0.000340893	0.00590426	0.00447304	TNF/IL6/IL1A/IL1B/CD83/IL23A/RIPK2/VCAM1/MAP3K8/CARD11/CCL2/CORO1A/DPP4/NFKBID/SRC/NCK1/MALT1/ACTB/ANXA1/VSIR	20
GO:0032722	positive regulation of chemokine production	9/579	72/18870	0.000344796	0.00595023	0.00450786	TNF/IL6/IL1B/IL1RL1/RIPK2/TICAM1/ALOX15B/HIF1A/ADAM17	9
GO:0043506	regulation of JUN kinase activity	7/579	44/18870	0.000352837	0.00602351	0.00456338	TNF/EDN1/DKK1/DAB2IP/MAP3K13/DNAJA1/TAOK3	7
GO:0045840	positive regulation of mitotic nuclear division	7/579	44/18870	0.000352837	0.00602351	0.00456338	TNF/IL1A/IL1B/EDN1/EPGN/SPHK1/TGFA	7
GO:2000516	positive regulation of CD4-positive, alpha-beta T cell activation	7/579	44/18870	0.000352837	0.00602351	0.00456338	CD83/IL23A/RIPK2/CARD11/NFKBID/MALT1/ANXA1	7
GO:0016049	cell growth	30/579	497/18870	0.000355547	0.00602608	0.00456533	SEMA3D/EDN1/SEMA7A/GATA4/SPHK1/SOX9/KRT17/RGS2/S100A8/EDNRA/CPNE5/MAP2/SEMA3B/SFN/CDKN1A/PRICKLE1/DCUN1D3/JADE2/S100A9/SEMA3A/MAP3K13/OSGIN1/ADAM17/BMPR2/DIP2B/NRP1/PTK2B/SPART/EPB41L5/SGK1	30
GO:0031650	regulation of heat generation	4/579	12/18870	0.000356783	0.00602608	0.00456533	TNF/IL1B/PTGES/ARRDC3	4
GO:0051798	positive regulation of hair follicle development	4/579	12/18870	0.000356783	0.00602608	0.00456533	TNF/FST/KRT17/HPSE	4
GO:0043406	positive regulation of MAP kinase activity	10/579	88/18870	0.000360148	0.00604009	0.00457594	FGF2/TNF/IL1B/EDN1/EPGN/DKK1/THBS1/DAB2IP/MAP3K13/TAOK3	10
GO:0048864	stem cell development	10/579	88/18870	0.000360148	0.00604009	0.00457594	FGF2/SEMA3D/EDN1/SEMA7A/SOX9/EDNRA/SEMA3B/SEMA3A/HIF1A/NRP1	10
GO:0043123	positive regulation of canonical NF-kappaB signal transduction	16/579	196/18870	0.000372342	0.00619226	0.00469122	TNF/IL1A/IL1B/RIPK2/TICAM1/CARD11/PELI1/CARD16/PLEKHG5/RIPK1/MIER1/MALT1/LPAR1/BIRC2/XIAP/TBK1	16
GO:1901889	negative regulation of cell junction assembly	6/579	32/18870	0.000373122	0.00619226	0.00469122	TNF/IL1B/DKK1/THBS1/PHLDB2/SRC	6
GO:2000316	regulation of T-helper 17 type immune response	6/579	32/18870	0.000373122	0.00619226	0.00469122	TNFSF18/IL23A/ARID5A/NFKBID/JUNB/MALT1	6
GO:0032874	positive regulation of stress-activated MAPK cascade	12/579	122/18870	0.000375084	0.00620321	0.00469952	TNF/IL1A/IL1B/RIPK2/SPHK1/GADD45A/DAB2IP/RIPK1/SEMA3A/TAOK3/PTK2B/XIAP	12
GO:0010975	regulation of neuron projection development	28/579	453/18870	0.000380774	0.00622234	0.00471401	SEMA3D/SEMA7A/DKK1/KLF4/RGS2/EHD1/MAP2/KLK6/ITGA3/DAB2IP/DENND5A/MARK2/SEMA3B/PLXNA2/NCK1/S100A9/ZNF296/SEMA3A/KAT2B/MAP3K13/SETX/LPAR1/BMPR2/DIP2B/NRP1/PTK2B/SPART/ITGA6	28
GO:0070555	response to interleukin-1	13/579	140/18870	0.000381651	0.00622234	0.00471401	IL6/IL1B/CCL4/EDN1/RIPK2/SOX9/CCL2/DAB2IP/SRC/CHI3L1/HIF1A/ANXA1/TANK	13
GO:0071902	positive regulation of protein serine/threonine kinase activity	13/579	140/18870	0.000381651	0.00622234	0.00471401	FGF2/TNF/IL1B/EDN1/EPGN/DKK1/THBS1/DAB2IP/SRC/MAP3K13/ADAM17/TAOK3/CCND1	13
GO:0006809	nitric oxide biosynthetic process	9/579	73/18870	0.000382773	0.00622234	0.00471401	TNF/IL1B/EDN1/TICAM1/KLF4/ARG2/ASS1/PTK2B/CYB5B	9
GO:0050818	regulation of coagulation	9/579	73/18870	0.000382773	0.00622234	0.00471401	EDN1/SERPINB2/SERPINE1/THBS1/PLAU/SH2B3/F3/USF1/HPSE	9
GO:0034620	cellular response to unfolded protein	10/579	89/18870	0.000394807	0.00639615	0.00484568	STC2/PPP1R15A/HSPB8/DAB2IP/NCK1/PTPN2/ATF4/RHBDD1/HSPA5/CCND1	10
GO:0035966	response to topologically incorrect protein	14/579	159/18870	0.000398545	0.00641308	0.00485851	STC2/HSPA6/THBS1/PPP1R15A/HSPB8/DAB2IP/AKIRIN2/NCK1/PTPN2/DNAJA1/ATF4/RHBDD1/HSPA5/CCND1	14
GO:1901875	positive regulation of post-translational protein modification	14/579	159/18870	0.000398545	0.00641308	0.00485851	RIPK2/SPHK1/TICAM1/TNIP1/PELI1/PRICKLE1/DCUN1D3/MALT1/BIRC2/SMARCA5/XIAP/TANK/HSPA5/ARRDC3	14
GO:1902105	regulation of leukocyte differentiation	22/579	321/18870	0.000400975	0.00643044	0.00487167	IFNB1/TNFSF18/TNF/IL27/CD83/IL23A/RIPK2/CARD11/FSTL3/TRIB1/MYC/GPR68/NFKBID/JUNB/RIPK1/PGLYRP3/PTPN2/MALT1/ACTB/PRELID1/ANXA1/VSIR	22
GO:0002286	T cell activation involved in immune response	12/579	123/18870	0.000404303	0.00645902	0.00489332	IFNB1/TNFSF18/IL6/IL27/IL23A/RIPK2/SOCS3/NFKBID/JUNB/MALT1/JAK1/ANXA1	12
GO:0016032	viral process	27/579	432/18870	0.000405469	0.00645902	0.00489332	IFNB1/TNF/CCL4/GBP7/ITGB7/APOBEC3B/TNIP1/ITGA5/CCL2/RAB43/DPP4/EPHA2/PCBP1/SLC3A2/POU2F3/ZFP36/CLDN1/USP6NL/PVR/TRIM26/USF1/NRP1/ST3GAL1/CALCOCO2/GTF2B/CAV2/PPIB	27
GO:0001755	neural crest cell migration	8/579	59/18870	0.000418293	0.0066411	0.00503126	SEMA3D/EDN1/SEMA7A/EDNRA/SEMA3B/SEMA3A/HIF1A/NRP1	8
GO:0046637	regulation of alpha-beta T cell differentiation	9/579	74/18870	0.00042413	0.0067114	0.00508452	TNFSF18/IL27/CD83/IL23A/RIPK2/NFKBID/JUNB/MALT1/ANXA1	9
GO:0046632	alpha-beta T cell differentiation	12/579	124/18870	0.000435422	0.00686727	0.0052026	TNFSF18/IL6/IL27/CD83/IL23A/RIPK2/SOCS3/NFKBID/JUNB/MALT1/JAK1/ANXA1	12
GO:0001889	liver development	13/579	142/18870	0.000437783	0.00688172	0.00521355	TNF/IL6/SOX9/SLC7A5/LSR/LIPA/CLDN1/ASS1/TGFA/PCK2/ANXA1/SRD5A1/CCND1	13
GO:0007398	ectoderm development	5/579	22/18870	0.000456299	0.00710245	0.00538078	KRT6B/GRHL3/ETS2/EPB41L5/ITGA6	5
GO:0045624	positive regulation of T-helper cell differentiation	5/579	22/18870	0.000456299	0.00710245	0.00538078	IL23A/RIPK2/NFKBID/MALT1/ANXA1	5
GO:2000319	regulation of T-helper 17 cell differentiation	5/579	22/18870	0.000456299	0.00710245	0.00538078	TNFSF18/IL23A/NFKBID/JUNB/MALT1	5
GO:0030517	negative regulation of axon extension	7/579	46/18870	0.00046743	0.00724292	0.00548719	SEMA3D/SEMA7A/MAP2/SEMA3B/SEMA3A/DIP2B/NRP1	7
GO:0071675	regulation of mononuclear cell migration	12/579	125/18870	0.000468537	0.00724292	0.00548719	TNFSF18/TNF/CCL4/SERPINE1/THBS1/CCL2/CORO1A/RIPK3/ADAM17/PTK2B/MSN/WASL	12
GO:0071384	cellular response to corticosteroid stimulus	8/579	60/18870	0.000469885	0.00724292	0.00548719	EDN1/GJB2/ZFP36/ASS1/PCK2/ANXA1/SRD5A1/SGK1	8
GO:0043534	blood vessel endothelial cell migration	15/579	181/18870	0.000479402	0.00731857	0.0055445	FGF2/TNF/NR4A1/KLF4/THBS1/EPHA2/GADD45A/VEGFC/PPARG/FGFBP1/HIF1A/ADAM17/NRP1/PTK2B/ANXA1	15
GO:0045580	regulation of T cell differentiation	15/579	181/18870	0.000479402	0.00731857	0.0055445	IFNB1/TNFSF18/IL27/CD83/IL23A/RIPK2/CARD11/NFKBID/JUNB/PTPN2/MALT1/ACTB/PRELID1/ANXA1/VSIR	15
GO:0046631	alpha-beta T cell activation	15/579	181/18870	0.000479402	0.00731857	0.0055445	TNFSF18/IL6/IL27/CD83/IL23A/RIPK2/SOCS3/CARD11/NFKBID/JUNB/ARG2/MALT1/JAK1/ANXA1/VSIR	15
GO:0001933	negative regulation of protein phosphorylation	21/579	304/18870	0.000485878	0.00739373	0.00560145	IL1B/SOCS3/DKK1/RGS2/ERRFI1/TRIB1/GADD45A/PPARG/DAB2IP/DUSP6/SFN/CDKN1A/OCLN/NCK1/MICAL1/PTPN2/DUSP7/PRNP/DNAJA1/PDE4D/HEG1	21
GO:0032306	regulation of prostaglandin secretion	4/579	13/18870	0.000502889	0.00754515	0.00571616	IL1A/IL1B/EDN1/PTGES	4
GO:0032308	positive regulation of prostaglandin secretion	4/579	13/18870	0.000502889	0.00754515	0.00571616	IL1A/IL1B/EDN1/PTGES	4
GO:0051918	negative regulation of fibrinolysis	4/579	13/18870	0.000502889	0.00754515	0.00571616	SERPINE1/THBS1/PLAU/USF1	4
GO:0070486	leukocyte aggregation	4/579	13/18870	0.000502889	0.00754515	0.00571616	IL1B/S100A8/S100A9/MSN	4
GO:0002688	regulation of leukocyte chemotaxis	12/579	126/18870	0.000503749	0.00754515	0.00571616	TNFSF18/IL6/CCL4/EDN1/IL23A/SERPINE1/THBS1/CCL2/DPP4/VEGFC/ADAM17/PTK2B	12
GO:0060485	mesenchyme development	22/579	327/18870	0.000515354	0.00769477	0.00582951	IL6/SP6/IL1B/SEMA3D/EDN1/SEMA7A/GATA4/DKK1/SOX9/MYC/PHLDB2/EDNRA/DAB2IP/SEMA3B/PRICKLE1/PDPN/SEMA3A/HIF1A/BMPR2/NRP1/ZNF750/EPB41L5	22
GO:0001935	endothelial cell proliferation	16/579	202/18870	0.000519652	0.00771632	0.00584584	FGF2/TNF/NR4A1/THBS1/CCL2/EPHA2/VEGFC/PPARG/LIPA/FGFBP1/F3/HIF1A/ADAM17/BMPR2/NRP1/CAV2	16
GO:0035967	cellular response to topologically incorrect protein	11/579	109/18870	0.000523104	0.00771632	0.00584584	STC2/PPP1R15A/HSPB8/DAB2IP/AKIRIN2/NCK1/PTPN2/ATF4/RHBDD1/HSPA5/CCND1	11
GO:0043372	positive regulation of CD4-positive, alpha-beta T cell differentiation	6/579	34/18870	0.000525708	0.00771632	0.00584584	CD83/IL23A/RIPK2/NFKBID/MALT1/ANXA1	6
GO:0048841	regulation of axon extension involved in axon guidance	6/579	34/18870	0.000525708	0.00771632	0.00584584	SEMA3D/SEMA7A/SEMA3B/SEMA3A/BMPR2/NRP1	6
GO:0048010	vascular endothelial growth factor receptor signaling pathway	8/579	61/18870	0.000526517	0.00771632	0.00584584	IL1B/ITGA5/VEGFC/DAB2IP/SRC/HIF1A/NRP1/PTK2B	8
GO:0090497	mesenchymal cell migration	8/579	61/18870	0.000526517	0.00771632	0.00584584	SEMA3D/EDN1/SEMA7A/EDNRA/SEMA3B/SEMA3A/HIF1A/NRP1	8
GO:1903706	regulation of hemopoiesis	26/579	417/18870	0.000534578	0.00779318	0.00590406	IFNB1/TNFSF18/TNF/IL27/CD83/IL23A/RIPK2/CARD11/FSTL3/TRIB1/MYC/GPR68/NFKBID/JUNB/ZFP36/RIPK1/HIF1A/PGLYRP3/PTPN2/MALT1/ACTB/PRELID1/PTK2B/ANXA1/VSIR/EIF6	26
GO:0061008	hepaticobiliary system development	13/579	145/18870	0.000535034	0.00779318	0.00590406	TNF/IL6/SOX9/SLC7A5/LSR/LIPA/CLDN1/ASS1/TGFA/PCK2/ANXA1/SRD5A1/CCND1	13
GO:0043373	CD4-positive, alpha-beta T cell lineage commitment	5/579	23/18870	0.000568448	0.00822954	0.00623465	TNFSF18/IL6/IL23A/SOCS3/JAK1	5
GO:0060252	positive regulation of glial cell proliferation	5/579	23/18870	0.000568448	0.00822954	0.00623465	TNF/IL6/IL1B/SLC7A5/VEGFC	5
GO:0032731	positive regulation of interleukin-1 beta production	8/579	62/18870	0.000588549	0.00847638	0.00642166	TNF/IL6/RIPK2/PANX1/MALT1/TRIM16/GSDMD/FZD5	8
GO:0016485	protein processing	18/579	245/18870	0.000589058	0.00847638	0.00642166	RIPK2/ADAM19/SERPINE1/ASPRV1/THBS1/PLAU/DPP4/KLK6/CARD16/SRC/F3/ADAM17/PRNP/CASP7/XIAP/RHBDD1/VSIR/S100A10	18
GO:0002443	leukocyte mediated immunity	28/579	466/18870	0.000594361	0.00852694	0.00645996	IFNB1/TNF/IL6/IL1B/SH2D1B/FGR/CLCF1/RAET1L/IL23A/TICAM1/SERPINB9/UNC13D/CORO1A/ARID5A/ANXA3/ULBP2/PVR/RIPK3/CD177/ADAM17/MALT1/RAET1G/ADGRE2/PARP3/SERPINB4/NBN/FZD5/IL20RB	28
GO:0030195	negative regulation of blood coagulation	7/579	48/18870	0.000609895	0.0086974	0.0065891	EDN1/SERPINB2/SERPINE1/THBS1/PLAU/SH2B3/USF1	7
GO:0042088	T-helper 1 type immune response	7/579	48/18870	0.000609895	0.0086974	0.0065891	IL1B/IL27/IL1RL1/IL23A/RIPK2/ARID5A/ANXA1	7
GO:0070665	positive regulation of leukocyte proliferation	14/579	166/18870	0.000614946	0.00873751	0.00661949	IL6/IL1A/IL1B/CLCF1/IL23A/RIPK2/TICAM1/VCAM1/CARD11/CORO1A/PELI1/CDKN1A/NCK1/ANXA1	14
GO:0030947	regulation of vascular endothelial growth factor receptor signaling pathway	6/579	35/18870	0.000618211	0.00873751	0.00661949	IL1B/ITGA5/VEGFC/DAB2IP/HIF1A/NRP1	6
GO:0070633	transepithelial transport	6/579	35/18870	0.000618211	0.00873751	0.00661949	EDN1/BEST1/RHCG/ACTB/OSTM1/ACTG1	6
GO:1990266	neutrophil migration	12/579	129/18870	0.000623026	0.0087795	0.0066513	IL1A/IL1B/CCL4/EDN1/IL23A/PDE4B/CCL2/S100A8/DPP4/S100A9/CD177/PPIB	12
GO:0046209	nitric oxide metabolic process	9/579	78/18870	0.000628031	0.00882393	0.00668496	TNF/IL1B/EDN1/TICAM1/KLF4/ARG2/ASS1/PTK2B/CYB5B	9
GO:0038061	non-canonical NF-kappaB signal transduction	13/579	148/18870	0.000649964	0.00910523	0.00689807	TNF/IL1B/EDN1/NFKB2/RTKN2/IL23A/SPHK1/RIPK1/RIPK3/CHI3L1/MALT1/BIRC2/CYLD	13
GO:0010573	vascular endothelial growth factor production	8/579	63/18870	0.000656353	0.00916777	0.00694545	TNF/IL6/IL1A/IL1B/GATA4/HIF1A/ATF4/HPSE	8
GO:0030203	glycosaminoglycan metabolic process	11/579	112/18870	0.000658871	0.00917604	0.00695171	FGF2/IL1B/EDNRA/GALNT5/HAS3/CHSY1/PGLYRP4/B3GNT2/PGLYRP3/ST3GAL1/HPSE	11
GO:0010595	positive regulation of endothelial cell migration	12/579	130/18870	0.000667702	0.00927191	0.00702435	FGF2/EDN1/THBS1/VEGFC/ANXA3/FGFBP1/HIF1A/ADAM17/NRP1/PTK2B/ANXA1/RIN2	12
GO:0098792	xenophagy	4/579	14/18870	0.000687037	0.00945774	0.00716513	RIPK2/LGALS8/CALCOCO2/TBK1	4
GO:1902287	semaphorin-plexin signaling pathway involved in axon guidance	4/579	14/18870	0.000687037	0.00945774	0.00716513	EDN1/EDNRA/PLXNA2/NRP1	4
GO:2001057	reactive nitrogen species metabolic process	9/579	79/18870	0.000689874	0.00945774	0.00716513	TNF/IL1B/EDN1/TICAM1/KLF4/ARG2/ASS1/PTK2B/CYB5B	9
GO:0050768	negative regulation of neurogenesis	13/579	149/18870	0.000692622	0.00945774	0.00716513	TNF/IL6/IL1B/SEMA3D/SEMA7A/MAP2/SEMA3B/ID4/SEMA3A/DIP2B/DNAJB11/NRP1/SPART	13
GO:0070266	necroptotic process	7/579	49/18870	0.000692998	0.00945774	0.00716513	TNF/PELI1/RIPK1/RIPK3/ITPK1/BIRC2/CYLD	7
GO:1900047	negative regulation of hemostasis	7/579	49/18870	0.000692998	0.00945774	0.00716513	EDN1/SERPINB2/SERPINE1/THBS1/PLAU/SH2B3/USF1	7
GO:0002690	positive regulation of leukocyte chemotaxis	10/579	96/18870	0.000723573	0.0098468	0.00745988	TNFSF18/IL6/CCL4/EDN1/IL23A/SERPINE1/THBS1/VEGFC/ADAM17/PTK2B	10
GO:2001244	positive regulation of intrinsic apoptotic signaling pathway	8/579	64/18870	0.000730316	0.00991025	0.00750795	IL19/BBC3/S100A8/MYC/NCK1/S100A9/RIPK3/PTPN2	8
GO:0097191	extrinsic apoptotic signaling pathway	17/579	229/18870	0.00073733	0.009977	0.00755851	TNF/IL1A/IL1B/G0S2/IL19/SERPINE1/THBS1/TNFRSF12A/DAB2IP/TMBIM1/SRC/RIPK1/NRP1/CYLD/DEDD/PDIA3/ITGA6	17
GO:0032409	regulation of transporter activity	19/579	271/18870	0.000742442	0.0100177	0.00758936	EDN1/FXYD6/PDE4B/FXYD5/CCL2/EDNRA/PPARG/MMP9/HOMER1/RIPK1/ACTB/PRNP/KCNS1/SLC6A9/PDE4D/CTTNBP2NL/GSTO1/PTK2B/SGK1	19
GO:0010038	response to metal ion	23/579	359/18870	0.00076208	0.0102536	0.0077681	IL1A/EDN1/SLC39A8/VCAM1/THBS1/S100A8/CLIC4/CPNE5/MMP9/JUNB/HOMER1/NEK7/CLDN1/SLC30A4/S100A16/HIF1A/TFAP2A/ASS1/CPNE8/PRNP/ATF4/PTK2B/ENTPD6	23
GO:0071385	cellular response to glucocorticoid stimulus	7/579	50/18870	0.000784819	0.0105035	0.00795739	EDN1/GJB2/ZFP36/ASS1/PCK2/ANXA1/SRD5A1	7
GO:1903035	negative regulation of response to wounding	10/579	97/18870	0.000785062	0.0105035	0.00795739	FGF2/TNF/EDN1/SERPINB2/SERPINE1/THBS1/PLAU/SH2B3/PHLDB2/USF1	10
GO:2000117	negative regulation of cysteine-type endopeptidase activity	8/579	65/18870	0.000810841	0.010818	0.00819568	TNF/KLF4/THBS1/CARD16/MMP9/SFN/SRC/XIAP	8
GO:0050729	positive regulation of inflammatory response	13/579	152/18870	0.000835004	0.0111093	0.00841633	TNFSF18/TNF/IL6/IL1B/IL1RL1/IL23A/TNIP1/SERPINE1/S100A8/OSMR/RIPK1/S100A9/GSDMD	13
GO:0002363	alpha-beta T cell lineage commitment	5/579	25/18870	0.000853214	0.0113199	0.00857592	TNFSF18/IL6/IL23A/SOCS3/JAK1	5
GO:0045619	regulation of lymphocyte differentiation	16/579	212/18870	0.000876198	0.0115926	0.00878247	IFNB1/TNFSF18/IL27/CD83/IL23A/RIPK2/CARD11/NFKBID/JUNB/PGLYRP3/PTPN2/MALT1/ACTB/PRELID1/ANXA1/VSIR	16
GO:0031345	negative regulation of cell projection organization	15/579	192/18870	0.000884747	0.0116465	0.00882332	SEMA3D/SEMA7A/DKK1/MAP2/ITGA3/DENND5A/SEMA3B/ZNF296/SEMA3A/TACSTD2/LPAR1/PRNP/DIP2B/NRP1/SPART	15
GO:0010332	response to gamma radiation	7/579	51/18870	0.00088599	0.0116465	0.00882332	IL1A/MYC/CDKN1A/CHEK2/TLK2/DCUN1D3/BRCA2	7
GO:0043535	regulation of blood vessel endothelial cell migration	13/579	153/18870	0.000887609	0.0116465	0.00882332	FGF2/TNF/KLF4/THBS1/EPHA2/GADD45A/VEGFC/PPARG/FGFBP1/HIF1A/ADAM17/NRP1/ANXA1	13
GO:0050771	negative regulation of axonogenesis	8/579	66/18870	0.000898345	0.0117228	0.00888111	SEMA3D/SEMA7A/MAP2/SEMA3B/SEMA3A/DIP2B/NRP1/SPART	8
GO:0061180	mammary gland epithelium development	8/579	66/18870	0.000898345	0.0117228	0.00888111	FGF2/AREG/EPHA2/SRC/BRCA2/IRF6/HIF1A/CCND1	8
GO:0007260	tyrosine phosphorylation of STAT protein	9/579	82/18870	0.000905835	0.0117561	0.00890636	IFNL4/TNFSF18/TNF/IL6/CLCF1/IL23A/SOCS3/PTPN2/JAK1	9
GO:0014032	neural crest cell development	9/579	82/18870	0.000905835	0.0117561	0.00890636	SEMA3D/EDN1/SEMA7A/SOX9/EDNRA/SEMA3B/SEMA3A/HIF1A/NRP1	9
GO:0042303	molting cycle	11/579	117/18870	0.000949761	0.0122594	0.00928763	TNF/DKK4/FST/DKK1/SOX9/KRT17/FERMT1/CDH3/KRT16/KRT14/HPSE	11
GO:0042633	hair cycle	11/579	117/18870	0.000949761	0.0122594	0.00928763	TNF/DKK4/FST/DKK1/SOX9/KRT17/FERMT1/CDH3/KRT16/KRT14/HPSE	11
GO:0002369	T cell cytokine production	6/579	38/18870	0.000972747	0.0123882	0.00938524	IFNB1/IL6/IL1B/ARID5A/MALT1/FZD5	6
GO:0002724	regulation of T cell cytokine production	6/579	38/18870	0.000972747	0.0123882	0.00938524	IFNB1/IL6/IL1B/ARID5A/MALT1/FZD5	6
GO:0035633	maintenance of blood-brain barrier	6/579	38/18870	0.000972747	0.0123882	0.00938524	IL6/LSR/OCLN/CLDN1/ACTB/ACTG1	6
GO:0048846	axon extension involved in axon guidance	6/579	38/18870	0.000972747	0.0123882	0.00938524	SEMA3D/SEMA7A/SEMA3B/SEMA3A/BMPR2/NRP1	6
GO:1902284	neuron projection extension involved in neuron projection guidance	6/579	38/18870	0.000972747	0.0123882	0.00938524	SEMA3D/SEMA7A/SEMA3B/SEMA3A/BMPR2/NRP1	6
GO:0002573	myeloid leukocyte differentiation	17/579	235/18870	0.000982589	0.0124802	0.00945492	TNF/IL1RL1/IL23A/SNX10/FSTL3/TRIB1/MYC/EPHA2/GPR68/PPARG/MMP9/JUNB/SRC/RIPK1/ITGB8/PTPN2/OSTM1	17
GO:0001655	urogenital system development	8/579	67/18870	0.000993258	0.0125316	0.0094939	SOX9/ALOX15B/PAX8/ID4/SERPINB5/FRS2/ANXA1/SRD5A1	8
GO:0070301	cellular response to hydrogen peroxide	8/579	67/18870	0.000993258	0.0125316	0.0094939	IL6/EDN1/SPHK1/SRC/RIPK1/RIPK3/SETX/ANXA1	8
GO:0050819	negative regulation of coagulation	7/579	52/18870	0.000997164	0.0125316	0.0094939	EDN1/SERPINB2/SERPINE1/THBS1/PLAU/SH2B3/USF1	7
GO:1904707	positive regulation of vascular associated smooth muscle cell proliferation	7/579	52/18870	0.000997164	0.0125316	0.0094939	FGF2/TNF/EDN1/MMP9/ADAMTS1/SRC/FRS2	7
GO:0009615	response to virus	26/579	436/18870	0.00102669	0.0127422	0.00965342	IFNL4/IFNB1/TNF/IL6/IL1B/CCL4/FGR/IL27/GBP7/IL23A/TICAM1/APOBEC3B/UNC13D/IFNGR2/ITGB8/NCK1/RIPK3/TRIM26/HIF1A/NT5C2/AZI2/JAK1/LGALS8/IRF2/TANK/TBK1	26
GO:0002726	positive regulation of T cell cytokine production	5/579	26/18870	0.00102997	0.0127422	0.00965342	IL6/IL1B/ARID5A/MALT1/FZD5	5
GO:0006929	substrate-dependent cell migration	5/579	26/18870	0.00102997	0.0127422	0.00965342	VEGFC/NCK1/NRP1/CD2AP/EPB41L5	5
GO:0043369	CD4-positive or CD8-positive, alpha-beta T cell lineage commitment	5/579	26/18870	0.00102997	0.0127422	0.00965342	TNFSF18/IL6/IL23A/SOCS3/JAK1	5
GO:0051894	positive regulation of focal adhesion assembly	5/579	26/18870	0.00102997	0.0127422	0.00965342	MAP4K4/COL16A1/NRP1/EPB41L5/S100A10	5
GO:0070102	interleukin-6-mediated signaling pathway	5/579	26/18870	0.00102997	0.0127422	0.00965342	IL6/SRC/RIPK1/PTPN2/JAK1	5
GO:0050767	regulation of neurogenesis	24/579	390/18870	0.001033	0.0127466	0.00965677	FGF2/TNF/IL6/IL1B/SEMA3D/SEMA7A/CLCF1/SLC7A5/VEGFC/MAP2/EGR2/SEMA3B/ID4/PLXNA2/SEMA3A/MAP3K13/HIF1A/BMPR2/DIP2B/DNAJB11/NRP1/SPART/S100A10/BHLHE40	24
GO:0048754	branching morphogenesis of an epithelial tube	13/579	156/18870	0.00106238	0.0130752	0.00990571	FGF2/TNF/EDN1/SOX9/AREG/MYC/CLIC4/EPHA2/EDNRA/PAX8/SRC/TACSTD2/NRP1	13
GO:0006959	humoral immune response	18/579	258/18870	0.0010709	0.0131462	0.00995946	IFNB1/TNF/IL6/PDCD1/IL1B/SPRR2A/DEFB1/IL36RN/DEFB4A/CD83/KRT6A/KLK7/CCL2/PI3/S100A9/PGLYRP4/PGLYRP3/BLNK	18
GO:0042542	response to hydrogen peroxide	10/579	101/18870	0.00107557	0.0131696	0.00997719	IL6/EDN1/SPHK1/AREG/SRC/RIPK1/RIPK3/SETX/PTK2B/ANXA1	10
GO:0043409	negative regulation of MAPK cascade	14/579	176/18870	0.00109138	0.0133089	0.0100828	IL1B/DUSP5/TNIP1/RGS2/MYC/SH2B3/PPARG/DAB2IP/DUSP6/PTPN2/DUSP7/DNAJA1/TAOK3/CYLD	14
GO:1904892	regulation of receptor signaling pathway via STAT	11/579	119/18870	0.00109254	0.0133089	0.0100828	IFNB1/TNF/IL6/GBP7/IL23A/SOCS3/SH2B3/GADD45A/PPARG/PTPN2/PTK2B	11
GO:2000379	positive regulation of reactive oxygen species metabolic process	8/579	68/18870	0.00109603	0.0133173	0.0100891	THBS1/GADD45A/CDKN1A/RIPK1/DUOXA1/RIPK3/CD177/PTK2B	8
GO:0045058	T cell selection	7/579	53/18870	0.00111902	0.0135078	0.0102334	TNFSF18/IL6/IL23A/SOCS3/CARD11/PTPN2/JAK1	7
GO:2001238	positive regulation of extrinsic apoptotic signaling pathway	7/579	53/18870	0.00111902	0.0135078	0.0102334	TNF/G0S2/THBS1/TNFRSF12A/RIPK1/CYLD/PDIA3	7
GO:0071548	response to dexamethasone	6/579	39/18870	0.00112021	0.0135078	0.0102334	EDN1/GJB2/CLDN1/ASS1/PCK2/SRD5A1	6
GO:0010212	response to ionizing radiation	12/579	138/18870	0.00113135	0.0136076	0.0103091	IL1A/VCAM1/MYC/GADD45A/CDKN1A/CHEK2/TLK2/DCUN1D3/BRCA2/ANXA1/DCLRE1C/TANK	12
GO:0001558	regulation of cell growth	25/579	417/18870	0.0011821	0.0141467	0.0107174	SEMA3D/EDN1/SEMA7A/SPHK1/KRT17/RGS2/S100A8/CPNE5/MAP2/SEMA3B/SFN/CDKN1A/DCUN1D3/JADE2/S100A9/SEMA3A/MAP3K13/OSGIN1/ADAM17/BMPR2/DIP2B/NRP1/PTK2B/SPART/SGK1	25
GO:0048588	developmental cell growth	17/579	239/18870	0.00118211	0.0141467	0.0107174	SEMA3D/EDN1/SEMA7A/GATA4/SOX9/RGS2/EDNRA/CPNE5/MAP2/SEMA3B/PRICKLE1/SEMA3A/MAP3K13/BMPR2/DIP2B/NRP1/SPART	17
GO:0048532	anatomical structure arrangement	4/579	16/18870	0.00118962	0.0141655	0.0107317	EGR2/TFAP2A/NRP1/HSPA5	4
GO:2000318	positive regulation of T-helper 17 type immune response	4/579	16/18870	0.00118962	0.0141655	0.0107317	IL23A/ARID5A/NFKBID/MALT1	4
GO:2000401	regulation of lymphocyte migration	8/579	69/18870	0.00120711	0.0143378	0.0108622	CCL4/CCL2/CORO1A/RIPK3/ADAM17/PTK2B/MSN/WASL	8
GO:0032740	positive regulation of interleukin-17 production	5/579	27/18870	0.0012325	0.0145019	0.0109866	IL6/IL23A/SPHK1/SLC7A5/ARID5A	5
GO:0042730	fibrinolysis	5/579	27/18870	0.0012325	0.0145019	0.0109866	SERPINB2/SERPINE1/THBS1/PLAU/USF1	5
GO:0060384	innervation	5/579	27/18870	0.0012325	0.0145019	0.0109866	EDN1/VCAM1/EDNRA/SEMA3A/NRP1	5
GO:0042326	negative regulation of phosphorylation	21/579	327/18870	0.0012331	0.0145019	0.0109866	IL1B/SOCS3/DKK1/RGS2/ERRFI1/TRIB1/GADD45A/PPARG/DAB2IP/DUSP6/SFN/CDKN1A/OCLN/NCK1/MICAL1/PTPN2/DUSP7/PRNP/DNAJA1/PDE4D/HEG1	21
GO:0048675	axon extension	11/579	121/18870	0.00125257	0.0146946	0.0111325	SEMA3D/EDN1/SEMA7A/EDNRA/MAP2/SEMA3B/SEMA3A/MAP3K13/BMPR2/DIP2B/NRP1	11
GO:0046777	protein autophosphorylation	15/579	199/18870	0.00127084	0.0148722	0.0112671	FGR/ERRFI1/VEGFC/MARK2/SRC/CHEK2/RIPK1/RIPK3/MAP3K13/RAP2C/TAOK3/PTK2B/NBN/UHMK1/SMG1	15
GO:0010977	negative regulation of neuron projection development	12/579	140/18870	0.00128177	0.0149188	0.0113024	SEMA3D/SEMA7A/DKK1/MAP2/DENND5A/SEMA3B/ZNF296/SEMA3A/LPAR1/DIP2B/NRP1/SPART	12
GO:0043368	positive T cell selection	6/579	40/18870	0.00128422	0.0149188	0.0113024	TNFSF18/IL6/IL23A/SOCS3/PTPN2/JAK1	6
GO:0070232	regulation of T cell apoptotic process	6/579	40/18870	0.00128422	0.0149188	0.0113024	PDCD1/ARG2/RIPK3/HIF1A/PRELID1/ST3GAL1	6
GO:0010720	positive regulation of cell development	26/579	444/18870	0.00133023	0.0154158	0.0116789	FGF2/TNF/IL6/IL1B/SEMA7A/CLCF1/CD83/IL23A/RIPK2/SLC7A5/TRIB1/GPR68/NFKBID/VEGFC/EGR2/ID4/PLXNA2/RIPK1/MAP3K13/HIF1A/MALT1/ACTB/BMPR2/NRP1/ANXA1/VSIR	26
GO:0018209	peptidyl-serine modification	20/579	308/18870	0.00139815	0.0161635	0.0122454	IFNB1/TNF/IL6/RIPK2/DKK1/GADD45A/MARK2/NEK7/TLK2/RIPK1/NCK1/MAP3K13/STK38L/PDE4D/GALNT3/TOP1/UHMK1/SMG1/TBK1/SGK1	20
GO:0045936	negative regulation of phosphate metabolic process	23/579	376/18870	0.00140966	0.0162572	0.0123164	TNF/IL1B/SOCS3/DKK1/RGS2/ERRFI1/PPP1R15A/TRIB1/GADD45A/PPARG/DAB2IP/DUSP6/SFN/CDKN1A/OCLN/NCK1/MICAL1/PTPN2/DUSP7/PRNP/DNAJA1/PDE4D/HEG1	23
GO:0002065	columnar/cuboidal epithelial cell differentiation	11/579	123/18870	0.00143138	0.0164678	0.0124759	FGF2/GATA4/FST/SERPINE1/SOX9/KLF4/SRC/CDKN1A/HIF1A/FZD5/SPDEF	11
GO:0040013	negative regulation of locomotion	25/579	423/18870	0.0014398	0.0165126	0.0125099	FGF2/TNF/SEMA3D/SEMA7A/SERPINE1/KLF4/THBS1/CCL2/TRIB1/DPP4/CLIC4/ALOX15B/PHLDB2/GADD45A/PPARG/DAB2IP/SEMA3B/SEMA3A/KRT16/TACSTD2/PTPN2/RAP2C/NRP1/WASL/ARRDC3	25
GO:0042102	positive regulation of T cell proliferation	10/579	105/18870	0.0014486	0.0165126	0.0125099	IL6/IL1A/IL1B/IL23A/RIPK2/VCAM1/CARD11/CORO1A/NCK1/ANXA1	10
GO:0006979	response to oxidative stress	24/579	400/18870	0.00145435	0.0165126	0.0125099	IL6/IL1A/EDN1/PLK3/STC2/SPHK1/CPEB2/AREG/EDNRA/MMP9/GJB2/SRC/NR4A2/RIPK1/AIFM2/RIPK3/KAT2B/SETX/HIF1A/PRNP/ATF4/PTK2B/ANXA1/CYB5B	24
GO:0010563	negative regulation of phosphorus metabolic process	23/579	377/18870	0.00145929	0.0165126	0.0125099	TNF/IL1B/SOCS3/DKK1/RGS2/ERRFI1/PPP1R15A/TRIB1/GADD45A/PPARG/DAB2IP/DUSP6/SFN/CDKN1A/OCLN/NCK1/MICAL1/PTPN2/DUSP7/PRNP/DNAJA1/PDE4D/HEG1	23
GO:0015732	prostaglandin transport	5/579	28/18870	0.00146301	0.0165126	0.0125099	IL1A/IL1B/EDN1/SLCO4A1/PTGES	5
GO:0048843	negative regulation of axon extension involved in axon guidance	5/579	28/18870	0.00146301	0.0165126	0.0125099	SEMA3D/SEMA7A/SEMA3B/SEMA3A/NRP1	5
GO:0070423	nucleotide-binding oligomerization domain containing signaling pathway	5/579	28/18870	0.00146301	0.0165126	0.0125099	RIPK2/BIRC2/XIAP/CYLD/NAGK	5
GO:0090594	inflammatory response to wounding	5/579	28/18870	0.00146301	0.0165126	0.0125099	TNF/IL6/IL1A/PPARG/HIF1A	5
GO:0060560	developmental growth involved in morphogenesis	17/579	244/18870	0.00147891	0.0166526	0.0126159	SEMA3D/EDN1/SEMA7A/SOX9/AREG/EDNRA/CPNE5/MAP2/SEMA3B/PRICKLE1/SEMA3A/MAP3K13/BMPR2/DIP2B/NRP1/SPART/EPB41L5	17
GO:0031346	positive regulation of cell projection organization	22/579	355/18870	0.00150561	0.0169038	0.0128063	SEMA7A/RAB8B/CDC42EP1/EPS8L1/RGS2/EHD1/ITGA3/DAB2IP/MARK2/PLXNA2/SRC/OCLN/NCK1/S100A9/KAT2B/MAP3K13/SETX/BMPR2/NRP1/PTK2B/WASL/ITGA6	22
GO:0051047	positive regulation of secretion	20/579	310/18870	0.00151032	0.0169038	0.0128063	IL1A/IL1B/FGR/EDN1/RAB8B/UNC13D/S100A8/GPR68/VEGFC/PPARG/PTGES/LRRC8A/CD177/HIF1A/ANO1/PCK2/VSNL1/CD2AP/ACSL4/S100A10	20
GO:0032310	prostaglandin secretion	4/579	17/18870	0.0015182	0.0169038	0.0128063	IL1A/IL1B/EDN1/PTGES	4
GO:1903729	regulation of plasma membrane organization	4/579	17/18870	0.0015182	0.0169038	0.0128063	ASAP1/CASP7/WASL/S100A10	4
GO:1903532	positive regulation of secretion by cell	19/579	288/18870	0.00151897	0.0169038	0.0128063	IL1A/IL1B/FGR/EDN1/RAB8B/UNC13D/GPR68/VEGFC/PPARG/PTGES/LRRC8A/CD177/HIF1A/ANO1/PCK2/VSNL1/CD2AP/ACSL4/S100A10	19
GO:0032526	response to retinoic acid	10/579	106/18870	0.00155662	0.0172423	0.0130627	TNF/DKK1/SOX9/KLF4/GJB2/SETX/GJB3/PTK2B/TRIM16/GDAP1	10
GO:0046425	regulation of receptor signaling pathway via JAK-STAT	10/579	106/18870	0.00155662	0.0172423	0.0130627	IFNB1/TNF/IL6/GBP7/IL23A/SOCS3/SH2B3/GADD45A/PTPN2/PTK2B	10
GO:0030307	positive regulation of cell growth	13/579	163/18870	0.00158435	0.0175088	0.0132645	EDN1/SEMA7A/SPHK1/KRT17/S100A8/CPNE5/SFN/S100A9/MAP3K13/ADAM17/BMPR2/NRP1/PTK2B	13
GO:0070527	platelet aggregation	8/579	72/18870	0.00159503	0.017586	0.013323	IL6/F2RL3/SH2B3/PDPN/MYL12A/ACTB/ACTG1/PDIA3	8
GO:0051348	negative regulation of transferase activity	16/579	225/18870	0.00163362	0.0179699	0.0136139	IL1B/RGS2/ERRFI1/TRIB1/GADD45A/PPARG/DAB2IP/TINF2/SFN/SRC/CDKN1A/ZFP36/DUSP7/DNAJA1/PARP3/HEG1	16
GO:0071634	regulation of transforming growth factor beta production	6/579	42/18870	0.00166662	0.0181936	0.0137833	THBS1/FERMT1/CDH3/ITGB8/HIF1A/CD2AP	6
GO:0140467	integrated stress response signaling	6/579	42/18870	0.00166662	0.0181936	0.0137833	PPP1R15A/JUNB/NCK1/PTPN2/ATF4/HSPA5	6
GO:0002526	acute inflammatory response	10/579	107/18870	0.00167109	0.0181936	0.0137833	TNF/IL6/IL1A/IL1B/PTGES/OSMR/LIPA/F3/ASS1/IL20RB	10
GO:0030593	neutrophil chemotaxis	10/579	107/18870	0.00167109	0.0181936	0.0137833	IL1B/CCL4/EDN1/IL23A/PDE4B/CCL2/S100A8/DPP4/S100A9/PPIB	10
GO:0001818	negative regulation of cytokine production	23/579	381/18870	0.00167306	0.0181936	0.0137833	IFNB1/TNF/IL6/GBP7/IL36RN/IL1RL1/CD83/IL23A/KLF4/THBS1/SERPINB1/EPHA2/CARD16/CDH3/ZFP36/ARG2/PGLYRP3/PRNP/CYLD/ANXA1/CD2AP/VSIR/IL20RB	23
GO:0045926	negative regulation of growth	17/579	247/18870	0.00168552	0.0182873	0.0138543	SEMA3D/SEMA7A/STC2/RGS2/ALOX15B/GDF15/MAP2/SEMA3B/CDKN1A/DCUN1D3/SEMA3A/OSGIN1/HIF1A/BMPR2/DIP2B/NRP1/SPART	17
GO:0070372	regulation of ERK1 and ERK2 cascade	20/579	313/18870	0.00169291	0.0183258	0.0138835	FGF2/TNF/IL1A/IL1B/CCL4/SEMA7A/GATA4/RIPK2/TNIP1/CCL2/EPHA2/DAB2IP/DUSP6/SRC/CHI3L1/SHC1/PTPN2/NRP1/PTK2B/FRS2	20
GO:0050777	negative regulation of immune response	15/579	205/18870	0.00170625	0.0184283	0.0139612	IFNB1/TNFSF18/PDCD1/FGR/IL1RL1/SERPINB9/PPARG/SRC/ARG2/PGLYRP3/PTPN2/PARP3/SERPINB4/ANXA1/IL20RB	15
GO:0035872	nucleotide-binding domain, leucine rich repeat containing receptor signaling pathway	5/579	29/18870	0.00172375	0.0185332	0.0140407	RIPK2/BIRC2/XIAP/CYLD/NAGK	5
GO:0097421	liver regeneration	5/579	29/18870	0.00172375	0.0185332	0.0140407	TNF/IL6/SLC7A5/CLDN1/CCND1	5
GO:2000027	regulation of animal organ morphogenesis	11/579	126/18870	0.00173838	0.0186273	0.0141119	FGF2/TNF/SP6/EDN1/DKK1/SOX9/GRHL3/PAX8/PRICKLE1/TACSTD2/FRS2	11
GO:0032732	positive regulation of interleukin-1 production	8/579	73/18870	0.00174423	0.0186273	0.0141119	TNF/IL6/RIPK2/PANX1/MALT1/TRIM16/GSDMD/FZD5	8
GO:0045109	intermediate filament organization	8/579	73/18870	0.00174423	0.0186273	0.0141119	KRT6B/KRT17/KRT75/KRT6A/KRT6C/KRT16/KRT14/KRT7	8
GO:0032956	regulation of actin cytoskeleton organization	21/579	337/18870	0.0017849	0.019019	0.0144087	IL1A/EDN1/CDC42EP1/CORO1A/PHLDB2/GRHL3/ARHGAP17/NCK1/PLEKHG2/TMSB10/WASHC4/TACSTD2/CAPG/LPAR1/ACTG1/NRP1/PTK2B/CD2AP/RHOG/LIMA1/S100A10	21
GO:0044703	multi-organism reproductive process	15/579	206/18870	0.00178971	0.0190277	0.0144153	IL1B/EDN1/STC2/ITGA5/RGS2/ITGA3/MMP9/JUNB/GJB2/COL16A1/CLDN4/BMPR2/DEDD/ACSL4/LNPEP	15
GO:0007565	female pregnancy	14/579	186/18870	0.00184545	0.0195765	0.0148311	IL1B/STC2/ITGA5/RGS2/ITGA3/MMP9/JUNB/GJB2/COL16A1/CLDN4/BMPR2/DEDD/ACSL4/LNPEP	14
GO:0071674	mononuclear cell migration	15/579	207/18870	0.00187655	0.0198623	0.0150475	TNFSF18/TNF/IL6/CCL4/ITGB7/SERPINE1/THBS1/CCL2/CORO1A/RIPK3/ADAM17/PTK2B/ANXA1/MSN/WASL	15
GO:0001946	lymphangiogenesis	4/579	18/18870	0.00190502	0.0199859	0.0151412	EPHA2/VEGFC/PDPN/BMPR2	4
GO:0002827	positive regulation of T-helper 1 type immune response	4/579	18/18870	0.00190502	0.0199859	0.0151412	IL1B/IL23A/RIPK2/ARID5A	4
GO:0010755	regulation of plasminogen activation	4/579	18/18870	0.00190502	0.0199859	0.0151412	SERPINE1/THBS1/PLAU/S100A10	4
GO:0051917	regulation of fibrinolysis	4/579	18/18870	0.00190502	0.0199859	0.0151412	SERPINE1/THBS1/PLAU/USF1	4
GO:0045428	regulation of nitric oxide biosynthetic process	7/579	58/18870	0.00191365	0.0200159	0.0151639	TNF/IL1B/EDN1/TICAM1/KLF4/ASS1/PTK2B	7
GO:0001776	leukocyte homeostasis	10/579	109/18870	0.00192048	0.0200159	0.0151639	IL6/PDE4B/CORO1A/SH2B3/LIPA/RIPK3/HIF1A/ADAM17/ANXA1/IL20RB	10
GO:0061387	regulation of extent of cell growth	10/579	109/18870	0.00192048	0.0200159	0.0151639	SEMA3D/SEMA7A/MAP2/SEMA3B/SEMA3A/MAP3K13/BMPR2/DIP2B/NRP1/SPART	10
GO:0001704	formation of primary germ layer	11/579	128/18870	0.00197141	0.0205018	0.0155321	DUSP5/DKK1/KLF4/ITGA5/LAMA3/EPHA2/ITGA3/MMP9/ETS2/BMPR2/EPB41L5	11
GO:0018105	peptidyl-serine phosphorylation	19/579	295/18870	0.00199774	0.0207303	0.0157052	IFNB1/TNF/IL6/RIPK2/DKK1/GADD45A/MARK2/NEK7/TLK2/RIPK1/NCK1/MAP3K13/STK38L/PDE4D/TOP1/UHMK1/SMG1/TBK1/SGK1	19
GO:1900101	regulation of endoplasmic reticulum unfolded protein response	5/579	30/18870	0.00201699	0.0208846	0.0158221	PPP1R15A/DAB2IP/NCK1/PTPN2/HSPA5	5
GO:0030516	regulation of axon extension	9/579	92/18870	0.00205094	0.0211725	0.0160402	SEMA3D/SEMA7A/MAP2/SEMA3B/SEMA3A/MAP3K13/BMPR2/DIP2B/NRP1	9
GO:0031398	positive regulation of protein ubiquitination	10/579	110/18870	0.00205598	0.0211725	0.0160402	RIPK2/SPHK1/TICAM1/PELI1/PRICKLE1/MALT1/BIRC2/XIAP/HSPA5/ARRDC3	10
GO:0007265	Ras protein signal transduction	21/579	341/18870	0.00205813	0.0211725	0.0160402	FGF2/F2RL3/CDC42EP1/EPS8L1/RRAS2/STMN3/MAP4K4/ITGA3/DAB2IP/PLEKHG5/SRC/CDKN1A/PDPN/ARHGAP17/KPNB1/LPAR1/RAP2C/NRP1/NKIRAS2/HEG1/RHOG	21
GO:0051168	nuclear export	13/579	168/18870	0.00207474	0.0212148	0.0160722	IL1B/EGR2/SFN/RANGAP1/DESI1/NXT2/WASHC4/FYTTD1/MALT1/SMG7/UHMK1/SMG1/EIF6	13
GO:0030968	endoplasmic reticulum unfolded protein response	8/579	75/18870	0.00207561	0.0212148	0.0160722	STC2/PPP1R15A/DAB2IP/NCK1/PTPN2/ATF4/HSPA5/CCND1	8
GO:0120192	tight junction assembly	8/579	75/18870	0.00207561	0.0212148	0.0160722	TNF/EPHA2/LSR/OCLN/CLDN1/CLDN4/ACTG1/FZD5	8
GO:0000082	G1/S transition of mitotic cell cycle	17/579	252/18870	0.00208374	0.0212523	0.0161007	PLK3/KLF4/CCL2/MYC/ADAMTS1/ID4/CDKN1A/CHEK2/DCUN1D3/BCAT1/ADAM17/ACTB/CDK17/BACH1/RBBP8/ANXA1/CCND1	17
GO:0010574	regulation of vascular endothelial growth factor production	7/579	59/18870	0.00211495	0.021433	0.0162375	IL6/IL1A/IL1B/GATA4/HIF1A/ATF4/HPSE	7
GO:0014009	glial cell proliferation	7/579	59/18870	0.00211495	0.021433	0.0162375	TNF/IL6/IL1B/SLC7A5/AREG/VEGFC/PTK2B	7
GO:0060135	maternal process involved in female pregnancy	7/579	59/18870	0.00211495	0.021433	0.0162375	STC2/RGS2/ITGA3/JUNB/GJB2/BMPR2/DEDD	7
GO:0032689	negative regulation of type II interferon production	6/579	44/18870	0.00212979	0.0214919	0.0162822	IL36RN/IL1RL1/PGLYRP3/PRNP/VSIR/IL20RB	6
GO:0070741	response to interleukin-6	6/579	44/18870	0.00212979	0.0214919	0.0162822	IL6/SRC/RIPK1/CHI3L1/PTPN2/JAK1	6
GO:0001942	hair follicle development	9/579	93/18870	0.00221042	0.0222115	0.0168273	TNF/DKK4/FST/DKK1/SOX9/KRT17/FERMT1/CDH3/HPSE	9
GO:1904705	regulation of vascular associated smooth muscle cell proliferation	9/579	93/18870	0.00221042	0.0222115	0.0168273	FGF2/TNF/EDN1/PPARG/MMP9/ADAMTS1/SRC/CDKN1A/FRS2	9
GO:0043536	positive regulation of blood vessel endothelial cell migration	8/579	76/18870	0.00225887	0.0226505	0.0171599	FGF2/THBS1/VEGFC/FGFBP1/HIF1A/ADAM17/NRP1/ANXA1	8
GO:0019058	viral life cycle	20/579	321/18870	0.00227383	0.0227049	0.0172011	IFNB1/TNF/GBP7/ITGB7/APOBEC3B/TNIP1/ITGA5/CCL2/RAB43/DPP4/EPHA2/PCBP1/SLC3A2/CLDN1/USP6NL/PVR/TRIM26/NRP1/CAV2/PPIB	20
GO:0030198	extracellular matrix organization	20/579	321/18870	0.00227383	0.0227049	0.0172011	TNF/IL6/NFKB2/SLC39A8/SOX9/ADAMTSL4/KLK7/DPP4/PHLDB2/FERMT1/HAS3/MMP9/ADAMTS1/COL16A1/WDR72/PRICKLE1/PDPN/COL17A1/SERPINB5/CAV2	20
GO:0010952	positive regulation of peptidase activity	13/579	170/18870	0.00230302	0.0227859	0.0172625	TNF/RIPK2/BBC3/S100A8/MYC/PPARG/F3/S100A9/CLDN4/MALT1/PRELID1/TANK/VSIR	13
GO:0045604	regulation of epidermal cell differentiation	7/579	60/18870	0.00233223	0.0227859	0.0172625	FGF2/ERRFI1/ALOX15B/SFN/ZFP36/KLF7/TRIM16	7
GO:0051785	positive regulation of nuclear division	7/579	60/18870	0.00233223	0.0227859	0.0172625	TNF/IL1A/IL1B/EDN1/EPGN/SPHK1/TGFA	7
GO:0080164	regulation of nitric oxide metabolic process	7/579	60/18870	0.00233223	0.0227859	0.0172625	TNF/IL1B/EDN1/TICAM1/KLF4/ASS1/PTK2B	7
GO:0097300	programmed necrotic cell death	7/579	60/18870	0.00233223	0.0227859	0.0172625	TNF/PELI1/RIPK1/RIPK3/ITPK1/BIRC2/CYLD	7
GO:0001975	response to amphetamine	5/579	31/18870	0.00234504	0.0227859	0.0172625	EDN1/NR4A1/RGS2/EDNRA/NR4A2	5
GO:0035335	peptidyl-tyrosine dephosphorylation	5/579	31/18870	0.00234504	0.0227859	0.0172625	DUSP5/DUSP6/PTPN12/PTPN2/DUSP7	5
GO:0035767	endothelial cell chemotaxis	5/579	31/18870	0.00234504	0.0227859	0.0172625	FGF2/NR4A1/THBS1/PLEKHG5/NRP1	5
GO:0150117	positive regulation of cell-substrate junction organization	5/579	31/18870	0.00234504	0.0227859	0.0172625	MAP4K4/COL16A1/NRP1/EPB41L5/S100A10	5
GO:2000191	regulation of fatty acid transport	5/579	31/18870	0.00234504	0.0227859	0.0172625	IL1A/IL1B/EDN1/THBS1/PTGES	5
GO:0032305	positive regulation of icosanoid secretion	4/579	19/18870	0.00235504	0.0227859	0.0172625	IL1A/IL1B/EDN1/PTGES	4
GO:0035743	CD4-positive, alpha-beta T cell cytokine production	4/579	19/18870	0.00235504	0.0227859	0.0172625	IFNB1/IL6/IL1B/ARID5A	4
GO:0061298	retina vasculature development in camera-type eye	4/579	19/18870	0.00235504	0.0227859	0.0172625	CLIC4/HIF1A/BMPR2/NRP1	4
GO:0002449	lymphocyte mediated immunity	22/579	368/18870	0.00235515	0.0227859	0.0172625	IFNB1/TNF/IL6/IL1B/SH2D1B/CLCF1/RAET1L/IL23A/SERPINB9/UNC13D/CORO1A/ARID5A/ULBP2/PVR/RIPK3/MALT1/RAET1G/PARP3/SERPINB4/NBN/FZD5/IL20RB	22
GO:0043062	extracellular structure organization	20/579	322/18870	0.00235705	0.0227859	0.0172625	TNF/IL6/NFKB2/SLC39A8/SOX9/ADAMTSL4/KLK7/DPP4/PHLDB2/FERMT1/HAS3/MMP9/ADAMTS1/COL16A1/WDR72/PRICKLE1/PDPN/COL17A1/SERPINB5/CAV2	20
GO:0034599	cellular response to oxidative stress	17/579	255/18870	0.00235848	0.0227859	0.0172625	IL6/EDN1/SPHK1/CPEB2/EDNRA/MMP9/GJB2/SRC/NR4A2/RIPK1/AIFM2/RIPK3/KAT2B/SETX/HIF1A/ATF4/ANXA1	17
GO:0060761	negative regulation of response to cytokine stimulus	9/579	94/18870	0.00237962	0.0229436	0.0173819	IL6/IL36RN/KLF4/SH2B3/PPARG/CARD16/PTPN2/XIAP/CYLD	9
GO:0071604	transforming growth factor beta production	6/579	45/18870	0.00239485	0.0230438	0.0174578	THBS1/FERMT1/CDH3/ITGB8/HIF1A/CD2AP	6
GO:0048660	regulation of smooth muscle cell proliferation	13/579	171/18870	0.00242467	0.0232837	0.0176396	FGF2/TNF/IL6/EDN1/THBS1/TRIB1/PPARG/MMP9/ADAMTS1/SRC/CDKN1A/BMPR2/FRS2	13
GO:0045229	external encapsulating structure organization	20/579	323/18870	0.00244283	0.0234109	0.017736	TNF/IL6/NFKB2/SLC39A8/SOX9/ADAMTSL4/KLK7/DPP4/PHLDB2/FERMT1/HAS3/MMP9/ADAMTS1/COL16A1/WDR72/PRICKLE1/PDPN/COL17A1/SERPINB5/CAV2	20
GO:0032890	regulation of organic acid transport	8/579	77/18870	0.00245458	0.0234763	0.0177855	TNF/IL1A/IL1B/EDN1/THBS1/RGS2/SLC7A5/PTGES	8
GO:0042476	odontogenesis	11/579	132/18870	0.00251376	0.0239715	0.0181606	SP6/EDN1/FST/SERPINE1/SNX10/RELT/SRC/WDR72/TUFT1/AQP5/TFAP2A	11
GO:0032535	regulation of cellular component size	22/579	370/18870	0.00251642	0.0239715	0.0181606	SEMA3D/EDN1/SEMA7A/CDC42EP1/PPP1R15A/CORO1A/MAP2/SEMA3B/LRRC8A/NCK1/PLEKHG2/TMSB10/SEMA3A/MAP3K13/CAPG/BMPR2/DIP2B/NRP1/PTK2B/MSN/SPART/LIMA1	22
GO:0001894	tissue homeostasis	18/579	279/18870	0.00254444	0.0240938	0.0182533	IL6/SLC39A8/SOX9/SNX10/CORO1A/LSR/LIPA/CDH3/SRC/PRICKLE1/OCLN/CLDN1/ACTB/ACTG1/PTK2B/XIAP/APBB2/IL20RB	18
GO:0044843	cell cycle G1/S phase transition	18/579	279/18870	0.00254444	0.0240938	0.0182533	PLK3/KLF4/CRNN/CCL2/MYC/ADAMTS1/ID4/CDKN1A/CHEK2/DCUN1D3/BCAT1/ADAM17/ACTB/CDK17/BACH1/RBBP8/ANXA1/CCND1	18
GO:0060249	anatomical structure homeostasis	18/579	279/18870	0.00254444	0.0240938	0.0182533	IL6/SLC39A8/SOX9/SNX10/CORO1A/LSR/LIPA/CDH3/SRC/PRICKLE1/OCLN/CLDN1/ACTB/ACTG1/PTK2B/XIAP/APBB2/IL20RB	18
GO:0014033	neural crest cell differentiation	9/579	95/18870	0.00255894	0.0241351	0.0182846	SEMA3D/EDN1/SEMA7A/SOX9/EDNRA/SEMA3B/SEMA3A/HIF1A/NRP1	9
GO:1990874	vascular associated smooth muscle cell proliferation	9/579	95/18870	0.00255894	0.0241351	0.0182846	FGF2/TNF/EDN1/PPARG/MMP9/ADAMTS1/SRC/CDKN1A/FRS2	9
GO:0045216	cell-cell junction organization	15/579	214/18870	0.00258814	0.0243623	0.0184567	TNF/IL1B/EPHA2/LSR/GJB2/CDH3/SRC/OCLN/CLDN1/CLDN4/CD177/ACTB/ACTG1/HEG1/FZD5	15
GO:0048483	autonomic nervous system development	6/579	46/18870	0.00268396	0.0252144	0.0191023	VCAM1/EDNRA/EGR2/SEMA3A/TFAP2A/NRP1	6
GO:0002360	T cell lineage commitment	5/579	32/18870	0.00271021	0.0253609	0.0192133	TNFSF18/IL6/IL23A/SOCS3/JAK1	5
GO:0034391	regulation of smooth muscle cell apoptotic process	5/579	32/18870	0.00271021	0.0253609	0.0192133	EDN1/SLC7A5/PPARG/LYPD3/ATF4	5
GO:0022404	molting cycle process	9/579	96/18870	0.00274881	0.0255714	0.0193728	TNF/DKK4/FST/DKK1/SOX9/KRT17/FERMT1/CDH3/HPSE	9
GO:0022405	hair cycle process	9/579	96/18870	0.00274881	0.0255714	0.0193728	TNF/DKK4/FST/DKK1/SOX9/KRT17/FERMT1/CDH3/HPSE	9
GO:0034109	homotypic cell-cell adhesion	9/579	96/18870	0.00274881	0.0255714	0.0193728	IL6/F2RL3/SH2B3/PDPN/MYL12A/ACTB/ACTG1/JAK1/PDIA3	9
GO:0051235	maintenance of location	21/579	350/18870	0.00280481	0.0260416	0.0197289	FGF2/TNF/IL6/IL1B/NFKBIE/F2RL3/S100A8/CORO1A/EHD1/PPARG/NRIP1/LIPA/RANGAP1/S100A9/TMSB10/ITPR2/PTPN2/PDE4D/GSTO1/PTK2B/HSPA5	21
GO:0044706	multi-multicellular organism process	15/579	216/18870	0.00282819	0.0262075	0.0198547	IL1B/EDN1/STC2/ITGA5/RGS2/ITGA3/MMP9/JUNB/GJB2/COL16A1/CLDN4/BMPR2/DEDD/ACSL4/LNPEP	15
GO:0032303	regulation of icosanoid secretion	4/579	20/18870	0.00287314	0.0264185	0.0200145	IL1A/IL1B/EDN1/PTGES	4
GO:0051546	keratinocyte migration	4/579	20/18870	0.00287314	0.0264185	0.0200145	FERMT1/MAP4K4/MMP9/KRT16	4
GO:0060749	mammary gland alveolus development	4/579	20/18870	0.00287314	0.0264185	0.0200145	AREG/HIF1A/TGFA/CCND1	4
GO:0061377	mammary gland lobule development	4/579	20/18870	0.00287314	0.0264185	0.0200145	AREG/HIF1A/TGFA/CCND1	4
GO:0002228	natural killer cell mediated immunity	8/579	79/18870	0.00288569	0.0264828	0.0200632	SH2D1B/SERPINB9/UNC13D/CORO1A/ULBP2/PVR/RAET1G/SERPINB4	8
GO:0048638	regulation of developmental growth	20/579	328/18870	0.0029122	0.0266746	0.0202086	FGF2/SEMA3D/EDN1/SEMA7A/STC2/RGS2/GDF15/CPNE5/MAP2/DUSP6/SEMA3B/CDKN1A/SEMA3A/MAP3K13/SOX15/BMPR2/DIP2B/NRP1/SPART/PPIB	20
GO:0048865	stem cell fate commitment	3/579	10/18870	0.00293513	0.0267304	0.0202508	EDN1/SOX9/EDNRA	3
GO:0070099	regulation of chemokine-mediated signaling pathway	3/579	10/18870	0.00293513	0.0267304	0.0202508	EDN1/SH2B3/HIF1A	3
GO:0071803	positive regulation of podosome assembly	3/579	10/18870	0.00293513	0.0267304	0.0202508	TNF/SRC/MSN	3
GO:0048659	smooth muscle cell proliferation	13/579	175/18870	0.00296516	0.0269524	0.020419	FGF2/TNF/IL6/EDN1/THBS1/TRIB1/PPARG/MMP9/ADAMTS1/SRC/CDKN1A/BMPR2/FRS2	13
GO:0010837	regulation of keratinocyte proliferation	6/579	47/18870	0.00299846	0.0271129	0.0205406	CRNN/AREG/CDH3/SFN/ZFP36/IRF6	6
GO:0014075	response to amine	6/579	47/18870	0.00299846	0.0271129	0.0205406	EDN1/NR4A1/RGS2/EDNRA/NR4A2/ASS1	6
GO:0022898	regulation of transmembrane transporter activity	16/579	239/18870	0.00299989	0.0271129	0.0205406	EDN1/FXYD6/PDE4B/FXYD5/CCL2/EDNRA/MMP9/HOMER1/RIPK1/ACTB/PRNP/KCNS1/SLC6A9/PDE4D/GSTO1/PTK2B	16
GO:0032757	positive regulation of interleukin-8 production	7/579	63/18870	0.00308822	0.0278057	0.0210654	TNF/IL6/IL1B/SERPINE1/F3/RIPK1/CHI3L1	7
GO:0071715	icosanoid transport	7/579	63/18870	0.00308822	0.0278057	0.0210654	IL1A/IL1B/EDN1/SLCO4A1/PTGES/ANXA1/ABCC3	7
GO:0034390	smooth muscle cell apoptotic process	5/579	33/18870	0.00311483	0.027924	0.021155	EDN1/SLC7A5/PPARG/LYPD3/ATF4	5
GO:1904893	negative regulation of receptor signaling pathway via STAT	5/579	33/18870	0.00311483	0.027924	0.021155	GBP7/SOCS3/SH2B3/PPARG/PTPN2	5
GO:0048762	mesenchymal cell differentiation	17/579	262/18870	0.00311895	0.027924	0.021155	IL6/SP6/IL1B/SEMA3D/EDN1/SEMA7A/SOX9/PHLDB2/EDNRA/DAB2IP/SEMA3B/PDPN/SEMA3A/HIF1A/NRP1/ZNF750/EPB41L5	17
GO:0007369	gastrulation	14/579	197/18870	0.00312988	0.0279693	0.0211894	DUSP5/DKK1/KLF4/ITGA5/LAMA3/EPHA2/PHLDB2/ITGA3/MMP9/ETS2/PRICKLE1/BMPR2/FRS2/EPB41L5	14
GO:0048661	positive regulation of smooth muscle cell proliferation	9/579	98/18870	0.00316189	0.0282024	0.021366	FGF2/TNF/IL6/EDN1/THBS1/MMP9/ADAMTS1/SRC/FRS2	9
GO:0045088	regulation of innate immune response	24/579	425/18870	0.00319887	0.0284789	0.0215754	IFNB1/TNF/SH2D1B/FGR/RIPK2/TICAM1/SERPINB9/TNIP1/PELI1/PPARG/DAB2IP/AKIRIN2/NEK7/SRC/PVR/PTPN2/BIRC2/RAET1G/XIAP/CYLD/SERPINB4/NAGK/TBK1/ZDHHC5	24
GO:0051222	positive regulation of protein transport	19/579	308/18870	0.0032267	0.0286731	0.0217226	TNF/IL1A/IL1B/PLK3/BBC3/GPR68/VEGFC/PPARG/SFN/SRC/LRRC8A/HIF1A/ANO1/PRNP/PCK2/VSNL1/CD2AP/FZD5/ACSL4	19
GO:0002791	regulation of peptide secretion	14/579	198/18870	0.00327609	0.0290578	0.022014	TNF/IL6/IL1B/RAB8B/S100A8/GPR68/PAX8/LRRC8A/HIF1A/ANO1/KLF7/PCK2/VSNL1/ACSL4	14
GO:0006953	acute-phase response	6/579	48/18870	0.00333968	0.0295667	0.0223996	TNF/IL6/IL1A/IL1B/PTGES/ASS1	6
GO:0007043	cell-cell junction assembly	12/579	157/18870	0.00335457	0.0295885	0.0224161	TNF/IL1B/EPHA2/LSR/GJB2/CDH3/OCLN/CLDN1/CLDN4/ACTB/ACTG1/FZD5	12
GO:0050770	regulation of axonogenesis	12/579	157/18870	0.00335457	0.0295885	0.0224161	SEMA3D/SEMA7A/MAP2/MARK2/SEMA3B/PLXNA2/SEMA3A/MAP3K13/BMPR2/DIP2B/NRP1/SPART	12
GO:0120193	tight junction organization	8/579	81/18870	0.00337363	0.0296834	0.022488	TNF/EPHA2/LSR/OCLN/CLDN1/CLDN4/ACTG1/FZD5	8
GO:0031100	animal organ regeneration	7/579	64/18870	0.00337779	0.0296834	0.022488	TNF/IL6/SLC7A5/ANXA3/CDKN1A/CLDN1/CCND1	7
GO:0030101	natural killer cell activation	9/579	99/18870	0.00338598	0.0297006	0.022501	IFNB1/FGR/IL23A/TICAM1/UNC13D/CORO1A/ULBP2/BLOC1S3/PGLYRP3	9
GO:1901136	carbohydrate derivative catabolic process	13/579	178/18870	0.0034319	0.0300481	0.0227642	FGF2/PDE4B/APOBEC3B/UPP1/NCCRP1/ACOT7/CHI3L1/PGLYRP4/PGLYRP3/NT5C2/PDE4D/NAGK/HPSE	13
GO:0001780	neutrophil homeostasis	4/579	21/18870	0.00346408	0.0302187	0.0228935	IL6/PDE4B/SH2B3/ANXA1	4
GO:0071498	cellular response to fluid shear stress	4/579	21/18870	0.00346408	0.0302187	0.0228935	KLF4/SRC/ASS1/PTK2B	4
GO:0009314	response to radiation	24/579	428/18870	0.00349511	0.0304337	0.0230564	IL1A/PLK3/BEST1/VCAM1/MYC/IVL/GADD45A/MMP9/CDKN1A/CHEK2/TLK2/DCUN1D3/BRCA2/HIF1A/USF1/CASP7/ATF4/ANXA1/DCLRE1C/TANK/RHBDD1/RDH11/CCND1/BHLHE40	24
GO:1903320	regulation of protein modification by small protein conjugation or removal	16/579	243/18870	0.00353003	0.0305923	0.0231765	RIPK2/SPHK1/TICAM1/TNIP1/PELI1/PRICKLE1/DCUN1D3/HIF1A/MALT1/DNAJA1/BIRC2/UBXN2A/XIAP/TANK/HSPA5/ARRDC3	16
GO:0010976	positive regulation of neuron projection development	12/579	158/18870	0.00353214	0.0305923	0.0231765	RGS2/EHD1/ITGA3/DAB2IP/MARK2/NCK1/S100A9/KAT2B/SETX/NRP1/PTK2B/ITGA6	12
GO:0090287	regulation of cellular response to growth factor stimulus	21/579	357/18870	0.0035326	0.0305923	0.0231765	FGF2/IL1B/GATA4/FST/DKK1/THBS1/ITGA5/FSTL3/FERMT1/VEGFC/PPARG/ITGA3/DAB2IP/FGFBP1/HIF1A/ADAM17/NRP1/XIAP/SPART/CAV2/HSPA5	21
GO:0031128	developmental induction	5/579	34/18870	0.00356123	0.0307842	0.023322	FGF2/DKK1/SOX9/FRS2/FZD5	5
GO:0051607	defense response to virus	20/579	334/18870	0.00357305	0.0308305	0.023357	IFNL4/IFNB1/TNF/IL6/IL1B/IL27/GBP7/IL23A/TICAM1/APOBEC3B/UNC13D/IFNGR2/NCK1/RIPK3/TRIM26/NT5C2/AZI2/IRF2/TANK/TBK1	20
GO:0090087	regulation of peptide transport	14/579	200/18870	0.00358528	0.0308801	0.0233946	TNF/IL6/IL1B/RAB8B/S100A8/GPR68/PAX8/LRRC8A/HIF1A/ANO1/KLF7/PCK2/VSNL1/ACSL4	14
GO:1990138	neuron projection extension	13/579	179/18870	0.00360013	0.030952	0.023449	SEMA3D/EDN1/SEMA7A/EDNRA/CPNE5/MAP2/SEMA3B/PRICKLE1/SEMA3A/MAP3K13/BMPR2/DIP2B/NRP1	13
GO:0071901	negative regulation of protein serine/threonine kinase activity	9/579	100/18870	0.00362237	0.0310871	0.0235514	IL1B/RGS2/GADD45A/PPARG/DAB2IP/CDKN1A/DUSP7/DNAJA1/HEG1	9
GO:0140546	defense response to symbiont	20/579	335/18870	0.0036945	0.0316491	0.0239771	IFNL4/IFNB1/TNF/IL6/IL1B/IL27/GBP7/IL23A/TICAM1/APOBEC3B/UNC13D/IFNGR2/NCK1/RIPK3/TRIM26/NT5C2/AZI2/IRF2/TANK/TBK1	20
GO:0030099	myeloid cell differentiation	24/579	430/18870	0.00370517	0.0316593	0.0239849	TNF/IL1RL1/IL23A/SNX10/FSTL3/TRIB1/MYC/SH2B3/EPHA2/GPR68/PPARG/MMP9/JUNB/LIPA/SRC/ZFP36/RIPK1/ITGB8/HIF1A/PTPN2/OSTM1/TET2/PTK2B/EIF6	24
GO:0002673	regulation of acute inflammatory response	6/579	49/18870	0.00370898	0.0316593	0.0239849	TNF/IL6/IL1B/PTGES/OSMR/IL20RB	6
GO:0001906	cell killing	15/579	223/18870	0.00381741	0.0325265	0.0246419	GBP7/DEFB4A/RAET1L/IL23A/SERPINB9/KRT6A/UNC13D/CORO1A/ULBP2/PVR/RIPK3/PGLYRP4/PGLYRP3/RAET1G/SERPINB4	15
GO:0043491	phosphatidylinositol 3-kinase/protein kinase B signal transduction	18/579	290/18870	0.00383193	0.0325919	0.0246915	FGF2/TNF/FGR/EDN1/GATA4/PLK3/SOX9/THBS1/CRNN/SH2B3/EPHA2/GDF15/DAB2IP/SRC/F3/CHI3L1/SETX/HPSE	18
GO:0032755	positive regulation of interleukin-6 production	9/579	101/18870	0.00387151	0.0328699	0.0249021	TNF/IL6/IL1A/IL1B/IL36A/RIPK2/TICAM1/ARID5A/AKIRIN2	9
GO:0010454	negative regulation of cell fate commitment	3/579	11/18870	0.00394439	0.0330759	0.0250581	TNFSF18/DKK1/SPDEF	3
GO:0038196	type III interferon-mediated signaling pathway	3/579	11/18870	0.00394439	0.0330759	0.0250581	IFNL4/IFNGR2/JAK1	3
GO:0045625	regulation of T-helper 1 cell differentiation	3/579	11/18870	0.00394439	0.0330759	0.0250581	IL27/RIPK2/ANXA1	3
GO:0070673	response to interleukin-18	3/579	11/18870	0.00394439	0.0330759	0.0250581	RIPK2/CLDN1/CYLD	3
GO:0071358	cellular response to type III interferon	3/579	11/18870	0.00394439	0.0330759	0.0250581	IFNL4/IFNGR2/JAK1	3
GO:0086100	endothelin receptor signaling pathway	3/579	11/18870	0.00394439	0.0330759	0.0250581	EDN1/EDNRA/PTK2B	3
GO:2001054	negative regulation of mesenchymal cell apoptotic process	3/579	11/18870	0.00394439	0.0330759	0.0250581	SOX9/PAX8/HIF1A	3
GO:0001936	regulation of endothelial cell proliferation	13/579	181/18870	0.00395664	0.0331204	0.0250918	FGF2/TNF/NR4A1/THBS1/CCL2/VEGFC/PPARG/FGFBP1/F3/HIF1A/ADAM17/NRP1/CAV2	13
GO:0002790	peptide secretion	16/579	246/18870	0.00397634	0.0332268	0.0251725	TNF/IL6/IL1B/EDN1/RAB8B/S100A8/GPR68/PAX8/LRRC8A/HIF1A/ANO1/KLF7/PCK2/VSNL1/ANXA1/ACSL4	16
GO:0045682	regulation of epidermis development	7/579	66/18870	0.00401852	0.033361	0.0252741	FGF2/ERRFI1/ALOX15B/SFN/ZFP36/KLF7/TRIM16	7
GO:0001893	maternal placenta development	5/579	35/18870	0.00405173	0.033361	0.0252741	STC2/JUNB/GJB2/BMPR2/DEDD	5
GO:0048873	homeostasis of number of cells within a tissue	5/579	35/18870	0.00405173	0.033361	0.0252741	SOX9/CORO1A/LIPA/XIAP/IL20RB	5
GO:0060544	regulation of necroptotic process	5/579	35/18870	0.00405173	0.033361	0.0252741	PELI1/RIPK1/RIPK3/BIRC2/CYLD	5
GO:0110110	positive regulation of animal organ morphogenesis	5/579	35/18870	0.00405173	0.033361	0.0252741	FGF2/EDN1/DKK1/SOX9/FRS2	5
GO:0032868	response to insulin	17/579	269/18870	0.00407249	0.033361	0.0252741	IL1B/SOCS3/CPEB2/PPARG/EGR2/SRC/NCK1/KAT2B/SHC1/USF1/PTPN2/PTPRE/KBTBD2/PCK2/CAV2/SRD5A1/EIF6	17
GO:0042063	gliogenesis	20/579	338/18870	0.00407964	0.033361	0.0252741	FGF2/TNF/IL6/IL1B/CLCF1/SOX9/SLC7A5/CCL2/S100A8/AREG/RRAS2/VEGFC/DAB2IP/EGR2/ID4/S100A9/ANO1/LPAR1/PTK2B/ANXA1	20
GO:0001914	regulation of T cell mediated cytotoxicity	6/579	50/18870	0.00410773	0.033361	0.0252741	RAET1L/IL23A/ULBP2/PVR/RIPK3/RAET1G	6
GO:0010656	negative regulation of muscle cell apoptotic process	6/579	50/18870	0.00410773	0.033361	0.0252741	EDN1/GATA4/SLC7A5/PAX8/LYPD3/PTK2B	6
GO:0030850	prostate gland development	6/579	50/18870	0.00410773	0.033361	0.0252741	SOX9/ALOX15B/ID4/SERPINB5/FRS2/ANXA1	6
GO:0089718	amino acid import across plasma membrane	6/579	50/18870	0.00410773	0.033361	0.0252741	TNF/RGS2/SLC7A5/SLC3A2/SLC38A5/SLC6A9	6
GO:0051017	actin filament bundle assembly	12/579	161/18870	0.00411077	0.033361	0.0252741	PHLDB2/SRC/MICAL1/FHDC1/TACSTD2/LPAR1/ACTG1/PLS3/NRP1/PTK2B/LIMA1/S100A10	12
GO:0010888	negative regulation of lipid storage	4/579	22/18870	0.00413247	0.033361	0.0252741	TNF/IL6/PPARG/PTPN2	4
GO:0032700	negative regulation of interleukin-17 production	4/579	22/18870	0.00413247	0.033361	0.0252741	IL36RN/ARG2/PRNP/VSIR	4
GO:0035313	wound healing, spreading of epidermal cells	4/579	22/18870	0.00413247	0.033361	0.0252741	ITGA5/PHLDB2/FERMT1/ADAM17	4
GO:0035739	CD4-positive, alpha-beta T cell proliferation	4/579	22/18870	0.00413247	0.033361	0.0252741	RIPK2/CARD11/ARG2/VSIR	4
GO:0060713	labyrinthine layer morphogenesis	4/579	22/18870	0.00413247	0.033361	0.0252741	SOCS3/ST14/FZD5/GJB5	4
GO:0150105	protein localization to cell-cell junction	4/579	22/18870	0.00413247	0.033361	0.0252741	LSR/ACTB/ACTG1/JAK1	4
GO:2000561	regulation of CD4-positive, alpha-beta T cell proliferation	4/579	22/18870	0.00413247	0.033361	0.0252741	RIPK2/CARD11/ARG2/VSIR	4
GO:2000810	regulation of bicellular tight junction assembly	4/579	22/18870	0.00413247	0.033361	0.0252741	TNF/EPHA2/CLDN1/FZD5	4
GO:0010660	regulation of muscle cell apoptotic process	8/579	84/18870	0.00422273	0.0339745	0.0257389	EDN1/GATA4/SLC7A5/PPARG/PAX8/LYPD3/ATF4/PTK2B	8
GO:0050871	positive regulation of B cell activation	8/579	84/18870	0.00422273	0.0339745	0.0257389	IL6/CLCF1/TICAM1/CARD11/PELI1/SH3KBP1/AKIRIN2/CDKN1A	8
GO:0072577	endothelial cell apoptotic process	7/579	67/18870	0.00437147	0.0351118	0.0266005	TNF/ANGPTL4/SERPINE1/THBS1/CCL2/DAB2IP/BMPR2	7
GO:0062197	cellular response to chemical stress	19/579	317/18870	0.00440384	0.0353015	0.0267442	IL6/EDN1/SPHK1/CPEB2/EDNRA/MMP9/GJB2/SRC/NR4A2/RIPK1/AIFM2/RIPK3/KAT2B/AQP5/SETX/HIF1A/DNAJA1/ATF4/ANXA1	19
GO:0032677	regulation of interleukin-8 production	9/579	103/18870	0.00440991	0.0353015	0.0267442	TNF/IL6/IL1B/SERPINE1/KLF4/F3/RIPK1/CHI3L1/ANXA1	9
GO:0000302	response to reactive oxygen species	14/579	205/18870	0.00446344	0.0356103	0.0269781	IL6/IL1A/EDN1/PLK3/SPHK1/AREG/MMP9/SRC/RIPK1/RIPK3/SETX/HIF1A/PTK2B/ANXA1	14
GO:0022408	negative regulation of cell-cell adhesion	14/579	205/18870	0.00446344	0.0356103	0.0269781	IFNB1/TNFSF18/KLF4/FXYD5/SH2B3/PELI1/ARG2/ASS1/PTPN2/PRNP/ANXA1/EPB41L5/VSIR/IL20RB	14
GO:0031400	negative regulation of protein modification process	24/579	437/18870	0.00452582	0.0360154	0.0272851	TNF/IL1B/SOCS3/DKK1/RGS2/ERRFI1/PPP1R15A/TRIB1/GADD45A/PPARG/DAB2IP/DUSP6/SFN/CDKN1A/OCLN/DCUN1D3/NCK1/MICAL1/PTPN2/DUSP7/PRNP/DNAJA1/PDE4D/HEG1	24
GO:0044409	entry into host	12/579	163/18870	0.0045371	0.0360154	0.0272851	ITGB7/ITGA5/KRT6A/DPP4/EPHA2/SLC3A2/SRC/CLDN1/PVR/TRIM26/NRP1/CAV2	12
GO:0043407	negative regulation of MAP kinase activity	6/579	51/18870	0.0045373	0.0360154	0.0272851	IL1B/RGS2/PPARG/DAB2IP/DUSP7/DNAJA1	6
GO:0048771	tissue remodeling	13/579	184/18870	0.00454446	0.0360154	0.0272851	IL6/IL1A/IL23A/SNX10/EPHA2/EDNRA/PPARG/TMBIM1/LIPA/SRC/HIF1A/BMPR2/PTK2B	13
GO:0002474	antigen processing and presentation of peptide antigen via MHC class I	5/579	36/18870	0.00458864	0.0363052	0.0275046	RAET1L/ULBP2/RAET1G/PDIA3/LNPEP	5
GO:0030282	bone mineralization	10/579	123/18870	0.00462569	0.0364771	0.0276348	FGR/SOX9/SNX10/PRICKLE1/TUFT1/HIF1A/TFAP2A/BMPR2/ATF4/PTK2B	10
GO:0071774	response to fibroblast growth factor	10/579	123/18870	0.00462569	0.0364771	0.0276348	FGF2/NR4A1/THBS1/CCL2/ZFP36/FGFBP1/IER2/SETX/GALNT3/FRS2	10
GO:0032869	cellular response to insulin stimulus	14/579	206/18870	0.00465839	0.0366743	0.0277842	IL1B/SOCS3/CPEB2/PPARG/SRC/NCK1/KAT2B/SHC1/USF1/PTPN2/PTPRE/PCK2/CAV2/SRD5A1	14
GO:0032637	interleukin-8 production	9/579	104/18870	0.00470011	0.0369416	0.0279867	TNF/IL6/IL1B/SERPINE1/KLF4/F3/RIPK1/CHI3L1/ANXA1	9
GO:0009914	hormone transport	19/579	319/18870	0.00470861	0.0369475	0.0279912	TNF/IL6/IL1B/EDN1/SLCO4A1/RAB8B/SLC7A5/GPR68/PPARG/SLC3A2/PAX8/LRRC8A/HIF1A/ANO1/KLF7/PCK2/VSNL1/ANXA1/ACSL4	19
GO:0046883	regulation of hormone secretion	16/579	251/18870	0.00482245	0.0377165	0.0285738	TNF/IL6/IL1B/EDN1/RAB8B/GPR68/PPARG/PAX8/LRRC8A/HIF1A/ANO1/KLF7/PCK2/VSNL1/ANXA1/ACSL4	16
GO:1901617	organic hydroxy compound biosynthetic process	16/579	251/18870	0.00482245	0.0377165	0.0285738	FGF2/TNF/DDC/SPHK1/CYB5R2/ALOX15B/LIPA/CDH3/SPTSSB/NR4A2/PCK2/PTK2B/IMPA1/IDI1/MSMO1/HMGCS1	16
GO:2000193	positive regulation of fatty acid transport	4/579	23/18870	0.00488279	0.0381258	0.0288839	IL1A/IL1B/EDN1/PTGES	4
GO:0050714	positive regulation of protein secretion	11/579	144/18870	0.00489678	0.0381725	0.0289192	IL1A/GPR68/VEGFC/PPARG/LRRC8A/HIF1A/ANO1/PCK2/VSNL1/CD2AP/ACSL4	11
GO:0009306	protein secretion	21/579	368/18870	0.00499138	0.0386534	0.0292836	TNF/IL6/IL1A/IL1B/RAB8B/GPR68/VEGFC/PPARG/DNAJC1/LRRC8A/TANGO6/BLOC1S3/HIF1A/ANO1/KLF7/PCK2/VSNL1/GSDMD/ANXA1/CD2AP/ACSL4	21
GO:0061572	actin filament bundle organization	12/579	165/18870	0.0049981	0.0386534	0.0292836	PHLDB2/SRC/MICAL1/FHDC1/TACSTD2/LPAR1/ACTG1/PLS3/NRP1/PTK2B/LIMA1/S100A10	12
GO:0006110	regulation of glycolytic process	6/579	52/18870	0.00499906	0.0386534	0.0292836	SLC2A6/KAT2B/HIF1A/IER3/PGAM1/EIF6	6
GO:0046638	positive regulation of alpha-beta T cell differentiation	6/579	52/18870	0.00499906	0.0386534	0.0292836	CD83/IL23A/RIPK2/NFKBID/MALT1/ANXA1	6
GO:1902895	positive regulation of miRNA transcription	6/579	52/18870	0.00499906	0.0386534	0.0292836	FGF2/TNF/KLF4/MYC/PPARG/HIF1A	6
GO:0051054	positive regulation of DNA metabolic process	18/579	298/18870	0.00507358	0.0391661	0.029672	FGF2/TNF/IL6/CLCF1/KLF4/MYC/DBF4B/ANXA3/TINF2/NEK7/BAZ1A/ACTB/FUS/SMARCA5/PARP3/PTK2B/NBN/INO80D	18
GO:0051960	regulation of nervous system development	25/579	466/18870	0.00511774	0.0391813	0.0296835	FGF2/TNF/IL6/IL1B/SEMA3D/SEMA7A/CLCF1/DKK1/SLC7A5/VEGFC/MAP2/EGR2/SEMA3B/ID4/PLXNA2/SEMA3A/MAP3K13/HIF1A/BMPR2/DIP2B/DNAJB11/NRP1/SPART/S100A10/BHLHE40	25
GO:0015801	aromatic amino acid transport	3/579	12/18870	0.00514026	0.0391813	0.0296835	SLC7A5/SLC3A2/SLC38A5	3
GO:0033083	regulation of immature T cell proliferation	3/579	12/18870	0.00514026	0.0391813	0.0296835	IL1A/IL1B/RIPK2	3
GO:0033084	regulation of immature T cell proliferation in thymus	3/579	12/18870	0.00514026	0.0391813	0.0296835	IL1A/IL1B/RIPK2	3
GO:0034342	response to type III interferon	3/579	12/18870	0.00514026	0.0391813	0.0296835	IFNL4/IFNGR2/JAK1	3
GO:0070327	thyroid hormone transport	3/579	12/18870	0.00514026	0.0391813	0.0296835	SLCO4A1/SLC7A5/SLC3A2	3
GO:0035592	establishment of protein localization to extracellular region	21/579	369/18870	0.00514566	0.0391813	0.0296835	TNF/IL6/IL1A/IL1B/RAB8B/GPR68/VEGFC/PPARG/DNAJC1/LRRC8A/TANGO6/BLOC1S3/HIF1A/ANO1/KLF7/PCK2/VSNL1/GSDMD/ANXA1/CD2AP/ACSL4	21
GO:1901224	positive regulation of non-canonical NF-kappaB signal transduction	7/579	69/18870	0.00514704	0.0391813	0.0296835	TNF/IL1B/EDN1/RTKN2/IL23A/SPHK1/RIPK1	7
GO:0007264	small GTPase mediated signal transduction	26/579	491/18870	0.00514991	0.0391813	0.0296835	FGF2/F2RL3/RND1/CDC42EP1/EPS8L1/RRAS2/ARHGAP30/STMN3/MAP4K4/ITGA3/DAB2IP/LIPA/PLEKHG5/SRC/CDKN1A/PDPN/ARHGAP17/KPNB1/LPAR1/RAP2C/NRP1/NKIRAS2/HEG1/CD2AP/RHOG/RIN2	26
GO:0044319	wound healing, spreading of cells	5/579	37/18870	0.00517427	0.0391813	0.0296835	ITGA5/PHLDB2/FERMT1/PDPN/ADAM17	5
GO:0090505	epiboly involved in wound healing	5/579	37/18870	0.00517427	0.0391813	0.0296835	ITGA5/PHLDB2/FERMT1/PDPN/ADAM17	5
GO:2000279	negative regulation of DNA biosynthetic process	5/579	37/18870	0.00517427	0.0391813	0.0296835	TINF2/SRC/CDKN1A/BMPR2/PARP3	5
GO:0008361	regulation of cell size	13/579	187/18870	0.00520065	0.0393186	0.0297875	SEMA3D/EDN1/SEMA7A/MAP2/SEMA3B/LRRC8A/SEMA3A/MAP3K13/BMPR2/DIP2B/NRP1/MSN/SPART	13
GO:0033077	T cell differentiation in thymus	8/579	87/18870	0.00522753	0.0393967	0.0298467	IL1A/IL1B/RIPK2/CARD11/RIPK3/ADAM17/PTPN2/FZD5	8
GO:0048708	astrocyte differentiation	8/579	87/18870	0.00522753	0.0393967	0.0298467	TNF/IL6/IL1B/CLCF1/SOX9/S100A8/ID4/S100A9	8
GO:0030316	osteoclast differentiation	9/579	106/18870	0.00532488	0.0400038	0.0303067	TNF/IL23A/SNX10/FSTL3/EPHA2/GPR68/JUNB/SRC/OSTM1	9
GO:0032760	positive regulation of tumor necrosis factor production	9/579	106/18870	0.00532488	0.0400038	0.0303067	IL6/IL1A/IL23A/RIPK2/TICAM1/THBS1/ARID5A/RIPK1/FZD5	9
GO:0002753	cytosolic pattern recognition receptor signaling pathway	11/579	146/18870	0.00542725	0.0407086	0.0308406	TNF/RIPK2/TICAM1/PELI1/NEK7/SRC/BIRC2/XIAP/CYLD/NAGK/TBK1	11
GO:1904951	positive regulation of establishment of protein localization	19/579	324/18870	0.00554729	0.0415436	0.0314732	TNF/IL1A/IL1B/PLK3/BBC3/GPR68/VEGFC/PPARG/SFN/SRC/LRRC8A/HIF1A/ANO1/PRNP/PCK2/VSNL1/CD2AP/FZD5/ACSL4	19
GO:1902893	regulation of miRNA transcription	7/579	70/18870	0.00557149	0.0416594	0.0315609	FGF2/TNF/SOX9/KLF4/MYC/PPARG/HIF1A	7
GO:0001892	embryonic placenta development	8/579	88/18870	0.00560007	0.0418074	0.031673	SOCS3/PHLDA2/JUNB/ST14/HIF1A/SOX15/FZD5/GJB5	8
GO:0140888	interferon-mediated signaling pathway	9/579	107/18870	0.00566043	0.042169	0.031947	IFNL4/IFNB1/PPARG/IFNGR2/PTPN2/AZI2/JAK1/TANK/TBK1	9
GO:0030308	negative regulation of cell growth	13/579	189/18870	0.00567879	0.042169	0.031947	SEMA3D/SEMA7A/RGS2/MAP2/SEMA3B/CDKN1A/DCUN1D3/SEMA3A/OSGIN1/BMPR2/DIP2B/NRP1/SPART	13
GO:0010640	regulation of platelet-derived growth factor receptor signaling pathway	4/579	24/18870	0.00571934	0.042169	0.031947	SRC/PTPN12/F3/PTPN2	4
GO:0034138	toll-like receptor 3 signaling pathway	4/579	24/18870	0.00571934	0.042169	0.031947	TNF/TICAM1/PELI1/SRC	4
GO:0046426	negative regulation of receptor signaling pathway via JAK-STAT	4/579	24/18870	0.00571934	0.042169	0.031947	GBP7/SOCS3/SH2B3/PTPN2	4
GO:0060706	cell differentiation involved in embryonic placenta development	4/579	24/18870	0.00571934	0.042169	0.031947	ST14/SOX15/FZD5/GJB5	4
GO:0060907	positive regulation of macrophage cytokine production	4/579	24/18870	0.00571934	0.042169	0.031947	SEMA7A/RIPK2/TICAM1/PANX1	4
GO:0071549	cellular response to dexamethasone stimulus	4/579	24/18870	0.00571934	0.042169	0.031947	GJB2/ASS1/PCK2/SRD5A1	4
GO:0046683	response to organophosphorus	10/579	127/18870	0.00578822	0.0425148	0.032209	IL1B/PANX1/AREG/ITPR2/ASS1/LPAR1/BIRC2/PTK2B/TRIM16/SRD5A1	10
GO:0045927	positive regulation of growth	16/579	256/18870	0.00580996	0.0425148	0.032209	FGF2/EDN1/SEMA7A/SPHK1/KRT17/S100A8/CPNE5/SFN/S100A9/MAP3K13/SOX15/ADAM17/BMPR2/NRP1/PTK2B/PPIB	16
GO:0042401	biogenic amine biosynthetic process	5/579	38/18870	0.00581086	0.0425148	0.032209	DDC/PAOX/SMOX/NR4A2/SMS	5
GO:0060416	response to growth hormone	5/579	38/18870	0.00581086	0.0425148	0.032209	GDF15/ASS1/JAK1/TRIM16/SRD5A1	5
GO:0090504	epiboly	5/579	38/18870	0.00581086	0.0425148	0.032209	ITGA5/PHLDB2/FERMT1/PDPN/ADAM17	5
GO:0001960	negative regulation of cytokine-mediated signaling pathway	8/579	89/18870	0.00599249	0.0437764	0.0331648	IL6/IL36RN/SH2B3/PPARG/CARD16/PTPN2/XIAP/CYLD	8
GO:0061614	miRNA transcription	7/579	71/18870	0.00602161	0.0437957	0.0331794	FGF2/TNF/SOX9/KLF4/MYC/PPARG/HIF1A	7
GO:1900076	regulation of cellular response to insulin stimulus	7/579	71/18870	0.00602161	0.0437957	0.0331794	IL1B/SOCS3/PPARG/SRC/NCK1/PTPN2/PTPRE	7
GO:0001649	osteoblast differentiation	16/579	257/18870	0.00602586	0.0437957	0.0331794	FGF2/TNF/IL6/SEMA7A/NOCT/SOX9/AREG/RRAS2/EPHA2/VEGFC/PPARG/JUNB/ID4/TPM4/BMPR2/ATF4	16
GO:0051250	negative regulation of lymphocyte activation	12/579	169/18870	0.00603191	0.0437957	0.0331794	IFNB1/TNFSF18/FGR/PELI1/ARG2/PGLYRP3/PTPN2/PRNP/PARP3/ANXA1/VSIR/IL20RB	12
GO:0031099	regeneration	13/579	191/18870	0.00619143	0.0448855	0.034005	TNF/IL6/GATA4/KLF4/SLC7A5/KLK6/ANXA3/CDKN1A/PTPN12/CLDN1/SOX15/ANXA1/CCND1	13
GO:0009636	response to toxic substance	16/579	258/18870	0.0062482	0.0452283	0.0342647	TNF/CCL4/SLC39A8/DDC/ABTB2/PTGES/CDKN1A/CLDN1/SLC30A4/AIFM2/S100A9/ASS1/ATF4/GSTO1/SRD5A1/RDH11	16
GO:0010657	muscle cell apoptotic process	8/579	90/18870	0.00640546	0.0462249	0.0350197	EDN1/GATA4/SLC7A5/PPARG/PAX8/LYPD3/ATF4/PTK2B	8
GO:0014015	positive regulation of gliogenesis	7/579	72/18870	0.00649832	0.0462249	0.0350197	TNF/IL6/IL1B/CLCF1/SLC7A5/VEGFC/EGR2	7
GO:0030858	positive regulation of epithelial cell differentiation	7/579	72/18870	0.00649832	0.0462249	0.0350197	FGF2/SERPINE1/SOX9/ALOX15B/PAX8/SFN/TRIM16	7
GO:0046635	positive regulation of alpha-beta T cell activation	7/579	72/18870	0.00649832	0.0462249	0.0350197	CD83/IL23A/RIPK2/CARD11/NFKBID/MALT1/ANXA1	7
GO:0009309	amine biosynthetic process	5/579	39/18870	0.00650066	0.0462249	0.0350197	DDC/PAOX/SMOX/NR4A2/SMS	5
GO:0071692	protein localization to extracellular region	21/579	377/18870	0.00652745	0.0462249	0.0350197	TNF/IL6/IL1A/IL1B/RAB8B/GPR68/VEGFC/PPARG/DNAJC1/LRRC8A/TANGO6/BLOC1S3/HIF1A/ANO1/KLF7/PCK2/VSNL1/GSDMD/ANXA1/CD2AP/ACSL4	21
GO:0002069	columnar/cuboidal epithelial cell maturation	3/579	13/18870	0.00653147	0.0462249	0.0350197	CDKN1A/HIF1A/FZD5	3
GO:0006596	polyamine biosynthetic process	3/579	13/18870	0.00653147	0.0462249	0.0350197	PAOX/SMOX/SMS	3
GO:0010455	positive regulation of cell fate commitment	3/579	13/18870	0.00653147	0.0462249	0.0350197	FGF2/IL23A/SPDEF	3
GO:0033079	immature T cell proliferation	3/579	13/18870	0.00653147	0.0462249	0.0350197	IL1A/IL1B/RIPK2	3
GO:0033080	immature T cell proliferation in thymus	3/579	13/18870	0.00653147	0.0462249	0.0350197	IL1A/IL1B/RIPK2	3
GO:0060670	branching involved in labyrinthine layer morphogenesis	3/579	13/18870	0.00653147	0.0462249	0.0350197	SOCS3/ST14/FZD5	3
GO:0061029	eyelid development in camera-type eye	3/579	13/18870	0.00653147	0.0462249	0.0350197	GRHL3/PRICKLE1/TFAP2A	3
GO:0070294	renal sodium ion absorption	3/579	13/18870	0.00653147	0.0462249	0.0350197	EDN1/EDNRA/SGK1	3
GO:0071801	regulation of podosome assembly	3/579	13/18870	0.00653147	0.0462249	0.0350197	TNF/SRC/MSN	3
GO:0046697	decidualization	4/579	25/18870	0.00664622	0.0468454	0.0354898	STC2/JUNB/GJB2/DEDD	4
GO:0072576	liver morphogenesis	4/579	25/18870	0.00664622	0.0468454	0.0354898	TNF/IL6/LIPA/TGFA	4
GO:1903829	positive regulation of protein localization	25/579	476/18870	0.00664864	0.0468454	0.0354898	TNF/IL1A/IL1B/PLK3/BBC3/EPHA2/GPR68/VEGFC/PPARG/ITGA3/SFN/SRC/LRRC8A/HIF1A/ANO1/PRNP/PCK2/JAK1/VSNL1/MSN/CD2AP/RHOG/FZD5/ACSL4/ZDHHC5	25
GO:0006913	nucleocytoplasmic transport	19/579	330/18870	0.00671154	0.0470796	0.0356672	IL1B/FERMT1/EGR2/AKIRIN2/SFN/RANGAP1/CDKN1A/PRICKLE1/DESI1/NXT2/WASHC4/KPNB1/FYTTD1/MALT1/IER3/SMG7/UHMK1/SMG1/EIF6	19
GO:0048545	response to steroid hormone	19/579	330/18870	0.00671154	0.0470796	0.0356672	TNF/IL6/EDN1/THBS1/AREG/ANXA3/GJB2/SRC/CDKN1A/ZFP36/CLDN1/CLDN4/ASS1/PCK2/DNAJA1/ANXA1/STRN3/SRD5A1/SGK1	19
GO:0051169	nuclear transport	19/579	330/18870	0.00671154	0.0470796	0.0356672	IL1B/FERMT1/EGR2/AKIRIN2/SFN/RANGAP1/CDKN1A/PRICKLE1/DESI1/NXT2/WASHC4/KPNB1/FYTTD1/MALT1/IER3/SMG7/UHMK1/SMG1/EIF6	19
GO:0002444	myeloid leukocyte mediated immunity	9/579	110/18870	0.00676567	0.0471814	0.0357443	IL6/FGR/TICAM1/SERPINB9/UNC13D/ANXA3/CD177/ADAM17/ADGRE2	9
GO:0030038	contractile actin filament bundle assembly	9/579	110/18870	0.00676567	0.0471814	0.0357443	PHLDB2/SRC/FHDC1/TACSTD2/LPAR1/ACTG1/NRP1/PTK2B/S100A10	9
GO:0043149	stress fiber assembly	9/579	110/18870	0.00676567	0.0471814	0.0357443	PHLDB2/SRC/FHDC1/TACSTD2/LPAR1/ACTG1/NRP1/PTK2B/S100A10	9
GO:1903557	positive regulation of tumor necrosis factor superfamily cytokine production	9/579	110/18870	0.00676567	0.0471814	0.0357443	IL6/IL1A/IL23A/RIPK2/TICAM1/THBS1/ARID5A/RIPK1/FZD5	9
GO:1901873	regulation of post-translational protein modification	17/579	284/18870	0.00693232	0.0482728	0.0365712	RIPK2/SPHK1/TICAM1/TNIP1/PELI1/PRICKLE1/DCUN1D3/HIF1A/MALT1/DNAJA1/BIRC2/SMARCA5/UBXN2A/XIAP/TANK/HSPA5/ARRDC3	17
GO:0071677	positive regulation of mononuclear cell migration	7/579	73/18870	0.00700254	0.0486907	0.0368878	TNFSF18/TNF/CCL4/SERPINE1/CORO1A/ADAM17/PTK2B	7
GO:0071897	DNA biosynthetic process	13/579	194/18870	0.0070288	0.048802	0.0369721	FGF2/TNF/SPHK1/KLF4/MYC/TINF2/NEK7/SRC/CDKN1A/JADE2/BMPR2/PARP3/PTK2B	13
GO:0001938	positive regulation of endothelial cell proliferation	9/579	111/18870	0.0071686	0.0493029	0.0373516	FGF2/NR4A1/VEGFC/FGFBP1/F3/HIF1A/ADAM17/NRP1/CAV2	9
GO:0002793	positive regulation of peptide secretion	9/579	111/18870	0.0071686	0.0493029	0.0373516	RAB8B/S100A8/GPR68/LRRC8A/HIF1A/ANO1/PCK2/VSNL1/ACSL4	9
GO:0071347	cellular response to interleukin-1	9/579	111/18870	0.0071686	0.0493029	0.0373516	IL6/IL1B/CCL4/EDN1/SOX9/CCL2/DAB2IP/HIF1A/TANK	9
GO:1902106	negative regulation of leukocyte differentiation	9/579	111/18870	0.0071686	0.0493029	0.0373516	IFNB1/TNFSF18/FSTL3/TRIB1/MYC/GPR68/PGLYRP3/PTPN2/ANXA1	9
GO:0030857	negative regulation of epithelial cell differentiation	6/579	56/18870	0.00719548	0.0493029	0.0373516	IL1A/S1PR3/FST/SOX9/MMP9/CCND1	6
GO:0031529	ruffle organization	6/579	56/18870	0.00719548	0.0493029	0.0373516	SNX10/EPS8L1/TACSTD2/PIP5K1A/RHOG/LIMA1	6
GO:0061097	regulation of protein tyrosine kinase activity	6/579	56/18870	0.00719548	0.0493029	0.0373516	EPGN/ERRFI1/SRC/ADAM17/PRNP/RAP2C	6
GO:0015833	peptide transport	16/579	262/18870	0.00720483	0.0493029	0.0373516	TNF/IL6/IL1B/EDN1/RAB8B/S100A8/GPR68/PAX8/LRRC8A/HIF1A/ANO1/KLF7/PCK2/VSNL1/ANXA1/ACSL4	16
GO:0001916	positive regulation of T cell mediated cytotoxicity	5/579	40/18870	0.00724587	0.0493029	0.0373516	RAET1L/IL23A/ULBP2/PVR/RAET1G	5
GO:0001953	negative regulation of cell-matrix adhesion	5/579	40/18870	0.00724587	0.0493029	0.0373516	SERPINE1/THBS1/PHLDB2/MAP4K4/SRC	5
GO:0030279	negative regulation of ossification	5/579	40/18870	0.00724587	0.0493029	0.0373516	DKK1/SOX9/CHSY1/HIF1A/PTK2B	5
GO:0033028	myeloid cell apoptotic process	5/579	40/18870	0.00724587	0.0493029	0.0373516	IL6/LIPA/PLEKHO2/ADAM17/ANXA1	5
GO:0062098	regulation of programmed necrotic cell death	5/579	40/18870	0.00724587	0.0493029	0.0373516	PELI1/RIPK1/RIPK3/BIRC2/CYLD	5
GO:0071354	cellular response to interleukin-6	5/579	40/18870	0.00724587	0.0493029	0.0373516	IL6/SRC/RIPK1/PTPN2/JAK1	5
GO:0009411	response to UV	11/579	152/18870	0.00729462	0.0493601	0.0373949	MYC/IVL/MMP9/CDKN1A/DCUN1D3/BRCA2/USF1/CASP7/ATF4/RHBDD1/CCND1	11
GO:1903038	negative regulation of leukocyte cell-cell adhesion	11/579	152/18870	0.00729462	0.0493601	0.0373949	IFNB1/TNFSF18/KLF4/PELI1/ARG2/ASS1/PTPN2/PRNP/ANXA1/VSIR/IL20RB	11
GO:0140747	regulation of ncRNA transcription	8/579	92/18870	0.00729572	0.0493601	0.0373949	FGF2/TNF/SOX9/KLF4/MYC/PPARG/HIF1A/DEDD	8
GO:1903510	mucopolysaccharide metabolic process	8/579	92/18870	0.00729572	0.0493601	0.0373949	FGF2/IL1B/EDNRA/HAS3/CHSY1/B3GNT2/ST3GAL1/HPSE	8
GO:0090276	regulation of peptide hormone secretion	13/579	195/18870	0.00732704	0.0495017	0.0375022	TNF/IL6/IL1B/RAB8B/GPR68/PAX8/LRRC8A/HIF1A/ANO1/KLF7/PCK2/VSNL1/ACSL4	13

## Sheet: 48hpi GO human down
ID	Description	GeneRatio	BgRatio	pvalue	p.adjust	qvalue	geneID	Count
GO:0044782	cilium organization	77/624	407/18870	1.45792e-36	5.70774e-33	5.58458e-33	FNBP1L/C2CD3/TEKT2/FOXJ1/TMEM138/KIF3B/AHI1/KIF19/KIF3A/CLUAP1/GAS8/CFAP69/CEP19/BBS2/CEP162/NEK1/CEP126/DNAH7/CEP97/STK36/ARHGAP35/CCDC39/KIFAP3/CFAP73/UBXN10/IFT74/SPEF2/ARMC9/CEP250/B9D2/TRAF3IP1/LCA5/DRC7/TTLL1/TUB/CFAP58/TTC12/CCDC113/DNAJB13/MKS1/CFAP44/ARL13B/TMEM17/TCTN2/DZIP1/CCP110/DNAAF3/RFX2/LCA5L/CEP83/SPEF1/TEKT1/ARL6/TEKT4/IQUB/CFAP65/DNAI1/RFX3/TCTN1/LRGUK/WDPCP/TTC29/DZIP1L/FUZ/C…	77
GO:0060271	cilium assembly	71/624	378/18870	1.6026e-33	3.1371e-30	3.06941e-30	FNBP1L/C2CD3/TEKT2/FOXJ1/TMEM138/KIF3B/AHI1/KIF3A/CLUAP1/GAS8/CFAP69/CEP19/BBS2/CEP162/NEK1/CEP126/DNAH7/CEP97/STK36/ARHGAP35/CCDC39/CFAP73/UBXN10/IFT74/SPEF2/ARMC9/CEP250/B9D2/TRAF3IP1/DRC7/TTLL1/CFAP58/TTC12/CCDC113/DNAJB13/MKS1/CFAP44/ARL13B/TMEM17/TCTN2/DZIP1/CCP110/DNAAF3/RFX2/CEP83/SPEF1/TEKT1/ARL6/TEKT4/IQUB/CFAP65/DNAI1/RFX3/TCTN1/LRGUK/WDPCP/DZIP1L/FUZ/CFAP74/TBC1D31/MPHOSPH9/FAM161A/TTC…	71
GO:0007018	microtubule-based movement	56/624	420/18870	4.01464e-19	5.2391e-16	5.12606e-16	TEKT2/KIF3B/DNAH11/KIF19/KIF3A/CLUAP1/GAS8/CFAP69/BBS2/ENKUR/DNAH7/STK36/GAS2L2/CCDC39/VPS13A/KIFAP3/CFAP73/CFAP53/IFT74/DNAH9/SPEF2/NPHP4/TRAF3IP1/LCA5/DRC7/TTLL1/TUB/CFAP58/TTC12/TCTE1/CFAP44/DNAL4/DZIP1/LCA5L/SYBU/SPEF1/TEKT1/TEKT4/TTLL9/CFAP65/CFAP45/DNAI1/LZTFL1/RFX3/WDPCP/TTC29/FUZ/AGBL4/DYNLRB2/TTC21B/STARD9/MNS1/TEKT3/CFAP52/NME5/TACR1	56
GO:0003341	cilium movement	38/624	203/18870	2.52902e-18	2.47528e-15	2.42187e-15	TEKT2/DNAH11/GAS8/CFAP69/BBS2/ENKUR/DNAH7/STK36/GAS2L2/CCDC39/VPS13A/CFAP73/CFAP53/DNAH9/SPEF2/NPHP4/DRC7/TTLL1/CFAP58/TTC12/TCTE1/CFAP44/DZIP1/SPEF1/TEKT1/TEKT4/TTLL9/CFAP65/CFAP45/DNAI1/LZTFL1/RFX3/TTC29/MNS1/TEKT3/CFAP52/NME5/TACR1	38
GO:0001539	cilium or flagellum-dependent cell motility	33/624	163/18870	3.82704e-17	2.49715e-14	2.44327e-14	TEKT2/DNAH11/GAS8/CFAP69/BBS2/ENKUR/DNAH7/GAS2L2/CCDC39/VPS13A/DNAH9/SPEF2/NPHP4/DRC7/TTLL1/CFAP58/TTC12/TCTE1/CFAP44/EFHC1/DZIP1/TEKT1/TEKT4/TTLL9/CFAP65/CFAP45/DNAI1/LZTFL1/RFX3/MNS1/TEKT3/CFAP52/TACR1	33
GO:0060285	cilium-dependent cell motility	33/624	163/18870	3.82704e-17	2.49715e-14	2.44327e-14	TEKT2/DNAH11/GAS8/CFAP69/BBS2/ENKUR/DNAH7/GAS2L2/CCDC39/VPS13A/DNAH9/SPEF2/NPHP4/DRC7/TTLL1/CFAP58/TTC12/TCTE1/CFAP44/EFHC1/DZIP1/TEKT1/TEKT4/TTLL9/CFAP65/CFAP45/DNAI1/LZTFL1/RFX3/MNS1/TEKT3/CFAP52/TACR1	33
GO:0035082	axoneme assembly	25/624	96/18870	5.00651e-16	2.80007e-13	2.73965e-13	TEKT2/FOXJ1/CLUAP1/GAS8/CFAP69/BBS2/DNAH7/STK36/CCDC39/CFAP73/SPEF2/DRC7/TTLL1/CFAP58/TTC12/DNAJB13/CFAP44/DNAAF3/SPEF1/CFAP65/DNAI1/LRGUK/CFAP74/MNS1/SPACA9	25
GO:0060294	cilium movement involved in cell motility	31/624	158/18870	8.85937e-16	4.33555e-13	4.242e-13	TEKT2/DNAH11/GAS8/CFAP69/BBS2/ENKUR/DNAH7/GAS2L2/CCDC39/VPS13A/DNAH9/SPEF2/NPHP4/DRC7/TTLL1/CFAP58/TTC12/TCTE1/CFAP44/DZIP1/TEKT1/TEKT4/TTLL9/CFAP65/CFAP45/DNAI1/LZTFL1/MNS1/TEKT3/CFAP52/TACR1	31
GO:0001578	microtubule bundle formation	27/624	125/18870	5.33022e-15	2.31865e-12	2.26862e-12	TEKT2/FOXJ1/CLUAP1/GAS8/CFAP69/BBS2/DNAH7/STK36/GAS2L2/CCDC39/CFAP73/SPEF2/DRC7/TTLL1/CFAP58/TTC12/DNAJB13/CFAP44/DNAAF3/SPEF1/CFAP65/DNAI1/LRGUK/CFAP74/TPPP3/MNS1/SPACA9	27
GO:0030317	flagellated sperm motility	26/624	134/18870	2.50407e-13	8.9122e-11	8.71991e-11	TEKT2/DNAH11/GAS8/CFAP69/BBS2/ENKUR/CCDC39/VPS13A/SPEF2/NPHP4/DRC7/TTLL1/CFAP58/TTC12/TCTE1/CFAP44/DZIP1/TTLL9/CFAP65/CFAP45/DNAI1/LZTFL1/MNS1/TEKT3/CFAP52/TACR1	26
GO:0097722	sperm motility	26/624	134/18870	2.50407e-13	8.9122e-11	8.71991e-11	TEKT2/DNAH11/GAS8/CFAP69/BBS2/ENKUR/CCDC39/VPS13A/SPEF2/NPHP4/DRC7/TTLL1/CFAP58/TTC12/TCTE1/CFAP44/DZIP1/TTLL9/CFAP65/CFAP45/DNAI1/LZTFL1/MNS1/TEKT3/CFAP52/TACR1	26
GO:0061512	protein localization to cilium	18/624	72/18870	1.37506e-11	4.48612e-09	4.38932e-09	CDK20/TULP3/DNAH11/GAS8/CCDC39/SPATA7/NPHP4/TUB/EFCAB7/CFAP58/ARL13B/TCTN2/DZIP1/ARL6/LZTFL1/TCTN1/DZIP1L/TTC21B	18
GO:0044458	motile cilium assembly	17/624	66/18870	3.03423e-11	9.1377e-09	8.94053e-09	FOXJ1/AHI1/CFAP69/BBS2/CCDC39/SPEF2/DRC7/TTLL1/CFAP58/TTC12/MKS1/CFAP44/DZIP1/DNAAF3/CFAP65/MNS1/MCIDAS	17
GO:0007224	smoothened signaling pathway	23/624	148/18870	6.4662e-10	1.80823e-07	1.76921e-07	HIPK1/CDK20/C2CD3/TULP3/CLUAP1/GAS8/STK36/ARMC9/FGFR2/HHAT/MKS1/ARL13B/TMEM17/TCTN2/DZIP1/PRKACB/IQUB/TCTN1/WDPCP/DZIP1L/FUZ/TTC21B/CDON	23
GO:0060972	left/right pattern formation	22/624	139/18870	1.0667e-09	2.78409e-07	2.72402e-07	C2CD3/BICC1/FOXJ1/KIF3B/DNAH11/AHI1/CLUAP1/GAS8/ENKUR/CCDC39/CFAP53/IFT74/MKS1/ARL13B/DNAAF3/ACVR2B/ARL6/CFAP45/DNAI1/RFX3/MNS1/CFAP52	22
GO:0007368	determination of left/right symmetry	21/624	133/18870	2.67089e-09	6.53532e-07	6.39431e-07	C2CD3/BICC1/FOXJ1/KIF3B/DNAH11/AHI1/CLUAP1/GAS8/ENKUR/CCDC39/CFAP53/IFT74/MKS1/ARL13B/DNAAF3/ACVR2B/ARL6/CFAP45/DNAI1/RFX3/CFAP52	21
GO:0003002	regionalization	40/624	430/18870	4.17102e-09	9.60562e-07	9.39836e-07	HIPK1/CDK20/C2CD3/BICC1/FOXJ1/TULP3/KIF3B/DNAH11/AHI1/LRP5/WLS/CLUAP1/GAS8/ENKUR/CCDC39/CFAP53/IFT74/ATM/FGFR2/MKS1/ARL13B/DNAAF3/ACVR2B/BMPR1B/ARL6/PRKACB/CFAP45/DNAI1/RFX3/TCTN1/DZIP1L/FUZ/TTC21B/MNS1/LFNG/CFAP52/TLL1/CDON/AXIN2/DSCAML1	40
GO:0003351	epithelial cilium movement involved in extracellular fluid movement	12/624	43/18870	9.2353e-09	1.98429e-06	1.94147e-06	DNAH11/GAS8/STK36/CCDC39/CFAP53/DNAH9/SPEF2/TTLL1/CFAP45/DNAI1/RFX3/NME5	12
GO:0009799	specification of symmetry	21/624	143/18870	1.01595e-08	1.98429e-06	1.94147e-06	C2CD3/BICC1/FOXJ1/KIF3B/DNAH11/AHI1/CLUAP1/GAS8/ENKUR/CCDC39/CFAP53/IFT74/MKS1/ARL13B/DNAAF3/ACVR2B/ARL6/CFAP45/DNAI1/RFX3/CFAP52	21
GO:0009855	determination of bilateral symmetry	21/624	143/18870	1.01595e-08	1.98429e-06	1.94147e-06	C2CD3/BICC1/FOXJ1/KIF3B/DNAH11/AHI1/CLUAP1/GAS8/ENKUR/CCDC39/CFAP53/IFT74/MKS1/ARL13B/DNAAF3/ACVR2B/ARL6/CFAP45/DNAI1/RFX3/CFAP52	21
GO:0099111	microtubule-based transport	26/624	214/18870	1.11286e-08	1.98429e-06	1.94147e-06	KIF3B/DNAH11/KIF3A/CLUAP1/GAS8/STK36/CCDC39/KIFAP3/CFAP53/IFT74/DNAH9/SPEF2/TRAF3IP1/LCA5/TTLL1/TUB/LCA5L/SYBU/CFAP45/DNAI1/RFX3/WDPCP/FUZ/AGBL4/TTC21B/NME5	26
GO:0007288	sperm axoneme assembly	10/624	28/18870	1.11505e-08	1.98429e-06	1.94147e-06	CFAP69/BBS2/SPEF2/DRC7/TTLL1/CFAP58/TTC12/CFAP44/CFAP65/MNS1	10
GO:0006858	extracellular transport	12/624	46/18870	2.13941e-08	3.64164e-06	3.56307e-06	DNAH11/GAS8/STK36/CCDC39/CFAP53/DNAH9/SPEF2/TTLL1/CFAP45/DNAI1/RFX3/NME5	12
GO:0007389	pattern specification process	41/624	475/18870	2.2757e-08	3.71223e-06	3.63213e-06	HIPK1/CDK20/C2CD3/BICC1/FOXJ1/TULP3/KIF3B/DNAH11/AHI1/LRP5/WLS/CLUAP1/GAS8/MEIS2/ENKUR/CCDC39/CFAP53/IFT74/ATM/FGFR2/MKS1/ARL13B/DNAAF3/ACVR2B/BMPR1B/ARL6/PRKACB/CFAP45/DNAI1/RFX3/TCTN1/DZIP1L/FUZ/TTC21B/MNS1/LFNG/CFAP52/TLL1/CDON/AXIN2/DSCAML1	41
GO:0120316	sperm flagellum assembly	11/624	41/18870	6.06503e-08	9.49784e-06	9.2929e-06	CFAP69/BBS2/SPEF2/DRC7/TTLL1/CFAP58/TTC12/CFAP44/DZIP1/CFAP65/MNS1	11
GO:0042073	intraciliary transport	10/624	49/18870	3.73037e-06	0.000561708	0.000549588	KIF3B/CLUAP1/IFT74/TRAF3IP1/LCA5/TUB/LCA5L/WDPCP/FUZ/TTC21B	10
GO:0008589	regulation of smoothened signaling pathway	12/624	86/18870	2.51646e-05	0.00364887	0.00357014	CDK20/C2CD3/TULP3/GAS8/STK36/ARMC9/FGFR2/MKS1/PRKACB/TCTN1/FUZ/TTC21B	12
GO:0060287	epithelial cilium movement involved in determination of left/right asymmetry	5/624	13/18870	4.01637e-05	0.00561575	0.00549458	DNAH11/CCDC39/CFAP53/CFAP45/RFX3	5
GO:0032886	regulation of microtubule-based process	21/624	258/18870	0.000143657	0.0193937	0.0189753	GIT1/DNAH11/DIXDC1/AKAP9/CFAP69/BBS2/CEP97/GAS2L2/CCDC39/STMND1/MAPRE3/TRAF3IP1/PRKAA2/ALMS1/SPICE1/SPEF1/MDM1/CFAP45/TTC21B/MPDZ/TACR1	21
GO:0003356	regulation of cilium beat frequency	5/624	17/18870	0.000172984	0.0222135	0.0217342	DNAH11/BBS2/GAS2L2/CCDC39/CFAP45	5
GO:0007286	spermatid development	18/624	206/18870	0.000175892	0.0222135	0.0217342	REC8/STRBP/CFAP69/BBS2/CFAP73/SPEF2/DRC7/TTLL1/CFAP58/TTC12/CFAP44/DZIP1/RFX2/CFAP65/MNS1/DPY19L2P2/NME5/KIT	18
GO:0006228	UTP biosynthetic process	4/624	10/18870	0.000212125	0.0251658	0.0246228	NME7/NME3/NME9/NME5	4
GO:0032025	response to cobalt ion	4/624	10/18870	0.000212125	0.0251658	0.0246228	SERPINF1/D2HGDH/BNIP3/ALAD	4
GO:0060041	retina development in camera-type eye	15/624	159/18870	0.000262414	0.0302162	0.0295642	HIPK1/SERPINF1/AHI1/LRP5/SDK2/NPHP4/TUB/CNTF/NFIA/PDE6B/ACVR2B/BMPR1B/MDM1/TSPAN12/CDON	15
GO:1905515	non-motile cilium assembly	9/624	65/18870	0.000273174	0.0302519	0.0295992	C2CD3/BBS2/CEP126/IFT74/CEP250/MKS1/ARL13B/TMEM17/FUZ	9
GO:0048515	spermatid differentiation	18/624	214/18870	0.000281761	0.0302519	0.0295992	REC8/STRBP/CFAP69/BBS2/CFAP73/SPEF2/DRC7/TTLL1/CFAP58/TTC12/CFAP44/DZIP1/RFX2/CFAP65/MNS1/DPY19L2P2/NME5/KIT	18
GO:0003352	regulation of cilium movement	7/624	40/18870	0.00030136	0.0302519	0.0295992	DNAH11/CFAP69/BBS2/GAS2L2/CCDC39/CFAP45/TACR1	7
GO:0021532	neural tube patterning	7/624	40/18870	0.00030136	0.0302519	0.0295992	CDK20/TULP3/MKS1/ARL13B/PRKACB/TCTN1/DZIP1L	7
GO:0070286	axonemal dynein complex assembly	7/624	40/18870	0.00030136	0.0302519	0.0295992	TEKT2/DNAH7/CCDC39/CFAP73/TTC12/DNAAF3/DNAI1	7
GO:0006183	GTP biosynthetic process	4/624	11/18870	0.000324633	0.0302605	0.0296076	NME7/NME3/NME9/NME5	4
GO:1901620	regulation of smoothened signaling pathway involved in dorsal/ventral neural tube patterning	4/624	11/18870	0.000324633	0.0302605	0.0296076	CDK20/TULP3/MKS1/PRKACB	4
GO:1903564	regulation of protein localization to cilium	4/624	11/18870	0.000324633	0.0302605	0.0296076	GAS8/EFCAB7/DZIP1/LZTFL1	4
GO:0009953	dorsal/ventral pattern formation	11/624	97/18870	0.00035785	0.032581	0.031878	CDK20/TULP3/MKS1/ARL13B/BMPR1B/PRKACB/TCTN1/TTC21B/TLL1/AXIN2/DSCAML1	11
GO:0060632	regulation of microtubule-based movement	8/624	55/18870	0.00042223	0.0375689	0.0367583	DNAH11/CFAP69/BBS2/GAS2L2/CCDC39/CFAP45/TTC21B/TACR1	8
GO:0046051	UTP metabolic process	4/624	12/18870	0.000474247	0.0403625	0.0394916	NME7/NME3/NME9/NME5	4
GO:1903441	protein localization to ciliary membrane	4/624	12/18870	0.000474247	0.0403625	0.0394916	TUB/EFCAB7/ARL13B/LZTFL1	4
GO:1902017	regulation of cilium assembly	9/624	71/18870	0.000533985	0.0444798	0.04352	CEP97/ARHGAP35/DZIP1/CCP110/WDPCP/FUZ/MPHOSPH9/MNS1/MCIDAS	9

## Sheet: 48hpi REACTOME human up
ID	Description	GeneRatio	BgRatio	pvalue	p.adjust	qvalue	geneID	Count
R-HSA-449147	Signaling by Interleukins	50/416	473/11009	2.90511e-11	3.31183e-08	2.73998e-08	2247/7124/3569/3552/3553/6351/246778/27179/23529/26525/4791/9173/9235/5055/29949/51561/8767/9021/7412/1326/6347/4609/57162/5687/4318/3726/1848/9180/5685/1026/5782/6464/3091/5771/1849/7316/29760/3716/9491/9446/2185/79792/301/28511/4478/5690/29110/53833/5684/595	50
R-HSA-6809371	Formation of the cornified envelope	21/416	129/11009	1.37346e-08	7.82874e-06	6.47697e-06	3854/6703/6700/6698/6705/11202/6704/3872/6707/9119/3853/6699/5266/3713/286887/6768/3868/3861/3855/1830/1475	21
R-HSA-6785807	Interleukin-4 and Interleukin-13 signaling	17/416	108/11009	5.49689e-07	0.000208882	0.000172814	2247/7124/3569/3552/3553/51561/9021/7412/6347/4609/4318/3726/1026/3091/3716/301/595	17
R-HSA-446652	Interleukin-1 family signaling	20/416	153/11009	1.20393e-06	0.000343119	0.000283873	3552/3553/27179/26525/4791/9173/8767/1326/57162/5687/5685/5782/5771/7316/9491/79792/28511/5690/29110/5684	20
R-HSA-5357801	Programmed Cell Death	22/416	213/11009	1.79809e-05	0.00345843	0.00286127	3552/3553/27113/148022/57162/5687/5685/2810/100506658/8737/11035/3837/7316/840/329/1830/9491/331/79792/3660/5690/5684	22
R-HSA-1500931	Cell-Cell communication	18/416	153/11009	1.82023e-05	0.00345843	0.00286127	51129/8728/3909/2318/1001/6714/9076/4690/5817/1364/3861/1308/60/71/2185/23607/8976/3655	18
R-HSA-5663202	Diseases of signal transduction by growth factor receptors and second messengers	34/416	433/11009	4.19149e-05	0.00682613	0.00564748	2247/27121/255324/3164/22943/374/4609/5687/3726/1848/5685/6714/1026/5782/7170/8850/6464/6868/60/1849/7171/7316/80853/7039/2120/71/9491/10818/54894/4478/391/7855/5690/5684	34
R-HSA-6805567	Keratinization	21/416	214/11009	5.94606e-05	0.00799769	0.00661674	3854/6703/6700/6698/6705/11202/6704/3872/6707/9119/3853/6699/5266/3713/286887/6768/3868/3861/3855/1830/1475	21
R-HSA-5218859	Regulated Necrosis	10/416	60/11009	7.38471e-05	0.00799769	0.00661674	3552/3553/57162/8737/11035/7316/329/331/79792/3660	10
R-HSA-75205	Dissolution of Fibrin Clot	5/416	13/11009	7.52832e-05	0.00799769	0.00661674	5055/5054/5328/5271/6281	5
R-HSA-157858	Gap junction trafficking and regulation	9/416	49/11009	7.71707e-05	0.00799769	0.00661674	2706/84617/6714/1212/2707/60/71/84790/2709	9
R-HSA-177929	Signaling by EGFR	9/416	50/11009	9.10151e-05	0.00823933	0.00681666	255324/374/30011/6714/5782/6464/6868/7316/7039	9
R-HSA-1606322	ZBP1(DAI) mediated induction of type I IFNs	6/416	21/11009	9.39573e-05	0.00823933	0.00681666	4791/148022/8737/11035/28511/29110	6
R-HSA-166016	Toll Like Receptor 4 (TLR4) Cascade	16/416	146/11009	0.000124363	0.0101267	0.00837812	4791/8767/148022/1326/6279/57162/1848/8737/6280/11035/1849/7316/329/28511/10010/29110	16
R-HSA-9009391	Extra-nuclear estrogen signaling	11/416	77/11009	0.000138619	0.010535	0.00871598	255324/1903/8877/374/4318/6714/6464/7039/127933/858/595	11
R-HSA-168164	Toll Like Receptor 3 (TLR3) Cascade	13/416	105/11009	0.000156942	0.0111821	0.0092513	4791/8767/148022/1326/1848/8737/11035/1849/7316/329/28511/10010/29110	13
R-HSA-168898	Toll-like Receptor Cascades	17/416	168/11009	0.000205434	0.0137761	0.0113974	4791/8767/148022/1326/6279/57162/1848/8737/6280/11035/1849/7316/329/79792/28511/10010/29110	17
R-HSA-166166	MyD88-independent TLR4 cascade	13/416	110/11009	0.000251258	0.0145743	0.0120577	4791/8767/148022/1326/1848/8737/11035/1849/7316/329/28511/10010/29110	13
R-HSA-937061	TRIF(TICAM1)-mediated TLR4 signaling	13/416	110/11009	0.000251258	0.0145743	0.0120577	4791/8767/148022/1326/1848/8737/11035/1849/7316/329/28511/10010/29110	13
R-HSA-75893	TNF signaling	9/416	57/11009	0.000258688	0.0145743	0.0120577	7124/8737/84888/6868/7316/329/331/1540/29110	9
R-HSA-5357786	TNFR1-induced proapoptotic signaling	6/416	25/11009	0.000269685	0.0145743	0.0120577	7124/8737/329/331/1540/29110	6
R-HSA-9759194	Nuclear events mediated by NFE2L2	12/416	97/11009	0.000281258	0.0145743	0.0120577	6347/374/4609/5687/5685/7316/571/468/9491/8714/5690/5684	12
R-HSA-983705	Signaling by the B Cell Receptor (BCR)	13/416	112/11009	0.000300713	0.0149049	0.0123313	4794/84433/5687/30011/5685/4690/3709/10892/7316/29760/9491/5690/5684	13
R-HSA-1810476	RIP-mediated NFkB activation via ZBP1	5/416	17/11009	0.000319301	0.0151668	0.012548	4791/148022/8737/11035/28511	5
R-HSA-190828	Gap junction trafficking	8/416	47/11009	0.000334483	0.0152524	0.0126188	2706/84617/1212/2707/60/71/84790/2709	8
R-HSA-187577	SCF(Skp2)-mediated degradation of p27/p21	9/416	60/11009	0.000384629	0.0153451	0.0126955	8900/5687/5685/1026/7316/9491/5690/5684/595	9
R-HSA-5357905	Regulation of TNFR1 signaling	8/416	48/11009	0.000388351	0.0153451	0.0126955	7124/8737/84888/7316/329/331/1540/29110	8
R-HSA-446728	Cell junction organization	13/416	115/11009	0.000390357	0.0153451	0.0126955	51129/8728/3909/2318/1001/9076/5817/1364/3861/1308/60/71/3655	13
R-HSA-9020702	Interleukin-1 signaling	13/416	115/11009	0.000390357	0.0153451	0.0126955	3552/3553/4791/8767/1326/57162/5687/5685/7316/9491/28511/5690/5684	13
R-HSA-5607764	CLEC7A (Dectin-1) signaling	12/416	101/11009	0.000410567	0.0156015	0.0129076	3553/4791/84433/5687/5685/6714/3709/10892/7316/9491/5690/5684	12
R-HSA-109581	Apoptosis	17/416	180/11009	0.000464708	0.0170893	0.0141385	27113/148022/5687/5685/2810/100506658/8737/3837/7316/840/329/1830/9491/331/79792/5690/5684	17
R-HSA-446107	Type I hemidesmosome assembly	4/416	11/11009	0.000536729	0.019121	0.0158194	3909/3861/1308/3655	4
R-HSA-168927	TICAM1, RIP1-mediated IKK complex recruitment	5/416	20/11009	0.000728409	0.024977	0.0206642	148022/8737/11035/7316/329	5
R-HSA-9013973	TICAM1-dependent activation of IRF3/IRF7	4/416	12/11009	0.00078119	0.024977	0.0206642	148022/7316/10010/29110	4
R-HSA-69563	p53-Dependent G1 DNA Damage Response	9/416	66/11009	0.000788746	0.024977	0.0206642	8900/5687/5685/1026/11200/7316/9491/5690/5684	9
R-HSA-69580	p53-Dependent G1/S DNA damage checkpoint	9/416	66/11009	0.000788746	0.024977	0.0206642	8900/5687/5685/1026/11200/7316/9491/5690/5684	9
R-HSA-1169091	Activation of NF-kappaB in B cells	9/416	67/11009	0.000881361	0.0271554	0.0224665	4794/84433/5687/5685/10892/7316/9491/5690/5684	9
R-HSA-182971	EGFR downregulation	6/416	31/11009	0.000925357	0.0273217	0.0226041	255324/374/30011/5782/7316/7039	6
R-HSA-9755511	KEAP1-NFE2L2 pathway	13/416	126/11009	0.000937823	0.0273217	0.0226041	6347/374/4609/5687/5685/1026/7316/571/468/9491/8714/5690/5684	13
R-HSA-8878159	Transcriptional regulation by RUNX3	11/416	96/11009	0.000962935	0.0273217	0.0226041	4609/5687/5685/6714/1026/8850/7316/9491/5690/5684/595	11
R-HSA-69615	G1/S DNA Damage Checkpoints	9/416	68/11009	0.000982621	0.0273217	0.0226041	8900/5687/5685/1026/11200/7316/9491/5690/5684	9
R-HSA-69202	Cyclin E associated events during G1/S transition	10/416	83/11009	0.00110036	0.0285811	0.023646	8900/4609/5687/5685/1026/7316/9491/5690/5684/595	10
R-HSA-5213460	RIPK1-mediated regulated necrosis	6/416	32/11009	0.00110313	0.0285811	0.023646	57162/8737/11035/7316/329/331	6
R-HSA-5675482	Regulation of necroptotic cell death	6/416	32/11009	0.00110313	0.0285811	0.023646	57162/8737/11035/7316/329/331	6
R-HSA-1257604	PIP3 activates AKT signaling	21/416	268/11009	0.00126716	0.0321013	0.0265584	2247/255324/9173/3164/374/5468/5687/5685/6714/1026/8394/8870/7316/7039/9491/331/10818/391/5690/5684/6446	21
R-HSA-5357956	TNFR1-induced NF-kappa-B signaling pathway	6/416	33/11009	0.00130595	0.0321144	0.0265692	7124/8737/7316/329/331/1540	6
R-HSA-69656	Cyclin A:Cdk2-associated events at S phase entry	10/416	85/11009	0.00132401	0.0321144	0.0265692	8900/4609/5687/5685/1026/7316/9491/5690/5684/595	10
R-HSA-112409	RAF-independent MAPK1/3 activation	5/416	23/11009	0.0014398	0.03325	0.0275088	3569/1847/1848/1849/3716	5
R-HSA-180336	SHC1 events in EGFR signaling	4/416	14/11009	0.0014875	0.03325	0.0275088	255324/374/6464/7039	4
R-HSA-399955	SEMA3A-Plexin repulsion signaling by inhibiting Integrin adhesion	4/416	14/11009	0.0014875	0.03325	0.0275088	27289/5362/10371/8829	4
R-HSA-877312	Regulation of IFNG signaling	4/416	14/11009	0.0014875	0.03325	0.0275088	9021/3460/5771/3716	4
R-HSA-351202	Metabolism of polyamines	8/416	59/11009	0.00158914	0.0341902	0.0282866	196743/54498/5687/5685/9491/5690/6611/5684	8
R-HSA-5668541	TNFR2 non-canonical NF-kB pathway	11/416	102/11009	0.00158954	0.0341902	0.0282866	8995/7124/4791/51330/5687/5685/7316/329/9491/5690/5684	11
R-HSA-6783589	Interleukin-6 family signaling	5/416	24/11009	0.001763	0.0362004	0.0299497	3569/23529/9021/9180/3716	5
R-HSA-9634638	Estrogen-dependent nuclear events downstream of ESR-membrane signaling	5/416	24/11009	0.001763	0.0362004	0.0299497	255324/374/7039/127933/595	5
R-HSA-6783783	Interleukin-10 signaling	7/416	47/11009	0.00177826	0.0362004	0.0299497	7124/3569/3552/3553/6351/6347/3716	7
R-HSA-198725	Nuclear Events (kinase and transcription factor activation)	8/416	61/11009	0.00197641	0.039502	0.0326813	10221/3726/1959/1848/3400/2152/1849/6446	8
R-HSA-1236975	Antigen processing-Cross presentation	11/416	105/11009	0.00200975	0.039502	0.0326813	6279/5687/5685/6280/4688/7316/9491/5690/5684/2923/4012	11
R-HSA-1643713	Signaling by EGFR in Cancer	5/416	25/11009	0.00213632	0.0405902	0.0335815	255324/374/6464/7316/7039	5
R-HSA-937041	IKK complex recruitment mediated by RIP1	5/416	25/11009	0.00213632	0.0405902	0.0335815	148022/8737/11035/7316/329	5
R-HSA-8852276	The role of GTSE1 in G2/M progression after G2 checkpoint	9/416	77/11009	0.00238705	0.0446105	0.0369076	5687/84617/5685/1026/7316/9491/84790/5690/5684	9
R-HSA-4608870	Asymmetric localization of PCP proteins	8/416	64/11009	0.0026926	0.0495091	0.0409604	5687/5685/144165/7316/9491/7855/5690/5684	8

## Sheet: 48hpi REACTOME human down
ID	Description	GeneRatio	BgRatio	pvalue	p.adjust	qvalue	geneID	Count
R-HSA-5617833	Cilium Assembly	27/347	201/11009	1.64983e-10	1.28852e-07	1.28852e-07	26005/9371/54806/11127/10142/23059/583/22832/79598/22920/80173/11064/261734/11190/80776/26146/7840/54903/200894/79867/9738/51134/84100/54585/79600/83657/79809	27
R-HSA-1852241	Organelle biogenesis and maintenance	29/347	296/11009	5.52935e-08	2.15921e-05	2.15921e-05	26005/9371/54806/11127/10142/23059/583/22832/79598/22920/80173/11064/261734/11190/80776/26146/5563/7840/54903/200894/79867/9738/51134/84100/54585/79600/83657/79809/23409	29
R-HSA-5620912	Anchoring of the basal body to the plasma membrane	15/347	98/11009	3.78311e-07	9.84869e-05	9.84869e-05	26005/54806/10142/22832/79598/11064/261734/11190/80776/7840/54903/79867/9738/51134/79600	15
R-HSA-5635838	Activation of SMO	6/347	18/11009	1.26461e-05	0.00246916	0.00246916	11127/2622/23288/84455/408/50937	6
R-HSA-5620924	Intraflagellar transport	8/347	54/11009	0.00026339	0.0411416	0.0411416	9371/11127/23059/22920/80173/26146/83657/79809	8

## Sheet: 48hpi GO avian up
ID	Description	GeneRatio	BgRatio	pvalue	p.adjust	qvalue	geneID	Count
GO:0042391	regulation of membrane potential	41/439	440/18870	3.95185e-14	1.32901e-10	1.22466e-10	KCNJ3/KCNK17/KCNJ9/GRIA4/CACNG2/GABRA5/GLRA3/KCNJ10/GRID2/SCN1A/CHRND/KCNK16/SLC8A3/GRID1/GRIK3/SCN11A/SLC1A7/GABRA2/CHRNA4/SLC24A4/NALCN/CACNA1I/GABRG2/ATP1A2/TMEM108/GABRA3/P2RX1/GRIN2A/OPRD1/CACNA1G/SLC8A1/GABRG3/CACNA2D1/CLDN19/CTNNA3/KCNC1/SCN5A/MAPT/KCNMA1/GRIA1/GABRE	41
GO:0098659	inorganic cation import across plasma membrane	22/439	137/18870	9.0093e-13	7.92565e-10	7.30335e-10	KCNJ3/KCNJ9/KCNJ10/SCN1A/SLC12A5/SLC24A2/SLC8A3/GRM6/SCN11A/SLC6A1/SLC24A4/CACNA1I/ATP1A2/CACNA1B/P2RX1/CACNA1S/CACNA1G/SLC8A1/CACNA2D1/SCN5A/KCNJ6/CACNA1A	22
GO:0099587	inorganic ion import across plasma membrane	22/439	137/18870	9.0093e-13	7.92565e-10	7.30335e-10	KCNJ3/KCNJ9/KCNJ10/SCN1A/SLC12A5/SLC24A2/SLC8A3/GRM6/SCN11A/SLC6A1/SLC24A4/CACNA1I/ATP1A2/CACNA1B/P2RX1/CACNA1S/CACNA1G/SLC8A1/CACNA2D1/SCN5A/KCNJ6/CACNA1A	22
GO:0098703	calcium ion import across plasma membrane	15/439	54/18870	9.42688e-13	7.92565e-10	7.30335e-10	SCN1A/SLC24A2/SLC8A3/GRM6/SCN11A/SLC24A4/CACNA1I/CACNA1B/P2RX1/CACNA1S/CACNA1G/SLC8A1/CACNA2D1/SCN5A/CACNA1A	15
GO:0050804	modulation of chemical synaptic transmission	40/439	489/18870	5.37777e-12	3.21323e-09	2.96093e-09	CAMKV/ADIPOQ/CACNG5/CACNG3/GRIA4/DRD3/CACNG2/CNTNAP4/GPR158/NTRK1/KCNJ10/SYN3/GRID2/SLC24A2/SLC8A3/GRID1/GRM6/GRIK3/ADCY8/SLC4A10/SLC6A1/NALCN/ATP1A2/CACNA1B/TMEM108/CNTN4/P2RX1/UNC13C/GRIN2A/ADGRB1/CYP46A1/MAPT/DNM1/PTPRD/APBA2/GRIA1/GRM4/EPHB1/CACNA1A/LARGE1	40
GO:0099177	regulation of trans-synaptic signaling	40/439	490/18870	5.73279e-12	3.21323e-09	2.96093e-09	CAMKV/ADIPOQ/CACNG5/CACNG3/GRIA4/DRD3/CACNG2/CNTNAP4/GPR158/NTRK1/KCNJ10/SYN3/GRID2/SLC24A2/SLC8A3/GRID1/GRM6/GRIK3/ADCY8/SLC4A10/SLC6A1/NALCN/ATP1A2/CACNA1B/TMEM108/CNTN4/P2RX1/UNC13C/GRIN2A/ADGRB1/CYP46A1/MAPT/DNM1/PTPRD/APBA2/GRIA1/GRM4/EPHB1/CACNA1A/LARGE1	40
GO:0098739	import across plasma membrane	25/439	212/18870	2.90648e-11	1.39635e-08	1.28672e-08	KCNJ3/KCNJ9/SLC6A5/SLC38A3/KCNJ10/SCN1A/SLC12A5/SLC24A2/SLC8A3/GRM6/SCN11A/SLC6A1/SLC24A4/CACNA1I/ATP1A2/CACNA1B/P2RX1/CACNA1S/CACNA1G/SLC8A1/CACNA2D1/SCN5A/KCNJ6/SLC1A2/CACNA1A	25
GO:0060078	regulation of postsynaptic membrane potential	19/439	148/18870	1.68823e-09	7.0969e-07	6.53967e-07	GRIA4/GABRA5/GLRA3/GRID2/CHRND/SLC8A3/GRID1/GRIK3/SLC1A7/GABRA2/CHRNA4/GABRG2/TMEM108/GABRA3/P2RX1/GRIN2A/GABRG3/GRIA1/GABRE	19
GO:0006816	calcium ion transport	33/439	445/18870	5.01608e-09	1.87434e-06	1.72717e-06	CACNG5/CACNG3/DRD3/CACNG2/SCN1A/FCRL3/SLC24A2/NPSR1/SLC8A3/GRM6/SCN11A/CHRNA4/SLC24A4/PKD2L1/NALCN/CACNA1I/ATP1A2/CACNA1B/P2RX1/CABP1/GRIN2A/OPRD1/CACNA1S/CACNA1G/CD33/SLC8A1/CACNA2D1/SCN5A/NOS1/MCHR1/TRPM3/CDH23/CACNA1A	33
GO:0035249	synaptic transmission, glutamatergic	16/439	111/18870	6.05327e-09	2.03571e-06	1.87588e-06	CACNG5/CACNG3/GRIA4/DRD3/CACNG2/NTRK1/GRID2/GRID1/GRM6/GRIK3/ATP1A2/P2RX1/UNC13C/GRIN2A/GRIA1/GRM4	16
GO:0034765	regulation of monoatomic ion transmembrane transport	33/439	454/18870	8.21294e-09	2.51092e-06	2.31377e-06	KCNJ3/CACNG3/PIRT/KCNK17/KCNJ9/DRD3/CACNG2/KCNJ10/SCN1A/KCNK16/NPSR1/GRM6/SCN11A/LRRC38/NALCN/CACNA1I/KCNG4/ATP1A2/CACNA1B/P2RX1/CABP1/GRIN2A/CACNA1S/CACNA1G/SLC8A1/CACNA2D1/KCNC1/SCN5A/KCNJ6/NOS1/KCNMA1/DPP6/CACNA1A	33
GO:0099505	regulation of presynaptic membrane potential	9/439	29/18870	1.21922e-08	3.41686e-06	3.14858e-06	KCNJ3/KCNJ9/GRIA4/GABRA5/SCN1A/GRIK3/GABRA2/KCNC1/GRIA1	9
GO:0002399	MHC class II protein complex assembly	7/439	16/18870	3.3562e-08	8.06206e-06	7.42905e-06	HLA-DOA/HLA-DQA1/HLA-DPB1/HLA-DQB1/HLA-DMB/HLA-DMA/HLA-DRB5	7
GO:0002503	peptide antigen assembly with MHC class II protein complex	7/439	16/18870	3.3562e-08	8.06206e-06	7.42905e-06	HLA-DOA/HLA-DQA1/HLA-DPB1/HLA-DQB1/HLA-DMB/HLA-DMA/HLA-DRB5	7
GO:0035725	sodium ion transmembrane transport	19/439	180/18870	4.39044e-08	9.84337e-06	9.0705e-06	SLC6A5/SLC6A3/SLC6A11/SCN1A/SLC24A2/SLC6A7/SLC8A3/SCN11A/ASIC4/SLC4A10/SLC6A1/SLC24A4/PKD2L1/NALCN/ATP1A2/SLC8A1/SCN5A/NOS1/SLC17A4	19
GO:0070588	calcium ion transmembrane transport	27/439	352/18870	6.50007e-08	1.36623e-05	1.25896e-05	CACNG5/CACNG3/DRD3/CACNG2/SCN1A/SLC24A2/NPSR1/SLC8A3/GRM6/SCN11A/SLC24A4/PKD2L1/NALCN/CACNA1I/ATP1A2/CACNA1B/P2RX1/CABP1/GRIN2A/CACNA1S/CACNA1G/SLC8A1/CACNA2D1/SCN5A/NOS1/TRPM3/CACNA1A	27
GO:0002396	MHC protein complex assembly	7/439	20/18870	2.09786e-07	3.91949e-05	3.61175e-05	HLA-DOA/HLA-DQA1/HLA-DPB1/HLA-DQB1/HLA-DMB/HLA-DMA/HLA-DRB5	7
GO:0002501	peptide antigen assembly with MHC protein complex	7/439	20/18870	2.09786e-07	3.91949e-05	3.61175e-05	HLA-DOA/HLA-DQA1/HLA-DPB1/HLA-DQB1/HLA-DMB/HLA-DMA/HLA-DRB5	7
GO:0006813	potassium ion transport	21/439	241/18870	2.37001e-07	4.19492e-05	3.86555e-05	KCNJ3/KCNK17/KCNJ9/DRD3/KCNJ10/KCNK16/SLC12A5/SLC24A2/LRRC38/SLC24A4/PKD2L1/NALCN/KCNG4/ATP1A2/KCNC1/KCNJ6/NOS1/KCNMA1/DPP6/KCNN3/LARGE1	21
GO:0097553	calcium ion transmembrane import into cytosol	19/439	205/18870	3.44985e-07	5.80092e-05	5.34545e-05	SCN1A/SLC24A2/NPSR1/SLC8A3/GRM6/SCN11A/SLC24A4/CACNA1I/ATP1A2/CACNA1B/P2RX1/GRIN2A/CACNA1S/CACNA1G/SLC8A1/CACNA2D1/SCN5A/NOS1/CACNA1A	19
GO:0006814	sodium ion transport	21/439	248/18870	3.82152e-07	6.1199e-05	5.63938e-05	SLC6A5/SLC6A3/SLC38A3/SLC6A11/SCN1A/SLC24A2/SLC6A7/SLC8A3/SCN11A/ASIC4/SLC4A10/SLC6A1/SLC24A4/PKD2L1/NALCN/ATP1A2/SLC8A1/SCN5A/NOS1/SLC17A4/SLC5A8	21
GO:0006836	neurotransmitter transport	19/439	207/18870	4.00971e-07	6.12939e-05	5.64813e-05	DRD3/SLC6A5/GPR158/SLC6A3/SLC6A11/KCNJ10/SYN3/SLC6A7/SLC1A7/GABRA2/NRXN2/SLC6A1/ATP1A2/P2RX1/UNC13C/NOS1/SLC1A2/SYT2/GRM4	19
GO:0030048	actin filament-based movement	15/439	133/18870	4.94158e-07	7.22544e-05	6.65812e-05	KCNJ3/MYH4/MYLK2/MYH8/SCN1A/ATP1A2/MYO7B/CACNA1G/CACNA2D1/CTNNA3/SCN5A/MYH6/MYO7A/MYO15A/ZEB2	15
GO:0001504	neurotransmitter uptake	9/439	45/18870	7.75494e-07	0.000106935	9.85387e-05	DRD3/SLC6A3/SLC6A11/KCNJ10/SLC1A7/SLC6A1/ATP1A2/NOS1/SLC1A2	9
GO:0051932	synaptic transmission, GABAergic	10/439	58/18870	8.06195e-07	0.000106935	9.85387e-05	GABRA5/CNTNAP4/SYN3/GABRA2/SLC6A1/NALCN/GABRG2/GABRA3/GABRG3/GABRE	10
GO:0071805	potassium ion transmembrane transport	19/439	217/18870	8.26734e-07	0.000106935	9.85387e-05	KCNJ3/KCNK17/KCNJ9/KCNJ10/KCNK16/SLC12A5/SLC24A2/LRRC38/SLC24A4/PKD2L1/NALCN/KCNG4/ATP1A2/KCNC1/KCNJ6/KCNMA1/DPP6/KCNN3/LARGE1	19
GO:0098810	neurotransmitter reuptake	8/439	35/18870	1.09176e-06	0.000135985	0.000125308	DRD3/SLC6A3/SLC6A11/KCNJ10/SLC6A1/ATP1A2/NOS1/SLC1A2	8
GO:0050808	synapse organization	30/439	483/18870	1.16571e-06	0.00014001	0.000129017	ST8SIA2/CAMKV/CACNG2/GPR158/NTRK1/GRID2/SLC8A3/GRID1/GABRA2/NRXN2/SLC6A1/GABRG2/TMEM108/LGI2/UNC13C/SPTB/CACNA1S/ADD2/ADGRB1/BSN/PPFIA4/MAPT/PLXNA4/PTPRD/PTPRT/GRIA1/DOCK10/EPHB1/LARGE1/C3	30
GO:0006941	striated muscle contraction	17/439	186/18870	1.73448e-06	0.00020114	0.000185347	KCNJ3/MYLK2/MYH8/SCN1A/CHRND/SLC8A3/ATP1A2/CACNA1S/CACNA1G/SLC8A1/CACNA2D1/CTNNA3/SCN5A/NOS1/MYH6/TTN/LARGE1	17
GO:0001505	regulation of neurotransmitter levels	17/439	188/18870	2.01033e-06	0.000225358	0.000207663	DRD3/GPR158/SLC6A3/SLC6A11/KCNJ10/SYN3/SLC1A7/GABRA2/NRXN2/SLC6A1/ATP1A2/P2RX1/UNC13C/NOS1/SLC1A2/SYT2/GRM4	17
GO:0086010	membrane depolarization during action potential	7/439	28/18870	2.72731e-06	0.000295869	0.000272638	SCN1A/SCN11A/ATP1A2/CACNA1G/SLC8A1/CACNA2D1/SCN5A	7
GO:0050805	negative regulation of synaptic transmission	9/439	54/18870	3.86685e-06	0.000406381	0.000374474	ADIPOQ/DRD3/GRID2/SLC24A2/GRIK3/ADCY8/SLC6A1/MAPT/GRIA1	9
GO:0019886	antigen processing and presentation of exogenous peptide antigen via MHC class II	7/439	31/18870	5.7023e-06	0.000581117	0.000535489	HLA-DOA/HLA-DQA1/HLA-DPB1/HLA-DQB1/HLA-DMB/HLA-DMA/HLA-DRB5	7
GO:0070252	actin-mediated cell contraction	12/439	105/18870	5.98123e-06	0.000591614	0.000545162	KCNJ3/MYH4/MYLK2/MYH8/SCN1A/ATP1A2/CACNA1G/CACNA2D1/CTNNA3/SCN5A/MYH6/ZEB2	12
GO:0001508	action potential	14/439	146/18870	8.16185e-06	0.000784237	0.000722661	KCNJ3/SCN1A/SCN11A/CHRNA4/CACNA1I/ATP1A2/P2RX1/CACNA1G/SLC8A1/CACNA2D1/CLDN19/CTNNA3/SCN5A/GRIA1	14
GO:0007608	sensory perception of smell	27/439	456/18870	9.64967e-06	0.00090144	0.000830661	OR56A1/OR2Z1/OR52I2/OR2T10/OR2H2/OR7A5/OR5B2/OR6K2/OR2T6/OR1N2/OR7D2/OR2T11/OR5H1/OR4M1/OR5A2/OR4K17/OR1A1/OR4E1/SLC6A3/OR5AN1/OR56A4/OR1D2/OR51L1/SLC24A4/OR2L2/OR52K1/OR2B11	27
GO:0015698	inorganic anion transport	15/439	169/18870	1.00401e-05	0.000901487	0.000830705	GABRA5/GLRA3/SLC12A5/SFRP4/SLC4A10/SLC1A7/GABRA2/SLC6A1/GABRG2/GABRA3/GABRG3/SLC22A8/SLC17A4/SLC5A8/GABRE	15
GO:0050911	detection of chemical stimulus involved in sensory perception of smell	26/439	431/18870	1.01863e-05	0.000901487	0.000830705	OR56A1/OR2Z1/OR52I2/OR2T10/OR2H2/OR7A5/OR5B2/OR6K2/OR2T6/OR1N2/OR7D2/OR2T11/OR5H1/OR4M1/OR5A2/OR4K17/OR1A1/OR4E1/OR5AN1/OR56A4/OR1D2/OR51L1/SLC24A4/OR2L2/OR52K1/OR2B11	26
GO:0002495	antigen processing and presentation of peptide antigen via MHC class II	7/439	35/18870	1.34563e-05	0.00116035	0.00106924	HLA-DOA/HLA-DQA1/HLA-DPB1/HLA-DQB1/HLA-DMB/HLA-DMA/HLA-DRB5	7
GO:0051966	regulation of synaptic transmission, glutamatergic	10/439	79/18870	1.44063e-05	0.00118508	0.00109203	CACNG5/CACNG3/DRD3/CACNG2/NTRK1/GRM6/GRIK3/ATP1A2/GRIN2A/GRM4	10
GO:0035235	ionotropic glutamate receptor signaling pathway	6/439	24/18870	1.44479e-05	0.00118508	0.00109203	GRIA4/GRID2/GRID1/GRIK3/GRIN2A/GRIA1	6
GO:0015711	organic anion transport	26/439	443/18870	1.64363e-05	0.00131607	0.00121274	CA4/CALHM3/DRD3/SLCO1A2/SLC22A9/PMP2/SLC6A5/SLC38A3/SLC6A11/KCNJ10/SLC6A7/SLC4A10/SLC1A7/SLC6A1/SLC22A14/CR1/SLC22A12/ATP1A2/SLC22A13/SLC22A8/MTTP/SLC7A14/SLC17A4/SLC1A2/SLCO2B1/SLC5A8	26
GO:1902074	response to salt	23/439	366/18870	1.73455e-05	0.00135658	0.00125006	ST8SIA2/ADIPOQ/DRD3/CACNG2/SLC6A3/NTRK1/KCNJ10/CHRND/ADCY8/SLC6A1/PKD2L1/PKLR/F7/P2RX1/MTTP/KCNC1/SCN5A/KCNMA1/SLC1A2/GRIA1/SYT2/TTN/LARGE1	23
GO:0007215	glutamate receptor signaling pathway	8/439	50/18870	1.83502e-05	0.00140254	0.00129242	GRIA4/GRID2/GRID1/GRM6/GRIK3/GRIN2A/GRIA1/GRM4	8
GO:0002504	antigen processing and presentation of peptide or polysaccharide antigen via MHC class II	7/439	37/18870	1.97915e-05	0.00147645	0.00136052	HLA-DOA/HLA-DQA1/HLA-DPB1/HLA-DQB1/HLA-DMB/HLA-DMA/HLA-DRB5	7
GO:0007626	locomotory behavior	16/439	201/18870	2.01953e-05	0.00147645	0.00136052	DRD3/SLC6A3/KCNJ10/SCN1A/PAK5/GRM6/ADCY8/SLC4A10/ATP1A2/OPRD1/PREX2/APBA2/MYO15A/ADCY5/CDH23/LARGE1	16
GO:0050954	sensory perception of mechanical stimulus	15/439	181/18870	2.27765e-05	0.00162126	0.00149396	CLRN3/NTRK1/SCN1A/DRGX/SCN11A/SRRM4/MYO7B/MYO3B/LOXHD1/USH2A/COL2A1/MYO7A/MYO15A/CDH23/LARGE1	15
GO:0050907	detection of chemical stimulus involved in sensory perception	27/439	479/18870	2.31401e-05	0.00162126	0.00149396	OR56A1/OR2Z1/OR52I2/OR2T10/OR2H2/OR7A5/OR5B2/OR6K2/OR2T6/OR1N2/OR7D2/OR2T11/OR5H1/OR4M1/OR5A2/OR4K17/OR1A1/OR4E1/OR5AN1/OR56A4/OR1D2/OR51L1/SLC24A4/PKD2L1/OR2L2/OR52K1/OR2B11	27
GO:0006936	muscle contraction	22/439	351/18870	2.74379e-05	0.00188313	0.00173528	UTS2/KCNJ3/MYH4/MYLK2/MYH8/SCN1A/CHRND/SLC8A3/SCN11A/ATP1A2/P2RX1/CACNA1S/CACNA1G/SLC8A1/CACNA2D1/CTNNA3/SCN5A/NOS1/MYH6/KCNMA1/TTN/LARGE1	22
GO:0050905	neuromuscular process	14/439	163/18870	2.85744e-05	0.00192192	0.00177101	DRD3/SLC6A3/MYH8/GRID2/SCN1A/CHRND/SLC8A3/GRIN2A/RBFOX1/MYO7A/ADCY5/CSMD1/CDH23/LARGE1	14
GO:0019226	transmission of nerve impulse	9/439	69/18870	3.02847e-05	0.00199701	0.00184021	CACNG5/CACNG3/CACNG2/SCN1A/SCN11A/CACNA1I/P2RX1/CLDN19/GRIA1	9
GO:0002478	antigen processing and presentation of exogenous peptide antigen	7/439	40/18870	3.37467e-05	0.0021825	0.00201114	HLA-DOA/HLA-DQA1/HLA-DPB1/HLA-DQB1/HLA-DMB/HLA-DMA/HLA-DRB5	7
GO:0006821	chloride transport	12/439	125/18870	3.55384e-05	0.00225501	0.00207796	GABRA5/GLRA3/SLC12A5/SLC4A10/SLC1A7/GABRA2/SLC6A1/GABRG2/GABRA3/GABRG3/SLC5A8/GABRE	12
GO:0007214	gamma-aminobutyric acid signaling pathway	6/439	29/18870	4.62032e-05	0.00287744	0.00265151	GABRA5/GABRA2/GABRG2/GABRA3/GABRG3/GABRE	6
GO:0006820	monoatomic anion transport	14/439	172/18870	5.17538e-05	0.00316451	0.00291604	GABRA5/GLRA3/SLC12A5/SLC4A10/SLC1A7/GABRA2/SLC6A1/GABRG2/GABRA3/GABRG3/SLC17A4/SLC1A2/SLC5A8/GABRE	14
GO:0051933	amino acid neurotransmitter reuptake	4/439	10/18870	5.42941e-05	0.00326056	0.00300455	SLC6A11/KCNJ10/SLC6A1/ATP1A2	4
GO:0007193	adenylate cyclase-inhibiting G protein-coupled receptor signaling pathway	9/439	80/18870	9.89323e-05	0.00562639	0.00518462	PTGDR2/DRD3/GRM6/GRIK3/OPRD1/MCHR1/GRM4/ADCY5/ADCY2	9
GO:0051899	membrane depolarization	9/439	80/18870	9.89323e-05	0.00562639	0.00518462	CACNG2/SCN1A/SCN11A/CHRNA4/ATP1A2/CACNA1G/SLC8A1/CACNA2D1/SCN5A	9
GO:1990806	ligand-gated ion channel signaling pathway	6/439	33/18870	9.95741e-05	0.00562639	0.00518462	GRIA4/GRID2/GRID1/GRIK3/GRIN2A/GRIA1	6
GO:0060048	cardiac muscle contraction	12/439	139/18870	0.000100382	0.00562639	0.00518462	KCNJ3/MYLK2/SCN1A/ATP1A2/CACNA1G/SLC8A1/CACNA2D1/CTNNA3/SCN5A/NOS1/MYH6/TTN	12
GO:0010038	response to metal ion	21/439	359/18870	0.000111323	0.00613734	0.00565546	CACNG2/CYP1A2/SLC6A3/SLFN14/KCNJ10/SLC30A2/SLC30A8/ADCY8/SLC6A1/PKLR/CACNA1G/MTTP/KCNC1/SCN5A/MAPT/KCNMA1/GRIA1/SYT2/TTN/TF/SMPD3	21
GO:0006898	receptor-mediated endocytosis	17/439	258/18870	0.000121681	0.00660021	0.00608199	ADIPOQ/CACNG5/CACNG3/DRD3/CACNG2/RSPO1/SFRP4/MSR1/TMEM108/LRP1B/DNM1/GRIA1/SAG/SIGLEC1/STAB1/TF/C3	17
GO:0086012	membrane depolarization during cardiac muscle cell action potential	5/439	22/18870	0.000126466	0.00675086	0.00622081	ATP1A2/CACNA1G/SLC8A1/CACNA2D1/SCN5A	5
GO:0019884	antigen processing and presentation of exogenous antigen	7/439	49/18870	0.000129857	0.00682358	0.00628781	HLA-DOA/HLA-DQA1/HLA-DPB1/HLA-DQB1/HLA-DMB/HLA-DMA/HLA-DRB5	7
GO:0098656	monoatomic anion transmembrane transport	12/439	147/18870	0.000170915	0.00873626	0.00805031	GABRA5/GLRA3/SLC12A5/SLC4A10/SLC1A7/GABRA2/SLC6A1/GABRG2/GABRA3/GABRG3/SLC1A2/GABRE	12
GO:0050890	cognition	19/439	317/18870	0.000171452	0.00873626	0.00805031	DRD3/GABRA5/GPR158/NTRK1/SLC12A5/SLC24A2/B3GAT1/PAK5/SLC8A3/ADCY8/CHRNA4/NRXN2/SLC6A1/ATP1A2/GRIN2A/MAPT/GRIA1/CSMD1/LARGE1	19
GO:0051481	negative regulation of cytosolic calcium ion concentration	4/439	13/18870	0.000174868	0.00877734	0.00808817	DRD3/ATP1A2/SLC8A1/NOS1	4
GO:0007601	visual perception	15/439	219/18870	0.000198204	0.00980233	0.00903268	NYX/VSX2/CRB2/KCNJ10/RBP3/GRM6/SLC4A10/CABP1/CLDN19/MYO3B/USH2A/RP1L1/COL2A1/MYO7A/CDH23	15
GO:0007612	learning	12/439	150/18870	0.000206568	0.0100679	0.00927743	DRD3/GABRA5/SLC12A5/SLC24A2/B3GAT1/PAK5/SLC8A3/NRXN2/SLC6A1/ATP1A2/GRIN2A/CSMD1	12
GO:0050806	positive regulation of synaptic transmission	13/439	174/18870	0.00022453	0.0107871	0.00994009	CACNG5/CACNG3/CACNG2/GPR158/NTRK1/SLC24A2/SLC8A3/ADCY8/NALCN/GRIN2A/CYP46A1/GRIA1/LARGE1	13
GO:0030049	muscle filament sliding	4/439	14/18870	0.00024033	0.0110246	0.010159	MYH4/MYLK2/MYH8/MYH6	4
GO:0050953	sensory perception of light stimulus	15/439	223/18870	0.000241205	0.0110246	0.010159	NYX/VSX2/CRB2/KCNJ10/RBP3/GRM6/SLC4A10/CABP1/CLDN19/MYO3B/USH2A/RP1L1/COL2A1/MYO7A/CDH23	15
GO:0007188	adenylate cyclase-modulating G protein-coupled receptor signaling pathway	16/439	248/18870	0.00024302	0.0110246	0.010159	CALCB/PTGDR2/GPR26/DRD3/ADGRG5/GRM6/GRIK3/ADCY8/GLP2R/ADGRG7/OPRD1/ADGRB1/MCHR1/GRM4/ADCY5/ADCY2	16
GO:1902476	chloride transmembrane transport	10/439	110/18870	0.000247446	0.0110246	0.010159	GABRA5/GLRA3/SLC12A5/SLC1A7/GABRA2/SLC6A1/GABRG2/GABRA3/GABRG3/GABRE	10
GO:0098661	inorganic anion transmembrane transport	11/439	131/18870	0.000247564	0.0110246	0.010159	GABRA5/GLRA3/SLC12A5/SLC1A7/GABRA2/SLC6A1/GABRG2/GABRA3/GABRG3/SLC5A8/GABRE	11
GO:0007611	learning or memory	17/439	274/18870	0.000249143	0.0110246	0.010159	DRD3/GABRA5/NTRK1/SLC12A5/SLC24A2/B3GAT1/PAK5/SLC8A3/ADCY8/NRXN2/SLC6A1/ATP1A2/GRIN2A/MAPT/GRIA1/CSMD1/LARGE1	17
GO:0007416	synapse assembly	14/439	200/18870	0.000256728	0.0112127	0.0103323	ST8SIA2/NTRK1/GRID2/GABRA2/NRXN2/GABRG2/LGI2/ADD2/ADGRB1/BSN/PTPRD/GRIA1/EPHB1/LARGE1	14
GO:0033555	multicellular organismal response to stress	9/439	91/18870	0.000267084	0.0115154	0.0106113	PIRT/GABRA5/NTRK1/SCN11A/ASIC4/TMEM74/ATP1A2/NOS1/LARGE1	9
GO:0043279	response to alkaloid	9/439	93/18870	0.000314664	0.0133951	0.0123434	ST8SIA2/DRD3/SLC6A3/ADCY8/SLC6A1/CACNA1S/SLC8A1/SLC1A2/GRIA1	9
GO:0044703	multi-organism reproductive process	14/439	206/18870	0.000347224	0.0145964	0.0134503	PRL/OR2H2/SLC38A3/PSG3/PRLR/TCF23/DSG1/P2RX1/AMBP/PSG1/CORIN/CSMD1/DDO/TGFB3	14
GO:0001964	startle response	5/439	27/18870	0.00035228	0.0146261	0.0134777	DRD3/SLC6A3/GRID2/GRIN2A/CSMD1	5
GO:0086065	cell communication involved in cardiac conduction	7/439	58/18870	0.000379814	0.0154239	0.0142128	KCNJ3/ATP1A2/CACNA1G/SLC8A1/CACNA2D1/CTNNA3/SCN5A	7
GO:0086001	cardiac muscle cell action potential	8/439	76/18870	0.000380666	0.0154239	0.0142128	KCNJ3/SCN1A/ATP1A2/CACNA1G/SLC8A1/CACNA2D1/CTNNA3/SCN5A	8
GO:0006958	complement activation, classical pathway	6/439	42/18870	0.000395263	0.0158246	0.0145821	IGHG2/IGHG3/CR2/IGHG1/CR1/C3	6
GO:0033275	actin-myosin filament sliding	4/439	16/18870	0.000421118	0.0166582	0.0153502	MYH4/MYLK2/MYH8/MYH6	4
GO:0021675	nerve development	9/439	97/18870	0.000430943	0.0166582	0.0153502	GABRA5/NTRK1/SCN1A/DRGX/SLC24A4/KCNC1/PLXNA4/EPHB1/LARGE1	9
GO:0061337	cardiac conduction	9/439	97/18870	0.000430943	0.0166582	0.0153502	KCNJ3/SLC8A3/ATP1A2/CACNA1G/SLC8A1/CACNA2D1/CTNNA3/SCN5A/CORIN	9
GO:0007588	excretion	5/439	29/18870	0.000498766	0.0190608	0.0175642	NPSR1/SCN11A/SLC22A12/KCNMA1/CORIN	5
GO:0048167	regulation of synaptic plasticity	14/439	214/18870	0.000509333	0.0192459	0.0177348	KCNJ10/GRID2/SLC24A2/SLC8A3/ADCY8/SLC4A10/CNTN4/UNC13C/GRIN2A/ADGRB1/CYP46A1/MAPT/GRIA1/LARGE1	14
GO:0003333	amino acid transmembrane transport	9/439	101/18870	0.00058046	0.0216899	0.0199868	SLC6A5/SLC38A3/SLC6A11/KCNJ10/SLC6A7/SLC1A7/ATP1A2/SLC7A14/SLC1A2	9
GO:0030534	adult behavior	11/439	145/18870	0.000591079	0.021844	0.0201288	DRD3/KCNJ10/SCN1A/CHRNA4/NRXN2/GABRG2/ATP1A2/OPRD1/PAX5/PREX2/SLC1A2	11
GO:0007613	memory	10/439	123/18870	0.000606086	0.0221551	0.0204155	SLC24A2/PAK5/SLC8A3/ADCY8/SLC6A1/GRIN2A/MAPT/GRIA1/CSMD1/LARGE1	10
GO:1990573	potassium ion import across plasma membrane	6/439	46/18870	0.000652643	0.0236004	0.0217474	KCNJ3/KCNJ9/KCNJ10/SLC12A5/ATP1A2/KCNJ6	6
GO:0060292	long-term synaptic depression	5/439	32/18870	0.000798687	0.0285743	0.0263307	GRID2/SLC24A2/ADCY8/MAPT/GRIA1	5
GO:0043277	apoptotic cell clearance	6/439	48/18870	0.000822259	0.0288048	0.0265431	XKR7/ADGRB1/XKR4/PEAR1/CD300LF/C3	6
GO:1990089	response to nerve growth factor	6/439	48/18870	0.000822259	0.0288048	0.0265431	NTRK1/TMEM108/NTRK3/KCNC1/MAPT/GRIA1	6
GO:0060079	excitatory postsynaptic potential	9/439	107/18870	0.000882127	0.0305834	0.0281821	GLRA3/GRID2/CHRND/SLC8A3/SLC1A7/CHRNA4/TMEM108/P2RX1/GRIN2A	9
GO:0006911	phagocytosis, engulfment	6/439	49/18870	0.000918873	0.0310583	0.0286197	XKR7/HAVCR1/MSR1/ADGRB1/XKR4/C3	6
GO:0042220	response to cocaine	6/439	49/18870	0.000918873	0.0310583	0.0286197	ST8SIA2/DRD3/SLC6A3/SLC6A1/SLC1A2/GRIA1	6
GO:0019228	neuronal action potential	5/439	33/18870	0.000923529	0.0310583	0.0286197	SCN1A/SCN11A/CACNA1I/P2RX1/GRIA1	5
GO:0003012	muscle system process	22/439	452/18870	0.000969493	0.0322812	0.0297466	UTS2/KCNJ3/MYH4/MYLK2/MYH8/SCN1A/CHRND/SLC8A3/SCN11A/ATP1A2/P2RX1/CACNA1S/CACNA1G/SLC8A1/CACNA2D1/CTNNA3/SCN5A/NOS1/MYH6/KCNMA1/TTN/LARGE1	22
GO:1905039	carboxylic acid transmembrane transport	11/439	156/18870	0.00108304	0.0357084	0.0329047	SLC22A9/SLC6A5/SLC38A3/SLC6A11/KCNJ10/SLC6A7/SLC1A7/ATP1A2/SLC7A14/SLC1A2/SLC5A8	11
GO:1903825	organic acid transmembrane transport	11/439	157/18870	0.00114089	0.0370641	0.034154	SLC22A9/SLC6A5/SLC38A3/SLC6A11/KCNJ10/SLC6A7/SLC1A7/ATP1A2/SLC7A14/SLC1A2/SLC5A8	11
GO:1905954	positive regulation of lipid localization	9/439	111/18870	0.0011462	0.0370641	0.034154	ADIPOQ/VSTM2A/ENPP7/MSR1/ABCG4/CYP8B1/CYP19A1/APOB/C3	9
GO:0007605	sensory perception of sound	11/439	158/18870	0.00120127	0.038475	0.0354541	CLRN3/SRRM4/MYO7B/MYO3B/LOXHD1/USH2A/COL2A1/MYO7A/MYO15A/CDH23/LARGE1	11
GO:0051968	positive regulation of synaptic transmission, glutamatergic	5/439	35/18870	0.00121599	0.0385789	0.0355498	CACNG5/CACNG3/CACNG2/NTRK1/GRIN2A	5
GO:0060004	reflex	4/439	21/18870	0.001263	0.0396959	0.0365791	DRD3/CACNG2/NPSR1/SCN11A	4
GO:0048002	antigen processing and presentation of peptide antigen	7/439	71/18870	0.00129739	0.0398929	0.0367606	HLA-DOA/HLA-DQA1/HLA-DPB1/HLA-DQB1/HLA-DMB/HLA-DMA/HLA-DRB5	7
GO:0006171	cAMP biosynthetic process	3/439	10/18870	0.00132858	0.0398929	0.0367606	ADCY8/ADCY5/ADCY2	3
GO:0098953	receptor diffusion trapping	3/439	10/18870	0.00132858	0.0398929	0.0367606	CACNG5/CACNG3/CACNG2	3
GO:0098970	postsynaptic neurotransmitter receptor diffusion trapping	3/439	10/18870	0.00132858	0.0398929	0.0367606	CACNG5/CACNG3/CACNG2	3
GO:0099628	neurotransmitter receptor diffusion trapping	3/439	10/18870	0.00132858	0.0398929	0.0367606	CACNG5/CACNG3/CACNG2	3
GO:0086002	cardiac muscle cell action potential involved in contraction	6/439	53/18870	0.00139531	0.0415259	0.0382654	KCNJ3/SCN1A/CACNA1G/CACNA2D1/CTNNA3/SCN5A	6
GO:0009581	detection of external stimulus	10/439	138/18870	0.0014691	0.0430109	0.0396338	NTRK1/SCN1A/GRM6/DRGX/SCN11A/SLC24A4/PKD2L1/SAG/TTN/EPHB1	10
GO:0099565	chemical synaptic transmission, postsynaptic	9/439	115/18870	0.00147079	0.0430109	0.0396338	GLRA3/GRID2/CHRND/SLC8A3/SLC1A7/CHRNA4/TMEM108/P2RX1/GRIN2A	9
GO:0046942	carboxylic acid transport	18/439	351/18870	0.0015466	0.044838	0.0413174	DRD3/SLCO1A2/SLC22A9/PMP2/SLC6A5/SLC38A3/SLC6A11/KCNJ10/SLC6A7/SLC1A7/SLC6A1/ATP1A2/SLC22A13/SLC22A8/SLC7A14/SLC1A2/SLCO2B1/SLC5A8	18
GO:0009791	post-embryonic development	8/439	94/18870	0.00156435	0.0449651	0.0414346	EMX1/CYP1A2/SLC4A10/GABRG2/APOB/MYO7A/CDH23/LARGE1	8
GO:0015849	organic acid transport	18/439	352/18870	0.00159592	0.0454838	0.0419126	DRD3/SLCO1A2/SLC22A9/PMP2/SLC6A5/SLC38A3/SLC6A11/KCNJ10/SLC6A7/SLC1A7/SLC6A1/ATP1A2/SLC22A13/SLC22A8/SLC7A14/SLC1A2/SLCO2B1/SLC5A8	18
GO:0002455	humoral immune response mediated by circulating immunoglobulin	6/439	55/18870	0.00169462	0.0477648	0.0440144	IGHG2/IGHG3/CR2/IGHG1/CR1/C3	6
GO:0044706	multi-multicellular organism process	13/439	216/18870	0.00170436	0.0477648	0.0440144	PRL/SLC38A3/PSG3/PRLR/TCF23/DSG1/P2RX1/AMBP/PSG1/CORIN/CSMD1/DDO/TGFB3	13
GO:0009582	detection of abiotic stimulus	10/439	141/18870	0.00172578	0.0478497	0.0440926	NTRK1/SCN1A/GRM6/DRGX/SCN11A/SLC24A4/PKD2L1/SAG/TTN/EPHB1	10
GO:0060047	heart contraction	14/439	243/18870	0.00173585	0.0478497	0.0440926	KCNJ3/MYLK2/SCN1A/SLC8A3/ATP1A2/CACNA1G/SLC8A1/CACNA2D1/CTNNA3/SCN5A/NOS1/MYH6/CORIN/TTN	14
GO:0086091	regulation of heart rate by cardiac conduction	5/439	38/18870	0.00177584	0.048303	0.0445104	KCNJ3/CACNA1G/CACNA2D1/CTNNA3/SCN5A	5
GO:0015747	urate transport	3/439	11/18870	0.00179539	0.048303	0.0445104	SLC22A12/SLC22A13/SLC17A4	3
GO:0097278	complement-dependent cytotoxicity	3/439	11/18870	0.00179539	0.048303	0.0445104	IGHG1/CR1/C3	3

## Sheet: 48hpi GO avian down
ID	Description	GeneRatio	BgRatio	pvalue	p.adjust	qvalue	geneID	Count
GO:0002181	cytoplasmic translation	23/179	156/18870	4.62128e-21	1.19968e-17	1.07311e-17	EIF2S3/EIF3K/RPS8/RPL18/RPL29/YBX1/RPL37/RPS12/RPL32/RPL12/RPL27/RPLP2/RPL30/EIF3C/RACK1/RPS27A/RPL35A/RPS25/RPS28/RPS16/RPL38/RPS7/RPS21	23
GO:0042274	ribosomal small subunit biogenesis	8/179	104/18870	6.65124e-06	0.00577927	0.00516952	RPS8/RPS12/RPS25/RPS28/RPS16/RPL38/RPS7/RPS21	8
GO:0098927	vesicle-mediated transport between endosomal compartments	6/179	49/18870	6.67866e-06	0.00577927	0.00516952	EZR/MTMR2/MYO1D/MAPK1/MSN/FLNA	6
GO:2000641	regulation of early endosome to late endosome transport	4/179	19/18870	2.71496e-05	0.0165282	0.0147844	EZR/MTMR2/MAPK1/MSN	4
GO:2000630	positive regulation of miRNA metabolic process	6/179	64/18870	3.18339e-05	0.0165282	0.0147844	EGFR/JUN/TGFB2/NEAT1/EGR1/FOS	6
GO:0030048	actin filament-based movement	8/179	133/18870	4.00769e-05	0.0173399	0.0155104	DSP/MYO1D/ATP1A1/MYO5A/MYH9/TPM1/DSC2/FLNA	8
GO:0045022	early endosome to late endosome transport	5/179	44/18870	5.84472e-05	0.0216756	0.0193887	EZR/MTMR2/MAPK1/MSN/FLNA	5
GO:0016102	diterpenoid biosynthetic process	3/179	10/18870	9.59101e-05	0.0281327	0.0251646	ALDH1A3/PRMT3/RBP1	3
GO:0006007	glucose catabolic process	4/179	27/18870	0.000115853	0.0281327	0.0251646	TPI1/PFKP/ENO1/PFKFB2	4
GO:0046365	monosaccharide catabolic process	5/179	52/18870	0.000131563	0.0281327	0.0251646	TPI1/PFKP/ENO1/IDS/PFKFB2	5
GO:1902895	positive regulation of miRNA transcription	5/179	52/18870	0.000131563	0.0281327	0.0251646	EGFR/JUN/TGFB2/EGR1/FOS	5
GO:1902600	proton transmembrane transport	8/179	160/18870	0.000146894	0.0281327	0.0251646	SLC25A3/PHB2/UQCRC1/SLC25A5/ATP1A1/COX6B1/SLC25A12/ATP6V0A1	8
GO:0000302	response to reactive oxygen species	9/179	205/18870	0.000152775	0.0281327	0.0251646	ADAM9/MAPK1/EGFR/JUN/RACK1/AREG/TPM1/RHOB/FOS	9
GO:0016052	carbohydrate catabolic process	8/179	163/18870	0.000166937	0.0281327	0.0251646	GAPDH/TPI1/GAA/PFKP/PYGB/ENO1/IDS/PFKFB2	8
GO:2000628	regulation of miRNA metabolic process	6/179	86/18870	0.000168067	0.0281327	0.0251646	EGFR/JUN/TGFB2/NEAT1/EGR1/FOS	6
GO:0032351	negative regulation of hormone metabolic process	3/179	12/18870	0.000173391	0.0281327	0.0251646	ATP1A1/PRMT3/DKK3	3
GO:1903649	regulation of cytoplasmic transport	4/179	32/18870	0.000228765	0.0349337	0.031248	EZR/MTMR2/MAPK1/MSN	4
GO:0022900	electron transport chain	8/179	176/18870	0.00028161	0.0387909	0.0346982	UQCRC1/COX11/ALDH2/COX6B1/SLC25A12/NDUFS5/NDUFA1/NDUFB7	8
GO:0042254	ribosome biogenesis	11/179	325/18870	0.000283909	0.0387909	0.0346982	RPS8/RPS12/RPL27/RPL35A/RPS25/RPS28/RPS16/RPL38/RPS7/RPS21/YBEY	11
GO:0006364	rRNA processing	9/179	225/18870	0.000305371	0.0396371	0.0354551	RPS8/RPL27/RPL35A/RPS25/RPS28/RPS16/RPS7/RPS21/YBEY	9
GO:0048545	response to steroid hormone	11/179	330/18870	0.000323277	0.0399631	0.0357468	ADAM9/PHB2/FECH/ATP1A1/MAPK1/TGFB2/RPL27/AREG/SCNN1G/FOS/FOSB	11
GO:1903651	positive regulation of cytoplasmic transport	3/179	15/18870	0.000351162	0.0414372	0.0370653	EZR/MTMR2/MSN	3
GO:0008360	regulation of cell shape	7/179	140/18870	0.000382667	0.0420469	0.0376107	EZR/FBLIM1/PALMD/MSN/MYH9/TPM1/FN1	7
GO:0051385	response to mineralocorticoid	4/179	37/18870	0.00040492	0.0420469	0.0376107	RPL27/SCNN1G/FOS/FOSB	4
GO:0071276	cellular response to cadmium ion	4/179	37/18870	0.00040492	0.0420469	0.0376107	MAPK1/EGFR/JUN/FOS	4
GO:0016114	terpenoid biosynthetic process	3/179	16/18870	0.000429192	0.0428532	0.0383319	ALDH1A3/PRMT3/RBP1	3
GO:1903008	organelle disassembly	7/179	146/18870	0.000492666	0.0444727	0.0397805	PHB2/HBS1L/ARFIP2/SLC25A5/SNX7/CSNK2A2/NEDD9	7
GO:0010586	miRNA metabolic process	6/179	105/18870	0.000496063	0.0444727	0.0397805	EGFR/JUN/TGFB2/NEAT1/EGR1/FOS	6
GO:0032350	regulation of hormone metabolic process	4/179	39/18870	0.000496891	0.0444727	0.0397805	ATP1A1/PRMT3/DKK3/EGR1	4
GO:1902893	regulation of miRNA transcription	5/179	70/18870	0.000533996	0.0444727	0.0397805	EGFR/JUN/TGFB2/EGR1/FOS	5
GO:0031960	response to corticosteroid	7/179	149/18870	0.000556399	0.0444727	0.0397805	ADAM9/FECH/RPL27/AREG/SCNN1G/FOS/FOSB	7
GO:0061614	miRNA transcription	5/179	71/18870	0.000570089	0.0444727	0.0397805	EGFR/JUN/TGFB2/EGR1/FOS	5
GO:0022604	regulation of cell morphogenesis	9/179	247/18870	0.000600971	0.0444727	0.0397805	EZR/FBLIM1/CD44/SPAG9/PALMD/MSN/MYH9/TPM1/FN1	9
GO:0006735	NADH regeneration	3/179	18/18870	0.000616724	0.0444727	0.0397805	TPI1/PFKP/ENO1	3
GO:0061621	canonical glycolysis	3/179	18/18870	0.000616724	0.0444727	0.0397805	TPI1/PFKP/ENO1	3
GO:0061718	glucose catabolic process to pyruvate	3/179	18/18870	0.000616724	0.0444727	0.0397805	TPI1/PFKP/ENO1	3
GO:0010038	response to metal ion	11/179	359/18870	0.000653822	0.0450673	0.0403124	ADAM9/CPNE1/FECH/LTA4H/MAPK1/TFRC/EGFR/JUN/SLC25A12/FOS/FOSB	11
GO:0007229	integrin-mediated signaling pathway	6/179	111/18870	0.00066608	0.0450673	0.0403124	ADAM9/NEDD9/ITGB4/MYH9/FLNA/FN1	6
GO:0034614	cellular response to reactive oxygen species	7/179	154/18870	0.000677051	0.0450673	0.0403124	MAPK1/EGFR/JUN/RACK1/TPM1/RHOB/FOS	7
GO:0042060	wound healing	12/179	423/18870	0.000737674	0.047875	0.0428239	DSP/CD44/MYOF/TGFB2/CD109/EVPL/MYH9/TPM1/FLNA/FAP/MCAM/FN1	12

[truncated: 2 more sheets: 48hpi REACTOME avian up, 48hpi REACTOME avian down]
