# Supplementary material for: Unique immune and other responses of human nasal epithelial cells infected with H5N1 avian influenza virus compared to seasonal human influenza A and B viruses
Source: Emerg Microbes Infect. 2025 Mar 24;14(1):2484330. doi: 10.1080/22221751.2025.2484330 (PMC11980200; doi:10.1080/22221751.2025.2484330)
Supplement: Table S5 List of Genes for Comparison of Human Seasonal and Avian Influenza.xlsx [file TEMI_A_2484330_SM9108.xlsx]

## Sheet: 48hpi_up
Common in human only	Unique to Avian	Common in all
IFNL4	FCF1P3	IFNL3
RN7SL368P	AC092535.2	CXCL11
IFNB1	SAGE3P	CXCL10
FGF2	AL162726.2	IFNL1
TNFSF18	LINC00645	ZBP1
TNF	AC002090.1	OASL
KCNQ4	NEUROD4	RSAD2
AC002511.2	PRAMEF35P	APOBEC3A
IL6	IFNWP9	IFIT2
AC136475.9	VN1R13P	IFNL2
BX276092.7	PAPOLB	TNFSF13B
AL353751.1	ACTRT2	CCL5
PDCD1	ELF2P3	IFIT1
AL356234.1	AP001995.2	IFIT3
AC002511.1	AC125421.2	AC018644.1
CCL4L2	AL031656.1	ISG15
SP6	AC093267.1	IL4I1
SLC31A1P1	SPATA31B1P	DUOXA2
IL1A	AC130466.1	CMPK2
LINC01978	MTND5P7	AF127936.1
AC119150.1	ADAM20	CXCL9
AC007991.2	ADGRA1-AS1	TAAR3P
IFNL3P1	AL672167.2	NRIR
NCF1B	ACTBP9	RAD1P2
BX119927.1	OR56A1	MX2
IL1B	MTCYBP14	KRT24
IMMP1LP2	AC008568.2	IFIT1B
MIR155HG	OR2Z1	AIM2
SH2D1B	AL022721.1	MAB21L2
SEMA3D	AL645820.1	IGHEP2
MRGPRX3	LINC01360	LAG3
RGS1	CLUHP10	IFI6
AC104837.2	RNF112	CYP21A1P
Z95327.3	LINC02285	HERC5
CCL4	TRAV31	AP001610.1
FGR	AC099681.2	GBP5
IL27	AC007389.4	LGALS17A
EDN1	TMEM179	CSAG3
AC012498.2	AC099344.3	AL138787.2
PLVAP	AL162395.1	IDO1
LINC01629	AL136320.1	C3AR1
GBP7	AC106800.2	AL512306.2
RNF144A-AS1	C18orf12	IFI44L
IL36A	DBX2	IL7R
KRT6B	OR9G2P	CSF3
AC015849.1	AC023934.1	GRIP2
AC124319.4	CCDC70	SMTNL1
DUSP5	DBH-AS1	OR52K3P
SEMA7A	LINC01992	GBP4
FXYD6	BX322234.2	AL512306.3
ANGPTL4	LINC01416	GBP1P1
SPRR2D	IGHV3-29	BCL2A1
NOCT	GOLGA2P6	AC116407.2
AL356234.2	AC097637.2	GMPR
LINC02044	AC011120.1	LINC00114
NWD2	AL031598.1	AC097059.2
SPRR2A	AC132938.6	NCF1
DKK4	AL929601.3	PRAL
NFKBIE	AC093426.1	IL36G
EPGN	AC020907.5	LAMP3
NOV	Z84468.1	IFIH1
GATA4	AC021678.1	DDX58
F2RL3	AC074367.1	SOCS1
G0S2	AL031674.1	PLAUR
DEFB1	PGCP1	IL17C
RASD1	AC006254.3	AL157871.3
RND1	FBXL21	SSTR2
TULP2	LINC01165	AL445490.2
SLCO4A1	AP000894.2	EPSTI1
CLCF1	AL049698.1	KLHDC7B
IL36RN	RAD23BP1	GBP1
PLK3	AC096922.1	WARS
SLC2A6	AC018716.1	FFAR2
UCA1	AC080128.1	MX1
DEFB4A	KHDC3L	U62317.1
AC025580.2	AL449043.1	BATF2
NFKB2	AL354685.1	GPR84
AC107959.2	AC023154.1	TMEM171
IL1RL1	AICDA	NCF1C
S1PR3	AL137793.2	EXOC3L1
PNLIPRP3	IGHV1-24	TNFAIP6
RAET1L	AC124303.2	AL445490.1
TTLL11	ERVMER61-1	FRMD3
SLC39A8	AL591848.3	OAS1
CAPN14	FCER1A	RBM11
DDC	AC068898.2	SAMD9L
NT5C3AP1	ST8SIA2	USP18
BEST1	XKR7	NAT8
TINAGL1	CAMKV	SUSD3
NUP210L	AC005912.2	THEMIS2
GRIN3A	AC083836.1	CLCA3P
AC118553.2	AL390037.1	ISG20
SOCS2-AS1	OR52I2	OAS3
SPRR1A	AC010445.1	TYMP
IL32	PLCXD3	CXCL13
C1orf54	C11orf87	IFITM1
SPRR2F	LINC02452	AC083837.1
SDS	AC105105.2	GPBAR1
ITGB7	NYX	HRASLS2
LINC00941	AC011551.1	OTOP3
ARRDC2	CCT8L1P	TRIM31
STC2	AC099398.1	2004-09-01
CD83	MTND5P12	HSD11B1
RTKN2	BX640514.1	LINC02015
SERPINB2	IGHV3-30	DUOX2
LRRC3	AL133304.3	AC004551.1
IL19	APCS	SLC26A9
MEP1B	C3orf56	CD274
KLK8	AC112176.1	RUFY4
IL23A	AC108752.1	XAF1
RIPK2	AL023806.3	FGD2
BBC3	AC079298.3	DDX60L
PDE4B	AC024587.2	LINC00536
RGS20	FGF3	IDO2
EMP1	PRL	KRT39
SPHK1	SLC20A1P1	XXYLT1-AS2
TICAM1	AC021171.2	IRF7
FST	AC115989.1	WISP1
HSPA6	AC011298.1	IFI35
SOCS3	AC034238.3	ART3
AL136295.5	LINC02153	FOSL1
APOBEC3B	MTND4P9	HBEGF
NR4A1	FP565171.1	RIMS2
PRSS27	C3orf85	BIRC3
DKK1	C1orf94	CEACAM1
ADAM19	LINC00161	HSH2D
MYOSLID	LINC02249	AC005532.1
LIPG	AC018558.5	HELZ2
SERPINB9	AP003784.1	OAS2
TNIP1	AC135012.3	CD69
SERPINE1	UTS2	NEXN
OTOP2	MLIP-AS1	EREG
SPRR2E	Z98259.2	IFIT6P
RAB8B	AC144833.1	TAGAP
SOX9	AL359738.1	EBI3
CDC42EP1	EXOC7P1	HERC6
CCDC71L	BEND2	SLC25A28
ASPRV1	POTEB3	CCL20
KRT17P6	C8orf87	RET
C6orf141	AL589743.3	ARL14
SNX10	FLJ12825	BST2
CPEB2	CA4	ALMS1P1
VCAM1	LINC01478	EXOC3L4
KLF6	ADIPOQ	STX11
KLF4	IGLV3-2	AC105749.1
KRT17	AP002001.1	IFI27
EPS8L1	AC037487.1	SLC15A3
PAOX	LINC00320	TAP1
HSPA7	AL512638.2	PTGS2
ADAMTSL4	AC016717.2	SECTM1
THBS1	AL137141.1	LINC02068
UPP1	UBE3AP2	TNFSF14
SPRR3	AC091167.7	SAMD9
CRNN	AL357075.1	SERPINB9P1
KRT17P2	AC011383.1	C15orf48
ITGA5	TRPM2-AS	NLRC5
KRT75	AL512662.2	AC026470.1
MAP3K8	AC009135.1	DDX60
CARD11	AC005252.3	ETV7
TMCC3	LINC00402	TLR2
ABTB2	OR2T10	RASGRP3
RGS2	AC068490.1	ADAM8
PANX1	LINC01749	AL035681.1
CCNA1	IGHV1-18	SERPING1
CYB5R2	LINC01297	PARP12
KIAA0040	ZIC4	IFI44
KRT6A	AP004243.1	AC011997.1
PHLDA1	OR51A5P	CARD17
SPRR1B	AC012593.1	B3GNT6
KCNQ5	AL133247.1	NT5C3A
ERRFI1	AC010132.1	ADCY4
PHLDA2	ENO1P2	TNFAIP3
PPP1R15A	LINC01423	MLKL
SMOX	OR2H2	TNIP3
FXYD5	CDK4P1	PTPRH
KLK7	AL392023.1	PYGM
SLC7A5	MARCH11	RORB
FSTL3	AC147651.3	TMEM27
CCL2	AP001627.1	BRIP1
UNC13D	AC010266.2	PLEKHA4
TRIB1	CALCB	ELOVL7
S100A8	CACNG5	SP140
AC009950.1	AL136968.1	LMO2
AREG	MAGI1-IT1	STAT1
CORO1A	AC007106.1	GCM1
PLAU	AL162456.1	STRIP2
EFTUD1P1	AC011753.3	MXD1
PSTPIP2	AC008627.1	PLA2G4E
ARID5A	KCNJ3	TGM1
SERPINB1	AC004585.2	USP41
MYC	LINC01709	SP110
ASAP2	HTN1	FAM26E
LAMA3	ABBA01031660.1	HLA-F
RRAS2	AL021920.2	COL8A1
RAB43	MIMT1	CSF1
AVPI1	OR4C10P	MAFF
SH2B3	CDY10P	PDCD1LG2
RNF175	AP001972.3	AL357054.4
ST8SIA4	AC083864.3	ACHE
FHL3	AP001198.1	CXCL8
EHD1	FAM19A1	SLAMF6P1
RELT	OR8T1P	AC007728.2
DPP4	AC008277.2	U62317.2
CLIC4	AC084364.1	C1S
ARNTL2	AL022099.1	PPM1J
EPHA2	AL450468.2	AL591222.1
PI3	MAGEB16	SPRY4
GPR68	AP003774.1	LHFPL4
PDLIM7	AC087627.1	CCL22
ALOX15B	HSP90AB7P	PMAIP1
SDCBP2	RAD23BP3	SPOCD1
GDF15	AC104241.2	METRNL
CKAP4	HCFC2P1	E2F5
MB21D2	CR382287.2	AL021707.6
GLIPR1	AC061975.5	GVINP1
ZC3H12C	FAUP2	DHX58
LINC01138	FCRL2	LINC01285
RAB24	ABCD1P2	APOBEC3G
PLEKHN1	OR7A5	CD38
ARHGAP30	AC092301.1	HTR2B
TNFRSF12A	GPR45	XDH
PHLDB2	CALHM3	BCL2L14
C2orf27A	SSX6	LINC01887
MARCKSL1	AC068418.2	NT5E
SERPINB8	LINC00483	PIK3AP1
LSR	AC012508.1	MILR1
IVL	AC217774.2	FBXO40
AC241585.2	OR56B3P	PARP9
GAL3ST4	LINC02058	UBE2L6
GBP6	LINC02016	SERPINB7
AMOTL2	CACNG3	IL18BP
FRRS1	AL353612.1	IL15RA
NFKBID	ZNF208	PROCR
ZNF710	AC008268.1	USP30-AS1
GADD45A	LINC01917	IL2RG
EDNRA	IGLVI-68	FAM46A
TIPARP	AC245291.2	NUPR1
PCDH1	AP001341.1	TRIM21
STMN3	AL357078.3	CSRNP1
AC106886.5	AC022695.2	LIF
FERMT1	CHIAP2	GIMAP2
DBF4B	AL157996.1	TMEM106A
NCCRP1	AC237221.1	TRANK1
CPNE5	AP003471.1	CX3CL1
PELI1	OR5B2	C19orf66
GALNT5	AL109910.1	ICAM1
VEGFC	OR10J8P	OVOL1
PPARG	AL031687.1	MT2A
KRT6C	AL136988.2	RNF213
C1orf74	DMRTC2	TRIM69
MAP2	AC092967.1	MCUB
KLK6	AC009268.1	PARP10
HAS3	AC068643.2	TMEM92
WFDC21P	AC005520.3	APOL2
NIPAL4	U82695.1	LIFR
SOWAHB	AL139274.1	SAA2
VAMP5	OR6K2	RGS16
CCDC68	AC000120.1	SAA1
MAP4K4	OR2T6	AC116366.1
PSMA6	LINC02549	RCAN1
CARD16	AL118522.2	IFITM3
UBA6	RPSAP6	ELOVL3
ITGA3	AL731533.1	RTP4
ANXA3	AC007431.2	LRRN2
PDP1	AC134508.1	C1R
IFNGR2	LDHAL6DP	PML
HMGA1	AC063926.3	PLCL1
NRIP1	TRIM43CP	THSD1
MMP9	LINC02080	SOD2
HSPB8	AC008663.2	CFB
AC027290.2	AF127577.6	TNFSF10
AL161431.1	AC022392.1	HELB
SH3TC1	AC027369.1	PPM1K
DAB2IP	SIGLEC17P	SLC13A5
JUNB	C20orf203	LAP3
PCBP1	AC116667.2	FYB1
PPP2R2A	C1QTNF1-AS1	SIRPB2
ASAP1	AL607033.1	CCRL2
GRHL3	GPRC6A	PSMB9
GTF2E2	AL669970.3	APOL1
TINF2	CLRN3	HCAR3
CEACAM19	MRPL45P1	ZNFX1
ETS2	AC092028.1	ACKR4
PTGES	AL512593.1	TDRD7
SH3KBP1	PRSS37	HLA-G
EGR2	AL161912.4	CLMP
ANTXR2	RFPL2	IFIT5
TMBIM1	AC123769.2	PLSCR1
DENND5A	AC007998.5	MUC21
DUSP6	AC091163.2	MB21D1
FLNC	LINC02234	AFAP1-AS1
GJB2	AC239859.1	ADM
LINC00857	AC092068.3	CASC19
DNAJC1	PIRT	NMI
SLC3A2	TMEM233	TRIM22
ARMCX1	C16orf82	APOL3
C3orf38	AC139099.2	CXCL5
TUBB6	C15orf32	MASTL
MARK2	IQCA1L	GBP2
ADAMTS1	LYPD8	IGFBP6
ZNF267	LINC02355	TMEM140
GRAMD2B	MARK2P11	NCOA7
PAX8	AL031593.1	CHAC1
COL16A1	AC009975.1	GCH1
HOMER1	UGT3A1	KRT78
AKIRIN2	LINC01776	VSIG10L
OSMR	LINC02316	HDAC9
SCEL	Z97198.1	SOCS2
DCBLD1	AC090115.3	JAK2
SEMA3B	AC103563.2	TOR1B
LIPA	HSPE1P16	IL1RN
POU2F3	AL353132.1	SPTBN5
CDH3	RFLNA	TIE1
ID4	LINC01924	AC107067.1
FGD6	UPF3AP3	PNPT1
PSMA4	OTX2-AS1	MMP13
SPTSSB	LINC02359	TRIM5
NEK7	HOXA13	C8orf4
PLXNA2	FKBP4P1	SLC16A4
FAM122C	LINC00840	AC008760.2
PLEKHG5	LRRC15	LGALS9
SFN	AL353597.3	PRDM1
ST14	AL008638.6	CH25H
SNIP1	LINC01586	CASP1P2
RANGAP1	GPR182	HLA-B
HIVEP2	OR1N2	EXT1
ALOXE3	CASC17	FOXN2
SRC	AC011290.2	APOL6
CSTB	SLC22A31	NECTIN2
CDKN1A	AC013472.1	HLA-E
MALL	AC018555.1	RUBCN
WDR72	AC036108.4	IRAK2
ADPRM	AC005208.1	TAP2
ZFP36	AP004247.2	PDGFRL
LRRC8A	AC027088.4	KRT23
FGFBP1	LINC01936	IFITM2
NR4A2	KRTAP4-1	KIAA1755
AC099489.1	CMTM5	SRGN
B3GNT8	LINC01304	HCP5
TMEM165	AC079612.1	IRF1
TMEM51	SRMP1	GSDMB
SLC38A5	CASC23	C5orf56
PTPN12	FENDRR	NUB1
SBSN	KCNK17	TNFRSF10A
ACOT7	AC136896.1	MICB
CHEK2	D21S2088E	VNN3
TANGO6	EPHA5	HLA-C
PRICKLE1	AC090987.1	HLA-H
ULBP2	AP001636.3	TRIB3
PDPN	PTGDR2	ABCD1
F3	AC012370.2	TNFAIP2
PI4K2B	LINC02204	BLZF1
OCLN	IGHV2-5	TLR3
TLK2	AC138466.5	CLUHP3
RIPK1	AC007922.3	FBXO6
CLDN1	OR7D2	GPT2
USP42	AP000821.1	GBP3
SLC30A4	SNX18P5	ATF3
AIFM2	LINC02431	AP000808.1
PARP15	KCNJ9	DDIAS
MYL12A	AL360014.1	NOS3
NIPAL1	OTP	BISPR
MED13	KIR2DL4	CXCL2
DCUN1D3	AC005580.1	CASP1
GSDMC	ZG16	HESX1
ARHGAP17	AL356583.1	AHCYL2
RHCG	ZP1	TRIB2
ITGB8	AL645937.3	EIF2AK2
NCK1	OR2T11	HLA-A
DESI1	MIR194-2HG	CXCL3
SDSL	MGC15885	AP5B1
CLTB	FRMD1	PARP14
MIR4435-2HG	GPR26	ZNF618
LINC02188	AC000403.1	ZC3HAV1
JADE2	AL353746.1	WDR64
BAZ1A	AC093390.1	ITIH6
TUFT1	AC006058.4	GLRX
USP6NL	IGSF9B	GRIN2B
DUOXA1	LINC00293	SPATS2L
S100A9	AC099336.1	CFLAR
PLEKHG2	OR52P2P	PLAT
ARG2	AC006063.2	KLK10
MICAL1	TESPA1	PATL1
PVR	GRIA4	HDX
RNF24	AC069431.1	GPRC5A
FAM120AOS	IGHG2	RNF19B
RIPK3	AC008567.2	RBMS2
CHI3L1	DRD3	PCGF5
CHSY1	ZNF280A	STARD5
LGALSL	SLCO1A2	ACE2
TMSB10	CHRM3-AS2	MYD88
FUT3	PDE11A	ADAMTSL3
PLEKHA2	CTXND1	MTMR11
KIAA1551	SLC22A9	MUC13
ZUFSP	CELP	EHD4
GSAP	OR5H1	HAS2
NXT2	AL023284.3	DTX3L
TRIM26	AC011474.1	LGMN
CLDN4	MYH4	MMP28
PGLYRP4	CACNG2	APOD
BRCA2	LINGO1-AS1	AC009948.1
WASHC4	ACTR3BP4	SLC26A4-AS1
TNFAIP8	AL445437.1	SQOR
ZNF296	ACTA2-AS1	SLAMF7
S100A16	HOXA-AS2	XRN1
TSC22D2	LINC01838	ZC3H12A
BCAT1	AC007998.3	APOL4
SEMA3A	AL161938.1	KMO
ACTBL2	PMP2	APOBEC3F
FHDC1	EIF4A2P2	SLFN12
KRT16	TSPAN18	SLC16A1
A2ML1	AC012409.5	TMTC1
B3GNT2	AC079949.2	SLC28A3
TPM3	AC104083.1	PRKD2
DRAP1	CDRT15	STAT2
TMX1	OR4M1	BAK1
KAT2B	OR5A2	IL15
IER2	LINC00052	ARL5B
SPPL2A	SPATA8-AS1	GTPBP2
PLEKHO2	EMX1	GNB4
NUDCD1	AC018765.1	DDIT3
MAP3K13	AC044839.1	VNN1
AMOTL1	SIGLECL1	AF117829.1
OSGIN1	AC022182.3	AKAP7
TACSTD2	THPO	PHLPP2
FRMD4B	VSTM2A	NFE2L3
IRF6	OR4K17	GCA
INTS12	OR1A1	STS
KDM6A	AC239860.1	TIMP1
AQP5	LINC01471	CDC42EP2
ITPR2	LINC01667	STARD4
ITPK1	GABRA5	RND3
CD177	CELA2A	IKBKE
PIGG	AL117335.1	NFKBIA
KRT14	LINC02357	LY6E
SETX	CDY4P	SIDT1
KPNB1	SLC6A5	PAPD7
STK38L	SMIM21	SMCHD1
CTNNBL1	PRAMEF2	MYEOV
SHC1	AC024568.1	HIST2H2BE
COL17A1	RMST	CASP10
CAPG	RPEP4	STOML1
INPP1	OR4E1	TRIM25
SERPINB5	ITIH1	SP140L
BLOC1S3	AC007326.2	CXCL16
HIF1A	ENOX1-AS1	PDZK1IP1
PGLYRP3	MYLK2	SP100
NCEH1	TBC1D3P1	RBCK1
TFAP2A	LINC01494	LRP2
TCN1	CNTNAP4	HK2
RABGGTA	AL359747.1	ZDHHC14
FNDC3B	LINC01505	AC022034.2
SOX15	LINC01926	CDC25B
ASS1	CYP1A2	AC009119.1
ANO1	DPEP3	LGALS3BP
USF1	KIR2DP1	TRIM38
KLF7	VSX2	OPTN
GJB3	AADACL3	RNF149
ADAM17	BPIFB6	ABCA6
PTPN2	PNPT1P1	ARAP2
NCF2	ASS1P2	LDLR
MIER1	ZNF402P	HRH1
DCK	RAMP2-AS1	SELL
FYTTD1	LINC01118	CNP
NT5C2	KIAA0087	SLC26A4
SMIM5	AC009779.8	SLC7A11
MALT1	RTL1	NFKBIZ
PTPRE	CCNJP2	B2M
ACTB	AL035252.2	IFI16
B3GALNT1	TNPO1P2	CLEC7A
FEM1C	G6PC2	CD40
OSTM1	ARHGAP26-AS1	QKI
ZBTB43	CC2D2B	NOD2
TM2D2	ZNRF4	BTN3A3
LPAR1	AC026954.1	TLE4
PIP5K1A	Z98257.1	PLEK2
CXorf38	LBX1-AS1	C9orf84
DUSP7	FMO8P	ENDOD1
H3F3B	KLHL14	PSMB8
TPM4	ENPP7	TRIM14
IER3	LINC01440	PTN
BMPR2	GPR158	FCGR2A
CPNE8	AP000439.3	BTN3A1
PRNP	TYRP1	CD55
AZI2	AC108451.1	CD47
MISP	GJA8	HLA-L
CDK17	AC092435.4	IL18R1
UBC	GALNTL5	ZFYVE26
DIP2B	LINC01544	PTAFR
KDM7A	SLC6A3	ADAR
KCNS1	C9orf62	RNF39
TGFA	GOLGA6L3	FANCA
SLC6A9	MYH8	IRF9
ETV6	PRR27	RASGEF1B
CNEP1R1	GLRA3	KYNU
TMEM206	IGHG3	PATL2
WSB2	TRPC2	SLC24A1
KRT7	SLC38A3	HIST1H2AC
ACTG1	GOLGA2P9	SCARB2
LYPD3	AC099062.1	ITPRIP
MICALL1	GREM2	IL7
PRELID1	KLHL30-AS1	HIST1H2BC
KBTBD2	TSKS	LATS2
CASP7	TMPRSS9	SH3TC2
RAP2C	GOLGA8UP	ATP10A
PCK2	AL096828.2	ERAP2
LPCAT4	DMP1	MCL1
FUS	SLC6A11	LYSMD2
DNAJA1	SLFN14	PARP8
CARD6	CRB2	C21orf91
BACH1	PRNT	MOV10
BIRC2	AC092435.3	IL22RA1
TAOK3	EPHA10	N4BP1
GPBP1	AC090505.1	SERTAD1
CRELD2	VN2R19P	HAPLN3
BLNK	GSG1	C1GALT1
PLS3	LINC01015	NADK
DNAJB11	TRIML2	RHBDF2
TET2	CR2	TGM2
ATF4	LINC00943	HS3ST1
PDE4D	MDGA2	CEACAM5
PGAM1	AP005242.4	NOD1
CTTNBP2NL	CELA3A	HEXDC
JAK1	FAM170B-AS1	CCNL1
RAET1G	AL355602.1	BCL2L15
RUSC1	NTRK1	MTHFD2
ADGRE2	AC009108.4	ALPL
GNA15	KCNJ10	PSME2
CLCA4	LGALS12	ANO7L1
DSG3	AL355112.1	SLFN5
FAM76B	TAF1L	FAM135A
SMARCA5	AC018695.7	ANXA10
PARP3	ZNF962P	S100P
NRP1	AL163195.2	PHF11
UBXN2A	SYN3	CMTR1
PSMF1	IGHG1	NOX1
BTG3	TNRC18P2	LPAR6
SH3BP2	NLRP12	RARRES3
PGAP1	SIRPG-AS1	FAM83A
TNS4	AL391421.1	RNF114
MARCH5	ASB18	CHST4
TARS	GRID2	BTC
MINDY2	LINC02072	ANKIB1
TMEM173	ZMAT4	ZCCHC2
LGALS8	AC026523.2	GCNT4
GSTO1	SMPD4P2	MROH2A
PTK2B	LINC00470	ECM1
S100A2	AL450327.1	TNFSF13
VSNL1	CPB2-AS1	MOB3C
CRYBG2	SCN1A	BCL2L13
XIAP	HSD3B2	FEZ2
TXNL4B	AC068205.2	ADRB2
TRIM16	KRT71	SCAMP1-AS1
GSDMD	C1orf167	UBA7
CYLD	FCRL3	FAS
KCTD9	DAO	CMYA5
TMEM40	PIEZO1P2	TRAFD1
ST3GAL1	AC034228.1	FNDC3A
UBE2F	ZBTB20-AS5	MGAT3
COQ10B	AL117378.1	NAMPT
SERPINB4	AC007656.2	SCLT1
ADGRF4	AC118758.3	PDZD2
GALNT3	AP004147.1	C6orf62
TMEM54	AC099566.1	TMEM268
CALCOCO2	FGD5P1	DNAJC13
FRS2	CHRND	DCP1A
RBBP8	VAT1L	TMEM229B
GTF2B	KCNMA1-AS1	C1orf116
ANXA1	POTEC	SLC9A3R2
RNF19A	BCL9P1	PPA1
YEATS2	OR9H1P	ACP2
TUBA1C	PSG3	SNX6
STRN3	AL157714.2	GTPBP1
ENTPD6	CLEC18C	RBFOX2
RNF43	AC008040.1	CASP8
TMEM50A	PDZPH1P	USP15
SLC18B1	ZFR2	IRAK3
MPZL2	PKIA-AS1	TTC39B
NKIRAS2	OR5AN1	CCND3
NBN	LINC02386	DAPP1
LINS1	KCNK16	ADPRHL2
TMPRSS11A	AP004782.1	RABGAP1L
ABCC3	PEX5L	BTN2A1
SMG7	MYT1	LINC01269
IRF2	SLC12A5	PHACTR4
DCLRE1C	PDE3B	C8orf31
IMPA1	MYOCOS	NDUFA9
TOP1	RBP3	MDK
HEG1	AJ009632.2	MOCOS
MSN	AC138207.6	C3orf52
GALM	NPAP1	THTPA
FKBP5	MMRN1	C4A
DEDD	CCDC116	MST1R
ACOT11	SLC24A2	RAB27B
CD2AP	TMEM132C	SLC52A3
CTPS1	LINC01310	SLC25A30
CSTA	TFP1	HIST1H2BK
ZNF750	SAGE1	NABP1
STK17A	LINC01187	PSAT1
SPART	ARPP21	CTSS
XPNPEP1	LINGO1	TXNIP
SDR16C5	OR56A4	FMR1
RHOG	NLRP13	PSMB10
FZD5	NPSR1	NAPA
PSMB2	KLHL30	S1PR2
ASAH2B	AL390036.1	C4orf19
POMP	PITPNM2-AS1	BCAP29
MCFD2	LINC01166	LYPD5
RNF13	PTPRVP	CYP3A5
NAGK	B3GAT2	GCNT3
STEAP1	AC037471.1	BTN3A2
LIMA1	AL354732.1	GPR143
HPSE	SLC6A7	CLEC2B
APBB2	SLC30A2	GPCPD1
TANK	HHIP	MMAA
GARS	NAMA	TAPBP
RGS3	B3GAT1	H1F0
GANC	AL365209.1	C16orf70
DDX52	ACSL6	HM13
WASL	CCDC27	SHISA5
UHMK1	AC243773.2	DEGS1
RHBDD1	PAK5	WDFY1
TSPAN9	TCL6	GRN
CDC27	MRO	PLAGL1
IDI1	SLC8A3	CYP24A1
EPB41L5	COL19A1	CASP4
SMG1	GRID1	LCN2
CAV2	AC092279.2	ITM2B
IGSF8	RSPO1	SLC6A14
TBK1	SLAMF1	SAT1
CTSO	CDH4	UHRF1BP1
VSIR	HAVCR1	TAPBPL
ACSL4	GLYATL1	CD74
RIN2	ADGRG5	MTMR12
SRD5A1	TRIM50	ACSL1
SMS	AL513122.1	ANKFY1
HSPA5	KIR3DL2	ID1
S100A10	SFRP4	KLK13
CYB5B	GC	ADAM28
IL20RB	UNC5A	SP1
CCDC50	SPTA1	CTSC
EIF6	AC015813.3	CHMP5
EIF3M	PRLR	RICTOR
MPHOSPH6	OR1D2	METTL4
FAM83B	GRM6	SAMHD1
GDAP1	LRRC77P	AGRN
SETD5	SLC30A8	GPR180
ETHE1	GAREM2	LGALS9C
INO80D	TEX15	STX17
MSMO1	DRGX	C4orf33
PPIB	KNG1	ATP10B
GPR87	HIST1H3D	SYNPO2
PSMA3	AL022100.1	NECAP1
RDH11	KIR2DS4	B3GNT3
PDIA3	MSR1	ACSL5
CCND1	VWA5B1	STOM
ZDHHC5	LY86-AS1	TIA1
SGK1	CD300LG	PADI1
HMGCS1	AC083843.2	ABAT
GJB5	ACSM2B	ALPK1
CKAP2	GRIK3	PSME1
ITGA6	SCN11A	PLEKHH1
BHLHE40	AC087386.2	IL33
SPDEF	MUC17	DHRS9
LNPEP	AL691447.2	RCN1
ARRDC3	KBTBD12	ERAP1
	AC135012.1	CALR
	TCF23	CFH
	LINC00282	DENND2D
	SIM1	MUC15
	ACAN	GABRP
	C1orf140
	LMX1B
	SLAIN1
	HERC2P4
	LRRC38
	ASIC4
	SRRM4
	ZNF423
	ADCY8
	SLC4A10
	OR51L1
	ADAM29
	SLC1A7
	ST8SIA3
	AC093627.7
	AC118273.1
	AC093642.2
	TMEM74
	GABRA2
	CHRNA4
	NRXN2
	AC239801.1
	ANTXRL
	CARMIL3
	CNTN6
	SLC6A1
	AC068790.9
	KRT85
	AC023824.7
	SLC24A4
	PKD2L1
	AC087762.2
	ACCSL
	OR2L2
	SLC22A14
	LINC01568
	NALCN
	CR1
	AL008628.1
	AJ011931.1
	SLC22A12
	PATE2
	PKLR
	GLP2R
	TMEM163
	ACSM2A
	CACNA1I
	AC048380.2
	OR52K1
	AC022784.6
	KCNG4
	FAM124A
	AL359715.3
	AP005131.1
	F7
	SHANK2-AS1
	PODN
	AL162726.3
	MYH7B
	ERVW-1
	GABRG2
	ATP1A2
	AP004608.1
	AC009303.2
	C1orf61
	CLEC18B
	CACNA1B
	EPB42
	AC092139.4
	HGF
	HIST1H1PS1
	ZSWIM5P2
	SCARA5
	ABCG4
	ADGRG7
	TMEM108
	PEG3
	COL6A4P2
	UG0898H09
	AL035696.3
	CNTN4
	HK3
	TMEM59L
	LGI2
	AL359878.1
	ZAP70
	GUCY1B2
	COL6A6
	ARHGAP15
	DSG1
	ITK
	GABRA3
	MYO7B
	AC006504.1
	AJ239328.1
	LINC01579
	POM121L9P
	CYP8B1
	P2RX1
	LINC00466
	TMEM132B
	AL353616.1
	LINC00506
	TMEFF2
	AMBP
	NTRK3
	POU5F2
	CSMD3
	FCRL5
	AL021877.2
	UNC13C
	CABP1
	SPTB
	GRIN2A
	OPRD1
	CACNA1S
	TEX41
	RAB6C-AS1
	ZAN
	Z98949.1
	ADD2
	CYP19A1
	CACNA1G
	AC008691.1
	CD33
	DDX25
	ADGRB1
	MMP16
	DNAJC27-AS1
	RBFOX1
	MGAM2
	LINC02128
	CYP46A1
	RDH16
	SLC22A13
	XKR4
	SLC8A1
	BSN
	SCML4
	ADAMTS7P4
	GLB1L3
	CCDC155
	GRAP2
	NOX5
	RUBCNL
	LINC02028
	PAH
	LINC00299
	LINC01105
	GABRG3
	PEAR1
	CACNA2D1
	OR2B11
	CCDC168
	SLC22A8
	AC099329.2
	SATB1-AS1
	UBQLNL
	LRP1B
	PAX5
	ABCC12
	CLDN19
	CTNNA3
	AC024610.2
	DPF3
	MTTP
	ACOXL
	KCNC1
	PROX1-AS1
	AL031283.1
	AL138889.1
	AC005906.2
	PPFIA4
	RNF144A
	SLA
	SLC7A14
	TNN
	ADGRA1
	PSG1
	ARHGAP9
	OLFML1
	ANKS1B
	SCN5A
	HNRNPA1P54
	LINC01630
	TBC1D3P5
	COL6A5
	PAPPA2
	PREX2
	KCNJ6
	NOS1
	MYH6
	MEGF11
	MAPT
	MYO18B
	FAM135B
	KCNMA1
	XYLT1
	PLXNA4
	AC068631.1
	LINC00607
	SLC17A4
	SORCS1
	OTUD7A
	LINC00939
	MOV10L1
	CORIN
	MYO3B
	FBLN7
	ESYT3
	CLEC19A
	VN1R12P
	OTOG
	CUZD1
	TATDN2P1
	DNM1
	COL15A1
	PKHD1
	SLC1A2
	EFCAB8
	PTPRD
	IKZF1
	USP6
	APBA2
	OR5BA1P
	PTPRT
	LRRC7
	DPP6
	CARMN
	LOXHD1
	ENPP2
	GRIA1
	SYT2
	SCUBE2
	STXBP6
	Z97192.1
	AL022323.4
	AC245452.1
	MCHR1
	SAG
	USH2A
	SIGLEC1
	APOB
	KCNN3
	AL031595.2
	DOCK10
	MUC19
	MRVI1
	CYTH4
	TPO
	RP1L1
	TRPM3
	AC139495.3
	COL2A1
	ANGPTL2
	PLEKHG4B
	IGSF22
	NKD1
	MAMDC2-AS1
	COL4A4
	LMCD1-AS1
	VSTM4
	MYO7A
	SSPO
	ADAM22
	MYO15A
	RUNX1T1
	HIST2H4A
	SATB2
	GREB1
	DCHS2
	GRM4
	TAF4
	AGBL1
	LINC01355
	SLCO2B1
	TTN
	HLA-DOA
	ADCY5
	EPHB1
	DOCK2
	AC024337.1
	RHOXF1-AS1
	FAT3
	AC005699.1
	DNAH17
	ALDOB
	CSMD1
	HLA-DQA1
	DMBT1
	KSR2
	KIF21B
	HIST1H2AG
	HLA-DPB1
	ADCY2
	STAB1
	SLC5A8
	HLA-DQB1
	C1orf132
	CDH23
	SH3BP5-AS1
	HLA-DMB
	MYO15B
	CATSPERB
	HIST1H2BG
	HLA-DMA
	LINC02159
	CACNA1A
	TLN2
	MUC5AC
	HLA-DRB5
	DNAH14
	LINC01232
	LARGE1
	DDO
	COL24A1
	ZEB2
	CD300LF
	PAX8-AS1
	DNHD1
	AKAP3
	KRT40
	TTC7B
	TF
	CARD8
	BMP3
	KCNQ1OT1
	AADACP1
	BANK1
	GABRE
	CICP14
	TMEM44
	TGFB3
	RSRP1
	SMPD3
	CXCL17
	SYTL5
	CREB3L1
	VNN2
	UBFD1
	LRG1
	INSIG1
	C3

## Sheet: 48hpi_down
Common in human only	Unique to Avian	Common in all
HIPK1	CES2	HECTD1
STRA6	SLC25A3	PTK7
REC8	ADAM9	PPP1R16A
KIAA0556	BTF3	KLHL36
MLXIP	POLE3	TGFBI
ZNF440	PLD2	VCAN
TSPAN15	IARS	TTYH3
EIF2AK1	GAPDH	RCAN3
ACTR1B	TPI1	CCNDBP1
PIM2	PHB2	VARS2
PIGQ	EZR	MFAP2
CBLB	CPNE1	WRAP53
CDK20	AHCY	CMAHP
RUFY1	ATL3	AL109976.1
IK	UQCRC1	TBC1D16
VWA5A	EIF2S3	GNS
FARP1	NRAS	MGLL
CAMK1D	ALDH1A3	DDIT4
PDK4	SLC7A8	NMT2
FNBP1L	DSP	PAPLN
MUC16	CYR61	OAZ2
TMC4	MTMR2	ITM2C
CCDC157	HBS1L	PMM1
IGF1R	MYO1D	CYP27A1
ZBTB4	COX11	TNFRSF10D
AKNA	EIF3K	CDH11
SYNE4	FECH	SMPD2
ZNF445	CALD1	PSD3
NEBL	ARFIP2	RIPK4
BRF1	FBLIM1	SMIM19
C2CD3	P2RY2	ORAI2
CHST12	ACOX3	VIM
MOK	SLC25A5	PCNT
CCDC69	TAGLN2	UBXN7
LINC00847	LTA4H	MYO5C
ANKRD28	SNHG16	TFCP2L1
WDR60	STK11IP	EIF4EBP2
KDM1B	GAA	CROCCP2
KIAA0895	MIR22HG	ARHGEF6
FAM46C	RACGAP1	ANKDD1B
AGR3	RFWD3	TUBGCP2
AMZ2	ATP1A1	ACO1
RAB40C	OSBPL8	ACVR1
OCEL1	ANXA8L1	RAB4A
DYRK1B	TUBB	SLC9A7
PSCA	ASL	SIVA1
LOXL4	MYO5A	PLTP
BICC1	TUBA4A	ANKRD54
BPIFA1	B3GNT5	OSBPL1A
MORN1	MAPK1	TRIM37
ABCA7	PFKP	SMARCA1
ZNHIT2	PYGB	CUL9
SPATA13	CD44	RGL2
TEKT2	PITRM1	POLI
MXD4	CEP70	CLSTN3
FOXJ1	ARHGEF1	MFSD6
TMEM138	ZNF185	CLMN
FER1L6	SNX7	ATR
ZFP90	ALDH2	UACA
PSMG3-AS1	THOC5	UNC119B
MAPKAPK5-AS1	RABEP2	ANKUB1
RORC	CSNK2A2	SAT2
RPS27L	ENO1	GNPAT
GLT8D1	SLC38A1	RPS6KA1
FAM213B	MTRNR2L12	NSUN7
TULP3	COL4A5	CTNNAL1
KIF3B	NRSN2	PPP1R7
PIAS2	RPS8	SMDT1
FRAS1	RPL18	ZNF487
DDHD1	RPL29	WDR90
IL27RA	IDS	TTC21A
FILIP1	TFRC	RBBP9
PIK3CD	SPAG9	SCAMP5
CYB561A3	GOLIM4	RABL2B
ULK1	GNL1	TBC1D8
CLU	PSMG1	PCDHAC1
PLCH1	HADHA	VPS13D
PWWP2B	MT-RNR1	SRI
KIAA1147	PALMD	TSTD1
WFS1	YBX1	LAMB2
GIT1	EGFR	EEF2
SERPINF1	MYOF	GPX4
AP4M1	DMKN	SETD7
OSCP1	TOMM20	DDAH1
NEIL1	S100A6	GAN
CYP2R1	GLTP	TFPI
DNAH11	JUN	ZNF664
DNALI1	IRGQ	SNX29
AHI1	COX6B1	GALNT18
LRP5	GPX3	PPP1R14C
DIXDC1	SLC25A12	RPL23AP82
DTX4	DFNA5	AGL
NRAV	ZNF354A	ZNF584
PRR5L	CACNB3	CUL7
HEATR5B	FPGS	SLC26A11
KIF19	SULF2	SLC7A2
SUDS3	PEMT	DDB1
KIF3A	SLC35E3	FIG4
TBC1D19	RPL37	CFAP100
WLS	AP2B1	TMCO3
TP53BP1	PLP2	GJA1
ANTXR1	GATM	CLTCL1
AKAP9	TPT1	NELFE
EIF3J-AS1	PLCD1	MGMT
SATB1	TGFB2	NAP1L1
FAM200B	NEDD9	SCD5
NHLRC4	FAM126A	IFT46
PQLC3	TGFB1I1	PNPLA4
TGFBR3	GALNT6	PRDX5
CLUAP1	RPS12	METTL26
ING4	CD109	H3F3A
CUTA	NUP188	IFT52
STRBP	RPL32	PRKRA
GAS8	RPL12	AGO1
PIDD1	MTMR10	ALDH9A1
FAM168A	LAMB3	QARS
URB1-AS1	RPL27	NEK11
RNF5	ST6GALNAC2	TTLL5
HILPDA	HGNC:18790	PYGL
RDH10	RPLP2	ODF2
DZANK1	NDUFS5	RUVBL2
OSGEPL1	MSN	ALCAM
AMDHD2	DTD1	CCT6B
OBSL1	LRRC75A-AS1	SMYD2
TRIM68	ADGRG6	SORT1
FAM174B	RPL30	ECI2
ULK4	SPTAN1	TBC1D2B
FBLN5	AK4	MGST3
KIAA1671	QPCT	PBXIP1
CFAP69	EIF3C	MXRA5
ARSD	ETNK2	NBPF1
UBL3	CBWD1	CFAP36
TP53INP1	NDUFA1	BCAT2
GAS7	ITGB4	BCL7A
NIPAL3	ATP6V0A1	DNAAF1
RAB15	RACK1	LRWD1
CEP19	EVPL	ACAD10
MEIS2	LPCAT2	AHNAK
SH3D19	RPS27A	TMEM94
HSPB11	PFKFB2	DPY30
HIBADH	PRMT3	PAMR1
UFC1	S100A2	RUVBL1
BBS2	RPL35A	PRKAR2A
INSR	FKBP9	CEP131
XPNPEP3	FLNB	GALNT11
IQSEC1	DKK3	CCDC40
SARAF	MYH9	ABHD2
OXTR	AMIGO2	FTL
FAHD2B	CDH13	MIR205HG
IPP	LDLRAD3	ABCA2
DHX57	RPS25	TRIT1
PIK3IP1	TM4SF1	PHYH
AL163051.1	PTGER4	WNT2B
CEP162	DDHD2	VWA3A
ZBTB25	AREG	DNAH1
LINC00271	SCNN1G	MYH10
B4GAT1	LMF1	AC008124.1
HOMER2	KRT16	C5orf42
ODF3B	RPS28	IFT57
XRRA1	NDUFB7	RPGR
ABCC6	MLLT11	BBS4
EPCAM	GJB6	DRC3
AHSA2	TPM1	EIF4B
ELMOD2	RPS16	DNAJA4
CARF	TIMP3	ERCC2
C5orf49	RPL38	SPA17
RASA3	NRM	MBTPS1
SNHG18	PKP1	ANKRD35
ZNF287	EEF1A1P13	FTO
PKN1	RPS7	RPS3A
NME7	DSC2	UHRF1BP1L
CCDC121	RBP1	REXO5
SLC27A1	EEF1A1P9	STOX1
CDS1	RHOB	LRRC71
SLC6A20	ACAA2	SMYD3
NEK1	COL12A1	JPT2
CEP126	KIAA1524	MLF1
ENKUR	AMTN	PTHLH
TMEM25	RPS21	IFT122
EID1	PCDHGB5	MAGED1
FAM114A1	AFAP1L2	ARMC2
PYCR3	FLNA	CFAP46
AGAP1	FAP	NADK2
LRRC27	ATOX1	ZMAT3
TRIQK	NEAT1	RPL7
YPEL2	KLK5	PCYOX1
TMEM254	EGR1	HDAC5
CSPP1	MTCO1P12	NBAS
DNAH7	SLC6A15	PUSL1
SCGB1A1	HIST1H4C	CCDC114
TMC5	YBEY	SSRP1
MBNL2	RPL7P9	VPS13C
CEP97	LGALS7	CDC14B
AC097478.1	MCAM	SFXN3
NME3	ANXA2R	TMEM9
SPATA33	ELOVL4	DHX40
VWA7	FOS	WDR66
WDR49	FOSB	IGFBP2
STK36	FN1	IFT22
EGLN1	RBM3	ABCD3
ARHGAP35	MAMLD1	CIB1
RAB20	AL451042.2	FAM81B
GAS2L2		DNAL1
RBKS		RPL13A
LINC01006		CBY1
IQCE		C3orf67
SDK2		DNPH1
SLC5A5		DYNC2LI1
RCBTB1		ANK3
LMLN		RPL3
ACCS		COL28A1
CCDC39		CHCHD6
PMS1		KIF9
CYB5D2		ACADSB
VPS13A		DDB2
KLHL24		SUMF1
KIFAP3		ENTPD3
AC005083.1		MYLK
SLC37A4		AHNAK2
PPP1R9A		KLC4
CFAP73		HAGHL
KANSL1L		SNRNP25
IQCC		PLA2G12A
GIPR		WDR38
SLC15A2		CCDC65
MANBA		SLC26A2
UBXN10		TTC26
CCDC8		KATNAL1
NEIL2		IFT81
TCTA		PCM1
CFAP53		CCDC138
ANKRD42		NNT
LIMCH1		USP2
BCAS3		ARFGEF3
APH1B		WDR35
ZNF225		MAP1A
MSMB		WDR34
STMND1		PCMTD2
XG		ALDH7A1
DMXL2		AMZ2P1
THADA		TMEM205
D2HGDH		CETN2
IFT74		BNIP3L
CNTRL		DALRD3
SRGAP3		BBOF1
UBXN11		NYNRIN
MRE11		BDKRB2
IQCK		SLC29A1
CLHC1		CHST6
ATM		IFT140
PKIG		RRAGD
DNAH9		CAP2
SPATA7		H2AFV
RIBC1		2005-09-01
ZNF396		WDR19
GFM2		CCDC170
MAPRE3		ANOS1
NAA40		HYDIN
ANKZF1		DTHD1
SPEF2		EIF2D
AK9		MKL2
PAPSS2		DRC1
TTC25		MIPEP
NPHP4		ABCC5
SHANK2		DPCD
CRACR2B		GCAT
TSPAN19		SLC35E2B
ARMC9		CFAP70
CEP250		TSNAXIP1
HHLA3		IQCG
HPGD		VAT1
PLEKHM3		FBLN2
TTLL10		BBS9
B9D2		RNF128
ESRRG		DNAI2
LNPK		TMEM168
FUT8		CDCA7L
TRAF3IP1		PRPF8
SNHG14		PTPRF
TMEM218		CES4A
ENOSF1		PCCA
TTC5		CLN8
CELSR1		CXCL14
LHPP		CCDC191
P4HTM		GPAM
POLR3K		MORN2
SLC40A1		PXMP4
AP001372.2		RABL2A
DNAJC4		DENND6B
UCKL1-AS1		MMS22L
KLHDC2		RAB7B
PATZ1		S100A4
NQO1		WDR93
SH3BGRL2		CRYL1
EPB41L4B		EFHB
LCA5		MAATS1
NEK6		SYNGR1
CCDC60		IFT27
MXI1		ACP6
MFSD6L		EIF3L
CYHR1		SPAG6
TBC1D8B		ZMYND10
GPX8		ARMC3
THNSL1		PLCE1
PAQR4		PACRG
C20orf96		CCDC78
FGFR2		RSPH4A
REPS2		SLC29A3
MSH2		PRKN
FOCAD		CAPS
TNFAIP8L1		AL035071.1
2002-03-01		AGTPBP1
CCDC181		LRRC23
GALC		IFT88
LINC02166		AC024075.2
L3MBTL1		PPP1R36
ZNF233		FAXC
FDXR		BCKDHB
METTL27		TMEM231
BNIP3		TP73
PEX11A		IQCH
ZBED8		CCDC13
DRC7		FGF1
PPM1L		NWD1
IL20RA		ZNF652
TTLL1		TUBA1A
BCAS1		PPP1R3C
EXPH5		NPHP1
TUB		AGBL5
FSD1L		BPHL
RBM24		LINC00094
DMAC1		MAP1B
CES1		SMPDL3A
TSPOAP1		UCP2
EFCAB7		ZNF710-AS1
CFAP58		CERKL
TSGA10		LINC01963
TTC12		SCNN1B
AC005332.9		DNAH6
HHAT		SPAG16
ABCA5		HACD3
CNTF		MAPK15
LRRC56		PINLYP
C4orf22		TCTEX1D4
CCDC113		FBXO36
PIGR		ACAT1
WDR63		ZBED5-AS1
C11orf49		SULT1A1
DNAJB13		ABCC4
FOXN3		LMCD1
MOSPD3		RSPH9
CXXC5		TTC3
PRKAA2		ALDH1A1
LRRC10B		FAM166B
ALMS1		AK7
NFIA		FRMPD2
GRIK2		ALDH3B1
LXN		RSPH1
TMEM99		AC004990.1
C1orf158		KRT15
MSI2		FAM171B
TRERF1		MAP3K19
EFCAB2		ACSF2
CHD3		KIAA1841
PSIP1		TRIP13
MKS1		DANCR
NBPF9		TMEM107
HMGN3		CD164L2
AFMID		DZIP3
CP		NPM2
TCTE1		HSD17B8
STX2		FAM172A
CIPC		IFT172
MORN3		AL359075.1
TMEM68		B9D1
PDE5A		VWA3B
CCDC28A		KIF24
E2F7		SVEP1
NUCB2		SEC14L3
ANKMY1		CDC14A
CFAP44		ISYNA1
PLLP		PDK2
GLB1L		C9orf116
FREM2		LRP2BP
HENMT1		ARHGDIB
PRR7		TRAPPC6A
PRKX		NME4
FBP1		ATP2A3
MSH6		EPHX1
MORN4		ARL3
VSTM2L		SHMT1
DNAL4		ADGB
EML1		SSBP4
ZNF214		FBXW9
SLC12A2		SEMA5A
ADGRV1		PPOX
OLFM4		TRIM3
SLFN13		TNFRSF19
OMG		APPL2
OLMALINC		RPGRIP1L
RIBC2		STMN1
GLIS3		VIM-AS1
ICA1L		ERICH3
LRRIQ1		EFCAB6
ARL13B		AL357093.2
C2orf50		CEP78
SFXN2		C11orf16
LMNTD1		DNAH3
ABHD14B		PECR
EPN3		WRB
NUDT4		PRPS1
CCDC80		ALDH3A2
SELPLG		C1orf194
LINC01513		CFAP57
SPICE1		CYGB
ALDH1L1		CFAP43
DCAKD		ENO2
SESN1		SUSD4
CNPY4		CASC1
MCCC1		TMEM67
C9orf135		SPAG17
CAPN8		ARMC4
HIBCH		HTRA1
ALS2CR12		RSPH14
MSLN		LRRC43
CREB3L2		DNAH2
ABHD10		COLCA2
CDHR4		ROPN1L
KYAT1		EPHB6
ZC2HC1A		LRTOMT
TMEM17		STXBP4
NFATC4		FAM92B
TCTN2		PRADC1
PDE6B		AIF1L
SLC46A1		ZNF599
FOXRED2		VWA2
ALKBH7		DHRS4-AS1
ST6GALNAC6		C9orf24
PCED1A		PROC
GON7		MTURN
TGM3		LRRC49
PDK1		AZGP1
EFHC1		TMEM150C
DZIP1		DAW1
ATF7IP2		GLB1L2
FBXL13		C1orf87
RAB37		DNAH12
WDR86-AS1		MMP10
TRIM45		FAM183A
CCP110		WDR54
CROCC2		LINC02035
CCDC89		CERK
DNAAF3		FAM201A
C11orf74		FANK1
TIGD4		PCSK4
HADH		IFT80
RFX2		SPATA6
KNDC1		TIMP4
ACVR2B		ZNF69
FBXO27		TEX26
JADE1		LRIG1
HYKK		STOX2
NOX4		DNAJC22
NFATC2		RSPH10B2
LCA5L		NT5DC2
TMCO6		BAIAP3
RAMP1		SORL1
SYNE1		CAPSL
ZNF474		WDR78
SLC16A14		C1orf141
MIR99AHG		CAT
BMPR1B		CCDC81
PHF7		ECT2L
LRRC45		CCDC74A
ALAD		RSPH10B
AC007906.2		RP1
AKR7A2		FOLR1
FAM212B		EEF2K
C6orf118		CFAP47
IQCD		C11orf70
LRRC46		FAM216B
ATP2C2		SAXO2
CEP83		SLC4A8
SYBU		C10orf107
PEX11G		DUSP19
BCL9		CBX5
FHAD1		EFCAB1
PPM1H		DIO1
SPEF1		DNAH10
CFAP77		NEK10
CKMT2-AS1		POU2AF1
RNFT2		GPATCH11
PIFO		FITM2
CRACR2A		C7orf57
CCNB3		LRRC34
HSD11B1L		MAP6
ZNF204P		KIAA2012
CCDC144NL-AS1		WNT9A
ABHD12B		FAM173B
TEKT1		DCLK1
FAM50B		C11orf88
EEPD1		SLC46A3
CCDC146		KLHL13
MUC5B		CYBRD1
AL160396.2		C14orf132
MDM1		STOML3
METTL7A		ENO4
POP5		CD36
ALDH5A1		APBB1
ARL6		PAIP2B
HMGN5		ROPN1B
PIH1D2		CCDC74B
SCGB2A1		CMTM4
CACHD1		CDC20B
TEKT4		EFHC2
FABP6		PZP
TTC16		SCGB3A1
RAB36		CEP68
PRKACB		SNTN
LY75		SLC23A1
IQUB		CFAP221
TOGARAM2		STEAP3
PPIL6		ANKRD66
SLC5A3		CC2D2A
TLR5		FMO3
KCTD7		FAM3B
CAPS2		FAM229B
PTPRN2		AKAP14
TUBA4B		PLEKHB1
CCDC17		TP53AIP1
RTL8B		REEP6
TTLL9		FAXDC2
MAGEH1		ELF5
C2orf15		RGS22
CREB3L4		SLCO4C1
EFCAB11		AC010624.1
HEATR5A		DNAH5
NGEF		DEPTOR
CCDC151		GYG2
KBTBD3		CHP2
NME9		VTCN1
ZMYND12		LDLRAD1
PLCB4		CFAP61
CFAP65		C16orf89
CFAP45		ATP13A5
AK8		ERICH5
ABHD14A		TMEM71
TNFRSF10C		LINC02345
DNAI1		ASB9
SARM1		MORN5
RAB6B		ENPP3
LZTFL1		HHLA2
BPIFB1		OLFML2A
RFX3		DCST1-AS1
PTCHD4		ALOX15
RNF130		ALDH3A1
RASSF4		CHST9
AC111149.2		TMCC2
CCDC171		F2R
AL035661.1		PROM1
TCTN1		FAM107A
LRGUK		GSTA3
AGBL2		PLEKHS1
WDPCP		COL21A1
CYP2B7P		CLDN8
AQP4-AS1		PROS1
TTLL7		FMO5
TTC29		MB
ZNF573		IGFBP5
EPOR		FNDC11
LINC00589		MROH9
DZIP1L		CALML3
FUZ		DCDC2B
SPATA18		AL590491.2
USP13		DYNC2H1
KLHL6		SEMA3E
CERS4		TMEM37
ARRB1		CNGA4
CHL1		SALL2
EEF1AKMT1		TSPAN8
C11orf45		AL590004.4
LRRC18		LINC00324
EDA2R		CYFIP2
C16orf71		KIAA1324
SLC22A23		ANPEP
NEK5		UGT2A1
C4orf47		SLC47A2
FIBIN		AC004656.1
ENPP4		GAS6-AS1
LRRC29		PDE1A
SLC35E2		RERG
MDH1B		ADH1C
AC005056.1		AP001972.5
ZBBX		PTGFR
PPP1R42		ATP6V0A4
SPATA4		CAPN9
CLDN10		COLCA1
SELENBP1		ERP27
B3GALT5		AL353770.4
DCDC1		ADH6
CYB5A		GAMT
DOCK8		HEY1
TSPAN12		CNTN1
PRKAR2A-AS1		NCBP2L
B3GNTL1
SRGAP3-AS2
MYB
F8
KLHDC9
PCDHB5
FMO4
AMOT
MIR34C
LINC00675
FAM47E
CYP2F1
CFAP74
EFCAB12
SPATA17
AGBL4
SLC27A2
AC009093.3
TM7SF2
CASC2
C20orf85
AC092569.1
TBC1D31
NIPSNAP3B
PNMA8A
CWH43
KCNRG
ADPRHL1
ANKRD65
ABO
TNNT3
AL031282.1
DYNLRB2
AC092802.1
MPHOSPH9
AC007405.3
CRYM
FAM161A
CXorf57
TPPP3
ASTN2
CLGN
ABCA13
LRRC6
RALGPS1
ACSS1
BAALC
MYCL
ADHFE1
NRXN3
TMTC4
CCDC153
GRAMD2A
AL109918.1
CYP2A13
CYB5RL
Z95115.1
ZC2HC1C
FAM86C2P
IRAK1BP1
ASRGL1
AC022568.1
C3orf18
AC004832.1
MARCH10
WDR31
ATG9B
DYDC2
MIR600HG
GRM7
TTC21B
GLRB
CCDC187
ZNF10
NAALADL2
SERPINB11
PPP1R32
CDHR3
TMEM232
COQ8A
COG8
NEURL1B
UBE3D
SEC14L4
STARD9
CMBL
MRAP2
MNS1
CFAP161
ERICH6-AS1
LRRC20
SPAG8
DPY19L2P2
CAPN13
PLXDC1
FAM216A
DERL3
TCTEX1D1
HLTF
LFNG
MFSD4A
EPHX2
ST8SIA1
PRRT3
ATP6V0E2
ANKFN1
SPACA9
TEKT3
MPDZ
CFAP52
SIRT4
PIH1D3
AQP7
CDK19
CCDC190
PCYT1B
MS4A8
FBXO15
ACBD7
HACD4
CHDH
TFF3
RPRM
RAB17
TLL1
SLC52A1
AC022007.1
FAM104B
ERICH2
TCEA3
AC096637.2
FAM49A
GSTA1
NME5
CCDC33
ENTPD8
C21orf58
SLC16A11
AC008771.1
LINC01091
LPAR3
AKAP6
MYCT1
DHFR2
CCNO
PLA2G10
ACSBG1
ZNF788
SH3RF3
PWAR5
2001-03-01
KATNAL2
VWA8-AS1
OR7E47P
IP6K3
TMEM212
REEP2
STK33
KLHL23
SLC4A4
FAM13C
ZNF540
FMO2
HHATL-AS1
AC026704.1
DEGS2
TMEM63C
CDON
AP002884.3
C1orf189
VAV3
CYP2T1P
AXIN2
HMCN1
SRD5A2
AC073857.1
SELENOP
AC245297.1
LRRC26
LGI1
C11orf97
CNTD2
GSTA2
AL021392.1
KCNE3
IL5RA
AL161618.1
EFCAB10
AC016582.3
CYP39A1
RAB26
C22orf15
AC136443.1
KIT
SMCO4
ENPP5
GDF7
LDHD
BMF
LINC02331
GPD1L
LINC00886
ABCC9
MCIDAS
LINC00908
AC103957.2
AP001033.1
ARHGEF26-AS1
AC137630.1
MIR210HG
BEND5
RGS7BP
PCDHGA3
CYP2G2P
TEX26-AS1
C1GALT1C1L
EGFL6
AC084033.3
PPP1R16B
LINC02562
RBBP8NL
DAPL1
FAM198B
SELP
LINC01770
DSCAML1
UMODL1-AS1
AC107464.3
GXYLT2
BCAS2P2
AL035701.1
LINC02185
HMGCS2
LINC01908
NHS
AC027237.3
FYB2
KLHL32
LRRC17
NEXMIF
ATP6V1B1
CRISP2
LINC00643
HS3ST6
GLYATL2
TMCO5A
REEP1
LINC01132
HECW2
TACR1
ANGPTL7
AC008464.1
AL445489.1
SLC32A1
AC005722.2
AC068896.1
LRRC37A7P
AC007681.1
PCDHA13
FMO6P
RGS9BP
