# Supplementary material for: Unique immune and other responses of human nasal epithelial cells infected with H5N1 avian influenza virus compared to seasonal human influenza A and B viruses
Source: Emerg Microbes Infect. 2025 Mar 24;14(1):2484330. doi: 10.1080/22221751.2025.2484330 (PMC11980200; doi:10.1080/22221751.2025.2484330)
Supplement: Table S4 Percentage of Overlapping DEGs Between Human Seasonal and Avian Influenza.xlsx [file TEMI_A_2484330_SM9105.xlsx]

## Sheet: Sheet1
% overlapping DEGs with H5N1 (MOI 1.0)
Influenza strain (MOI 0.1)	H5N1 (MOI 1.0)
	8 hpi	24 hpi	48 hpi
H1N1	75.3846	62.1063	67.3386
H3N2	33.3333	81.0764	72.8021
BVic	77.1203	74.0122	65.3588
H5N1	82.1818	86.4227	89.18
