# Supplementary material for: Unique immune and other responses of human nasal epithelial cells infected with H5N1 avian influenza virus compared to seasonal human influenza A and B viruses
Source: Emerg Microbes Infect. 2025 Mar 24;14(1):2484330. doi: 10.1080/22221751.2025.2484330 (PMC11980200; doi:10.1080/22221751.2025.2484330)
Supplement: Table S3 Full Pathway List at 48 hpi.xlsx [file TEMI_A_2484330_SM9103.xlsx]

## Sheet: H1N1 48hpi up
ID	Description	GeneRatio	BgRatio	pvalue	p.adjust	qvalue	geneID	Count
GO:0009615	response to virus	132/1780	436/18870	1.84716e-35	1.07855e-31	7.94472e-32	CXCL10/IFIT2/RSAD2/OASL/IFIT1/APOBEC3A/IFIT3/ZBP1/ISG15/IFNL3/MX2/IFNL1/IFI6/HERC5/IFI44L/IFNL2/MX1/OAS1/GBP5/DUOX2/OAS3/CCL5/IFIH1/USP18/IFITM1/GBP1/AIM2/ISG20/DDX60L/OAS2/DDX60/BST2/IRF7/IFI44/TRIM31/STAT1/IFI27/NT5C3A/NLRC5/IFNB1/TLR2/MLKL/PARP9/CXCL9/DHX58/APOBEC3G/TRIM21/IFITM3/IFIT1B/PML/TRIM22/PLSCR1/RTP4/ZNFX1/LGALS9/TRIM5/NMI/IFIT5/EIF2AK2/TLR3/PMAIP1/IFITM2/TNFAIP3/JAK2/FOSL1/CCL22/GBP2…	132
GO:0051607	defense response to virus	109/1780	334/18870	1.28629e-32	3.38031e-29	2.48997e-29	CXCL10/IFIT2/RSAD2/OASL/IFIT1/APOBEC3A/IFIT3/ZBP1/ISG15/IFNL3/MX2/IFNL1/IFI6/HERC5/IFI44L/IFNL2/MX1/OAS1/GBP5/OAS3/IFIH1/USP18/IFITM1/GBP1/AIM2/ISG20/DDX60L/OAS2/DDX60/BST2/IRF7/TRIM31/STAT1/IFI27/NT5C3A/NLRC5/IFNB1/TLR2/MLKL/PARP9/CXCL9/DHX58/APOBEC3G/TRIM21/IFITM3/IFIT1B/PML/TRIM22/PLSCR1/RTP4/ZNFX1/TRIM5/IFIT5/EIF2AK2/TLR3/PMAIP1/IFITM2/TNFAIP3/GBP2/CASP1/DTX3L/STAT2/MYD88/IFI16/TICAM1/IL1B/GB…	109
GO:0140546	defense response to symbiont	109/1780	335/18870	1.73676e-32	3.38031e-29	2.48997e-29	CXCL10/IFIT2/RSAD2/OASL/IFIT1/APOBEC3A/IFIT3/ZBP1/ISG15/IFNL3/MX2/IFNL1/IFI6/HERC5/IFI44L/IFNL2/MX1/OAS1/GBP5/OAS3/IFIH1/USP18/IFITM1/GBP1/AIM2/ISG20/DDX60L/OAS2/DDX60/BST2/IRF7/TRIM31/STAT1/IFI27/NT5C3A/NLRC5/IFNB1/TLR2/MLKL/PARP9/CXCL9/DHX58/APOBEC3G/TRIM21/IFITM3/IFIT1B/PML/TRIM22/PLSCR1/RTP4/ZNFX1/TRIM5/IFIT5/EIF2AK2/TLR3/PMAIP1/IFITM2/TNFAIP3/GBP2/CASP1/DTX3L/STAT2/MYD88/IFI16/TICAM1/IL1B/GB…	109
GO:0001819	positive regulation of cytokine production	132/1780	499/18870	6.49304e-29	9.47822e-26	6.98173e-26	RSAD2/ISG15/IFNL1/IDO1/OAS1/GBP5/OAS3/IFIH1/AIM2/OAS2/IRF7/C3AR1/STAT1/CD274/TLR2/DHX58/EREG/HLA-F/CX3CL1/PTGS2/LGALS9/ADAM8/IL1A/EIF2AK2/TLR3/HLA-E/JAK2/CASP1/MYD88/IFI16/SAA1/TICAM1/CLEC7A/IL1B/IRF1/FFAR2/HLA-A/TNF/RIPK2/CD55/B2M/ZC3HAV1/IKBKE/BTN3A1/IL6/PRKD2/TMEM106A/SERPINB7/THBS1/CD40/SERPINE1/NOD2/ALOX15B/NOD1/CHI3L1/HPSE/ARID5A/PTAFR/SEMA7A/AKIRIN2/CASP8/PANX1/MDK/F3/IL15/DDIT3/PELI1/NOS2…	132
GO:0032496	response to lipopolysaccharide	102/1780	348/18870	2.43997e-26	2.8494e-23	2.09889e-23	CXCL11/CXCL10/CMPK2/IDO1/GBP5/IL36G/CD274/TLR2/CXCL9/CSF3/CXCL13/CX3CL1/CXCL8/PTGS2/LGALS9/TRIM5/IL1A/TNFAIP3/JAK2/GBP2/CASP1/EDN1/MYD88/PDCD1LG2/TNIP3/TICAM1/IL1B/S100A8/GBP3/SOD2/IRAK2/IL18BP/CNP/TNF/GCH1/RIPK2/CD55/NFKBIA/IL6/ADM/ZC3H12A/NFKBIZ/S100A9/ALPL/CD40/SERPINE1/NOD2/IL36RN/NOCT/ARID5A/PTAFR/AKIRIN2/TRIB1/TNIP1/CASP8/GJB2/S100A7/PELI1/NOS2/ZFP36/IRAK3/NR4A1/ASS1/CASP7/VCAM1/PLCG2/DAB2I…	102
GO:0002237	response to molecule of bacterial origin	105/1780	369/18870	6.24353e-26	6.076e-23	4.47563e-23	CXCL11/CXCL10/CMPK2/IDO1/GBP5/IL36G/CD274/TLR2/CXCL9/CSF3/CXCL13/CX3CL1/CXCL8/PTGS2/LGALS9/TRIM5/IL1A/TNFAIP3/JAK2/GBP2/CASP1/TAP2/EDN1/MYD88/PDCD1LG2/TNIP3/TICAM1/IL1B/S100A8/GBP3/SOD2/IRAK2/IL18BP/CNP/TNF/GCH1/RIPK2/CD55/B2M/NFKBIA/IL6/ADM/ZC3H12A/NFKBIZ/S100A9/ALPL/CD40/SERPINE1/NOD2/IL36RN/NOCT/ARID5A/PTAFR/AKIRIN2/TRIB1/TNIP1/CASP8/GJB2/S100A7/PELI1/NOS2/ZFP36/IRAK3/NR4A1/ASS1/CASP7/VCAM1/PL…	105
GO:0045088	regulation of innate immune response	113/1780	425/18870	4.47425e-25	3.73217e-22	2.74914e-22	RSAD2/OASL/ZBP1/ISG15/OAS1/GBP5/OAS3/CCL5/IFIH1/USP18/AIM2/IFI35/CEACAM1/DDX60/NCF1/IRF7/TRIM31/NLRC5/IFNB1/SERPING1/SLC15A3/TLR2/PARP9/BIRC3/DHX58/EREG/TRIM21/HLA-F/LAG3/PLSCR1/ZNFX1/LGALS9/TRIM5/NMI/ADAM8/EIF2AK2/TLR3/SH2D1B/HLA-E/TNFAIP3/FOSL1/GBP2/CASP1/PARP14/STAT2/HLA-B/MYD88/IFI16/TNIP3/TICAM1/CLEC7A/IRF1/TRIM25/IRAK2/FFAR2/HLA-A/TNF/SERPINB9/RIPK2/IKBKE/NFKBIA/ADAR/NECTIN2/PIK3AP1/NFKBIZ/…	113
GO:0031349	positive regulation of defense response	118/1780	480/18870	5.59494e-23	4.08361e-20	3.00802e-20	RSAD2/OASL/ZBP1/IDO1/OAS1/GBP5/OAS3/CCL5/IFIH1/AIM2/IFI35/DDX60/IRF7/TRIM31/NLRC5/IFNB1/SLC15A3/TLR2/PARP9/BIRC3/DHX58/EREG/HLA-F/LAG3/CX3CL1/PLSCR1/NUPR1/PTGS2/ZNFX1/TRIM5/NMI/ADAM8/EIF2AK2/TLR3/SH2D1B/HLA-E/TNFAIP3/FOSL1/GBP2/CASP1/MYD88/IFI16/TNIP3/TICAM1/CLEC7A/IL1B/S100A8/IRF1/TRIM25/IRAK2/FFAR2/LDLR/TNF/RIPK2/OPTN/IKBKE/CD47/NFKBIA/KLK7/NECTIN2/IL6/PIK3AP1/NFKBIZ/S100A9/CD40/SERPINE1/NOD2/T…	118
GO:0043588	skin development	89/1780	317/18870	1.03424e-21	6.70993e-19	4.94258e-19	TGM1/SPRR1A/KRT6B/EREG/SPRR2D/SPRR3/OVOL1/IL1A/ASPRV1/SPRR1B/MYD88/KRT78/DKK1/SCEL/CFLAR/KRT6A/EXT1/TNF/POU2F3/SPRR2E/TMPRSS11F/KRT17/KRT6C/SPRR2F/IVL/CLIC4/NFKBIZ/GRHL3/KRT81/KRT14/KRT16/KLF4/SPINK5/ALOX15B/HPSE/TXNIP/ERRFI1/SFN/ST14/ITGA3/CDH3/S100A7/LSR/CSTA/ALOXE3/ZFP36/CLDN4/ALOX12B/SOX9/FLG2/CYSRT1/GRHL1/EPHA2/ITGA6/FERMT1/CLDN1/TMEM79/ANXA1/TRIM16/KRT75/IRF6/KRT7/FST/GJB3/FA2H/CDKN1A/PIP5K…	89
GO:0034341	response to type II interferon	55/1780	143/18870	7.56324e-21	4.41618e-18	3.25299e-18	GBP4/GBP5/CCL5/IFITM1/GBP1/BST2/STAT1/NLRC5/TLR2/PARP9/TRIM21/IFITM3/CX3CL1/LGALS9/TLR3/IFITM2/CCL20/JAK2/CCL22/NUB1/GBP2/CASP1/PARP14/EDN1/GBP3/IRF1/SP100/TNF/GCH1/CD47/GBP6/CXCL16/CD40/KYNU/PPARG/CDC42EP2/NOS2/ASS1/CALCOCO2/IFNGR2/ACTG1/PTPN2/CLDN1/RAB43/CCL4/GBP7/CD74/STX4/JAK1/CCL2/IFNGR1/CIITA/CYP27B1/MEFV/HLA-DPA1	55
GO:0002697	regulation of immune effector process	99/1780	389/18870	1.33299e-20	7.07573e-18	5.21204e-18	RSAD2/IFNL1/CEACAM1/DDX60/IL4I1/NCF1/BST2/IFNB1/SERPING1/DHX58/HLA-F/LAG3/LGALS9/TLR3/SH2D1B/HLA-E/TAP2/HLA-C/HLA-B/MYD88/TICAM1/CLEC7A/IL1B/FFAR2/HLA-A/CLCF1/TNF/SERPINB9/RIPK2/CD55/RAET1L/B2M/IL7R/CD47/ICAM1/KLK7/UNC13D/HLA-H/PGLYRP3/NECTIN2/IL6/MICB/ZC3H12A/NFKBIZ/SERPINB4/CD40/NOD2/TNFSF18/SPINK5/NOD1/ARID5A/PTAFR/SEMA7A/TNFSF13/CD177/PANX1/NOS2/HLA-G/IRAK3/PLCG2/IL33/JUNB/IL18R1/FZD5/IL20RB/…	99
GO:0050900	leukocyte migration	100/1780	396/18870	1.55669e-20	7.57461e-18	5.57952e-18	CXCL11/CXCL10/CCL5/C3AR1/CXCL9/CXCL13/CX3CL1/CXCL8/LGALS9/ADAM8/IL1A/CCL20/CCL22/EDN1/MYD88/SAA1/IL1B/SELL/S100A8/TNFAIP6/FFAR2/LGMN/EXT1/TNF/CD47/ICAM1/CH25H/IL6/PTN/APOD/CXCL16/S100A9/THBS1/SERPINE1/NOD2/TNFSF18/DPP4/CSF1/CHST4/PTAFR/MMP28/CD177/ITGA3/ECM1/MDK/S100A7/RET/CORO1A/VCAM1/IL33/CALR/SPNS2/LYN/CXCL2/CXCL3/ITGA6/S100A14/ADAM17/ANXA1/MMP14/PTK2B/PDE4B/ADGRE2/OXSR1/SRC/PECAM1/IL23A/PTGER…	100
GO:0048525	negative regulation of viral process	43/1780	93/18870	2.85708e-20	1.28327e-17	9.45267e-18	RSAD2/OASL/IFIT1/APOBEC3A/ISG15/IFNL3/MX1/OAS1/OAS3/CCL5/IFIH1/IFITM1/ISG20/OAS2/BST2/TRIM31/STAT1/IFNB1/APOBEC3G/TRIM21/IFITM3/PLSCR1/ZNFX1/TRIM5/IFIT5/EIF2AK2/IFITM2/IFI16/LY6E/TRIM25/TRIM14/TNF/ZC3HAV1/CH25H/APOBEC3F/N4BP1/APOBEC3B/TNIP1/ZFP36/TRIM26/TRIM15/CIITA/TRIM6	43
GO:0060326	cell chemotaxis	87/1780	325/18870	9.07344e-20	3.78427e-17	2.78752e-17	CXCL11/CXCL10/CCL5/C3AR1/HBEGF/CXCL9/CXCL13/CX3CL1/CXCL8/LGALS9/ADAM8/CCL20/CCL22/EDN1/SAA1/IL1B/S100A8/TNFAIP6/FFAR2/LGMN/ACKR4/CH25H/IL6/PTN/PRKD2/CXCL16/S100A9/THBS1/SERPINE1/NOD2/TNFSF18/DPP4/CSF1/MMP28/MDK/S100A7/FGF2/PLEKHG5/NR4A1/CORO1A/VCAM1/DEFB4A/CALR/CCRL2/LYN/CXCL2/EPHA2/CXCL3/S100A14/NRP1/ADAM17/ANXA1/PTK2B/PDE4B/ADGRE2/OXSR1/IL23A/CCL4/PIP5K1A/DPEP1/ELMO2/CD74/LPAR1/CSF3R/FLT1/SLC8B…	87
GO:0008544	epidermis development	95/1780	385/18870	7.90104e-19	3.07561e-16	2.26552e-16	TGM1/SPRR1A/KRT6B/EREG/SPRR2D/SPRR3/OVOL1/IL1A/EMP1/SPRR1B/KRT78/DKK1/SCEL/CFLAR/KRT6A/EXT1/TNF/POU2F3/STS/SPRR2E/TMPRSS11F/MAFF/KRT17/KLK7/KRT6C/SPRR2F/IVL/CLIC4/NFKBIZ/GRHL3/KRT81/KRT14/KRT16/KLF4/SPINK5/ALOX15B/HPSE/TXNIP/ERRFI1/SFN/LAMA3/ST14/CDH3/S100A7/FGF2/LSR/CSTA/ALOXE3/ZFP36/CLDN4/ALOX12B/COL17A1/SOX9/ZNF750/FLG2/CYSRT1/GRHL1/TGM5/EPHA2/FERMT1/CLDN1/TMEM79/ANXA1/TRIM16/KRT75/IRF6/KRT7/F…	95
GO:0045089	positive regulation of innate immune response	88/1780	343/18870	1.09769e-18	4.00587e-16	2.95075e-16	RSAD2/OASL/ZBP1/OAS1/GBP5/OAS3/CCL5/IFIH1/AIM2/IFI35/DDX60/IRF7/TRIM31/NLRC5/IFNB1/SLC15A3/TLR2/PARP9/BIRC3/DHX58/EREG/HLA-F/LAG3/PLSCR1/ZNFX1/TRIM5/NMI/ADAM8/EIF2AK2/TLR3/SH2D1B/HLA-E/TNFAIP3/FOSL1/GBP2/CASP1/MYD88/IFI16/TNIP3/TICAM1/CLEC7A/IRF1/TRIM25/IRAK2/FFAR2/TNF/RIPK2/IKBKE/NFKBIA/NECTIN2/PIK3AP1/NFKBIZ/CD40/NOD2/USP15/NOD1/AKIRIN2/WDFY1/TNIP1/PELI1/HLA-G/IRAK3/PLCG2/DAB2IP/NEK7/CTSS/LYN/S…	88
GO:0002833	positive regulation of response to biotic stimulus	92/1780	369/18870	1.3698e-18	4.70484e-16	3.46562e-16	RSAD2/OASL/ZBP1/OAS1/GBP5/OAS3/CCL5/IFIH1/AIM2/IFI35/DDX60/IRF7/TRIM31/CD274/NLRC5/IFNB1/SLC15A3/TLR2/PARP9/BIRC3/DHX58/EREG/HLA-F/LAG3/PLSCR1/ZNFX1/TRIM5/NMI/ADAM8/EIF2AK2/TLR3/SH2D1B/HLA-E/TNFAIP3/FOSL1/GBP2/CASP1/MYD88/IFI16/TNIP3/TICAM1/CLEC7A/IRF1/TRIM25/IRAK2/FFAR2/TNF/RIPK2/IKBKE/NFKBIA/KLK7/NECTIN2/PIK3AP1/NFKBIZ/CD40/NOD2/USP15/NOD1/AKIRIN2/WDFY1/TNIP1/PELI1/HLA-G/IRAK3/PLCG2/DAB2IP/NEK7…	92
GO:0002757	immune response-activating signaling pathway	108/1780	473/18870	1.53507e-18	4.87475e-16	3.59078e-16	RSAD2/OASL/OAS1/GBP5/OAS3/IFIH1/GBP1/AIM2/IFI35/CEACAM1/THEMIS2/DDX60/IRF7/C3AR1/TRIM31/SLC15A3/TLR2/BIRC3/DHX58/PLSCR1/NMI/EIF2AK2/TLR3/TNFAIP3/FOSL1/CD38/FYB1/GBP2/CASP1/MYD88/TNIP3/TICAM1/CLEC7A/IRF1/TRIM25/IRAK2/FFAR2/HLA-A/TNF/RIPK2/BTN3A3/RBCK1/CD47/NFKBIA/NECTIN2/BTN3A1/PRKD2/MICB/PIK3AP1/ZC3H12A/NFKBIZ/CD40/NOD2/USP15/NOD1/LIPA/WDFY1/TNIP1/PELI1/IRAK3/PLCG2/BTN2A1/DAB2IP/NEK7/CTSS/PTPN2/L…	108
GO:1903900	regulation of viral life cycle	52/1780	143/18870	1.58623e-18	4.87475e-16	3.59078e-16	RSAD2/OASL/IFIT1/APOBEC3A/ISG15/IFNL3/MX1/LAMP3/OAS1/OAS3/CCL5/IFIH1/IFITM1/ISG20/OAS2/BST2/TRIM31/IFNB1/APOBEC3G/TRIM21/IFITM3/TRIM22/PLSCR1/CXCL8/ZNFX1/LGALS9/TRIM5/IFIT5/EIF2AK2/IFITM2/IFI16/LY6E/TRIM25/TNF/TRIM38/ZC3HAV1/CH25H/ADAR/NECTIN2/APOBEC3F/N4BP1/APOBEC3B/TNIP1/TRIM26/FMR1/GBP7/CD74/TRIM15/FURIN/CIITA/HLA-DRB1/TRIM6	52
GO:0045071	negative regulation of viral genome replication	31/1780	55/18870	3.34916e-18	9.77787e-16	7.20245e-16	RSAD2/OASL/IFIT1/APOBEC3A/ISG15/IFNL3/MX1/OAS1/OAS3/CCL5/IFIH1/IFITM1/ISG20/OAS2/BST2/IFNB1/APOBEC3G/IFITM3/PLSCR1/ZNFX1/IFIT5/EIF2AK2/IFITM2/IFI16/TNF/ZC3HAV1/APOBEC3F/N4BP1/APOBEC3B/TNIP1/TRIM6	31
GO:0007159	leukocyte cell-cell adhesion	99/1780	419/18870	3.6276e-18	1.00864e-15	7.42975e-16	IFNL1/TNFSF13B/IDO1/CCL5/CEACAM1/IL4I1/CD274/IFNB1/LAG3/HAS2/LGALS9/ADAM8/IL1A/HLA-E/SOCS1/JAK2/PDCD1LG2/IL1B/SELL/S100A8/IRF1/HLA-A/NT5E/EXT1/TNF/RIPK2/CD55/IL2RG/B2M/IL7R/CD47/ICAM1/IL6/ZC3H12A/VNN1/NFKBIZ/S100A9/NOD2/TNFSF18/KLF4/DPP4/CHST4/PTAFR/CD177/TNIP1/MAP3K8/MDK/IL15/SLC39A8/ITGA5/PELI1/HLA-G/ASS1/CORO1A/VCAM1/IL20RB/NCK1/PTPN2/LYN/ANXA1/ACTB/SRC/PECAM1/IL23A/IL7/AMBRA1/CD86/LGALS9B/EBI…	99
GO:0002764	immune response-regulating signaling pathway	111/1780	500/18870	4.6795e-18	1.24198e-15	9.14854e-16	RSAD2/OASL/OAS1/GBP5/OAS3/IFIH1/GBP1/AIM2/IFI35/CEACAM1/THEMIS2/DDX60/IRF7/C3AR1/TRIM31/SLC15A3/TLR2/BIRC3/DHX58/PLSCR1/NMI/EIF2AK2/TLR3/TNFAIP3/FOSL1/CD38/FYB1/GBP2/CASP1/MYD88/TNIP3/TICAM1/CLEC7A/IRF1/TRIM25/IRAK2/FFAR2/HLA-A/TNF/RIPK2/BTN3A3/RBCK1/CD47/NFKBIA/NECTIN2/BTN3A1/PRKD2/MICB/PIK3AP1/ZC3H12A/NFKBIZ/CD40/NOD2/USP15/NOD1/LIPA/WDFY1/TNIP1/PELI1/HLA-G/IRAK3/PLCG2/BTN2A1/DAB2IP/NEK7/IL20RB…	111
GO:0006935	chemotaxis	106/1780	468/18870	5.97235e-18	1.5162e-15	1.11684e-15	CXCL11/CXCL10/CCL5/C3AR1/PLAUR/TYMP/SEMA3D/HBEGF/CXCL9/CXCL13/CX3CL1/CXCL8/LGALS9/ADAM8/CCL20/FOSL1/CCL22/EDN1/SAA1/IL1B/S100A8/TNFAIP6/FFAR2/DEFB1/LGMN/ACKR4/CH25H/IL6/PTN/PRKD2/CXCL16/S100A9/THBS1/SERPINE1/NOD2/TNFSF18/DPP4/CSF1/PTAFR/MMP28/SEMA7A/MDK/S100A7/F3/FGF2/PLEKHG5/NR4A1/CORO1A/VCAM1/DEFB4A/SEMA3A/PTPN2/CALR/CCRL2/LYN/SEMA3B/CXCL2/EPHA2/CXCL3/S100A14/NRP1/ADAM17/ANXA1/PTK2B/PDE4B/ADGRE…	106
GO:0019058	viral life cycle	83/1780	321/18870	6.45617e-18	1.57073e-15	1.15701e-15	RSAD2/OASL/IFIT1/APOBEC3A/ISG15/IFNL3/MX1/LAMP3/OAS1/OAS3/CCL5/IFIH1/IFITM1/ISG20/OAS2/BST2/TRIM31/IFI27/IFNB1/APOBEC3G/TRIM21/IFITM3/TRIM22/PLSCR1/CXCL8/ZNFX1/LGALS9/TRIM5/IFIT5/EIF2AK2/IFITM2/ACE2/IFI16/LY6E/TRIM25/LDLR/TNF/TRIM38/CD55/ZC3HAV1/ICAM1/CH25H/ADAR/NECTIN2/APOBEC3F/ZC3H12A/N4BP1/SCARB2/APOBEC3B/DPP4/TNIP1/ITGA5/PCBP1/TRIM26/EPHA2/CLDN1/NRP1/FMR1/SLC3A2/RAB43/GBP7/CD86/ITGB7/CHMP5/CD…	83
GO:0050792	regulation of viral process	56/1780	168/18870	7.90347e-18	1.84594e-15	1.35973e-15	RSAD2/OASL/IFIT1/APOBEC3A/ISG15/IFNL3/MX1/LAMP3/OAS1/OAS3/CCL5/IFIH1/IFITM1/ISG20/OAS2/BST2/TRIM31/STAT1/IFNB1/APOBEC3G/TRIM21/IFITM3/TRIM22/PLSCR1/CXCL8/ZNFX1/LGALS9/TRIM5/IFIT5/EIF2AK2/IFITM2/IFI16/LY6E/TRIM25/TRIM14/TNF/TRIM38/ZC3HAV1/CH25H/ADAR/NECTIN2/APOBEC3F/N4BP1/APOBEC3B/TNIP1/ZFP36/TRIM26/FMR1/GBP7/CD74/STOM/TRIM15/FURIN/CIITA/HLA-DRB1/TRIM6	56
GO:0042330	taxis	106/1780	470/18870	8.25654e-18	1.85423e-15	1.36584e-15	CXCL11/CXCL10/CCL5/C3AR1/PLAUR/TYMP/SEMA3D/HBEGF/CXCL9/CXCL13/CX3CL1/CXCL8/LGALS9/ADAM8/CCL20/FOSL1/CCL22/EDN1/SAA1/IL1B/S100A8/TNFAIP6/FFAR2/DEFB1/LGMN/ACKR4/CH25H/IL6/PTN/PRKD2/CXCL16/S100A9/THBS1/SERPINE1/NOD2/TNFSF18/DPP4/CSF1/PTAFR/MMP28/SEMA7A/MDK/S100A7/F3/FGF2/PLEKHG5/NR4A1/CORO1A/VCAM1/DEFB4A/SEMA3A/PTPN2/CALR/CCRL2/LYN/SEMA3B/CXCL2/EPHA2/CXCL3/S100A14/NRP1/ADAM17/ANXA1/PTK2B/PDE4B/ADGRE…	106
GO:0007249	canonical NF-kappaB signal transduction	79/1780	300/18870	1.29917e-17	2.80958e-15	2.06956e-15	BST2/STAT1/TLR2/BIRC3/SECTM1/TRIM21/TNFSF10/CX3CL1/TRIM22/LGALS9/TRIM5/IL1A/IFIT5/APOL3/TLR3/TNFAIP3/CASP1/EDN1/MYD88/TNIP3/TICAM1/CLEC7A/IL1B/TRIM25/IRAK2/CFLAR/TNF/RIPK2/CASP10/TRIM38/OPTN/RBCK1/IKBKE/NFKBIA/TMEM106A/ZC3H12A/CD40/NOD2/NOD1/SHISA5/TNIP1/ECM1/CASP8/RELB/SLC39A8/PELI1/PLEKHG5/PLCG2/DAB2IP/NFKB2/EDNRA/CARD16/SNIP1/MIER1/HTR2B/BIRC2/ALPK1/AZI2/TBK1/GBP7/RIPK3/IRAK4/CD74/LPAR1/NKIRAS…	79
GO:0002819	regulation of adaptive immune response	63/1780	208/18870	1.60053e-17	3.33767e-15	2.45855e-15	RSAD2/TNFSF13B/CEACAM1/IL4I1/IRF7/CD274/IFNB1/HLA-F/HLA-E/TNFAIP3/JAK2/TAP2/HLA-C/HLA-B/CLEC7A/IL1B/IRF1/HLA-A/CLCF1/TNF/RIPK2/CD55/RAET1L/B2M/IL7R/HLA-H/NECTIN2/IL6/MICB/ZC3H12A/NFKBIZ/CD40/NOD2/TNFSF18/ARID5A/AKIRIN2/TNFSF13/HLA-G/IL33/JUNB/IL18R1/FZD5/IL20RB/ANXA1/IL23A/ADCY7/RIPK3/PARP3/IL4R/ULBP2/IL1RL1/CD1A/PVR/DENND1B/RAET1G/FCER2/IL27/SOCS5/HLA-DRA/HLA-DRB1/NFKBID/MALT1/TRAF2	63
GO:0071222	cellular response to lipopolysaccharide	66/1780	226/18870	2.18553e-17	4.40044e-15	3.2414e-15	CXCL11/CXCL10/CMPK2/GBP5/IL36G/CD274/TLR2/CXCL9/CSF3/CXCL13/CX3CL1/CXCL8/TRIM5/IL1A/TNFAIP3/JAK2/GBP2/CASP1/MYD88/PDCD1LG2/TNIP3/TICAM1/IL1B/GBP3/IRAK2/TNF/RIPK2/CD55/NFKBIA/IL6/ZC3H12A/NFKBIZ/CD40/SERPINE1/NOD2/IL36RN/ARID5A/PTAFR/TRIB1/TNIP1/NOS2/ZFP36/IRAK3/ASS1/CASP7/PLCG2/DAB2IP/CARD16/LYN/CXCL2/SLC7A5/CXCL3/PDE4B/IL36A/SRC/CD86/IRAK4/CHMP5/SBNO2/MMP9/CXCL5/KMO/CCL2/NOS3/NR1H4/MALT1	66
GO:0071216	cellular response to biotic stimulus	72/1780	265/18870	5.86326e-17	1.14119e-14	8.40606e-15	CXCL11/CXCL10/CMPK2/GBP5/IL36G/CD274/TLR2/CXCL9/CSF3/CXCL13/CX3CL1/CXCL8/TRIM5/IL1A/TNFAIP3/JAK2/GBP2/CASP1/MYD88/PDCD1LG2/TNIP3/TICAM1/CLEC7A/IL1B/GBP3/IRAK2/TNF/RIPK2/CD55/NFKBIA/IL6/ZC3H12A/NFKBIZ/CD40/SERPINE1/NOD2/IL36RN/ARID5A/PTAFR/TXNIP/TRIB1/TNIP1/DDIT3/NOS2/ZFP36/IRAK3/HSPA5/ASS1/CASP7/PLCG2/DAB2IP/FZD5/CARD16/LYN/CXCL2/SLC7A5/CXCL3/PDE4B/IL36A/SRC/CD86/EIF2AK3/IRAK4/CHMP5/SBNO2/MMP9/CX…	72
GO:0051092	positive regulation of NF-kappaB transcription factor activity	51/1780	150/18870	9.04564e-17	1.70379e-14	1.25502e-14	AIM2/TLR2/TRIM21/CX3CL1/TRIM22/CRNN/LGALS9/TRIM5/ADAM8/EIF2AK2/MYD88/TICAM1/CLEC7A/IL1B/S100A8/RTKN2/TRIM25/IRAK2/CFLAR/TRIM14/TNF/RIPK2/TRIM38/RBCK1/PRKD2/S100A9/CD40/NOD2/TNFSF18/NOD1/IRAK3/SPHK1/PSMA6/PLCG2/IL18R1/CARD16/RIPK3/TNFRSF11A/RIPK1/TRAF1/CARD14/IL1RAP/TRIM15/MAP3K13/RPS6KA4/S100A12/RNF31/CARD11/MALT1/TRIM6/TRAF2	51
GO:0002822	regulation of adaptive immune response based on somatic recombination of immune receptors built from immunoglobulin superfamily domains	59/1780	193/18870	1.05192e-16	1.91943e-14	1.41387e-14	RSAD2/TNFSF13B/CEACAM1/IL4I1/CD274/IFNB1/HLA-F/HLA-E/TNFAIP3/JAK2/TAP2/HLA-C/HLA-B/CLEC7A/IL1B/HLA-A/CLCF1/TNF/RIPK2/CD55/RAET1L/B2M/IL7R/HLA-H/NECTIN2/IL6/MICB/ZC3H12A/NFKBIZ/CD40/NOD2/TNFSF18/ARID5A/TNFSF13/HLA-G/IL33/JUNB/IL18R1/FZD5/IL20RB/ANXA1/IL23A/RIPK3/PARP3/IL4R/ULBP2/IL1RL1/CD1A/PVR/DENND1B/RAET1G/FCER2/IL27/SOCS5/HLA-DRA/HLA-DRB1/NFKBID/MALT1/TRAF2	59
GO:0071219	cellular response to molecule of bacterial origin	67/1780	239/18870	1.2639e-16	2.23634e-14	1.64731e-14	CXCL11/CXCL10/CMPK2/GBP5/IL36G/CD274/TLR2/CXCL9/CSF3/CXCL13/CX3CL1/CXCL8/TRIM5/IL1A/TNFAIP3/JAK2/GBP2/CASP1/MYD88/PDCD1LG2/TNIP3/TICAM1/IL1B/GBP3/IRAK2/TNF/RIPK2/CD55/NFKBIA/IL6/ZC3H12A/NFKBIZ/CD40/SERPINE1/NOD2/IL36RN/ARID5A/PTAFR/TRIB1/TNIP1/NOS2/ZFP36/IRAK3/ASS1/CASP7/PLCG2/DAB2IP/FZD5/CARD16/LYN/CXCL2/SLC7A5/CXCL3/PDE4B/IL36A/SRC/CD86/IRAK4/CHMP5/SBNO2/MMP9/CXCL5/KMO/CCL2/NOS3/NR1H4/MALT1	67
GO:0052547	regulation of peptidase activity	79/1780	312/18870	1.49854e-16	2.57353e-14	1.89568e-14	IFI6/LAMP3/AIM2/PLAUR/SERPING1/BIRC3/TNFSF10/XDH/LGALS9/PSMB9/PMAIP1/JAK2/CASP1/IFI16/SERPINB2/CLEC7A/S100A8/LGMN/TIMP1/SERPINB1/TNF/SERPINB9/BAK1/RIPK2/CASP10/A2ML1/PSMB8/MYC/SERPINB7/S100A9/THBS1/SERPINB4/SERPINE1/KLF4/SERPINB8/PSME2/SPINK5/NOD1/BCL2L13/SERPINB13/CSTB/PPARG/SFN/ECM1/CASP8/FAS/F3/CSTA/CLDN4/SERPINB5/GRN/CTSS/CARD16/LYN/GRIN2B/BIRC2/SRC/EIF2AK3/DPEP1/VSIR/NLRP2/XIAP/PSME1/TANK/MM…	79
GO:0002699	positive regulation of immune effector process	72/1780	270/18870	1.74798e-16	2.91613e-14	2.14804e-14	RSAD2/DDX60/DHX58/HLA-F/LAG3/LGALS9/TLR3/SH2D1B/HLA-E/TAP2/HLA-C/HLA-B/MYD88/TICAM1/CLEC7A/IL1B/FFAR2/HLA-A/CLCF1/TNF/RIPK2/CD55/RAET1L/B2M/KLK7/UNC13D/HLA-H/NECTIN2/IL6/MICB/NFKBIZ/CD40/NOD2/NOD1/ARID5A/PTAFR/SEMA7A/TNFSF13/CD177/PANX1/NOS2/HLA-G/PLCG2/IL33/IL18R1/FZD5/LYN/SLC7A5/ANXA1/ADGRE2/IL23A/CD86/IL4R/CD74/ULBP2/FGR/CD1A/STX4/PVR/DENND1B/RAET1G/DNAJB9/PCK1/NR4A3/FCER2/SOCS5/HLA-DRA/HLA-DR…	72
GO:0002685	regulation of leukocyte migration	65/1780	230/18870	2.32843e-16	3.77658e-14	2.78186e-14	CXCL10/CCL5/C3AR1/CXCL13/CX3CL1/CXCL8/LGALS9/ADAM8/IL1A/CCL20/EDN1/MYD88/TNFAIP6/LGMN/TNF/CD47/ICAM1/IL6/PTN/APOD/THBS1/SERPINE1/NOD2/TNFSF18/DPP4/CSF1/CHST4/PTAFR/MMP28/ECM1/MDK/S100A7/CORO1A/IL33/CALR/SPNS2/LYN/S100A14/ADAM17/ANXA1/MMP14/PTK2B/OXSR1/IL23A/PTGER4/CCL4/RIPK3/WASL/MSN/CD74/GCSAM/SLC8B1/DAPK2/VEGFC/ST3GAL4/CCL2/TNFSF14/VEGFA/PLVAP/CHST2/STK10/MTUS1/CCL28/JAM2/MCU	65
GO:0050727	regulation of inflammatory response	96/1780	425/18870	2.75374e-16	4.3457e-14	3.20108e-14	ZBP1/DUOXA2/IDO1/CCL5/USP18/AIM2/IFI35/NCF1/TLR2/BIRC3/CX3CL1/NUPR1/PTGS2/NMI/ADAM8/TLR3/HLA-E/TNFAIP3/JAK2/CASP1/ACE2/MYD88/SAA1/IL1B/S100A8/TNFAIP6/FFAR2/LDLR/NT5E/TNF/METRNL/CD47/NFKBIA/IL6/PIK3AP1/NFKBIZ/S100A9/SERPINE1/NOD2/TNFSF18/RHBDF2/SOCS3/KLF4/IL22RA1/FANCA/SEMA7A/PPARG/PTGES/TNIP1/OSMR/DUOXA1/MDK/IL15/SLC39A8/CTSC/ZFP36/SPHK1/PSMA6/PLCG2/IL33/CASP4/IL20RB/GRN/CARD16/PTPN2/LYN/RICTOR/A…	96
GO:0016032	viral process	97/1780	432/18870	2.89998e-16	4.45604e-14	3.28235e-14	RSAD2/OASL/IFIT1/APOBEC3A/ISG15/IFNL3/MX1/LAMP3/OAS1/OAS3/CCL5/IFIH1/IFITM1/ISG20/OAS2/BST2/IRF7/TRIM31/STAT1/IFI27/IFNB1/PARP9/APOBEC3G/TRIM21/IFITM3/TRIM22/PLSCR1/CXCL8/ZNFX1/LGALS9/TRIM5/IFIT5/EIF2AK2/IFITM2/ACE2/PARP10/IFI16/LY6E/TRIM25/LDLR/TRIM14/TNF/TRIM38/POU2F3/CD55/ZC3HAV1/ICAM1/CH25H/ADAR/NECTIN2/APOBEC3F/ZC3H12A/N4BP1/SCARB2/APOBEC3B/DPP4/TNIP1/ITGA5/SP1/ZFP36/CALCOCO2/PCBP1/TRIM26/EP…	97
GO:0045785	positive regulation of cell adhesion	104/1780	482/18870	4.31417e-16	6.45909e-14	4.75782e-14	TNFSF13B/CCL5/IL4I1/PLAUR/CD274/CXCL13/CX3CL1/HAS2/LGALS9/ADAM8/IL1A/HLA-E/SOCS1/JAK2/LIF/PDCD1LG2/SAA1/IL1B/HLA-A/TNF/RIPK2/CD55/IL2RG/B2M/IL7R/CD47/UNC13D/IL6/PRKD2/TGM2/VNN1/NFKBIZ/NOD2/TNFSF18/DPP4/CSF1/CHST4/PTAFR/PDPN/ITGA3/FUT3/MAP3K8/MDK/IL15/ITGA5/RET/HLA-G/CORO1A/VCAM1/COL8A1/NCK1/CALR/NID1/LYN/ADAM19/ITGA6/FERMT1/NRP1/ANXA1/PTK2B/ACTB/SRC/IL23A/EPHA1/IL7/AMBRA1/LAMA1/CD86/MAP4K4/EBI3/I…	104
GO:0030595	leukocyte chemotaxis	66/1780	240/18870	6.10756e-16	8.91551e-14	6.56723e-14	CXCL11/CXCL10/CCL5/C3AR1/CXCL9/CXCL13/CX3CL1/CXCL8/LGALS9/ADAM8/CCL20/CCL22/EDN1/SAA1/IL1B/S100A8/TNFAIP6/FFAR2/LGMN/CH25H/IL6/PTN/CXCL16/S100A9/THBS1/SERPINE1/NOD2/TNFSF18/DPP4/CSF1/MMP28/MDK/S100A7/CORO1A/CALR/LYN/CXCL2/CXCL3/S100A14/ADAM17/ANXA1/PTK2B/PDE4B/ADGRE2/OXSR1/IL23A/CCL4/DPEP1/CD74/CSF3R/FLT1/SLC8B1/TNFRSF11A/ARHGEF5/PPIB/DAPK2/VEGFC/CXCL5/CCL2/TNFSF14/VEGFA/SBDS/S100A12/LYST/MTUS1/M…	66
GO:0022407	regulation of cell-cell adhesion	104/1780	493/18870	2.1402e-15	3.04796e-13	2.24515e-13	IFNL1/TNFSF13B/IDO1/CCL5/CEACAM1/IL4I1/PLAUR/CD274/IFNB1/MUC21/LAG3/CXCL13/CX3CL1/HAS2/LGALS9/ADAM8/IL1A/HLA-E/SOCS1/JAK2/IL1RN/PDCD1LG2/IL1B/IRF1/HLA-A/TNF/RIPK2/CD55/IL2RG/B2M/IL7R/CD47/IL6/ZC3H12A/VNN1/NFKBIZ/NOD2/FXYD5/TNFSF18/KLF4/DPP4/CHST4/PTAFR/PDPN/FUT3/MAP3K8/MDK/IL15/PELI1/HLA-G/ASS1/CORO1A/VCAM1/IL20RB/NCK1/PTPN2/LYN/ADAM19/ANXA1/ACTB/SRC/IL23A/IL7/AMBRA1/CD86/LGALS9B/EBI3/IL4R/VSIR/C…	104
GO:0030216	keratinocyte differentiation	54/1780	177/18870	2.30093e-15	3.19884e-13	2.35629e-13	TGM1/SPRR1A/KRT6B/EREG/SPRR2D/SPRR3/IL1A/SPRR1B/KRT78/SCEL/CFLAR/KRT6A/POU2F3/SPRR2E/KRT17/KRT6C/SPRR2F/IVL/CLIC4/NFKBIZ/KRT81/KRT14/KRT16/ALOX15B/TXNIP/ERRFI1/SFN/ST14/CDH3/S100A7/CSTA/ZFP36/GRHL1/EPHA2/TMEM79/ANXA1/TRIM16/KRT75/IRF6/KRT7/CDKN1A/PIP5K1A/LCE5A/SLC39A2/KRT80/LATS2/CERS3/PPL/TP63/VDR/KRT4/FOSL2/KRT79/CYP27B1	54
GO:0002483	antigen processing and presentation of endogenous peptide antigen	19/1780	25/18870	3.06594e-15	4.16327e-13	3.06669e-13	TAP1/HLA-F/HLA-E/TAP2/HLA-C/HLA-B/HLA-A/RAET1L/B2M/HLA-H/ERAP2/MICB/HLA-G/TAPBP/ERAP1/ULBP2/RAET1G/HLA-DRA/HLA-DRB1	19
GO:0002221	pattern recognition receptor signaling pathway	64/1780	236/18870	3.51268e-15	4.66149e-13	3.43369e-13	RSAD2/OASL/OAS1/GBP5/OAS3/IFIH1/AIM2/IFI35/DDX60/IRF7/TRIM31/SLC15A3/TLR2/BIRC3/DHX58/NMI/EIF2AK2/TLR3/TNFAIP3/FOSL1/GBP2/CASP1/MYD88/TNIP3/TICAM1/IRF1/TRIM25/IRAK2/FFAR2/TNF/RIPK2/NFKBIA/PIK3AP1/NFKBIZ/CD40/NOD2/USP15/NOD1/WDFY1/TNIP1/PELI1/IRAK3/PLCG2/DAB2IP/NEK7/CTSS/LYN/S100A14/BIRC2/SRC/ALPK1/TBK1/ZDHHC5/IRAK4/TRIL/XIAP/NAGK/CYLD/TRIM15/NR1H4/NLRP1/OTUD4/IRF4/MEFV	64
GO:0019882	antigen processing and presentation	42/1780	116/18870	3.72385e-15	4.8319e-13	3.55922e-13	TAP1/HLA-F/HLA-E/TAP2/HLA-C/HLA-B/HLA-A/LGMN/EXT1/PSMB8/RAET1L/B2M/ICAM1/HLA-H/ERAP2/MICB/THBS1/RAB8B/NOD2/NOD1/RELB/HLA-G/TAPBP/CTSS/CALR/TAPBPL/PDIA3/ERAP1/CTSE/IFI30/LNPEP/CD74/ULBP2/PSME1/CD1A/RAET1G/FCER2/CLEC4M/HLA-DRA/RAB35/HLA-DPA1/HLA-DRB1	42
GO:0140888	interferon-mediated signaling pathway	40/1780	107/18870	4.78062e-15	6.06826e-13	4.46993e-13	ZBP1/ISG15/IFNL3/IFNL1/IFNL2/OAS1/OAS3/IFIH1/USP18/IFITM1/OAS2/IRF7/STAT1/IFI27/NLRC5/IFNB1/PARP9/IFITM3/IFITM2/JAK2/PARP14/STAT2/MYD88/IRF1/SP100/IKBKE/ADAR/IFNL4/PPARG/SAMHD1/IFNGR2/PTPN2/AZI2/TBK1/TANK/JAK1/IFNLR1/IFNGR1/USP29/TRIM6	40
GO:0045069	regulation of viral genome replication	35/1780	85/18870	7.6696e-15	9.52826e-13	7.01859e-13	RSAD2/OASL/IFIT1/APOBEC3A/ISG15/IFNL3/MX1/OAS1/OAS3/CCL5/IFIH1/IFITM1/ISG20/OAS2/BST2/IFNB1/APOBEC3G/IFITM3/PLSCR1/CXCL8/ZNFX1/IFIT5/EIF2AK2/IFITM2/IFI16/TNF/TRIM38/ZC3HAV1/ADAR/APOBEC3F/N4BP1/APOBEC3B/TNIP1/GBP7/TRIM6	35
GO:0043122	regulation of canonical NF-kappaB signal transduction	68/1780	265/18870	9.72081e-15	1.1825e-12	8.71036e-13	BST2/STAT1/BIRC3/SECTM1/TRIM21/TNFSF10/CX3CL1/TRIM22/LGALS9/TRIM5/IL1A/IFIT5/APOL3/TLR3/TNFAIP3/CASP1/MYD88/TNIP3/TICAM1/CLEC7A/IL1B/TRIM25/CFLAR/TNF/RIPK2/CASP10/TRIM38/OPTN/RBCK1/IKBKE/TMEM106A/ZC3H12A/CD40/NOD2/NOD1/SHISA5/TNIP1/ECM1/CASP8/SLC39A8/PELI1/PLEKHG5/PLCG2/DAB2IP/CARD16/MIER1/HTR2B/BIRC2/ALPK1/TBK1/GBP7/IRAK4/CD74/LPAR1/NKIRAS2/XIAP/RIPK1/TANK/TRAF1/PPM1B/NR1H4/S100A12/RNF31/CARD11/…	68
GO:0019883	antigen processing and presentation of endogenous antigen	21/1780	32/18870	1.21994e-14	1.45372e-12	1.07082e-12	TAP1/HLA-F/HLA-E/TAP2/HLA-C/HLA-B/HLA-A/RAET1L/B2M/HLA-H/ERAP2/MICB/HLA-G/TAPBP/ERAP1/CD74/ULBP2/CD1A/RAET1G/HLA-DRA/HLA-DRB1	21
GO:0032102	negative regulation of response to external stimulus	100/1780	481/18870	2.00181e-14	2.33772e-12	1.72198e-12	ISG15/OAS1/OAS3/USP18/CEACAM1/TRIM31/PLAUR/NLRC5/SERPING1/SEMA3D/DHX58/TRIM21/HLA-F/CXCL13/CX3CL1/LGALS9/NMI/HLA-E/TNFAIP3/PLAT/PARP14/STAT2/HLA-B/EDN1/IFI16/SAA1/SERPINB2/TNFAIP6/LDLR/HLA-A/NT5E/TNF/SERPINB9/TRIM38/METRNL/ADAR/MICB/THBS1/SERPINB4/SERPINE1/NOD2/RHBDF2/SOCS3/KLF4/USP15/TRAFD1/DPP4/SPINK5/IL22RA1/MMP28/SEMA7A/PPARG/TRIB1/NT5C2/MDK/FGF2/SLC39A8/HLA-G/SAMHD1/ZFP36/IRAK3/IL33/PHLDB2/S…	100
GO:0002218	activation of innate immune response	69/1780	276/18870	2.5027e-14	2.83815e-12	2.09061e-12	RSAD2/OASL/ZBP1/OAS1/GBP5/OAS3/IFIH1/AIM2/IFI35/DDX60/IRF7/TRIM31/SLC15A3/TLR2/BIRC3/DHX58/ZNFX1/TRIM5/NMI/EIF2AK2/TLR3/TNFAIP3/FOSL1/GBP2/CASP1/MYD88/IFI16/TNIP3/TICAM1/CLEC7A/IRF1/TRIM25/IRAK2/FFAR2/TNF/RIPK2/NFKBIA/PIK3AP1/NFKBIZ/CD40/NOD2/USP15/NOD1/WDFY1/TNIP1/PELI1/IRAK3/PLCG2/DAB2IP/NEK7/CTSS/LYN/S100A14/BIRC2/SRC/ALPK1/TBK1/ZDHHC5/IRAK4/TRIL/XIAP/NAGK/CYLD/TRIM15/NR1H4/NLRP1/OTUD4/IRF4/ME…	69
GO:0002474	antigen processing and presentation of peptide antigen via MHC class I	22/1780	36/18870	2.52756e-14	2.83815e-12	2.09061e-12	TAP1/HLA-F/HLA-E/TAP2/HLA-C/HLA-B/HLA-A/RAET1L/B2M/HLA-H/ERAP2/MICB/HLA-G/TAPBP/CALR/TAPBPL/PDIA3/ERAP1/IFI30/LNPEP/ULBP2/RAET1G	22
GO:0002460	adaptive immune response based on somatic recombination of immune receptors built from immunoglobulin superfamily domains	85/1780	380/18870	2.62664e-14	2.84018e-12	2.0921e-12	RSAD2/TNFSF13B/CEACAM1/IL4I1/IRF7/CD274/IFNB1/SERPING1/C1S/C1R/HLA-F/CXCL13/HLA-E/TNFAIP3/JAK2/TAP2/HLA-C/HLA-B/MYD88/CLEC7A/IL1B/IL18BP/HLA-A/CLCF1/TNF/RIPK2/BTN3A3/CD55/RAET1L/B2M/IL7R/ICAM1/UNC13D/HLA-H/NECTIN2/IL6/MICB/ZC3H12A/NFKBIZ/CD40/NOD2/TNFSF18/SOCS3/ARID5A/TNFSF13/RELB/HLA-G/CTSC/IL33/JUNB/NFKB2/IL18R1/FZD5/IL20RB/NBN/ADAM17/ANXA1/C4A/BTN3A2/IL23A/RIPK3/EBI3/PARP3/IL4R/CD74/ULBP2/IL1R…	85
GO:0002696	positive regulation of leukocyte activation	85/1780	380/18870	2.62664e-14	2.84018e-12	2.0921e-12	TNFSF13B/CCL5/IL4I1/CD274/HLA-F/LGALS9/ADAM8/IL1A/HLA-E/SOCS1/JAK2/IL15RA/CD38/MYD88/PDCD1LG2/TICAM1/CLEC7A/IL1B/HLA-A/CLCF1/TNF/RIPK2/CD55/IL2RG/B2M/IL7R/CD47/NECTIN2/IL6/VNN1/NFKBIZ/THBS1/CD40/NOD2/DPP4/PTAFR/AKIRIN2/TNFSF13/CD177/MAP3K8/MDK/IL15/PELI1/HLA-G/CTSC/CORO1A/VCAM1/PLPP6/IL33/NCK1/LYN/ANXA1/MMP14/ACTB/SRC/IL23A/IL7/CDKN1A/AMBRA1/CD86/EBI3/IL4R/VSIR/CD74/SH3KBP1/CD5/IL1RL1/FGR/STX4/CD…	85
GO:0050777	negative regulation of immune response	57/1780	205/18870	3.52273e-14	3.73986e-12	2.75481e-12	ISG15/IFNL1/OAS1/OAS3/USP18/CEACAM1/IL4I1/NLRC5/IFNB1/SERPING1/DHX58/TRIM21/HLA-F/LGALS9/NMI/HLA-E/TNFAIP3/PARP14/STAT2/HLA-B/IFI16/HLA-A/SERPINB9/CD55/IL7R/PGLYRP3/ADAR/ZC3H12A/SERPINB4/NOD2/TNFSF18/RHBDF2/USP15/TRAFD1/SPINK5/PPARG/HLA-G/SAMHD1/IRAK3/IL33/IL20RB/GRN/PTPN2/LYN/ANXA1/SRC/PARP3/IL4R/SMCR8/IL1RL1/FGR/ARG2/FURIN/SOCS5/NLRP4/HLA-DRB1/PDCD1	57
GO:0002758	innate immune response-activating signaling pathway	65/1780	255/18870	5.30842e-14	5.52057e-12	4.06649e-12	RSAD2/OASL/OAS1/GBP5/OAS3/IFIH1/AIM2/IFI35/DDX60/IRF7/TRIM31/SLC15A3/TLR2/BIRC3/DHX58/NMI/EIF2AK2/TLR3/TNFAIP3/FOSL1/GBP2/CASP1/MYD88/TNIP3/TICAM1/CLEC7A/IRF1/TRIM25/IRAK2/FFAR2/TNF/RIPK2/NFKBIA/PIK3AP1/NFKBIZ/CD40/NOD2/USP15/NOD1/WDFY1/TNIP1/PELI1/IRAK3/PLCG2/DAB2IP/NEK7/CTSS/LYN/S100A14/BIRC2/SRC/ALPK1/TBK1/ZDHHC5/IRAK4/TRIL/XIAP/NAGK/CYLD/TRIM15/NR1H4/NLRP1/OTUD4/IRF4/MEFV	65
GO:0002824	positive regulation of adaptive immune response based on somatic recombination of immune receptors built from immunoglobulin superfamily domains	42/1780	124/18870	5.40552e-14	5.52057e-12	4.06649e-12	RSAD2/TNFSF13B/CD274/HLA-F/HLA-E/JAK2/TAP2/HLA-C/HLA-B/CLEC7A/IL1B/HLA-A/CLCF1/TNF/RIPK2/CD55/RAET1L/B2M/HLA-H/NECTIN2/IL6/MICB/NFKBIZ/CD40/NOD2/ARID5A/TNFSF13/HLA-G/IL18R1/FZD5/IL23A/ULBP2/CD1A/PVR/DENND1B/RAET1G/FCER2/HLA-DRA/HLA-DRB1/NFKBID/MALT1/TRAF2	42
GO:0032609	type II interferon production	41/1780	119/18870	5.57824e-14	5.52057e-12	4.06649e-12	ISG15/IFNL1/CD274/LGALS9/TLR3/JAK2/PDCD1LG2/CLEC7A/IL1B/HLA-A/TNF/RIPK2/CD47/PGLYRP3/BTN3A1/ZC3H12A/NOD2/IL36RN/ARID5A/DDIT3/IL33/IL18R1/FZD5/IL20RB/SLC7A5/PDE4B/BTN3A2/IL23A/PDE4D/RIPK3/LGALS9B/EBI3/VSIR/IL1RL1/PRNP/LGALS9C/BCL3/NR1H4/IL27/HLA-DPA1/HLA-DRB1	41
GO:0032649	regulation of type II interferon production	41/1780	119/18870	5.57824e-14	5.52057e-12	4.06649e-12	ISG15/IFNL1/CD274/LGALS9/TLR3/JAK2/PDCD1LG2/CLEC7A/IL1B/HLA-A/TNF/RIPK2/CD47/PGLYRP3/BTN3A1/ZC3H12A/NOD2/IL36RN/ARID5A/DDIT3/IL33/IL18R1/FZD5/IL20RB/SLC7A5/PDE4B/BTN3A2/IL23A/PDE4D/RIPK3/LGALS9B/EBI3/VSIR/IL1RL1/PRNP/LGALS9C/BCL3/NR1H4/IL27/HLA-DPA1/HLA-DRB1	41
GO:0051091	positive regulation of DNA-binding transcription factor activity	63/1780	244/18870	6.88555e-14	6.70079e-12	4.93585e-12	AIM2/TRIM31/TLR2/CSF3/TRIM21/CX3CL1/TRIM22/CRNN/LGALS9/TRIM5/ADAM8/EIF2AK2/EDN1/MYD88/TICAM1/CLEC7A/IL1B/S100A8/RTKN2/TRIM25/IRAK2/CFLAR/TRIM14/TNF/RIPK2/TRIM38/RBCK1/IKBKE/IL6/PRKD2/S100A9/CD40/NOD2/TNFSF18/NOD1/PPARG/ANXA3/DDIT3/IRAK3/SPHK1/PSMA6/PLCG2/TRIM26/IL18R1/CARD16/RIPK3/CRTC3/TNFRSF11A/RIPK1/ARHGEF5/TRAF1/CARD14/IL1RAP/BMP2/TRIM15/MAP3K13/RPS6KA4/S100A12/RNF31/CARD11/MALT1/TRIM6/TRAF2	63
GO:0002821	positive regulation of adaptive immune response	43/1780	130/18870	7.00118e-14	6.70162e-12	4.93646e-12	RSAD2/TNFSF13B/CD274/HLA-F/HLA-E/JAK2/TAP2/HLA-C/HLA-B/CLEC7A/IL1B/HLA-A/CLCF1/TNF/RIPK2/CD55/RAET1L/B2M/HLA-H/NECTIN2/IL6/MICB/NFKBIZ/CD40/NOD2/ARID5A/AKIRIN2/TNFSF13/HLA-G/IL18R1/FZD5/IL23A/ULBP2/CD1A/PVR/DENND1B/RAET1G/FCER2/HLA-DRA/HLA-DRB1/NFKBID/MALT1/TRAF2	43
GO:0052548	regulation of endopeptidase activity	70/1780	288/18870	7.30134e-14	6.87621e-12	5.06507e-12	IFI6/LAMP3/AIM2/PLAUR/SERPING1/BIRC3/TNFSF10/XDH/LGALS9/PSMB9/PMAIP1/JAK2/CASP1/IFI16/SERPINB2/CLEC7A/S100A8/LGMN/TIMP1/SERPINB1/TNF/SERPINB9/BAK1/RIPK2/CASP10/A2ML1/PSMB8/MYC/SERPINB7/S100A9/THBS1/SERPINB4/SERPINE1/KLF4/SERPINB8/PSME2/NOD1/BCL2L13/SERPINB13/PPARG/SFN/CASP8/FAS/F3/SERPINB5/CARD16/LYN/GRIN2B/BIRC2/SRC/EIF2AK3/DPEP1/VSIR/NLRP2/XIAP/PSME1/MMP9/PRELID1/FURIN/BBC3/CST3/VEGFA/TIMP2/PSM…	70
GO:0019079	viral genome replication	43/1780	131/18870	9.48341e-14	8.78947e-12	6.47439e-12	RSAD2/OASL/IFIT1/APOBEC3A/ISG15/IFNL3/MX1/OAS1/OAS3/CCL5/IFIH1/IFITM1/ISG20/OAS2/BST2/IFI27/IFNB1/APOBEC3G/IFITM3/PLSCR1/CXCL8/ZNFX1/IFIT5/EIF2AK2/IFITM2/IFI16/TNF/TRIM38/ZC3HAV1/ADAR/APOBEC3F/ZC3H12A/N4BP1/APOBEC3B/TNIP1/PCBP1/FMR1/GBP7/STOM/PPIB/CCL2/CLEC4M/TRIM6	43
GO:0050867	positive regulation of cell activation	86/1780	396/18870	1.09288e-13	9.97079e-12	7.34456e-12	TNFSF13B/CCL5/IL4I1/CD274/HLA-F/LGALS9/ADAM8/IL1A/HLA-E/SOCS1/JAK2/IL15RA/CD38/MYD88/PDCD1LG2/TICAM1/CLEC7A/IL1B/HLA-A/CLCF1/TNF/RIPK2/CD55/IL2RG/B2M/IL7R/CD47/NECTIN2/IL6/VNN1/NFKBIZ/THBS1/CD40/NOD2/DPP4/PTAFR/AKIRIN2/TNFSF13/CD177/MAP3K8/MDK/IL15/PELI1/HLA-G/CTSC/CORO1A/VCAM1/PLPP6/IL33/NCK1/LYN/ANXA1/MMP14/ACTB/SRC/IL23A/IL7/CDKN1A/AMBRA1/CD86/EBI3/IL4R/VSIR/CD74/SH3KBP1/SOX15/CD5/IL1RL1/FGR/S…	86
GO:0034612	response to tumor necrosis factor	65/1780	259/18870	1.16465e-13	1.04622e-11	7.70651e-12	TNFSF13B/CCL5/GBP1/AIM2/STAT1/BIRC3/CX3CL1/CXCL8/HAS2/PTGS2/CCL20/TNFAIP3/JAK2/CCL22/NUB1/GBP2/CASP1/EDN1/GBP3/IL18BP/EXT1/TNF/GCH1/NFKBIA/ZC3H12A/CXCL16/THBS1/CD40/TNFSF18/CHI3L1/CASP8/FAS/ZFP36/ASS1/VCAM1/SPHK1/DAB2IP/CASP4/CARD16/PTPN2/CLDN1/ADAM17/PTK2B/PCK2/BIRC2/CCL4/SPPL2A/ZFP36L2/NKIRAS2/XIAP/TNFRSF11A/RIPK1/TANK/TRAF1/CARD14/CYLD/CCL2/PCK1/AFF3/PLVAP/NR1H4/TCL1A/TMSB4X/CCDC3/TRAF2	65
GO:0019885	antigen processing and presentation of endogenous peptide antigen via MHC class I	17/1780	23/18870	2.00529e-13	1.77408e-11	1.3068e-11	TAP1/HLA-F/HLA-E/TAP2/HLA-C/HLA-B/HLA-A/RAET1L/B2M/HLA-H/ERAP2/MICB/HLA-G/TAPBP/ERAP1/ULBP2/RAET1G	17
GO:0097530	granulocyte migration	47/1780	156/18870	2.48768e-13	2.16799e-11	1.59696e-11	CXCL11/CXCL10/CCL5/C3AR1/CXCL9/CXCL13/CX3CL1/CXCL8/ADAM8/IL1A/CCL20/CCL22/EDN1/MYD88/SAA1/IL1B/S100A8/TNFAIP6/S100A9/THBS1/NOD2/TNFSF18/DPP4/CSF1/CD177/MDK/S100A7/CXCL2/CXCL3/S100A14/ANXA1/PDE4B/ADGRE2/PECAM1/IL23A/PTGER4/CCL4/DPEP1/IRAK4/CD74/CSF3R/PPIB/DAPK2/CXCL5/CCL2/S100A12/MCU	47
GO:0048002	antigen processing and presentation of peptide antigen	30/1780	71/18870	2.81359e-13	2.41596e-11	1.77962e-11	TAP1/HLA-F/HLA-E/TAP2/HLA-C/HLA-B/HLA-A/LGMN/RAET1L/B2M/HLA-H/ERAP2/MICB/HLA-G/TAPBP/CTSS/CALR/TAPBPL/PDIA3/ERAP1/CTSE/IFI30/LNPEP/CD74/ULBP2/RAET1G/CLEC4M/HLA-DRA/HLA-DPA1/HLA-DRB1	30
GO:1903037	regulation of leukocyte cell-cell adhesion	83/1780	382/18870	2.8748e-13	2.43275e-11	1.79198e-11	IFNL1/TNFSF13B/IDO1/CCL5/CEACAM1/IL4I1/CD274/IFNB1/LAG3/HAS2/LGALS9/ADAM8/IL1A/HLA-E/SOCS1/JAK2/PDCD1LG2/IL1B/IRF1/HLA-A/TNF/RIPK2/CD55/IL2RG/B2M/IL7R/CD47/IL6/ZC3H12A/VNN1/NFKBIZ/NOD2/TNFSF18/KLF4/DPP4/CHST4/PTAFR/MAP3K8/MDK/IL15/PELI1/HLA-G/ASS1/CORO1A/VCAM1/IL20RB/NCK1/PTPN2/LYN/ANXA1/ACTB/SRC/IL23A/IL7/AMBRA1/CD86/LGALS9B/EBI3/IL4R/VSIR/CD74/CD5/LRRC32/CD83/PRNP/LGALS9C/SMARCD1/ZDHHC21/ARG2/S…	83
GO:0002709	regulation of T cell mediated immunity	36/1780	99/18870	2.94117e-13	2.45336e-11	1.80716e-11	RSAD2/CEACAM1/IL4I1/IFNB1/HLA-F/HLA-E/TAP2/HLA-C/HLA-B/IL1B/HLA-A/CD55/RAET1L/B2M/IL7R/HLA-H/NECTIN2/IL6/MICB/NOD2/ARID5A/HLA-G/IL18R1/FZD5/IL20RB/IL23A/RIPK3/ULBP2/CD1A/PVR/DENND1B/RAET1G/HLA-DRA/HLA-DRB1/MALT1/TRAF2	36
GO:0071346	cellular response to type II interferon	40/1780	120/18870	3.89764e-13	3.2054e-11	2.36112e-11	GBP4/GBP5/CCL5/GBP1/STAT1/NLRC5/TLR2/PARP9/CX3CL1/LGALS9/TLR3/CCL20/JAK2/CCL22/GBP2/CASP1/PARP14/EDN1/GBP3/IRF1/SP100/TNF/CD47/GBP6/PPARG/CDC42EP2/NOS2/ASS1/IFNGR2/ACTG1/PTPN2/CLDN1/RAB43/CCL4/GBP7/STX4/JAK1/CCL2/IFNGR1/HLA-DPA1	40
GO:0051090	regulation of DNA-binding transcription factor activity	86/1780	406/18870	4.73811e-13	3.84248e-11	2.8304e-11	AIM2/TRIM31/NLRC5/TLR2/CSF3/TRIM21/CX3CL1/TRIM22/NUPR1/CRNN/LGALS9/TRIM5/ADAM8/EIF2AK2/TNFAIP3/EDN1/MYD88/PARP10/TICAM1/CLEC7A/IL1B/S100A8/RTKN2/TRIM25/IRAK2/CFLAR/TRIM14/SP100/TNF/RIPK2/TRIM38/RBCK1/IKBKE/NFKBIA/IL6/PRKD2/ZC3H12A/S100A9/CD40/NOD2/TNFSF18/KLF4/NOD1/PPARG/TRIB1/ANXA3/ID1/DDIT3/IRAK3/SPHK1/PSMA6/PLCG2/DAB2IP/TRIM26/IL18R1/CARD16/RIPK3/NFKBIE/CRTC3/TNFRSF11A/RIPK1/PTGIS/ARHGEF5/TRAF…	86
GO:0097529	myeloid leukocyte migration	61/1780	242/18870	5.40014e-13	4.31937e-11	3.18168e-11	CXCL11/CXCL10/CCL5/C3AR1/CXCL9/CXCL13/CX3CL1/CXCL8/ADAM8/IL1A/CCL20/CCL22/EDN1/MYD88/SAA1/IL1B/S100A8/TNFAIP6/LGMN/CD47/IL6/S100A9/THBS1/SERPINE1/NOD2/TNFSF18/DPP4/CSF1/MMP28/CD177/MDK/S100A7/LYN/CXCL2/CXCL3/S100A14/ANXA1/MMP14/PTK2B/PDE4B/ADGRE2/PECAM1/IL23A/PTGER4/CCL4/DPEP1/IRAK4/CD74/CSF3R/FLT1/TNFRSF11A/ARHGEF5/PPIB/DAPK2/VEGFC/CXCL5/CCL2/VEGFA/S100A12/MTUS1/MCU	61
GO:0002703	regulation of leukocyte mediated immunity	62/1780	249/18870	6.25907e-13	4.93874e-11	3.63792e-11	RSAD2/CEACAM1/IL4I1/BST2/IFNB1/HLA-F/LAG3/LGALS9/TLR3/SH2D1B/HLA-E/TAP2/HLA-C/HLA-B/TICAM1/CLEC7A/IL1B/HLA-A/CLCF1/TNF/SERPINB9/CD55/RAET1L/B2M/IL7R/ICAM1/UNC13D/HLA-H/NECTIN2/IL6/MICB/SERPINB4/CD40/NOD2/ARID5A/PTAFR/TNFSF13/CD177/NOS2/HLA-G/PLCG2/IL18R1/FZD5/IL20RB/LYN/ADGRE2/IL23A/RIPK3/PARP3/IL4R/ULBP2/FGR/CD1A/STX4/PVR/DENND1B/RAET1G/FCER2/HLA-DRA/HLA-DRB1/MALT1/TRAF2	62
GO:0060759	regulation of response to cytokine stimulus	51/1780	183/18870	7.07884e-13	5.51111e-11	4.05953e-11	ZBP1/ISG15/OAS1/OAS3/CCL5/IFIH1/USP18/IRF7/NLRC5/TLR2/PARP9/TNFAIP3/CASP1/PARP14/IL1RN/STAT2/EDN1/IRAK2/RIPK2/IKBKE/ADAR/IL6/IL36RN/KLF4/CSF1/PPARG/ECM1/CASP8/SAMHD1/IRAK3/SPHK1/HIF1A/CASP4/CARD16/PTPN2/ADAM17/IL7/TBK1/SPPL2A/CD74/NKIRAS2/XIAP/SH2B3/RIPK1/CYLD/NR1H4/OTUD4/USP29/CCDC3/TRIM6/TRAF2	51
GO:0002711	positive regulation of T cell mediated immunity	29/1780	69/18870	8.25469e-13	6.30628e-11	4.64526e-11	RSAD2/HLA-F/HLA-E/TAP2/HLA-C/HLA-B/IL1B/HLA-A/CD55/RAET1L/B2M/HLA-H/NECTIN2/IL6/MICB/ARID5A/HLA-G/IL18R1/FZD5/IL23A/ULBP2/CD1A/PVR/DENND1B/RAET1G/HLA-DRA/HLA-DRB1/MALT1/TRAF2	29
GO:0071356	cellular response to tumor necrosis factor	60/1780	238/18870	8.31622e-13	6.30628e-11	4.64526e-11	TNFSF13B/CCL5/GBP1/AIM2/STAT1/BIRC3/CX3CL1/CXCL8/HAS2/CCL20/TNFAIP3/JAK2/CCL22/GBP2/CASP1/EDN1/GBP3/IL18BP/EXT1/TNF/NFKBIA/ZC3H12A/THBS1/CD40/TNFSF18/CHI3L1/CASP8/FAS/ZFP36/ASS1/VCAM1/SPHK1/DAB2IP/CASP4/CARD16/PTPN2/CLDN1/ADAM17/PTK2B/PCK2/BIRC2/CCL4/SPPL2A/ZFP36L2/NKIRAS2/XIAP/TNFRSF11A/RIPK1/TANK/TRAF1/CARD14/CYLD/CCL2/PCK1/PLVAP/NR1H4/TCL1A/TMSB4X/CCDC3/TRAF2	60
GO:0022409	positive regulation of cell-cell adhesion	73/1780	322/18870	8.90578e-13	6.66678e-11	4.9108e-11	TNFSF13B/CCL5/IL4I1/PLAUR/CD274/CXCL13/CX3CL1/HAS2/LGALS9/ADAM8/IL1A/HLA-E/SOCS1/JAK2/PDCD1LG2/IL1B/HLA-A/TNF/RIPK2/CD55/IL2RG/B2M/IL7R/CD47/IL6/VNN1/NFKBIZ/NOD2/DPP4/CHST4/PTAFR/PDPN/FUT3/MAP3K8/MDK/IL15/HLA-G/CORO1A/VCAM1/NCK1/LYN/ADAM19/ANXA1/ACTB/SRC/IL23A/IL7/AMBRA1/CD86/EBI3/IL4R/VSIR/CD74/FSTL3/CD5/KIF26B/CD83/JAK1/SMARCD1/CEACAM6/ST3GAL4/CCL2/TNFSF14/PCK1/NR4A3/CHST2/SOCS5/HLA-DRA/CARD11/…	73
GO:0043123	positive regulation of canonical NF-kappaB signal transduction	53/1780	196/18870	9.33786e-13	6.90174e-11	5.08388e-11	BST2/BIRC3/SECTM1/TRIM21/TNFSF10/CX3CL1/TRIM22/LGALS9/TRIM5/IL1A/IFIT5/APOL3/TLR3/CASP1/MYD88/TICAM1/CLEC7A/IL1B/TRIM25/CFLAR/TNF/RIPK2/CASP10/TRIM38/RBCK1/IKBKE/TMEM106A/CD40/NOD2/NOD1/SHISA5/ECM1/CASP8/PELI1/PLEKHG5/CARD16/MIER1/HTR2B/BIRC2/ALPK1/TBK1/IRAK4/CD74/LPAR1/XIAP/RIPK1/S100A12/RNF31/CARD11/HLA-DRB1/MALT1/TRIM6/TRAF2	53
GO:0009913	epidermal cell differentiation	61/1780	245/18870	9.6402e-13	7.03614e-11	5.18288e-11	TGM1/SPRR1A/KRT6B/EREG/SPRR2D/SPRR3/OVOL1/IL1A/SPRR1B/KRT78/SCEL/CFLAR/KRT6A/POU2F3/SPRR2E/MAFF/KRT17/KRT6C/SPRR2F/IVL/CLIC4/NFKBIZ/KRT81/KRT14/KRT16/KLF4/SPINK5/ALOX15B/TXNIP/ERRFI1/SFN/ST14/CDH3/S100A7/FGF2/CSTA/ZFP36/GRHL1/EPHA2/TMEM79/ANXA1/TRIM16/KRT75/IRF6/KRT7/FA2H/CDKN1A/PIP5K1A/KLF7/LCE5A/SLC39A2/KRT80/LATS2/CERS3/PPL/TP63/VDR/KRT4/FOSL2/KRT79/CYP27B1	61
GO:0002456	T cell mediated immunity	41/1780	129/18870	1.18307e-12	8.52835e-11	6.28205e-11	RSAD2/CEACAM1/IL4I1/IFNB1/HLA-F/HLA-E/TAP2/HLA-C/HLA-B/IL1B/HLA-A/BTN3A3/CD55/RAET1L/B2M/IL7R/ICAM1/HLA-H/NECTIN2/IL6/MICB/NFKBIZ/NOD2/ARID5A/HLA-G/CTSC/IL18R1/FZD5/IL20RB/BTN3A2/IL23A/RIPK3/ULBP2/CD1A/PVR/DENND1B/RAET1G/HLA-DRA/HLA-DRB1/MALT1/TRAF2	41
GO:0001959	regulation of cytokine-mediated signaling pathway	48/1780	171/18870	2.51028e-12	1.7875e-10	1.31669e-10	ZBP1/ISG15/OAS1/OAS3/CCL5/USP18/IRF7/NLRC5/PARP9/TNFAIP3/CASP1/PARP14/IL1RN/STAT2/EDN1/IRAK2/RIPK2/IKBKE/ADAR/IL6/IL36RN/CSF1/PPARG/ECM1/CASP8/SAMHD1/IRAK3/SPHK1/HIF1A/CASP4/CARD16/PTPN2/ADAM17/IL7/TBK1/SPPL2A/CD74/NKIRAS2/XIAP/SH2B3/RIPK1/CYLD/NR1H4/OTUD4/USP29/CCDC3/TRIM6/TRAF2	48
GO:0002720	positive regulation of cytokine production involved in immune response	31/1780	81/18870	2.7056e-12	1.90337e-10	1.40204e-10	RSAD2/HLA-F/TLR3/HLA-E/MYD88/TICAM1/CLEC7A/IL1B/FFAR2/HLA-A/RIPK2/CD55/B2M/IL6/NOD2/NOD1/ARID5A/SEMA7A/PANX1/HLA-G/PLCG2/IL18R1/FZD5/SLC7A5/CD74/DENND1B/RAET1G/NR4A3/MALT1/TRIM6/TRAF2	31
GO:0050863	regulation of T cell activation	80/1780	381/18870	5.00825e-12	3.48133e-10	2.56438e-10	IFNL1/TNFSF13B/IDO1/CCL5/CEACAM1/IL4I1/CD274/IFNB1/LAG3/LGALS9/ADAM8/IL1A/HLA-E/SOCS1/JAK2/PDCD1LG2/IL1B/IRF1/HLA-A/RIPK2/CD55/IL2RG/B2M/IL7R/PRDM1/CD47/IL6/ZC3H12A/VNN1/NFKBIZ/NOD2/TNFSF18/DPP4/SPINK5/FANCA/MAP3K8/MDK/IL15/PELI1/HLA-G/CORO1A/VCAM1/JUNB/IL20RB/NCK1/PTPN2/LYN/ANXA1/ACTB/SRC/IL23A/IL7/AMBRA1/RIPK3/CD86/LGALS9B/EBI3/IL4R/VSIR/CD74/CD5/LRRC32/CD83/PRNP/LGALS9C/SMARCD1/PRELID1/ARG2/CC…	80
GO:0002705	positive regulation of leukocyte mediated immunity	44/1780	151/18870	5.08988e-12	3.49645e-10	2.57551e-10	RSAD2/HLA-F/LAG3/SH2D1B/HLA-E/TAP2/HLA-C/HLA-B/TICAM1/CLEC7A/IL1B/HLA-A/CLCF1/TNF/CD55/RAET1L/B2M/HLA-H/NECTIN2/IL6/MICB/CD40/NOD2/ARID5A/PTAFR/TNFSF13/CD177/NOS2/HLA-G/PLCG2/IL18R1/FZD5/IL23A/ULBP2/CD1A/STX4/PVR/DENND1B/RAET1G/FCER2/HLA-DRA/HLA-DRB1/MALT1/TRAF2	44
GO:0070555	response to interleukin-1	42/1780	140/18870	5.38377e-12	3.65533e-10	2.69254e-10	ZBP1/CCL5/GBP1/CX3CL1/CXCL8/HAS2/LGALS9/CCL20/CD38/CCL22/GBP2/IL1RN/EDN1/MYD88/IL1B/GBP3/IRAK2/RIPK2/CD47/NFKBIA/IL6/ZC3H12A/CD40/CHI3L1/IRAK3/SOX9/DAB2IP/HIF1A/ANXA1/SRC/CCL4/IRAK4/TNFRSF11A/PTGIS/TANK/MAPK11/IL1RAP/KMO/CCL2/PCK1/RPS6KA4/OTUD4	42
GO:0071621	granulocyte chemotaxis	40/1780	130/18870	7.06907e-12	4.7444e-10	3.49476e-10	CXCL11/CXCL10/CCL5/C3AR1/CXCL9/CXCL13/CX3CL1/CXCL8/CCL20/CCL22/EDN1/SAA1/IL1B/S100A8/TNFAIP6/S100A9/THBS1/NOD2/TNFSF18/DPP4/CSF1/MDK/S100A7/CXCL2/CXCL3/S100A14/ANXA1/PDE4B/ADGRE2/IL23A/CCL4/DPEP1/CD74/CSF3R/PPIB/DAPK2/CXCL5/CCL2/S100A12/MCU	40
GO:0051251	positive regulation of lymphocyte activation	72/1780	330/18870	8.91772e-12	5.91711e-10	4.35859e-10	TNFSF13B/CCL5/IL4I1/CD274/HLA-F/LGALS9/ADAM8/IL1A/HLA-E/SOCS1/JAK2/IL15RA/CD38/MYD88/PDCD1LG2/TICAM1/CLEC7A/IL1B/HLA-A/CLCF1/RIPK2/CD55/IL2RG/B2M/IL7R/CD47/IL6/VNN1/NFKBIZ/CD40/NOD2/DPP4/AKIRIN2/TNFSF13/MAP3K8/MDK/IL15/PELI1/HLA-G/CORO1A/VCAM1/NCK1/LYN/ANXA1/MMP14/ACTB/SRC/IL23A/IL7/CDKN1A/AMBRA1/CD86/EBI3/IL4R/VSIR/CD74/SH3KBP1/CD5/CD83/SMARCD1/BLOC1S3/CCL2/TNFSF14/PCK1/SOCS5/IRS2/HLA-DRA/CARD11…	72
GO:0071674	mononuclear cell migration	53/1780	207/18870	9.40111e-12	6.16776e-10	4.54322e-10	CXCL11/CXCL10/CCL5/C3AR1/CXCL13/CX3CL1/LGALS9/ADAM8/CCL20/CCL22/SAA1/LGMN/EXT1/TNF/CD47/ICAM1/CH25H/IL6/APOD/CXCL16/THBS1/SERPINE1/TNFSF18/CSF1/ECM1/MDK/S100A7/RET/CORO1A/CALR/SPNS2/LYN/S100A14/ADAM17/ANXA1/PTK2B/OXSR1/PECAM1/CCL4/RIPK3/WASL/MSN/ITGB7/GCSAM/FLT1/SLC8B1/TNFRSF11A/ARHGEF5/CCL2/TNFSF14/STK10/S100A12/JAM2	53
GO:1903039	positive regulation of leukocyte cell-cell adhesion	63/1780	275/18870	2.0283e-11	1.31591e-09	9.69312e-10	TNFSF13B/CCL5/IL4I1/CD274/HAS2/LGALS9/ADAM8/IL1A/HLA-E/SOCS1/JAK2/PDCD1LG2/IL1B/HLA-A/TNF/RIPK2/CD55/IL2RG/B2M/IL7R/CD47/IL6/VNN1/NFKBIZ/NOD2/DPP4/CHST4/PTAFR/MAP3K8/MDK/IL15/HLA-G/CORO1A/VCAM1/NCK1/LYN/ANXA1/ACTB/SRC/IL23A/IL7/AMBRA1/CD86/EBI3/IL4R/VSIR/CD74/CD5/CD83/SMARCD1/ST3GAL4/CCL2/TNFSF14/PCK1/NR4A3/CHST2/SOCS5/HLA-DRA/CARD11/HLA-DPA1/HLA-DRB1/NFKBID/MALT1	63
GO:1990266	neutrophil migration	39/1780	129/18870	2.35832e-11	1.51321e-09	1.11464e-09	CXCL11/CXCL10/CCL5/C3AR1/CXCL9/CXCL13/CX3CL1/CXCL8/ADAM8/IL1A/CCL20/CCL22/EDN1/MYD88/SAA1/IL1B/S100A8/TNFAIP6/S100A9/NOD2/DPP4/CD177/MDK/CXCL2/CXCL3/PDE4B/PECAM1/IL23A/CCL4/DPEP1/IRAK4/CD74/CSF3R/PPIB/DAPK2/CXCL5/CCL2/S100A12/MCU	39
GO:0002753	cytosolic pattern recognition receptor signaling pathway	42/1780	146/18870	2.44237e-11	1.54842e-09	1.14058e-09	RSAD2/OASL/OAS1/GBP5/OAS3/IFIH1/DDX60/IRF7/TRIM31/SLC15A3/BIRC3/DHX58/EIF2AK2/TLR3/TNFAIP3/GBP2/MYD88/TICAM1/TRIM25/TNF/RIPK2/NFKBIA/PIK3AP1/NOD2/USP15/NOD1/WDFY1/PELI1/PLCG2/NEK7/BIRC2/SRC/ALPK1/TBK1/IRAK4/XIAP/NAGK/CYLD/TRIM15/NR1H4/NLRP1/MEFV	42
GO:0042742	defense response to bacterium	71/1780	330/18870	2.46623e-11	1.54842e-09	1.14058e-09	ISG15/GBP4/OAS1/GBP5/OAS3/GBP1/OAS2/TLR2/SPRR2A/RNF213/CXCL13/ZNFX1/TLR3/HLA-E/CCL20/GBP2/CASP1/MYD88/GSDMB/IL1B/S100A8/GBP3/HLA-A/DEFB1/KRT6A/TNF/RIPK2/PI3/OPTN/RBCK1/IL7R/KLK7/PGLYRP3/IL6/GSDMC/GBP6/NFKBIZ/S100A9/SERPINE1/NOD2/SPINK5/NOD1/IL22RA1/AKIRIN2/ANXA3/NOS2/CASP7/DEFB4A/SHC1/CASP4/GRN/EPHA2/S100A14/ADAM17/PGLYRP4/IL23A/TBK1/GBP7/GSDMD/LCN2/XIAP/FGR/NAGK/PLAC8/ARG2/BCL3/NR1H4/NLRP1/S100A…	71
GO:0050729	positive regulation of inflammatory response	43/1780	152/18870	2.59945e-11	1.6147e-09	1.1894e-09	ZBP1/IDO1/AIM2/IFI35/TLR2/CX3CL1/NUPR1/PTGS2/NMI/ADAM8/TLR3/HLA-E/CASP1/IL1B/S100A8/FFAR2/LDLR/TNF/CD47/NFKBIA/IL6/NFKBIZ/S100A9/SERPINE1/TNFSF18/TNIP1/OSMR/MDK/IL15/CTSC/PLCG2/IL33/CASP4/GRN/IL23A/PTGER4/GSDMD/IL1RL1/TNFRSF11A/RIPK1/NLRP1/S100A12/MEFV	43
GO:1903131	mononuclear cell differentiation	92/1780	481/18870	3.09138e-11	1.90006e-09	1.3996e-09	RSAD2/IFNL1/TNFSF13B/BATF2/IL4I1/IRF7/IFNB1/LAG3/LGALS9/ADAM8/IL1A/SOCS1/IL15RA/HLA-B/IFI16/IL1B/HDAC9/IRF1/CLCF1/BAK1/RIPK2/IL2RG/MYC/B2M/IL7R/PRDM1/PGLYRP3/KLF6/IL6/ZC3H12A/VNN1/NFKBIZ/TNFSF18/SOCS3/SPINK5/CSF1/FANCA/LIPA/PPARG/LRRC8A/RELB/MDK/IL15/HLA-G/VCAM1/GPR68/PLCG2/JUNB/IL18R1/FZD5/PTPN2/DCLRE1C/LYN/ITGB8/ADAM17/ANXA1/MMP14/PTK2B/ACTB/IL23A/PTGER4/AZI2/IL7/BLNK/AMBRA1/RIPK3/CD86/ST3GAL1/…	92
GO:0002702	positive regulation of production of molecular mediator of immune response	40/1780	136/18870	3.40382e-11	2.07031e-09	1.525e-09	RSAD2/HLA-F/TLR3/HLA-E/MYD88/TICAM1/CLEC7A/IL1B/FFAR2/HLA-A/CLCF1/RIPK2/CD55/B2M/KLK7/IL6/CD40/NOD2/NOD1/ARID5A/SEMA7A/TNFSF13/PANX1/HLA-G/PLCG2/IL33/IL18R1/FZD5/SLC7A5/CD86/IL4R/CD74/STX4/DENND1B/RAET1G/DNAJB9/NR4A3/MALT1/TRIM6/TRAF2	40
GO:0034340	response to type I interferon	31/1780	89/18870	4.70288e-11	2.83094e-09	2.08529e-09	IFIT1/ZBP1/ISG15/MX1/OAS1/OAS3/IFIH1/USP18/IFITM1/OAS2/IRF7/STAT1/IFI27/NLRC5/IFNB1/IFITM3/IFITM2/STAT2/MYD88/SP100/IKBKE/CH25H/ADAR/SAMHD1/PTPN2/AZI2/TBK1/TANK/JAK1/USP29/TRIM6	31
GO:0031348	negative regulation of defense response	69/1780	321/18870	4.91758e-11	2.92997e-09	2.15824e-09	ISG15/OAS1/OAS3/USP18/CEACAM1/TRIM31/NLRC5/SERPING1/DHX58/TRIM21/HLA-F/CX3CL1/LGALS9/NMI/HLA-E/TNFAIP3/PARP14/STAT2/HLA-B/IFI16/SAA1/TNFAIP6/LDLR/HLA-A/NT5E/SERPINB9/TRIM38/METRNL/ADAR/MICB/SERPINB4/NOD2/RHBDF2/SOCS3/KLF4/USP15/TRAFD1/SPINK5/IL22RA1/PPARG/NT5C2/MDK/SLC39A8/HLA-G/SAMHD1/ZFP36/IRAK3/IL33/IL20RB/GRN/PTPN2/LYN/SRC/PTGER4/FGR/PTGIS/IL10RA/WFDC1/IER3/CYLD/ARG2/PPM1B/FURIN/NR1H4/SOCS5/L…	69
GO:0045862	positive regulation of proteolysis	73/1780	350/18870	5.97665e-11	3.52502e-09	2.59655e-09	AIM2/TNFSF10/XDH/NUPR1/LGALS9/ADAM8/PMAIP1/JAK2/NUB1/TRIB2/CASP1/IFI16/CLEC7A/IL1B/S100A8/LGMN/TNF/BAK1/RIPK2/CASP10/MYC/TRIB3/ZC3H12A/S100A9/RNF19B/PSME2/NOD1/BCL2L13/PPARG/TRIB1/TNIP1/CASP8/FAS/ANKIB1/F3/CTSC/CLDN4/DAB2IP/IL33/GRN/CTSS/LYN/GRIN2B/PLK3/FMR1/MMP14/PTK2B/SRC/EIF2AK3/VSIR/EGF/NLRP2/RHBDD1/MELTF/PRICKLE1/PSME1/RNF19A/TANK/PRELID1/SIRT6/TRIM67/PRSS22/FURIN/SMURF1/S100A10/BBC3/NLRP1/C…	73
GO:0002832	negative regulation of response to biotic stimulus	42/1780	150/18870	6.33208e-11	3.6973e-09	2.72346e-09	ISG15/OAS1/OAS3/USP18/CEACAM1/IL4I1/TRIM31/NLRC5/SERPING1/DHX58/TRIM21/HLA-F/LGALS9/NMI/HLA-E/TNFAIP3/PARP14/STAT2/HLA-B/IFI16/HLA-A/SERPINB9/TRIM38/ADAR/MICB/SERPINB4/USP15/TRAFD1/SPINK5/PPARG/TRIB1/NT5C2/HLA-G/SAMHD1/IRAK3/GRN/CARD16/PTPN2/ARG2/PPM1B/NLRP4/MEFV	42
GO:0071347	cellular response to interleukin-1	35/1780	111/18870	6.69592e-11	3.87103e-09	2.85143e-09	ZBP1/CCL5/GBP1/CX3CL1/CXCL8/HAS2/CCL20/CCL22/GBP2/IL1RN/EDN1/MYD88/IL1B/GBP3/IRAK2/CD47/NFKBIA/IL6/ZC3H12A/CD40/IRAK3/SOX9/DAB2IP/HIF1A/CCL4/IRAK4/PTGIS/TANK/MAPK11/IL1RAP/KMO/CCL2/PCK1/RPS6KA4/OTUD4	35
GO:0061436	establishment of skin barrier	18/1780	33/18870	8.36808e-11	4.79031e-09	3.52858e-09	TMPRSS11F/NFKBIZ/GRHL3/KRT16/KLF4/SFN/LSR/ALOXE3/CLDN4/ALOX12B/FLG2/CYSRT1/GRHL1/CLDN1/TMEM79/FA2H/ALOX12/TP63	18
GO:0045824	negative regulation of innate immune response	31/1780	91/18870	9.018e-11	5.11224e-09	3.76572e-09	ISG15/OAS1/OAS3/USP18/CEACAM1/NLRC5/SERPING1/DHX58/TRIM21/HLA-F/LGALS9/NMI/HLA-E/TNFAIP3/PARP14/STAT2/HLA-B/IFI16/HLA-A/SERPINB9/ADAR/SERPINB4/USP15/TRAFD1/PPARG/HLA-G/SAMHD1/IRAK3/GRN/PTPN2/NLRP4	31
GO:0001914	regulation of T cell mediated cytotoxicity	22/1780	50/18870	1.60381e-10	9.00447e-09	6.63276e-09	CEACAM1/HLA-F/HLA-E/TAP2/HLA-C/HLA-B/HLA-A/RAET1L/B2M/IL7R/HLA-H/NECTIN2/MICB/HLA-G/IL23A/RIPK3/ULBP2/CD1A/PVR/RAET1G/HLA-DRA/HLA-DRB1	22
GO:0002443	leukocyte mediated immunity	88/1780	466/18870	1.6601e-10	9.23173e-09	6.80017e-09	RSAD2/CEACAM1/IL4I1/BST2/IRF7/IFNB1/SERPING1/C1S/C1R/HLA-F/LAG3/LGALS9/TLR3/SH2D1B/HLA-E/MILR1/TAP2/HLA-C/HLA-B/MYD88/TICAM1/CLEC7A/IL1B/HLA-A/CLCF1/TNF/SERPINB9/BTN3A3/SLAMF7/CD55/RAET1L/B2M/IL7R/ICAM1/UNC13D/HLA-H/NECTIN2/IL6/MICB/NFKBIZ/SERPINB4/CD40/RNF19B/NOD2/ARID5A/PTAFR/TNFSF13/CD177/ANXA3/NOS2/HLA-G/CTSC/CORO1A/PLCG2/IL18R1/FZD5/IL20RB/LYN/NBN/ADAM17/ADGRE2/C4A/BTN3A2/IL23A/RIPK3/PARP3/I…	88
GO:0002718	regulation of cytokine production involved in immune response	36/1780	120/18870	1.74632e-10	9.61958e-09	7.08586e-09	RSAD2/BST2/IFNB1/HLA-F/TLR3/HLA-E/MYD88/TICAM1/CLEC7A/IL1B/FFAR2/HLA-A/TNF/RIPK2/CD55/B2M/IL6/NOD2/NOD1/ARID5A/SEMA7A/PANX1/HLA-G/IRAK3/PLCG2/IL18R1/FZD5/SLC7A5/CD74/TRIL/DENND1B/RAET1G/NR4A3/MALT1/TRIM6/TRAF2	36
GO:0002700	regulation of production of molecular mediator of immune response	48/1780	191/18870	1.78344e-10	9.73223e-09	7.16883e-09	RSAD2/BST2/IFNB1/HLA-F/TLR3/HLA-E/MYD88/TICAM1/CLEC7A/IL1B/FFAR2/HLA-A/CLCF1/TNF/RIPK2/CD55/B2M/KLK7/IL6/CD40/NOD2/SPINK5/NOD1/ARID5A/SEMA7A/TNFSF13/PANX1/HLA-G/IRAK3/PLCG2/IL33/IL18R1/FZD5/SLC7A5/CD86/PARP3/IL4R/CD74/TRIL/STX4/DENND1B/RAET1G/DNAJB9/NR4A3/CD22/MALT1/TRIM6/TRAF2	48
GO:0071357	cellular response to type I interferon	29/1780	83/18870	1.80977e-10	9.78447e-09	7.20732e-09	IFIT1/ZBP1/ISG15/OAS1/OAS3/IFIH1/USP18/IFITM1/OAS2/IRF7/STAT1/IFI27/NLRC5/IFNB1/IFITM3/IFITM2/STAT2/MYD88/SP100/IKBKE/ADAR/SAMHD1/PTPN2/AZI2/TBK1/TANK/JAK1/USP29/TRIM6	29
GO:0002687	positive regulation of leukocyte migration	41/1780	149/18870	1.92435e-10	1.0281e-08	7.57307e-09	CXCL10/CCL5/C3AR1/CXCL13/CX3CL1/CXCL8/LGALS9/ADAM8/IL1A/CCL20/EDN1/LGMN/TNF/CD47/ICAM1/IL6/PTN/THBS1/SERPINE1/TNFSF18/CSF1/PTAFR/MDK/S100A7/CORO1A/CALR/S100A14/ADAM17/MMP14/PTK2B/OXSR1/IL23A/CCL4/CD74/DAPK2/VEGFC/TNFSF14/VEGFA/PLVAP/JAM2/MCU	41
GO:0002688	regulation of leukocyte chemotaxis	37/1780	126/18870	1.93682e-10	1.0281e-08	7.57307e-09	CXCL10/CCL5/C3AR1/CXCL13/CXCL8/LGALS9/EDN1/TNFAIP6/LGMN/IL6/PTN/THBS1/SERPINE1/NOD2/TNFSF18/DPP4/CSF1/MMP28/MDK/S100A7/CALR/LYN/S100A14/ADAM17/PTK2B/OXSR1/IL23A/CCL4/CD74/SLC8B1/DAPK2/VEGFC/CCL2/TNFSF14/VEGFA/MTUS1/MCU	37
GO:0002429	immune response-activating cell surface receptor signaling pathway	67/1780	318/18870	2.32806e-10	1.22464e-08	9.02083e-09	OAS1/GBP1/IFI35/CEACAM1/THEMIS2/C3AR1/TLR2/PLSCR1/NMI/TNFAIP3/CD38/FYB1/MYD88/TNIP3/CLEC7A/IRAK2/FFAR2/HLA-A/RIPK2/BTN3A3/RBCK1/CD47/NFKBIA/NECTIN2/BTN3A1/PRKD2/MICB/PIK3AP1/ZC3H12A/NFKBIZ/NOD2/LIPA/WDFY1/PELI1/PLCG2/BTN2A1/DAB2IP/PTPN2/LYN/S100A14/PDE4B/BTN3A2/SRC/PDE4D/BLNK/IRAK4/TRIL/GCSAM/FGR/BCAR1/BMX/PRNP/DENND1B/MOG/NR4A3/FPR1/CD22/FOSL2/LPXN/UBASH3A/RNF31/CARD11/HLA-DRB1/NFKBID/MALT1/KCNN…	67
GO:0002428	antigen processing and presentation of peptide antigen via MHC class Ib	13/1780	18/18870	2.44644e-10	1.27542e-08	9.39488e-09	HLA-F/HLA-E/TAP2/HLA-C/HLA-B/HLA-A/RAET1L/B2M/HLA-H/MICB/HLA-G/ULBP2/RAET1G	13
GO:0002367	cytokine production involved in immune response	36/1780	122/18870	2.9217e-10	1.50972e-08	1.11207e-08	RSAD2/BST2/IFNB1/HLA-F/TLR3/HLA-E/MYD88/TICAM1/CLEC7A/IL1B/FFAR2/HLA-A/TNF/RIPK2/CD55/B2M/IL6/NOD2/NOD1/ARID5A/SEMA7A/PANX1/HLA-G/IRAK3/PLCG2/IL18R1/FZD5/SLC7A5/CD74/TRIL/DENND1B/RAET1G/NR4A3/MALT1/TRIM6/TRAF2	36
GO:0044409	entry into host	43/1780	163/18870	3.03908e-10	1.55659e-08	1.1466e-08	IFITM1/TRIM31/TRIM21/IFITM3/TRIM22/PLSCR1/CXCL8/LGALS9/TRIM5/IFITM2/ACE2/LY6E/TRIM25/LDLR/KRT6A/TRIM38/CD55/ICAM1/CH25H/NECTIN2/SCARB2/DPP4/ITGA5/TRIM26/EPHA2/CLDN1/NRP1/SRC/SLC3A2/CD86/ITGB7/CD74/CAV2/PVR/NECTIN1/FURIN/MOG/CIITA/NPC1/CLEC4M/HLA-DRB1/VPS18/TRIM6	43
GO:0002706	regulation of lymphocyte mediated immunity	47/1780	188/18870	3.32839e-10	1.68995e-08	1.24483e-08	RSAD2/CEACAM1/IL4I1/IFNB1/HLA-F/LAG3/LGALS9/SH2D1B/HLA-E/TAP2/HLA-C/HLA-B/IL1B/HLA-A/CLCF1/TNF/SERPINB9/CD55/RAET1L/B2M/IL7R/HLA-H/NECTIN2/IL6/MICB/SERPINB4/CD40/NOD2/ARID5A/TNFSF13/HLA-G/IL18R1/FZD5/IL20RB/IL23A/RIPK3/PARP3/ULBP2/CD1A/PVR/DENND1B/RAET1G/FCER2/HLA-DRA/HLA-DRB1/MALT1/TRAF2	47
GO:0032943	mononuclear cell proliferation	66/1780	314/18870	3.52251e-10	1.7731e-08	1.30608e-08	TNFSF13B/IDO1/CCL5/IL4I1/CD274/IFNB1/LGALS9/IL1A/HLA-E/JAK2/CD38/MYD88/PDCD1LG2/TICAM1/IL1B/IRF1/HLA-A/CLCF1/RIPK2/CD55/IL7R/BTN3A1/IL6/NFKBIZ/CD40/TNFSF18/CSF1/LIPA/IL15/PELI1/HLA-G/CORO1A/VCAM1/CCND3/IL20RB/NCK1/PSMB10/LYN/ANXA1/IL23A/AZI2/IL7/CDKN1A/TBK1/RIPK3/CD86/LGALS9B/EBI3/MSN/VSIR/CTPS1/CD74/LRRC32/PRNP/LGALS9C/ARG2/TNFSF14/CD22/FOSL2/IL27/IRS2/CARD11/HLA-DPA1/HLA-DRB1/MALT1/LST1	66
GO:2000116	regulation of cysteine-type endopeptidase activity	48/1780	195/18870	3.82457e-10	1.90869e-08	1.40596e-08	IFI6/LAMP3/AIM2/PLAUR/BIRC3/TNFSF10/XDH/LGALS9/PSMB9/PMAIP1/JAK2/CASP1/IFI16/CLEC7A/S100A8/LGMN/TNF/BAK1/RIPK2/CASP10/MYC/S100A9/THBS1/KLF4/NOD1/BCL2L13/PPARG/SFN/CASP8/FAS/F3/CARD16/GRIN2B/BIRC2/SRC/EIF2AK3/DPEP1/NLRP2/XIAP/MMP9/BBC3/CST3/VEGFA/NLRP1/CYCS/MEFV/ACER2/MALT1	48
GO:0070661	leukocyte proliferation	71/1780	350/18870	4.00824e-10	1.9834e-08	1.46099e-08	TNFSF13B/IDO1/CCL5/IL4I1/BST2/CD274/IFNB1/CX3CL1/LGALS9/IL1A/HLA-E/TNFAIP3/JAK2/CD38/MYD88/PDCD1LG2/TICAM1/IL1B/IRF1/HLA-A/CLCF1/RIPK2/CD55/IL7R/BTN3A1/IL6/NFKBIZ/CD40/TNFSF18/CSF1/LIPA/IL15/PELI1/HLA-G/CORO1A/VCAM1/CCND3/IL33/JUNB/IL20RB/NCK1/PSMB10/LYN/ANXA1/IL23A/AZI2/IL7/CDKN1A/TBK1/RIPK3/CD86/LGALS9B/EBI3/MSN/VSIR/CTPS1/CD74/LRRC32/PRNP/LGALS9C/ARG2/TNFSF14/CD22/FOSL2/IL27/IRS2/CARD11/HLA-DP…	71
GO:0002708	positive regulation of lymphocyte mediated immunity	37/1780	129/18870	4.06447e-10	1.99432e-08	1.46904e-08	RSAD2/HLA-F/LAG3/SH2D1B/HLA-E/TAP2/HLA-C/HLA-B/IL1B/HLA-A/CLCF1/TNF/CD55/RAET1L/B2M/HLA-H/NECTIN2/IL6/MICB/CD40/NOD2/ARID5A/TNFSF13/HLA-G/IL18R1/FZD5/IL23A/ULBP2/CD1A/PVR/DENND1B/RAET1G/FCER2/HLA-DRA/HLA-DRB1/MALT1/TRAF2	37
GO:0001667	ameboidal-type cell migration	91/1780	497/18870	4.31896e-10	2.10153e-08	1.548e-08	CEACAM1/SEMA3D/HBEGF/PML/CXCL13/HAS2/PTGS2/EDN1/HDAC9/LGMN/TIMP1/SP100/TNF/FGFBP1/PTN/PRKD2/ZC3H12A/S100A9/THBS1/S100P/CD40/KRT16/KLF4/DPP4/PHACTR4/SEMA7A/PPARG/AMOTL2/ITGA3/AMOTL1/TACSTD2/ANXA3/FGF2/ID1/SP1/RET/PLEKHG5/NR4A1/CORO1A/SOX9/PLCG2/DAB2IP/HIF1A/SEMA3A/EDNRA/GRN/CALR/SRPX2/SEMA3B/EPHA2/FERMT1/LGALS8/S100A2/NRP1/ADAM17/ANXA1/HTR2B/PTK2B/SRC/BMPR2/PRSS3/MAP4K4/PIP5K1A/PTPRR/ITGB7/EGF/GAD…	91
GO:0002274	myeloid leukocyte activation	55/1780	241/18870	4.42481e-10	2.13524e-08	1.57284e-08	CCL5/BATF2/IFI35/TLR2/CX3CL1/PLSCR1/CXCL8/LGALS9/NMI/TLR3/JAK2/MILR1/MYD88/TICAM1/LDLR/TNF/UNC13D/NECTIN2/IL6/TMEM106A/ZC3H12A/THBS1/CSF1/TMEM229B/PTAFR/CD177/RELB/ANXA3/IL15/CTSC/SPHK1/PLCG2/PLPP6/IL33/IFNGR2/GRN/LYN/ITGB8/ANXA1/ADGRE2/IL4R/CRTC3/CD74/SBNO2/IL1RL1/FGR/STX4/NR4A3/IFNGR1/FCER2/LRFN5/S100A12/IRF4/SPACA3/LAT2	55
GO:0030593	neutrophil chemotaxis	33/1780	107/18870	4.47098e-10	2.13984e-08	1.57622e-08	CXCL11/CXCL10/CCL5/C3AR1/CXCL9/CXCL13/CX3CL1/CXCL8/CCL20/CCL22/EDN1/SAA1/IL1B/S100A8/TNFAIP6/S100A9/NOD2/DPP4/MDK/CXCL2/CXCL3/PDE4B/IL23A/CCL4/DPEP1/CD74/CSF3R/PPIB/DAPK2/CXCL5/CCL2/S100A12/MCU	33
GO:0032612	interleukin-1 production	37/1780	130/18870	5.17127e-10	2.43509e-08	1.7937e-08	GBP5/AIM2/CEACAM1/PML/CX3CL1/LGALS9/TNFAIP3/JAK2/CASP1/MYD88/IFI16/SAA1/CLEC7A/SERPINB1/TNF/RIPK2/S1PR3/IL6/TMEM106A/ZC3H12A/NOD2/NOD1/CASP8/PANX1/SPHK1/FZD5/CARD16/ANXA1/TRIM16/GSDMD/NLRP2/ARG2/NR1H4/NLRP1/PANX3/MEFV/MALT1	37
GO:0032652	regulation of interleukin-1 production	37/1780	130/18870	5.17127e-10	2.43509e-08	1.7937e-08	GBP5/AIM2/CEACAM1/PML/CX3CL1/LGALS9/TNFAIP3/JAK2/CASP1/MYD88/IFI16/SAA1/CLEC7A/SERPINB1/TNF/RIPK2/S1PR3/IL6/TMEM106A/ZC3H12A/NOD2/NOD1/CASP8/PANX1/SPHK1/FZD5/CARD16/ANXA1/TRIM16/GSDMD/NLRP2/ARG2/NR1H4/NLRP1/PANX3/MEFV/MALT1	37
GO:0001916	positive regulation of T cell mediated cytotoxicity	19/1780	40/18870	5.66064e-10	2.63063e-08	1.93774e-08	HLA-F/HLA-E/TAP2/HLA-C/HLA-B/HLA-A/RAET1L/B2M/HLA-H/NECTIN2/MICB/HLA-G/IL23A/ULBP2/CD1A/PVR/RAET1G/HLA-DRA/HLA-DRB1	19
GO:0035710	CD4-positive, alpha-beta T cell activation	35/1780	119/18870	5.67665e-10	2.63063e-08	1.93774e-08	RSAD2/CD274/LGALS9/SOCS1/RIPK2/CD55/IL2RG/IL6/ZC3H12A/NFKBIZ/TNFSF18/SOCS3/RELB/JUNB/IL18R1/ANXA1/IL23A/PTGER4/CD86/LGALS9B/IL4R/VSIR/CD83/JAK1/LGALS9C/ARG2/BCL3/IL27/SOCS5/IRF4/HLA-DRA/CARD11/HLA-DRB1/NFKBID/MALT1	35
GO:0002768	immune response-regulating cell surface receptor signaling pathway	70/1780	346/18870	6.01652e-10	2.76618e-08	2.03759e-08	OAS1/GBP1/IFI35/CEACAM1/THEMIS2/C3AR1/TLR2/PLSCR1/NMI/TNFAIP3/CD38/FYB1/MYD88/TNIP3/CLEC7A/IRAK2/FFAR2/HLA-A/RIPK2/BTN3A3/RBCK1/CD47/NFKBIA/NECTIN2/BTN3A1/PRKD2/MICB/PIK3AP1/ZC3H12A/NFKBIZ/CD40/NOD2/LIPA/WDFY1/PELI1/HLA-G/PLCG2/BTN2A1/DAB2IP/PTPN2/LYN/S100A14/PDE4B/BTN3A2/SRC/PDE4D/BLNK/IRAK4/TRIL/GCSAM/FGR/BCAR1/BMX/PRNP/DENND1B/MOG/NR4A3/FPR1/FCER2/CD22/FOSL2/LPXN/UBASH3A/RNF31/CARD11/HLA-DRB1/…	70
GO:0071675	regulation of mononuclear cell migration	36/1780	125/18870	6.16491e-10	2.81226e-08	2.07153e-08	CXCL10/CCL5/C3AR1/CXCL13/LGALS9/ADAM8/CCL20/LGMN/TNF/CD47/APOD/THBS1/SERPINE1/TNFSF18/CSF1/ECM1/MDK/S100A7/CORO1A/CALR/SPNS2/LYN/S100A14/ADAM17/PTK2B/OXSR1/CCL4/RIPK3/WASL/MSN/GCSAM/SLC8B1/CCL2/TNFSF14/STK10/JAM2	36
GO:0060337	type I interferon-mediated signaling pathway	28/1780	82/18870	6.83349e-10	3.09308e-08	2.27839e-08	ZBP1/ISG15/OAS1/OAS3/IFIH1/USP18/IFITM1/OAS2/IRF7/STAT1/IFI27/NLRC5/IFNB1/IFITM3/IFITM2/STAT2/MYD88/SP100/IKBKE/ADAR/SAMHD1/PTPN2/AZI2/TBK1/TANK/JAK1/USP29/TRIM6	28
GO:2001233	regulation of apoptotic signaling pathway	77/1780	398/18870	7.40814e-10	3.32739e-08	2.45098e-08	IFI6/PLAUR/IFNB1/TNFSF10/PML/CX3CL1/NUPR1/PTGS2/IL1A/PMAIP1/TNFAIP3/JAK2/BCL2L14/IL1B/S100A8/SOD2/RTKN2/CFLAR/SP100/TNF/BAK1/MYC/RBCK1/ICAM1/DDIAS/ITPRIP/VNN1/S100A9/THBS1/SERPINE1/USP15/ATF3/TMBIM1/FAS/DDIT3/RET/CTSC/MCL1/TNFRSF12A/GATA4/DAB2IP/HIF1A/NCK1/CTSS/PTPN2/IL19/NOX1/ITGA6/NRP1/PDIA3/SRC/IL7/RIPK3/EIF2AK3/CD74/DNAJA1/RIPK1/TRAF1/DAPK2/MMP9/STX4/NR4A2/IER3/PRELID1/ATF4/CYLD/SNAI2/BBC3/TP…	77
GO:0050870	positive regulation of T cell activation	56/1780	251/18870	7.58771e-10	3.38203e-08	2.49123e-08	TNFSF13B/CCL5/IL4I1/CD274/LGALS9/ADAM8/IL1A/HLA-E/SOCS1/JAK2/PDCD1LG2/IL1B/HLA-A/RIPK2/CD55/IL2RG/B2M/IL7R/CD47/IL6/VNN1/NFKBIZ/NOD2/DPP4/MAP3K8/MDK/IL15/HLA-G/CORO1A/VCAM1/NCK1/LYN/ANXA1/ACTB/SRC/IL23A/IL7/AMBRA1/CD86/EBI3/IL4R/VSIR/CD74/CD5/CD83/SMARCD1/CCL2/TNFSF14/PCK1/SOCS5/HLA-DRA/CARD11/HLA-DPA1/HLA-DRB1/NFKBID/MALT1	56
GO:0050920	regulation of chemotaxis	53/1780	232/18870	8.80127e-10	3.89323e-08	2.86778e-08	CXCL10/CCL5/C3AR1/SEMA3D/CXCL13/CXCL8/LGALS9/EDN1/TNFAIP6/LGMN/IL6/PTN/PRKD2/THBS1/SERPINE1/NOD2/TNFSF18/DPP4/CSF1/MMP28/SEMA7A/MDK/S100A7/F3/FGF2/SEMA3A/PTPN2/CALR/LYN/SEMA3B/S100A14/NRP1/ADAM17/PTK2B/OXSR1/BMPR2/IL23A/CCL4/CD74/LPAR1/SLC8B1/DAPK2/VEGFC/STX4/MYCBP2/CCL2/TNFSF14/VEGFA/SEMA4B/TMSB4X/MTUS1/SEMA6A/MCU	53
GO:2000514	regulation of CD4-positive, alpha-beta T cell activation	27/1780	78/18870	9.70485e-10	4.26065e-08	3.13843e-08	CD274/LGALS9/SOCS1/RIPK2/CD55/IL2RG/ZC3H12A/NFKBIZ/TNFSF18/JUNB/ANXA1/IL23A/CD86/LGALS9B/IL4R/VSIR/CD83/LGALS9C/ARG2/IL27/SOCS5/IRF4/HLA-DRA/CARD11/HLA-DRB1/NFKBID/MALT1	27
GO:0042060	wound healing	80/1780	423/18870	1.0535e-09	4.5906e-08	3.38147e-08	DUOX2/CEACAM1/PLAUR/SERPING1/HBEGF/EREG/SPRR3/CX3CL1/PLSCR1/IL1A/TNFAIP3/JAK2/PLAT/EDN1/PROCR/SAA1/SERPINB2/CLEC7A/CFLAR/TIMP1/KRT6A/EXT1/TNF/POU2F3/IL6/GRHL3/THBS1/CD40/SERPINE1/HPSE/SLC7A11/PPARG/PDPN/F3/FGF2/ITGA5/MYL12A/CLDN4/TNFRSF12A/GATA4/CASP7/ITPK1/PLCG2/HIF1A/PHLDB2/ACTG1/OCLN/LYN/THBD/FERMT1/CLDN1/ADAM17/ANXA1/PDIA3/ACTB/SRC/ADRA2B/PLAU/CDKN1A/CHMP5/F2RL3/SH2B3/USF1/WFDC1/ALOX12/BLOC1S…	80
GO:0033209	tumor necrosis factor-mediated signaling pathway	33/1780	111/18870	1.28935e-09	5.57669e-08	4.10783e-08	TNFSF13B/AIM2/STAT1/BIRC3/TNFAIP3/JAK2/CASP1/EXT1/TNF/NFKBIA/TNFSF18/CASP8/FAS/SPHK1/CASP4/CARD16/PTPN2/ADAM17/PTK2B/BIRC2/SPPL2A/NKIRAS2/XIAP/TNFRSF11A/RIPK1/TRAF1/CARD14/CYLD/PLVAP/NR1H4/TMSB4X/CCDC3/TRAF2	33
GO:0001913	T cell mediated cytotoxicity	23/1780	60/18870	1.69718e-09	7.28665e-08	5.3674e-08	CEACAM1/HLA-F/HLA-E/TAP2/HLA-C/HLA-B/HLA-A/RAET1L/B2M/IL7R/HLA-H/NECTIN2/MICB/HLA-G/CTSC/IL23A/RIPK3/ULBP2/CD1A/PVR/RAET1G/HLA-DRA/HLA-DRB1	23
GO:0001906	cell killing	51/1780	223/18870	1.75009e-09	7.45895e-08	5.49432e-08	GBP5/GBP1/CEACAM1/HLA-F/LAG3/APOL1/LGALS9/HLA-E/GBP2/TAP2/HLA-C/HLA-B/MYD88/GSDMB/CLEC7A/GBP3/HLA-A/KRT6A/SERPINB9/SLAMF7/CD55/RAET1L/B2M/IL7R/ICAM1/UNC13D/HLA-H/PGLYRP3/NECTIN2/MICB/SERPINB4/RNF19B/NOS2/HLA-G/CTSC/CORO1A/DEFB4A/CFH/PGLYRP4/IL23A/GBP7/RIPK3/ULBP2/CD1A/PVR/RAET1G/FCER2/S100A12/LYST/HLA-DRA/HLA-DRB1	51
GO:0007162	negative regulation of cell adhesion	64/1780	312/18870	1.83315e-09	7.75633e-08	5.71338e-08	IFNL1/IDO1/GBP1/CEACAM1/IL4I1/CD274/IFNB1/MUC21/LAG3/CX3CL1/LGALS9/SOCS1/JAK2/IL1RN/PDCD1LG2/IRF1/APOD/ZC3H12A/THBS1/SERPINE1/FXYD5/TNFSF18/KLF4/SPRY4/TACSTD2/MDK/PELI1/HLA-G/ASS1/PLXNA2/RND1/PHLDB2/IL20RB/PTPN2/ANXA1/MMP14/SRC/CD86/MAP4K4/LGALS9B/IL4R/VSIR/CD74/MELTF/SH2B3/LRRC32/PRNP/LGALS9C/ALOX12/EPB41L5/BMP2/ARG2/SNAI2/ADAMTS18/VEGFA/SOCS5/TNR/LPXN/CCL28/ACVRL1/HLA-DRB1/ACER2/SEMA6A/NOTCH4	64
GO:0002476	antigen processing and presentation of endogenous peptide antigen via MHC class Ib	12/1780	17/18870	1.88959e-09	7.88094e-08	5.80516e-08	HLA-F/HLA-E/TAP2/HLA-C/HLA-B/HLA-A/RAET1L/HLA-H/MICB/HLA-G/ULBP2/RAET1G	12
GO:0002484	antigen processing and presentation of endogenous peptide antigen via MHC class I via ER pathway	12/1780	17/18870	1.88959e-09	7.88094e-08	5.80516e-08	HLA-F/HLA-E/TAP2/HLA-C/HLA-B/HLA-A/RAET1L/HLA-H/MICB/HLA-G/ULBP2/RAET1G	12
GO:0045766	positive regulation of angiogenesis	45/1780	185/18870	2.01549e-09	8.28763e-08	6.10473e-08	C3AR1/CXCL8/IL1A/TLR3/ANGPTL4/HK2/IL1B/PRKD2/ADM/ZC3H12A/THBS1/CD40/SERPINE1/KLF4/CHI3L1/ECM1/MDK/ANXA3/F3/FGF2/ITGA5/SP1/ADM2/GATA4/SPHK1/HIF1A/GRN/ITGB8/NRP1/PTK2B/ERAP1/EPHA1/FLT1/PTGIS/VEGFC/ANGPT4/JAK1/RAPGEF3/SIRT6/NOS3/VEGFA/TIE1/SMAD1/FUT1/ACVRL1	45
GO:1904018	positive regulation of vasculature development	45/1780	185/18870	2.01549e-09	8.28763e-08	6.10473e-08	C3AR1/CXCL8/IL1A/TLR3/ANGPTL4/HK2/IL1B/PRKD2/ADM/ZC3H12A/THBS1/CD40/SERPINE1/KLF4/CHI3L1/ECM1/MDK/ANXA3/F3/FGF2/ITGA5/SP1/ADM2/GATA4/SPHK1/HIF1A/GRN/ITGB8/NRP1/PTK2B/ERAP1/EPHA1/FLT1/PTGIS/VEGFC/ANGPT4/JAK1/RAPGEF3/SIRT6/NOS3/VEGFA/TIE1/SMAD1/FUT1/ACVRL1	45
GO:0038061	non-canonical NF-kappaB signal transduction	39/1780	148/18870	2.08316e-09	8.506e-08	6.26558e-08	IFI35/TLR2/BIRC3/LGALS9/NMI/EIF2AK2/TLR3/EDN1/IL1B/RTKN2/TNF/RBCK1/IKBKE/NFKBIA/TNFRSF10A/ZC3H12A/NOD2/NOD1/CHI3L1/RELB/SPHK1/NFKB2/IL18R1/CALR/BIRC2/IL23A/RIPK3/CD86/NLRP2/RIPK1/CARD14/CYLD/PPM1B/TRIM15/BCL3/TNFSF14/TMSB4X/MALT1/TRAF2	39
GO:0046651	lymphocyte proliferation	63/1780	307/18870	2.4104e-09	9.77385e-08	7.19949e-08	TNFSF13B/IDO1/CCL5/IL4I1/CD274/IFNB1/LGALS9/IL1A/HLA-E/JAK2/CD38/MYD88/PDCD1LG2/TICAM1/IL1B/IRF1/HLA-A/CLCF1/RIPK2/CD55/IL7R/BTN3A1/IL6/NFKBIZ/CD40/TNFSF18/LIPA/IL15/PELI1/HLA-G/CORO1A/VCAM1/CCND3/IL20RB/NCK1/PSMB10/LYN/ANXA1/IL23A/IL7/CDKN1A/RIPK3/CD86/LGALS9B/EBI3/MSN/VSIR/CTPS1/CD74/LRRC32/PRNP/LGALS9C/ARG2/TNFSF14/CD22/FOSL2/IL27/IRS2/CARD11/HLA-DPA1/HLA-DRB1/MALT1/LST1	63
GO:0010631	epithelial cell migration	72/1780	372/18870	2.59016e-09	1.04303e-07	7.68304e-08	CEACAM1/HBEGF/CXCL13/HAS2/PTGS2/EDN1/HDAC9/LGMN/SP100/TNF/FGFBP1/PTN/PRKD2/ZC3H12A/S100A9/THBS1/S100P/CD40/KRT16/KLF4/DPP4/PPARG/ITGA3/TACSTD2/ANXA3/FGF2/ID1/SP1/PLEKHG5/NR4A1/CORO1A/SOX9/PLCG2/DAB2IP/HIF1A/GRN/CALR/SRPX2/EPHA2/FERMT1/LGALS8/S100A2/NRP1/ADAM17/ANXA1/PTK2B/SRC/BMPR2/PRSS3/MAP4K4/PTPRR/EGF/GADD45A/STC1/NRP2/BCAR1/FSTL1/MMP9/VEGFC/ANGPT4/EPB41L5/SNAI2/NOS3/VEGFA/STAT5A/RIN2/FUT1/S10…	72
GO:0002366	leukocyte activation involved in immune response	62/1780	301/18870	2.76814e-09	1.10707e-07	8.15473e-08	IFNL1/IFI35/CEACAM1/IFNB1/HLA-F/LGALS9/NMI/SH2D1B/MILR1/MYD88/TICAM1/CLCF1/TNF/RIPK2/ICAM1/UNC13D/PGLYRP3/IL6/ZC3H12A/NFKBIZ/CD40/TNFSF18/SOCS3/PTAFR/TNFSF13/CD177/RELB/MDK/ANXA3/CORO1A/PLCG2/IL33/JUNB/IL18R1/GRN/LYN/NBN/ANXA1/PTK2B/ADGRE2/IL23A/PTGER4/CD86/PARP3/ST3GAL1/IL4R/CD74/SBNO2/FGR/STX4/JAK1/BCL3/PCK1/NR4A3/IL27/SOCS5/IRF4/HLA-DRA/HLA-DRB1/NFKBID/MALT1/LAT2	62
GO:0046718	viral entry into host cell	40/1780	156/18870	3.08676e-09	1.22253e-07	9.00523e-08	IFITM1/TRIM31/TRIM21/IFITM3/TRIM22/PLSCR1/LGALS9/TRIM5/IFITM2/ACE2/LY6E/TRIM25/LDLR/TRIM38/CD55/ICAM1/CH25H/NECTIN2/SCARB2/DPP4/ITGA5/TRIM26/EPHA2/CLDN1/NRP1/SLC3A2/CD86/ITGB7/CD74/CAV2/PVR/NECTIN1/FURIN/MOG/CIITA/NPC1/CLEC4M/HLA-DRB1/VPS18/TRIM6	40
GO:0045580	regulation of T cell differentiation	44/1780	181/18870	3.09872e-09	1.22253e-07	9.00523e-08	IFNL1/IL4I1/IFNB1/LAG3/LGALS9/ADAM8/SOCS1/IRF1/RIPK2/IL2RG/IL7R/PRDM1/ZC3H12A/VNN1/NFKBIZ/TNFSF18/SPINK5/FANCA/MDK/IL15/HLA-G/JUNB/PTPN2/ANXA1/ACTB/IL23A/IL7/AMBRA1/CD86/IL4R/VSIR/CD74/CD83/SMARCD1/PRELID1/PCK1/IL27/SOCS5/IRF4/HLA-DRA/CARD11/HLA-DRB1/NFKBID/MALT1	44
GO:0032731	positive regulation of interleukin-1 beta production	23/1780	62/18870	3.59568e-09	1.40907e-07	1.03793e-07	GBP5/AIM2/LGALS9/JAK2/CASP1/MYD88/IFI16/CLEC7A/TNF/RIPK2/IL6/TMEM106A/NOD2/NOD1/CASP8/PANX1/FZD5/TRIM16/GSDMD/NLRP2/NLRP1/MEFV/MALT1	23
GO:0090132	epithelium migration	72/1780	375/18870	3.70477e-09	1.44214e-07	1.06229e-07	CEACAM1/HBEGF/CXCL13/HAS2/PTGS2/EDN1/HDAC9/LGMN/SP100/TNF/FGFBP1/PTN/PRKD2/ZC3H12A/S100A9/THBS1/S100P/CD40/KRT16/KLF4/DPP4/PPARG/ITGA3/TACSTD2/ANXA3/FGF2/ID1/SP1/PLEKHG5/NR4A1/CORO1A/SOX9/PLCG2/DAB2IP/HIF1A/GRN/CALR/SRPX2/EPHA2/FERMT1/LGALS8/S100A2/NRP1/ADAM17/ANXA1/PTK2B/SRC/BMPR2/PRSS3/MAP4K4/PTPRR/EGF/GADD45A/STC1/NRP2/BCAR1/FSTL1/MMP9/VEGFC/ANGPT4/EPB41L5/SNAI2/NOS3/VEGFA/STAT5A/RIN2/FUT1/S10…	72
GO:0032642	regulation of chemokine production	31/1780	104/18870	3.77742e-09	1.46069e-07	1.07595e-07	OAS1/OAS3/TLR2/LGALS9/EIF2AK2/TLR3/MYD88/TICAM1/CLEC7A/IL1B/FFAR2/TNF/RIPK2/IL6/APOD/NOD2/KLF4/ALOX15B/HIF1A/IL33/EPHA2/ADAM17/IL7/IL4R/CD74/IL1RL1/ARG2/SNAI2/NR1H4/SOCS5/MEFV	31
GO:0050673	epithelial cell proliferation	86/1780	480/18870	3.87077e-09	1.48694e-07	1.09529e-07	CEACAM1/STAT1/TGM1/EREG/XDH/OVOL1/NUPR1/HAS2/CRNN/TNFAIP3/EPGN/CFLAR/SERPINB1/TNF/BAK1/MYC/B2M/FGFBP1/IL6/PTN/PRKD2/NFKBIZ/THBS1/NOD2/LIPA/TINF2/PPARG/SFN/ECM1/TACSTD2/MDK/CDH3/F3/FGF2/KLK8/SP1/BRCA2/ZFP36/TGFA/NR4A1/SDR16C5/SERPINB5/GPBAR1/SOX9/DAB2IP/HIF1A/AREG/COL8A1/GRN/EPHA2/FERMT1/CLDN1/IGFBP4/NRP1/ADAM17/RICTOR/HTR2B/MMP14/IRF6/BMPR2/FST/FA2H/CDKN1A/IGFBP3/FUT2/EGF/FRS2/FLT1/NRP2/VEGFC/CAV…	86
GO:1903557	positive regulation of tumor necrosis factor superfamily cytokine production	32/1780	110/18870	4.15186e-09	1.58449e-07	1.16715e-07	OAS1/OAS3/IFIH1/OAS2/TLR2/LGALS9/ADAM8/IL1A/TLR3/HLA-E/JAK2/MYD88/TICAM1/CLEC7A/RIPK2/IL6/TMEM106A/THBS1/NOD2/NOD1/ARID5A/PTAFR/PLCG2/IL33/FZD5/IL23A/CD86/RIPK1/IFNGR1/TNFRSF8/FRMD8/ABCC8	32
GO:0010952	positive regulation of peptidase activity	42/1780	170/18870	4.19492e-09	1.58955e-07	1.17088e-07	AIM2/TNFSF10/XDH/LGALS9/PMAIP1/JAK2/CASP1/IFI16/CLEC7A/S100A8/LGMN/TNF/BAK1/RIPK2/CASP10/MYC/S100A9/PSME2/NOD1/BCL2L13/PPARG/CASP8/FAS/F3/CLDN4/GRN/CTSS/LYN/GRIN2B/EIF2AK3/VSIR/NLRP2/PSME1/TANK/PRELID1/PRSS22/BBC3/NLRP1/CYCS/MEFV/ACER2/MALT1	42
GO:0098586	cellular response to virus	28/1780	88/18870	4.21957e-09	1.58955e-07	1.17088e-07	CXCL10/IFNL3/IFNL1/IFI6/IFNL2/OAS1/CCL5/IFIH1/IFNB1/LGALS9/TLR3/JAK2/EXT1/IKBKE/ADAR/IL6/ZC3H12A/IFNL4/HIF1A/IFNGR2/CALR/LGALS8/FMR1/JAK1/MAPK11/IFNLR1/IFNGR1/TRIM6	28
GO:0046634	regulation of alpha-beta T cell activation	33/1780	116/18870	4.45448e-09	1.66729e-07	1.22814e-07	CD274/LGALS9/HLA-E/SOCS1/JAK2/IRF1/HLA-A/RIPK2/CD55/IL2RG/PRDM1/ZC3H12A/NFKBIZ/TNFSF18/JUNB/ANXA1/IL23A/CD86/LGALS9B/EBI3/IL4R/VSIR/CD83/LGALS9C/ARG2/IL27/SOCS5/IRF4/HLA-DRA/CARD11/HLA-DRB1/NFKBID/MALT1	33
GO:0097191	extrinsic apoptotic signaling pathway	51/1780	229/18870	4.59072e-09	1.70734e-07	1.25764e-07	IFI6/IFI27/BCL2A1/TNFSF10/PML/CX3CL1/IL1A/TLR3/PMAIP1/TNFAIP3/JAK2/BCL2L14/IL1B/CFLAR/SP100/TNF/BAK1/CASP10/RBCK1/ICAM1/TNFRSF10A/ITPRIP/NFKBIZ/THBS1/SERPINE1/ATF3/TMBIM1/CASP8/FAS/RET/MCL1/TNFRSF12A/DAB2IP/IL33/IL19/ITGA6/NRP1/PDIA3/SRC/IL7/RIPK1/TRAF1/STX4/CYLD/SNAI2/FAIM2/G0S2/NOS3/DEDD/SKIL/TRAF2	51
GO:0031424	keratinization	27/1780	83/18870	4.62269e-09	1.70835e-07	1.25838e-07	TGM1/SPRR1A/KRT6B/SPRR2D/SPRR3/IL1A/SPRR1B/KRT78/KRT6A/SPRR2E/KRT17/KRT6C/SPRR2F/IVL/KRT81/KRT16/SFN/CDH3/TMEM79/KRT75/KRT7/LCE5A/KRT80/CERS3/PPL/KRT4/KRT79	27
GO:0030098	lymphocyte differentiation	79/1780	429/18870	4.73097e-09	1.72671e-07	1.27191e-07	RSAD2/IFNL1/TNFSF13B/IL4I1/IFNB1/LAG3/LGALS9/ADAM8/IL1A/SOCS1/IL15RA/IL1B/HDAC9/IRF1/CLCF1/BAK1/RIPK2/IL2RG/B2M/IL7R/PRDM1/PGLYRP3/KLF6/IL6/ZC3H12A/VNN1/NFKBIZ/TNFSF18/SOCS3/SPINK5/FANCA/LIPA/LRRC8A/RELB/MDK/IL15/HLA-G/VCAM1/PLCG2/JUNB/IL18R1/FZD5/PTPN2/DCLRE1C/ADAM17/ANXA1/MMP14/PTK2B/ACTB/IL23A/PTGER4/IL7/BLNK/AMBRA1/RIPK3/CD86/ST3GAL1/IL4R/VSIR/CD74/ZFP36L2/LY6D/CD83/JAK1/SMARCD1/PRELID1/DNAJB…	79
GO:0002263	cell activation involved in immune response	62/1780	305/18870	4.73152e-09	1.72671e-07	1.27191e-07	IFNL1/IFI35/CEACAM1/IFNB1/HLA-F/LGALS9/NMI/SH2D1B/MILR1/MYD88/TICAM1/CLCF1/TNF/RIPK2/ICAM1/UNC13D/PGLYRP3/IL6/ZC3H12A/NFKBIZ/CD40/TNFSF18/SOCS3/PTAFR/TNFSF13/CD177/RELB/MDK/ANXA3/CORO1A/PLCG2/IL33/JUNB/IL18R1/GRN/LYN/NBN/ANXA1/PTK2B/ADGRE2/IL23A/PTGER4/CD86/PARP3/ST3GAL1/IL4R/CD74/SBNO2/FGR/STX4/JAK1/BCL3/PCK1/NR4A3/IL27/SOCS5/IRF4/HLA-DRA/HLA-DRB1/NFKBID/MALT1/LAT2	62
GO:0032602	chemokine production	31/1780	105/18870	4.88028e-09	1.76994e-07	1.30375e-07	OAS1/OAS3/TLR2/LGALS9/EIF2AK2/TLR3/MYD88/TICAM1/CLEC7A/IL1B/FFAR2/TNF/RIPK2/IL6/APOD/NOD2/KLF4/ALOX15B/HIF1A/IL33/EPHA2/ADAM17/IL7/IL4R/CD74/IL1RL1/ARG2/SNAI2/NR1H4/SOCS5/MEFV	31
GO:0032623	interleukin-2 production	23/1780	63/18870	5.16016e-09	1.84766e-07	1.361e-07	GBP1/LAG3/IL1A/TNFAIP3/CLEC7A/IL1B/RIPK2/PRKD2/NOD2/ZFP36/PLCG2/IL20RB/ANXA1/PDE4B/PDE4D/CD86/CD83/PRNP/NR1H4/IRF4/CARD11/MALT1/TRAF2	23
GO:0032663	regulation of interleukin-2 production	23/1780	63/18870	5.16016e-09	1.84766e-07	1.361e-07	GBP1/LAG3/IL1A/TNFAIP3/CLEC7A/IL1B/RIPK2/PRKD2/NOD2/ZFP36/PLCG2/IL20RB/ANXA1/PDE4B/PDE4D/CD86/CD83/PRNP/NR1H4/IRF4/CARD11/MALT1/TRAF2	23
GO:0032732	positive regulation of interleukin-1 production	25/1780	73/18870	5.18952e-09	1.84766e-07	1.361e-07	GBP5/AIM2/LGALS9/JAK2/CASP1/MYD88/IFI16/SAA1/CLEC7A/TNF/RIPK2/IL6/TMEM106A/NOD2/NOD1/CASP8/PANX1/FZD5/TRIM16/GSDMD/NLRP2/NLRP1/PANX3/MEFV/MALT1	25
GO:0031341	regulation of cell killing	32/1780	111/18870	5.31136e-09	1.85707e-07	1.36793e-07	CEACAM1/HLA-F/LAG3/LGALS9/HLA-E/TAP2/HLA-C/HLA-B/CLEC7A/HLA-A/SERPINB9/CD55/RAET1L/B2M/IL7R/ICAM1/HLA-H/NECTIN2/MICB/SERPINB4/NOS2/HLA-G/CFH/IL23A/RIPK3/ULBP2/CD1A/PVR/RAET1G/FCER2/HLA-DRA/HLA-DRB1	32
GO:0032611	interleukin-1 beta production	32/1780	111/18870	5.31136e-09	1.85707e-07	1.36793e-07	GBP5/AIM2/PML/CX3CL1/LGALS9/TNFAIP3/JAK2/CASP1/MYD88/IFI16/CLEC7A/SERPINB1/TNF/RIPK2/S1PR3/IL6/TMEM106A/ZC3H12A/NOD2/NOD1/CASP8/PANX1/SPHK1/FZD5/CARD16/TRIM16/GSDMD/NLRP2/ARG2/NLRP1/MEFV/MALT1	32
GO:0032651	regulation of interleukin-1 beta production	32/1780	111/18870	5.31136e-09	1.85707e-07	1.36793e-07	GBP5/AIM2/PML/CX3CL1/LGALS9/TNFAIP3/JAK2/CASP1/MYD88/IFI16/CLEC7A/SERPINB1/TNF/RIPK2/S1PR3/IL6/TMEM106A/ZC3H12A/NOD2/NOD1/CASP8/PANX1/SPHK1/FZD5/CARD16/TRIM16/GSDMD/NLRP2/ARG2/NLRP1/MEFV/MALT1	32
GO:1902105	regulation of leukocyte differentiation	64/1780	321/18870	5.96098e-09	2.0718e-07	1.5261e-07	IFNL1/CEACAM1/IL4I1/IRF7/IFNB1/LAG3/LGALS9/ADAM8/TLR3/SOCS1/IL15RA/LIF/HLA-B/IRF1/TNFAIP6/TNF/RIPK2/IL2RG/MYC/IL7R/PRDM1/PGLYRP3/ZC3H12A/VNN1/NFKBIZ/TNFSF18/SPINK5/CSF1/FANCA/TRIB1/CASP8/MDK/IL15/HLA-G/GPR68/JUNB/PTPN2/LYN/ANXA1/MMP14/ACTB/IL23A/IL7/AMBRA1/CD86/IL4R/VSIR/CD74/FSTL3/ZFP36L2/RIPK1/CD83/SMARCD1/PRELID1/SLC9B2/PCK1/IL27/SOCS5/IRF4/HLA-DRA/CARD11/HLA-DRB1/NFKBID/MALT1	64
GO:1903706	regulation of hemopoiesis	77/1780	417/18870	6.54494e-09	2.2613e-07	1.66569e-07	ISG15/IFNL1/CEACAM1/IL4I1/IRF7/STAT1/IFNB1/CSF3/LAG3/LGALS9/ADAM8/TLR3/SOCS1/IL15RA/LIF/HLA-B/IRF1/TNFAIP6/TNF/RIPK2/IL2RG/MYC/B2M/IL7R/PRDM1/NFKBIA/PGLYRP3/PTN/ZC3H12A/VNN1/NFKBIZ/TNFSF18/SPINK5/CSF1/FANCA/TRIB1/CASP8/MDK/IL15/HLA-G/ZFP36/RARG/GPR68/HIF1A/JUNB/PTPN2/LYN/ANXA1/MMP14/PTK2B/ACTB/IL23A/IL7/AMBRA1/CD86/IL4R/VSIR/CD74/FSTL3/CSF3R/ZFP36L2/RIPK1/CD83/SMARCD1/PRELID1/EIF6/SNAI2/SLC9B2/PC…	77
GO:0090130	tissue migration	72/1780	380/18870	6.64283e-09	2.28162e-07	1.68066e-07	CEACAM1/HBEGF/CXCL13/HAS2/PTGS2/EDN1/HDAC9/LGMN/SP100/TNF/FGFBP1/PTN/PRKD2/ZC3H12A/S100A9/THBS1/S100P/CD40/KRT16/KLF4/DPP4/PPARG/ITGA3/TACSTD2/ANXA3/FGF2/ID1/SP1/PLEKHG5/NR4A1/CORO1A/SOX9/PLCG2/DAB2IP/HIF1A/GRN/CALR/SRPX2/EPHA2/FERMT1/LGALS8/S100A2/NRP1/ADAM17/ANXA1/PTK2B/SRC/BMPR2/PRSS3/MAP4K4/PTPRR/EGF/GADD45A/STC1/NRP2/BCAR1/FSTL1/MMP9/VEGFC/ANGPT4/EPB41L5/SNAI2/NOS3/VEGFA/STAT5A/RIN2/FUT1/S10…	72
GO:0002475	antigen processing and presentation via MHC class Ib	14/1780	25/18870	6.88499e-09	2.35096e-07	1.73174e-07	HLA-F/HLA-E/TAP2/HLA-C/HLA-B/HLA-A/RAET1L/B2M/HLA-H/MICB/HLA-G/ULBP2/CD1A/RAET1G	14
GO:0045619	regulation of lymphocyte differentiation	48/1780	212/18870	7.37999e-09	2.50534e-07	1.84545e-07	IFNL1/IL4I1/IFNB1/LAG3/LGALS9/ADAM8/SOCS1/IL15RA/IRF1/RIPK2/IL2RG/IL7R/PRDM1/PGLYRP3/ZC3H12A/VNN1/NFKBIZ/TNFSF18/SPINK5/FANCA/MDK/IL15/HLA-G/JUNB/PTPN2/ANXA1/MMP14/ACTB/IL23A/IL7/AMBRA1/CD86/IL4R/VSIR/CD74/ZFP36L2/CD83/SMARCD1/PRELID1/PCK1/IL27/SOCS5/IRF4/HLA-DRA/CARD11/HLA-DRB1/NFKBID/MALT1	48
GO:0002690	positive regulation of leukocyte chemotaxis	29/1780	96/18870	8.5225e-09	2.87647e-07	2.11883e-07	CXCL10/CCL5/C3AR1/CXCL13/CXCL8/LGALS9/EDN1/LGMN/IL6/PTN/THBS1/SERPINE1/TNFSF18/CSF1/MDK/S100A7/CALR/S100A14/ADAM17/PTK2B/OXSR1/IL23A/CCL4/CD74/DAPK2/VEGFC/TNFSF14/VEGFA/MCU	29
GO:0030522	intracellular receptor signaling pathway	68/1780	353/18870	8.73231e-09	2.93034e-07	2.15851e-07	RSAD2/OASL/OAS1/GBP5/OAS3/IFIH1/DDX60/IRF7/TRIM31/SLC15A3/BIRC3/DHX58/PML/EIF2AK2/TLR3/TNFAIP3/JAK2/GBP2/MYD88/TICAM1/TRIM25/TNF/RIPK2/NFKBIA/PIK3AP1/NOD2/USP15/ALOX15B/NOD1/PPARG/WDFY1/PELI1/ALOXE3/NR4A1/RARG/RORB/PLCG2/NEK7/CALR/RBFOX2/TRIM16/BIRC2/SRC/ALPK1/TBK1/IRAK4/DNAJA1/XIAP/PTGIS/NEDD4/NR4A2/NAGK/BMP2/CYLD/STRN3/SNAI2/TRIM15/TP63/NR4A3/NR1H4/NLRP1/VDR/NCOA2/CYP24A1/CYP27B1/MEFV/ZNF536/VP…	68
GO:0002449	lymphocyte mediated immunity	70/1780	368/18870	9.10033e-09	3.03639e-07	2.23663e-07	RSAD2/CEACAM1/IL4I1/IRF7/IFNB1/SERPING1/C1S/C1R/HLA-F/LAG3/LGALS9/SH2D1B/HLA-E/TAP2/HLA-C/HLA-B/MYD88/IL1B/HLA-A/CLCF1/TNF/SERPINB9/BTN3A3/SLAMF7/CD55/RAET1L/B2M/IL7R/ICAM1/UNC13D/HLA-H/NECTIN2/IL6/MICB/NFKBIZ/SERPINB4/CD40/RNF19B/NOD2/ARID5A/TNFSF13/HLA-G/CTSC/CORO1A/IL18R1/FZD5/IL20RB/NBN/C4A/BTN3A2/IL23A/RIPK3/PARP3/IL4R/CD74/ULBP2/CD1A/PVR/DENND1B/RAET1G/BCL3/CFI/FCER2/MASP2/LYST/HLA-DRA/HLA-…	70
GO:0046631	alpha-beta T cell activation	43/1780	181/18870	9.77357e-09	3.24249e-07	2.38844e-07	RSAD2/CD274/LGALS9/HLA-E/SOCS1/JAK2/IRF1/HLA-A/RIPK2/CD55/IL2RG/PRDM1/IL6/ZC3H12A/NFKBIZ/TNFSF18/SOCS3/RELB/IL15/JUNB/IL18R1/ANXA1/IL23A/PTGER4/CD86/LGALS9B/EBI3/IL4R/VSIR/CD83/JAK1/LGALS9C/ARG2/BCL3/FOSL2/IL27/SOCS5/IRF4/HLA-DRA/CARD11/HLA-DRB1/NFKBID/MALT1	43
GO:0044000	movement in host	44/1780	188/18870	1.07265e-08	3.53855e-07	2.60652e-07	IFITM1/TRIM31/TRIM21/IFITM3/TRIM22/PLSCR1/CXCL8/LGALS9/TRIM5/IFITM2/ACE2/LY6E/TRIM25/LDLR/KRT6A/TRIM38/CD55/ICAM1/CH25H/NECTIN2/SCARB2/DPP4/ITGA5/TRIM26/EPHA2/CLDN1/NRP1/SRC/SLC3A2/CD86/ITGB7/CHMP5/CD74/CAV2/PVR/NECTIN1/FURIN/MOG/CIITA/NPC1/CLEC4M/HLA-DRB1/VPS18/TRIM6	44
GO:0032944	regulation of mononuclear cell proliferation	52/1780	242/18870	1.18308e-08	3.8809e-07	2.8587e-07	TNFSF13B/IDO1/CCL5/IL4I1/CD274/LGALS9/IL1A/HLA-E/JAK2/CD38/MYD88/PDCD1LG2/TICAM1/IL1B/IRF1/HLA-A/CLCF1/RIPK2/CD55/IL6/CD40/TNFSF18/CSF1/IL15/PELI1/HLA-G/CORO1A/VCAM1/IL20RB/NCK1/LYN/ANXA1/IL23A/IL7/CDKN1A/RIPK3/CD86/LGALS9B/EBI3/VSIR/CD74/LRRC32/PRNP/LGALS9C/ARG2/CD22/IL27/IRS2/CARD11/HLA-DPA1/HLA-DRB1/LST1	52
GO:0010634	positive regulation of epithelial cell migration	42/1780	176/18870	1.25784e-08	4.1031e-07	3.02237e-07	HBEGF/HAS2/PTGS2/EDN1/HDAC9/LGMN/FGFBP1/PRKD2/ZC3H12A/THBS1/CD40/ITGA3/ANXA3/FGF2/SP1/SOX9/PLCG2/HIF1A/GRN/CALR/SRPX2/NRP1/ADAM17/ANXA1/PTK2B/SRC/BMPR2/MAP4K4/EGF/NRP2/BCAR1/MMP9/VEGFC/ANGPT4/EPB41L5/NOS3/VEGFA/STAT5A/RIN2/FUT1/TMSB4X/IRS2	42
GO:0002544	chronic inflammatory response	12/1780	19/18870	1.28458e-08	4.16704e-07	3.06948e-07	IDO1/CCL5/CXCL13/TNFAIP3/S100A8/TNF/UNC13D/VNN1/NFKBIZ/S100A9/THBS1/VCAM1	12
GO:0052372	modulation by symbiont of entry into host	21/1780	56/18870	1.36919e-08	4.3748e-07	3.22251e-07	IFITM1/TRIM31/TRIM21/IFITM3/TRIM22/CXCL8/LGALS9/TRIM5/IFITM2/LY6E/TRIM25/KRT6A/TRIM38/CH25H/NECTIN2/TRIM26/CD74/FURIN/CIITA/HLA-DRB1/TRIM6	21
GO:0050921	positive regulation of chemotaxis	37/1780	145/18870	1.37111e-08	4.3748e-07	3.22251e-07	CXCL10/CCL5/C3AR1/CXCL13/CXCL8/LGALS9/EDN1/LGMN/IL6/PTN/PRKD2/THBS1/SERPINE1/TNFSF18/CSF1/MDK/S100A7/F3/FGF2/CALR/S100A14/NRP1/ADAM17/PTK2B/OXSR1/BMPR2/IL23A/CCL4/CD74/LPAR1/DAPK2/VEGFC/STX4/TNFSF14/VEGFA/TMSB4X/MCU	37
GO:2001235	positive regulation of apoptotic signaling pathway	37/1780	145/18870	1.37111e-08	4.3748e-07	3.22251e-07	IFNB1/TNFSF10/PML/NUPR1/PMAIP1/JAK2/S100A8/TNF/MYC/RBCK1/VNN1/S100A9/THBS1/ATF3/FAS/DDIT3/RET/CTSC/MCL1/TNFRSF12A/DAB2IP/NCK1/CTSS/PTPN2/IL19/NOX1/PDIA3/RIPK3/RIPK1/CYLD/BBC3/TP63/G0S2/ADCY10/RAD9A/SKIL/TRAF2	37
GO:0071887	leukocyte apoptotic process	33/1780	121/18870	1.41396e-08	4.48702e-07	3.30518e-07	IDO1/CCL5/IRF7/HSH2D/CD274/LGALS9/ADAM8/BAK1/IL7R/IL6/PRKD2/NFKBIZ/NOD2/LIPA/SLC7A11/FAS/PLEKHO2/CASP7/HIF1A/LYN/ADAM17/ANXA1/RIPK3/ST3GAL1/CD74/RIPK1/PRELID1/ARG2/BCL3/IRS2/MERTK/PDCD1/CHEK2	33
GO:0002486	antigen processing and presentation of endogenous peptide antigen via MHC class I via ER pathway, TAP-independent	11/1780	16/18870	1.42644e-08	4.50214e-07	3.31631e-07	HLA-F/HLA-E/HLA-C/HLA-B/HLA-A/RAET1L/HLA-H/MICB/HLA-G/ULBP2/RAET1G	11
GO:0030217	T cell differentiation	61/1780	307/18870	1.54031e-08	4.83543e-07	3.56181e-07	RSAD2/IFNL1/IL4I1/IFNB1/LAG3/LGALS9/ADAM8/IL1A/SOCS1/IL1B/IRF1/RIPK2/IL2RG/B2M/IL7R/PRDM1/IL6/ZC3H12A/VNN1/NFKBIZ/TNFSF18/SOCS3/SPINK5/FANCA/LIPA/RELB/MDK/IL15/HLA-G/JUNB/IL18R1/FZD5/PTPN2/ADAM17/ANXA1/ACTB/IL23A/PTGER4/IL7/AMBRA1/RIPK3/CD86/IL4R/VSIR/CD74/ZFP36L2/CD83/JAK1/SMARCD1/PRELID1/BCL3/PCK1/FOSL2/IL27/SOCS5/IRF4/HLA-DRA/CARD11/HLA-DRB1/NFKBID/MALT1	61
GO:0035456	response to interferon-beta	16/1780	34/18870	1.55717e-08	4.8622e-07	3.58153e-07	OAS1/IFITM1/AIM2/XAF1/BST2/STAT1/IFNB1/IFITM3/PNPT1/PLSCR1/TLR3/IFITM2/IFI16/IRF1/IKBKE/TRIM6	16
GO:0043367	CD4-positive, alpha-beta T cell differentiation	28/1780	93/18870	1.66358e-08	5.16682e-07	3.80592e-07	RSAD2/LGALS9/SOCS1/RIPK2/IL2RG/IL6/ZC3H12A/NFKBIZ/TNFSF18/SOCS3/RELB/JUNB/IL18R1/ANXA1/IL23A/PTGER4/CD86/IL4R/CD83/JAK1/BCL3/IL27/SOCS5/IRF4/HLA-DRA/HLA-DRB1/NFKBID/MALT1	28
GO:0050730	regulation of peptidyl-tyrosine phosphorylation	50/1780	231/18870	1.74997e-08	5.40638e-07	3.98238e-07	IFNL1/CCL5/NCF1/HBEGF/PARP9/CSF3/SOCS1/JAK2/LIF/PARP14/EHD4/GPRC5A/EPGN/CLCF1/TNF/RIPK2/IL6/CD40/NOD2/TNFSF18/SOCS3/SNX6/ERRFI1/IL15/ITGA5/TGFA/PLCG2/AREG/PTPN2/LYN/NRP1/ADAM17/RICTOR/PTK2B/SRC/PECAM1/IL23A/IL7/EGF/CD74/ANGPT4/PRNP/GFRA1/PTK6/RAP2C/VEGFA/CBLC/SOCS5/NCL/DGKQ	50
GO:0050670	regulation of lymphocyte proliferation	51/1780	238/18870	1.79489e-08	5.51597e-07	4.0631e-07	TNFSF13B/IDO1/CCL5/IL4I1/CD274/LGALS9/IL1A/HLA-E/JAK2/CD38/MYD88/PDCD1LG2/TICAM1/IL1B/IRF1/HLA-A/CLCF1/RIPK2/CD55/IL6/CD40/TNFSF18/IL15/PELI1/HLA-G/CORO1A/VCAM1/IL20RB/NCK1/LYN/ANXA1/IL23A/IL7/CDKN1A/RIPK3/CD86/LGALS9B/EBI3/VSIR/CD74/LRRC32/PRNP/LGALS9C/ARG2/CD22/IL27/IRS2/CARD11/HLA-DPA1/HLA-DRB1/LST1	51
GO:0070663	regulation of leukocyte proliferation	55/1780	267/18870	2.14751e-08	6.56508e-07	4.83589e-07	TNFSF13B/IDO1/CCL5/IL4I1/BST2/CD274/LGALS9/IL1A/HLA-E/TNFAIP3/JAK2/CD38/MYD88/PDCD1LG2/TICAM1/IL1B/IRF1/HLA-A/CLCF1/RIPK2/CD55/IL6/CD40/TNFSF18/CSF1/IL15/PELI1/HLA-G/CORO1A/VCAM1/IL33/IL20RB/NCK1/LYN/ANXA1/IL23A/IL7/CDKN1A/RIPK3/CD86/LGALS9B/EBI3/VSIR/CD74/LRRC32/PRNP/LGALS9C/ARG2/CD22/IL27/IRS2/CARD11/HLA-DPA1/HLA-DRB1/LST1	55
GO:0140374	antiviral innate immune response	19/1780	48/18870	2.3762e-08	7.22636e-07	5.32299e-07	CXCL10/IFIT2/IFIT1/IFIT3/ZBP1/MX1/OAS1/IFIH1/USP18/TRIM31/DHX58/EIF2AK2/TRIM25/TNF/NCK1/TBK1/MORC3/NLRP1/TRIM6	19
GO:0042098	T cell proliferation	47/1780	213/18870	2.48267e-08	7.51105e-07	5.5327e-07	TNFSF13B/IDO1/CCL5/IL4I1/CD274/LGALS9/IL1A/HLA-E/JAK2/PDCD1LG2/IL1B/IRF1/HLA-A/RIPK2/CD55/BTN3A1/IL6/TNFSF18/LIPA/IL15/PELI1/HLA-G/CORO1A/VCAM1/CCND3/IL20RB/NCK1/PSMB10/ANXA1/IL23A/RIPK3/CD86/LGALS9B/EBI3/MSN/VSIR/CTPS1/LRRC32/PRNP/LGALS9C/ARG2/TNFSF14/IL27/CARD11/HLA-DPA1/HLA-DRB1/MALT1	47
GO:0032760	positive regulation of tumor necrosis factor production	30/1780	106/18870	2.52668e-08	7.60478e-07	5.60174e-07	OAS1/OAS3/IFIH1/OAS2/TLR2/LGALS9/IL1A/TLR3/HLA-E/JAK2/MYD88/TICAM1/CLEC7A/RIPK2/IL6/TMEM106A/THBS1/NOD2/NOD1/ARID5A/PTAFR/PLCG2/IL33/FZD5/IL23A/RIPK1/IFNGR1/TNFRSF8/FRMD8/ABCC8	30
GO:0038127	ERBB signaling pathway	33/1780	124/18870	2.72429e-08	8.11588e-07	5.97822e-07	IFI6/CEACAM1/PLAUR/HBEGF/EREG/GPRC5A/EPGN/LGMN/FAM83A/RHBDF2/BTC/SNX6/SH3TC2/ERRFI1/TGFA/SOX9/DAB2IP/AREG/SHC1/PTPN2/PTPN12/PTK2B/SRC/PTPRR/EGF/PRICKLE1/BCAR1/MMP9/PTK6/FAM83B/CBLC/SOCS5/RALB	33
GO:0072676	lymphocyte migration	33/1780	124/18870	2.72429e-08	8.11588e-07	5.97822e-07	CXCL11/CXCL10/CCL5/CXCL13/CX3CL1/ADAM8/CCL20/CCL22/SAA1/EXT1/ICAM1/CH25H/APOD/CXCL16/ECM1/S100A7/RET/CORO1A/SPNS2/ADAM17/PTK2B/OXSR1/CCL4/RIPK3/WASL/MSN/ITGB7/GCSAM/SLC8B1/CCL2/TNFSF14/STK10/JAM2	33
GO:0097193	intrinsic apoptotic signaling pathway	62/1780	319/18870	2.78853e-08	8.2651e-07	6.08813e-07	IFI6/PLAUR/BCL2A1/PML/NUPR1/PTGS2/PMAIP1/JAK2/IFI16/S100A8/SOD2/RTKN2/TNF/BAK1/MYC/IKBKE/CHAC1/DDIAS/TRIB3/VNN1/S100A9/USP15/SHISA5/SFN/PPP1R15A/DDIT3/BRCA2/MCL1/GATA4/DAB2IP/HIF1A/CASP4/NCK1/PTPN2/IL19/EPHA2/NOX1/NBN/SRC/CDKN1A/RIPK3/EIF2AK3/CD74/E2F2/DNAJA1/DAPK2/MMP9/MELK/IER3/ERO1A/ATF4/CYLD/SNAI2/BCL3/BBC3/TP63/ADCY10/CYCS/RAD9A/SKIL/TRAF2/CHEK2	62
GO:0002292	T cell differentiation involved in immune response	26/1780	84/18870	2.84549e-08	8.39131e-07	6.1811e-07	IFNL1/LGALS9/RIPK2/IL6/ZC3H12A/NFKBIZ/TNFSF18/SOCS3/RELB/JUNB/IL18R1/ANXA1/IL23A/PTGER4/CD86/IL4R/JAK1/BCL3/PCK1/IL27/SOCS5/IRF4/HLA-DRA/HLA-DRB1/NFKBID/MALT1	26
GO:0007173	epidermal growth factor receptor signaling pathway	30/1780	107/18870	3.19742e-08	9.38177e-07	6.91068e-07	IFI6/CEACAM1/PLAUR/HBEGF/EREG/GPRC5A/EPGN/FAM83A/RHBDF2/BTC/SNX6/ERRFI1/TGFA/SOX9/DAB2IP/AREG/SHC1/PTPN2/PTPN12/PTK2B/SRC/EGF/PRICKLE1/BCAR1/MMP9/PTK6/FAM83B/CBLC/SOCS5/RALB	30
GO:0046596	regulation of viral entry into host cell	19/1780	49/18870	3.53895e-08	1.0332e-06	7.61061e-07	IFITM1/TRIM31/TRIM21/IFITM3/TRIM22/LGALS9/TRIM5/IFITM2/LY6E/TRIM25/TRIM38/CH25H/NECTIN2/TRIM26/CD74/FURIN/CIITA/HLA-DRB1/TRIM6	19
GO:0001910	regulation of leukocyte mediated cytotoxicity	28/1780	96/18870	3.5834e-08	1.04097e-06	7.66786e-07	CEACAM1/HLA-F/LAG3/LGALS9/HLA-E/TAP2/HLA-C/HLA-B/HLA-A/SERPINB9/RAET1L/B2M/IL7R/ICAM1/HLA-H/NECTIN2/MICB/SERPINB4/NOS2/HLA-G/IL23A/RIPK3/ULBP2/CD1A/PVR/RAET1G/HLA-DRA/HLA-DRB1	28
GO:2000401	regulation of lymphocyte migration	23/1780	69/18870	3.78077e-08	1.09287e-06	8.05014e-07	CXCL10/CCL5/CXCL13/ADAM8/CCL20/APOD/ECM1/S100A7/CORO1A/SPNS2/ADAM17/PTK2B/OXSR1/CCL4/RIPK3/WASL/MSN/GCSAM/SLC8B1/CCL2/TNFSF14/STK10/JAM2	23
GO:0001818	negative regulation of cytokine production	70/1780	381/18870	3.90886e-08	1.12433e-06	8.28189e-07	IFNL1/IDO1/OAS1/OAS3/GBP1/XAF1/CEACAM1/BST2/CD274/IFNB1/DHX58/HLA-F/LAG3/PML/CX3CL1/LGALS9/NMI/TNFAIP3/TRIB2/PDCD1LG2/HDAC9/SERPINB1/TNF/PGLYRP3/ABCD1/IL6/APOD/ZC3H12A/THBS1/N4BP1/NOD2/IL36RN/KLF4/RELB/CDH3/DDIT3/ZFP36/IRAK3/IL33/IL20RB/CARD16/EPHA2/ANXA1/CD2AP/IL23A/PTGER4/ADCY7/GBP7/LGALS9B/VSIR/SRGN/IL1RL1/LRRC32/TIA1/CD83/PRNP/LGALS9C/CYLD/ARG2/PPM1B/MORC3/BCL3/FURIN/RPS6KA4/NR1H4/SOCS5/TMSB4…	70
GO:0050866	negative regulation of cell activation	48/1780	223/18870	4.03582e-08	1.15516e-06	8.50896e-07	IFNL1/IDO1/CEACAM1/IL4I1/CD274/IFNB1/HLA-F/LAG3/CX3CL1/LGALS9/TNFAIP3/SOCS1/MILR1/PDCD1LG2/IRF1/LDLR/PGLYRP3/ZC3H12A/TNFSF18/MDK/PELI1/HLA-G/IL20RB/GRN/PTPN2/LYN/THBD/ANXA1/CD86/LGALS9B/PARP3/IL4R/VSIR/CD74/SH2B3/FGR/LRRC32/PRNP/LGALS9C/ALOX12/ARG2/ADAMTS18/NOS3/SOCS5/LRFN5/MERTK/HLA-DRB1/LST1	48
GO:0002294	CD4-positive, alpha-beta T cell differentiation involved in immune response	24/1780	75/18870	4.70961e-08	1.34144e-06	9.88112e-07	LGALS9/RIPK2/IL6/ZC3H12A/NFKBIZ/TNFSF18/SOCS3/RELB/JUNB/IL18R1/ANXA1/IL23A/PTGER4/CD86/IL4R/JAK1/BCL3/IL27/SOCS5/IRF4/HLA-DRA/HLA-DRB1/NFKBID/MALT1	24
GO:2001236	regulation of extrinsic apoptotic signaling pathway	38/1780	158/18870	4.90492e-08	1.39028e-06	1.02409e-06	IFI6/TNFSF10/PML/CX3CL1/IL1A/PMAIP1/TNFAIP3/BCL2L14/IL1B/CFLAR/SP100/TNF/RBCK1/ICAM1/ITPRIP/THBS1/SERPINE1/ATF3/TMBIM1/RET/MCL1/TNFRSF12A/IL19/ITGA6/NRP1/PDIA3/SRC/IL7/RIPK1/TRAF1/STX4/CYLD/SNAI2/FAIM2/G0S2/NOS3/SKIL/TRAF2	38
GO:0051701	biological process involved in interaction with host	46/1780	211/18870	5.13e-08	1.44706e-06	1.06591e-06	IFIT1/IFITM1/TRIM31/TRIM21/IFITM3/TRIM22/PLSCR1/CXCL8/LGALS9/TRIM5/IFITM2/ACE2/LY6E/TRIM25/LDLR/KRT6A/TRIM38/CD55/ICAM1/CH25H/PGLYRP3/NECTIN2/SCARB2/DPP4/ITGA5/TRIM26/EPHA2/CLDN1/NRP1/SRC/SLC3A2/CD86/ITGB7/CHMP5/CD74/CAV2/PVR/NECTIN1/FURIN/MOG/CIITA/NPC1/CLEC4M/HLA-DRB1/VPS18/TRIM6	46
GO:0071706	tumor necrosis factor superfamily cytokine production	43/1780	191/18870	5.24384e-08	1.46501e-06	1.07914e-06	OAS1/OAS3/IFIH1/OAS2/CD274/TLR2/CX3CL1/LGALS9/ADAM8/IL1A/TLR3/HLA-E/TNFAIP3/JAK2/MYD88/TICAM1/CLEC7A/RIPK2/CD47/IL6/TMEM106A/ZC3H12A/THBS1/NOD2/NOD1/ARID5A/PTAFR/ZFP36/IRAK3/PLCG2/IL33/FZD5/IL23A/CD86/VSIR/RIPK1/ARG2/BCL3/IFNGR1/NR1H4/TNFRSF8/FRMD8/ABCC8	43
GO:1903555	regulation of tumor necrosis factor superfamily cytokine production	43/1780	191/18870	5.24384e-08	1.46501e-06	1.07914e-06	OAS1/OAS3/IFIH1/OAS2/CD274/TLR2/CX3CL1/LGALS9/ADAM8/IL1A/TLR3/HLA-E/TNFAIP3/JAK2/MYD88/TICAM1/CLEC7A/RIPK2/CD47/IL6/TMEM106A/ZC3H12A/THBS1/NOD2/NOD1/ARID5A/PTAFR/ZFP36/IRAK3/PLCG2/IL33/FZD5/IL23A/CD86/VSIR/RIPK1/ARG2/BCL3/IFNGR1/NR1H4/TNFRSF8/FRMD8/ABCC8	43
GO:0022408	negative regulation of cell-cell adhesion	45/1780	205/18870	5.76126e-08	1.6019e-06	1.17997e-06	IFNL1/IDO1/CEACAM1/IL4I1/CD274/IFNB1/MUC21/LAG3/LGALS9/SOCS1/JAK2/IL1RN/PDCD1LG2/IRF1/ZC3H12A/FXYD5/TNFSF18/KLF4/MDK/PELI1/HLA-G/ASS1/IL20RB/PTPN2/ANXA1/CD86/LGALS9B/IL4R/VSIR/CD74/SH2B3/LRRC32/PRNP/LGALS9C/ALOX12/EPB41L5/BMP2/ARG2/ADAMTS18/VEGFA/SOCS5/TNR/CCL28/HLA-DRB1/NOTCH4	45
GO:0001909	leukocyte mediated cytotoxicity	35/1780	140/18870	5.84394e-08	1.61719e-06	1.19124e-06	CEACAM1/HLA-F/LAG3/LGALS9/HLA-E/TAP2/HLA-C/HLA-B/MYD88/HLA-A/SERPINB9/SLAMF7/RAET1L/B2M/IL7R/ICAM1/UNC13D/HLA-H/NECTIN2/MICB/SERPINB4/RNF19B/NOS2/HLA-G/CTSC/CORO1A/IL23A/RIPK3/ULBP2/CD1A/PVR/RAET1G/LYST/HLA-DRA/HLA-DRB1	35
GO:0002287	alpha-beta T cell activation involved in immune response	24/1780	76/18870	6.27198e-08	1.71935e-06	1.26648e-06	LGALS9/RIPK2/IL6/ZC3H12A/NFKBIZ/TNFSF18/SOCS3/RELB/JUNB/IL18R1/ANXA1/IL23A/PTGER4/CD86/IL4R/JAK1/BCL3/IL27/SOCS5/IRF4/HLA-DRA/HLA-DRB1/NFKBID/MALT1	24
GO:0002293	alpha-beta T cell differentiation involved in immune response	24/1780	76/18870	6.27198e-08	1.71935e-06	1.26648e-06	LGALS9/RIPK2/IL6/ZC3H12A/NFKBIZ/TNFSF18/SOCS3/RELB/JUNB/IL18R1/ANXA1/IL23A/PTGER4/CD86/IL4R/JAK1/BCL3/IL27/SOCS5/IRF4/HLA-DRA/HLA-DRB1/NFKBID/MALT1	24
GO:0070269	pyroptosis	16/1780	37/18870	6.91139e-08	1.88578e-06	1.38908e-06	ZBP1/GBP5/GBP1/AIM2/IFI27/TRIM21/GBP2/CASP1/GSDMB/GBP3/GSDMC/CASP8/CASP4/GSDMD/NLRP1/MEFV	16
GO:0018108	peptidyl-tyrosine phosphorylation	55/1780	276/18870	7.01505e-08	1.89897e-06	1.3988e-06	IFNL1/CCL5/NCF1/HBEGF/PARP9/CSF3/SOCS1/JAK2/LIF/PARP14/EHD4/GPRC5A/EPGN/CLCF1/TNF/RIPK2/IL6/IFNL4/CD40/NOD2/TNFSF18/SOCS3/SNX6/ERRFI1/IL15/ITGA5/TGFA/PLCG2/AREG/PTPN2/LYN/NRP1/ADAM17/RICTOR/PTK2B/SRC/PECAM1/IL23A/EPHA1/IL7/EGF/CD74/FLT1/FGR/ANGPT4/PRNP/JAK1/GFRA1/PTK6/RAP2C/VEGFA/CBLC/SOCS5/NCL/DGKQ	55
GO:0045765	regulation of angiogenesis	65/1780	349/18870	7.0248e-08	1.89897e-06	1.3988e-06	CXCL10/CEACAM1/C3AR1/STAT1/PML/CXCL13/CXCL8/IL1A/TLR3/TNFAIP3/ANGPTL4/HK2/IL1B/SP100/TNF/IL6/PRKD2/ADM/ZC3H12A/THBS1/CD40/SERPINE1/KLF4/SPINK5/CHI3L1/ADAMTS1/PPARG/ECM1/MDK/ANXA3/F3/FGF2/ITGA5/SP1/HLA-G/ADM2/GATA4/SPHK1/DAB2IP/HIF1A/GRN/EPHA2/ITGB8/NRP1/PTK2B/NPR1/ERAP1/EPHA1/GADD45A/E2F2/FLT1/PTGIS/VEGFC/ANGPT4/JAK1/RAPGEF3/SIRT6/NOS3/VEGFA/TIE1/SMAD1/FUT1/ACVRL1/ABCC8/SEMA6A	65
GO:0070227	lymphocyte apoptotic process	25/1780	82/18870	7.30856e-08	1.96658e-06	1.4486e-06	IDO1/CCL5/HSH2D/CD274/LGALS9/ADAM8/BAK1/IL7R/PRKD2/NFKBIZ/LIPA/FAS/CASP7/HIF1A/LYN/RIPK3/ST3GAL1/CD74/RIPK1/PRELID1/ARG2/BCL3/IRS2/PDCD1/CHEK2	25
GO:0043542	endothelial cell migration	56/1780	284/18870	7.78809e-08	2.08599e-06	1.53656e-06	CEACAM1/CXCL13/PTGS2/EDN1/HDAC9/LGMN/SP100/TNF/FGFBP1/PTN/PRKD2/ZC3H12A/S100A9/THBS1/S100P/CD40/KLF4/DPP4/PPARG/ANXA3/FGF2/ID1/SP1/PLEKHG5/NR4A1/DAB2IP/HIF1A/GRN/CALR/SRPX2/EPHA2/LGALS8/S100A2/NRP1/ADAM17/ANXA1/PTK2B/PRSS3/EGF/GADD45A/STC1/NRP2/BCAR1/FSTL1/VEGFC/ANGPT4/SNAI2/NOS3/VEGFA/STAT5A/RIN2/FUT1/S100A12/TMSB4X/LPXN/ACVRL1	56
GO:0043370	regulation of CD4-positive, alpha-beta T cell differentiation	20/1780	56/18870	7.85593e-08	2.09456e-06	1.54287e-06	LGALS9/SOCS1/RIPK2/IL2RG/ZC3H12A/NFKBIZ/TNFSF18/JUNB/ANXA1/IL23A/CD86/IL4R/CD83/IL27/SOCS5/IRF4/HLA-DRA/HLA-DRB1/NFKBID/MALT1	20
GO:0007259	receptor signaling pathway via JAK-STAT	40/1780	174/18870	8.30858e-08	2.20517e-06	1.62435e-06	IFNL3/IFNL1/IFNL2/CCL5/STAT1/IFNB1/PARP9/NMI/SOCS1/JAK2/IL15RA/LIF/PARP14/STAT2/CLCF1/TNF/SOCS2/IL7R/IL6/IFNL4/CD40/TNFSF18/SOCS3/IL15/RET/PTPN2/LYN/PTK2B/IL23A/GBP7/EGF/GADD45A/SH2B3/IL10RA/JAK1/PTK6/CCL2/BCL3/STAT5A/SOCS5	40
GO:0043405	regulation of MAP kinase activity	35/1780	142/18870	8.55102e-08	2.25925e-06	1.66418e-06	ADAM8/TRIB2/EDN1/IL1B/EPGN/DKK1/TNF/TRIB3/THBS1/CD40/NOD2/SPRY4/PPEF2/PPARG/MST1R/TRIB1/FGF2/IRAK3/TAOK3/DAB2IP/LYN/HTR2B/DUSP7/EGF/FLT1/DNAJA1/RGS2/TNFRSF11A/ARHGEF5/BMP2/VEGFA/MAP3K13/CBLC/S100A12/TRAF2	35
GO:0018212	peptidyl-tyrosine modification	55/1780	278/18870	9.0347e-08	2.37629e-06	1.75039e-06	IFNL1/CCL5/NCF1/HBEGF/PARP9/CSF3/SOCS1/JAK2/LIF/PARP14/EHD4/GPRC5A/EPGN/CLCF1/TNF/RIPK2/IL6/IFNL4/CD40/NOD2/TNFSF18/SOCS3/SNX6/ERRFI1/IL15/ITGA5/TGFA/PLCG2/AREG/PTPN2/LYN/NRP1/ADAM17/RICTOR/PTK2B/SRC/PECAM1/IL23A/EPHA1/IL7/EGF/CD74/FLT1/FGR/ANGPT4/PRNP/JAK1/GFRA1/PTK6/RAP2C/VEGFA/CBLC/SOCS5/NCL/DGKQ	55
GO:0050731	positive regulation of peptidyl-tyrosine phosphorylation	39/1780	168/18870	9.10467e-08	2.38395e-06	1.75604e-06	IFNL1/CCL5/NCF1/HBEGF/PARP9/CSF3/JAK2/LIF/PARP14/EHD4/EPGN/CLCF1/TNF/RIPK2/IL6/CD40/NOD2/TNFSF18/IL15/ITGA5/TGFA/PLCG2/AREG/LYN/NRP1/ADAM17/RICTOR/PTK2B/SRC/PECAM1/IL23A/EGF/CD74/ANGPT4/PRNP/GFRA1/PTK6/VEGFA/DGKQ	39
GO:0032722	positive regulation of chemokine production	23/1780	72/18870	9.26251e-08	2.41446e-06	1.77851e-06	OAS1/OAS3/TLR2/LGALS9/EIF2AK2/TLR3/MYD88/TICAM1/CLEC7A/IL1B/FFAR2/TNF/RIPK2/IL6/NOD2/ALOX15B/HIF1A/IL33/ADAM17/IL7/IL4R/CD74/IL1RL1	23
GO:0043410	positive regulation of MAPK cascade	81/1780	474/18870	9.32163e-08	2.41907e-06	1.7819e-06	CCL5/NCF1/XDH/CX3CL1/LGALS9/TRIM5/ADAM8/IL1A/EIF2AK2/TLR3/CCL20/JAK2/CCL22/LIF/EDN1/MYD88/IL1B/EPGN/DKK1/CFLAR/TNF/RIPK2/ICAM1/IL6/PRKD2/TMEM106A/ZC3H12A/THBS1/CD40/NOD2/IGFBP6/NOD1/CHI3L1/AVPI1/SEMA7A/MST1R/S100A7/FGF2/ADRB2/RET/TGFA/ALOX12B/GATA4/SPHK1/TAOK3/GPBAR1/PLCG2/DAB2IP/SHC1/SEMA3A/GDF15/NOX1/IGFBP4/NRP1/HTR2B/PTK2B/SRC/ADRA2B/CCL4/IGFBP3/EGF/CD74/GADD45A/LPAR1/FRS2/FLT1/XIAP/CAVIN3/TNF…	81
GO:0044403	biological process involved in symbiotic interaction	61/1780	322/18870	9.43409e-08	2.43742e-06	1.79542e-06	IFIT1/CCL5/IFITM1/TRIM31/IFI27/SPRR2A/TRIM21/IFITM3/TRIM22/PLSCR1/CXCL8/APOL1/LGALS9/TRIM5/IFITM2/JAK2/ACE2/MYD88/LY6E/TRIM25/LDLR/KRT6A/TRIM38/POU2F3/CD55/ICAM1/CH25H/PGLYRP3/NECTIN2/ZC3H12A/NOD2/SCARB2/DPP4/ITGA5/SP1/CYSRT1/TRIM26/EPHA2/CLDN1/NRP1/FMR1/SRC/SLC3A2/CCL4/CD86/ITGB7/CHMP5/CD74/STOM/PPIB/CAV2/PVR/NECTIN1/FURIN/MOG/CIITA/NPC1/CLEC4M/HLA-DRB1/VPS18/TRIM6	61
GO:0060760	positive regulation of response to cytokine stimulus	22/1780	67/18870	1.01082e-07	2.60009e-06	1.91525e-06	ZBP1/IFIH1/IRF7/NLRC5/TLR2/PARP9/CASP1/PARP14/EDN1/RIPK2/IKBKE/CSF1/HIF1A/CASP4/ADAM17/IL7/TBK1/CD74/RIPK1/USP29/TRIM6/TRAF2	22
GO:0010950	positive regulation of endopeptidase activity	37/1780	156/18870	1.076e-07	2.75561e-06	2.0298e-06	AIM2/TNFSF10/XDH/LGALS9/PMAIP1/JAK2/CASP1/IFI16/CLEC7A/S100A8/LGMN/TNF/BAK1/RIPK2/CASP10/MYC/S100A9/PSME2/NOD1/BCL2L13/PPARG/CASP8/FAS/F3/LYN/GRIN2B/EIF2AK3/VSIR/NLRP2/PSME1/PRELID1/BBC3/NLRP1/CYCS/MEFV/ACER2/MALT1	37
GO:0002698	negative regulation of immune effector process	32/1780	125/18870	1.18119e-07	3.01179e-06	2.21851e-06	IFNL1/CEACAM1/IL4I1/BST2/IFNB1/SERPING1/HLA-F/LGALS9/HLA-E/HLA-B/HLA-A/TNF/SERPINB9/CD55/IL7R/CD47/PGLYRP3/ZC3H12A/SERPINB4/NOD2/TNFSF18/SPINK5/HLA-G/IRAK3/IL33/IL20RB/GRN/ANXA1/PARP3/IL4R/CD22/SOCS5	32
GO:1901342	regulation of vasculature development	65/1780	354/18870	1.21555e-07	3.08592e-06	2.27311e-06	CXCL10/CEACAM1/C3AR1/STAT1/PML/CXCL13/CXCL8/IL1A/TLR3/TNFAIP3/ANGPTL4/HK2/IL1B/SP100/TNF/IL6/PRKD2/ADM/ZC3H12A/THBS1/CD40/SERPINE1/KLF4/SPINK5/CHI3L1/ADAMTS1/PPARG/ECM1/MDK/ANXA3/F3/FGF2/ITGA5/SP1/HLA-G/ADM2/GATA4/SPHK1/DAB2IP/HIF1A/GRN/EPHA2/ITGB8/NRP1/PTK2B/NPR1/ERAP1/EPHA1/GADD45A/E2F2/FLT1/PTGIS/VEGFC/ANGPT4/JAK1/RAPGEF3/SIRT6/NOS3/VEGFA/TIE1/SMAD1/FUT1/ACVRL1/ABCC8/SEMA6A	65
GO:0042093	T-helper cell differentiation	23/1780	73/18870	1.23243e-07	3.11523e-06	2.2947e-06	RIPK2/IL6/ZC3H12A/NFKBIZ/TNFSF18/SOCS3/RELB/JUNB/IL18R1/ANXA1/IL23A/PTGER4/CD86/IL4R/JAK1/BCL3/IL27/SOCS5/IRF4/HLA-DRA/HLA-DRB1/NFKBID/MALT1	23
GO:0002828	regulation of type 2 immune response	15/1780	34/18870	1.2871e-07	3.21169e-06	2.36576e-06	RSAD2/IFNL1/IDO1/IFNB1/IL6/NOD2/ECM1/IL33/ANXA1/CD86/IL4R/CD74/DENND1B/ARG2/SOCS5	15
GO:0032743	positive regulation of interleukin-2 production	15/1780	34/18870	1.2871e-07	3.21169e-06	2.36576e-06	IL1A/CLEC7A/IL1B/RIPK2/PRKD2/PLCG2/ANXA1/PDE4B/PDE4D/CD86/CD83/IRF4/CARD11/MALT1/TRAF2	15
GO:0043372	positive regulation of CD4-positive, alpha-beta T cell differentiation	15/1780	34/18870	1.2871e-07	3.21169e-06	2.36576e-06	LGALS9/SOCS1/RIPK2/IL2RG/NFKBIZ/ANXA1/IL23A/CD86/IL4R/CD83/SOCS5/HLA-DRA/HLA-DRB1/NFKBID/MALT1	15
GO:0061041	regulation of wound healing	33/1780	133/18870	1.67645e-07	4.16544e-06	3.0683e-06	DUOX2/CEACAM1/PLAUR/SERPING1/HBEGF/TNFAIP3/PLAT/EDN1/SERPINB2/CLEC7A/TNF/THBS1/SERPINE1/HPSE/F3/FGF2/CLDN4/TNFRSF12A/PHLDB2/ACTG1/OCLN/THBD/FERMT1/CLDN1/ANXA1/PLAU/SH2B3/USF1/WFDC1/ALOX12/ST3GAL4/ADAMTS18/NOS3	33
GO:0032689	negative regulation of type II interferon production	17/1780	44/18870	1.97355e-07	4.84182e-06	3.56652e-06	CD274/LGALS9/PDCD1LG2/PGLYRP3/ZC3H12A/NOD2/IL36RN/DDIT3/IL33/IL20RB/LGALS9B/VSIR/IL1RL1/PRNP/LGALS9C/NR1H4/HLA-DRB1	17
GO:0050691	regulation of defense response to virus by host	17/1780	44/18870	1.97355e-07	4.84182e-06	3.56652e-06	AIM2/STAT1/PARP9/APOBEC3G/TRIM22/TNFAIP3/DTX3L/IL1B/MICB/APOBEC3F/ZC3H12A/NT5C2/IL15/IL23A/IFNLR1/IL27/TRIM6	17
GO:2000516	positive regulation of CD4-positive, alpha-beta T cell activation	17/1780	44/18870	1.97355e-07	4.84182e-06	3.56652e-06	LGALS9/SOCS1/RIPK2/CD55/IL2RG/NFKBIZ/ANXA1/IL23A/CD86/IL4R/CD83/SOCS5/HLA-DRA/CARD11/HLA-DRB1/NFKBID/MALT1	17
GO:1903034	regulation of response to wounding	39/1780	173/18870	2.07657e-07	5.07326e-06	3.737e-06	DUOX2/CEACAM1/PLAUR/SERPING1/HBEGF/TNFAIP3/PLAT/EDN1/SERPINB2/CLEC7A/TNF/PTN/THBS1/SERPINE1/KLF4/HPSE/MDK/F3/FGF2/CLDN4/TNFRSF12A/IL33/PHLDB2/ACTG1/GRN/OCLN/THBD/FERMT1/CLDN1/ANXA1/PLAU/SH2B3/USF1/WFDC1/ALOX12/ST3GAL4/ADAMTS18/NOS3/TNR	39
GO:0043616	keratinocyte proliferation	20/1780	59/18870	2.11813e-07	5.15324e-06	3.79592e-06	TGM1/EREG/OVOL1/HAS2/CRNN/NFKBIZ/SFN/MDK/CDH3/KLK8/ZFP36/SDR16C5/AREG/FERMT1/IRF6/FST/CDKN1A/SNAI2/TP63/VDR	20
GO:0098773	skin epidermis development	32/1780	128/18870	2.13107e-07	5.16321e-06	3.80326e-06	DKK1/EXT1/TNF/TMPRSS11F/KRT17/NFKBIZ/GRHL3/KRT16/KLF4/SPINK5/HPSE/SFN/CDH3/LSR/ALOXE3/CLDN4/ALOX12B/SOX9/FLG2/CYSRT1/GRHL1/FERMT1/CLDN1/TMEM79/FST/FA2H/DKK4/ALOX12/ZDHHC21/TP63/SOSTDC1/KRT27	32
GO:0042116	macrophage activation	29/1780	110/18870	2.31986e-07	5.59738e-06	4.12308e-06	IFI35/TLR2/CX3CL1/NMI/TLR3/JAK2/TICAM1/LDLR/TNF/IL6/TMEM106A/ZC3H12A/THBS1/TMEM229B/CTSC/SPHK1/PLCG2/IL33/IFNGR2/GRN/IL4R/CRTC3/CD74/SBNO2/IL1RL1/IFNGR1/FCER2/LRFN5/SPACA3	29
GO:0001562	response to protozoan	14/1780	31/18870	2.3735e-07	5.70323e-06	4.20104e-06	GBP4/GBP1/BATF2/GBP2/MYD88/CLEC7A/GBP6/CD40/GBP7/IL4R/IER3/BCL3/IRF4/LYST	14
GO:2001056	positive regulation of cysteine-type endopeptidase activity	32/1780	129/18870	2.58086e-07	6.17608e-06	4.54935e-06	AIM2/TNFSF10/XDH/LGALS9/PMAIP1/JAK2/CASP1/IFI16/CLEC7A/S100A8/LGMN/TNF/BAK1/RIPK2/CASP10/MYC/S100A9/NOD1/BCL2L13/PPARG/CASP8/FAS/F3/GRIN2B/EIF2AK3/NLRP2/BBC3/NLRP1/CYCS/MEFV/ACER2/MALT1	32
GO:0097696	receptor signaling pathway via STAT	41/1780	188/18870	2.65658e-07	6.33133e-06	4.66371e-06	IFNL3/IFNL1/IFNL2/CCL5/STAT1/IFNB1/PARP9/NMI/SOCS1/JAK2/IL15RA/LIF/PARP14/STAT2/CLCF1/TNF/SOCS2/IL7R/IL6/IFNL4/CD40/TNFSF18/SOCS3/PPARG/IL15/RET/PTPN2/LYN/PTK2B/IL23A/GBP7/EGF/GADD45A/SH2B3/IL10RA/JAK1/PTK6/CCL2/BCL3/STAT5A/SOCS5	41
GO:0043903	regulation of biological process involved in symbiotic interaction	21/1780	65/18870	2.68336e-07	6.36916e-06	4.69157e-06	IFITM1/TRIM31/TRIM21/IFITM3/TRIM22/CXCL8/LGALS9/TRIM5/IFITM2/LY6E/TRIM25/KRT6A/TRIM38/CH25H/NECTIN2/TRIM26/CD74/FURIN/CIITA/HLA-DRB1/TRIM6	21
GO:0002286	T cell activation involved in immune response	31/1780	123/18870	2.7023e-07	6.38815e-06	4.70556e-06	IFNL1/CEACAM1/IFNB1/LGALS9/RIPK2/ICAM1/IL6/ZC3H12A/NFKBIZ/TNFSF18/SOCS3/RELB/MDK/JUNB/IL18R1/ANXA1/IL23A/PTGER4/CD86/IL4R/CD74/JAK1/BCL3/PCK1/IL27/SOCS5/IRF4/HLA-DRA/HLA-DRB1/NFKBID/MALT1	31
GO:0002695	negative regulation of leukocyte activation	43/1780	202/18870	2.79765e-07	6.56533e-06	4.83608e-06	IFNL1/IDO1/CEACAM1/IL4I1/CD274/IFNB1/HLA-F/LAG3/CX3CL1/LGALS9/TNFAIP3/SOCS1/MILR1/PDCD1LG2/IRF1/LDLR/PGLYRP3/ZC3H12A/TNFSF18/MDK/PELI1/HLA-G/IL20RB/GRN/PTPN2/LYN/ANXA1/CD86/LGALS9B/PARP3/IL4R/VSIR/CD74/FGR/LRRC32/PRNP/LGALS9C/ARG2/SOCS5/LRFN5/MERTK/HLA-DRB1/LST1	43
GO:0031343	positive regulation of cell killing	23/1780	76/18870	2.79974e-07	6.56533e-06	4.83608e-06	HLA-F/LAG3/HLA-E/TAP2/HLA-C/HLA-B/CLEC7A/HLA-A/RAET1L/B2M/HLA-H/NECTIN2/MICB/NOS2/HLA-G/IL23A/ULBP2/CD1A/PVR/RAET1G/FCER2/HLA-DRA/HLA-DRB1	23
GO:0001961	positive regulation of cytokine-mediated signaling pathway	20/1780	60/18870	2.89701e-07	6.76625e-06	4.98407e-06	ZBP1/IRF7/NLRC5/PARP9/CASP1/PARP14/EDN1/RIPK2/IKBKE/CSF1/HIF1A/CASP4/ADAM17/IL7/TBK1/CD74/RIPK1/USP29/TRIM6/TRAF2	20
GO:0010632	regulation of epithelial cell migration	56/1780	295/18870	2.92201e-07	6.79747e-06	5.00707e-06	CEACAM1/HBEGF/CXCL13/HAS2/PTGS2/EDN1/HDAC9/LGMN/SP100/TNF/FGFBP1/PTN/PRKD2/ZC3H12A/THBS1/CD40/KLF4/PPARG/ITGA3/TACSTD2/ANXA3/FGF2/SP1/SOX9/PLCG2/DAB2IP/HIF1A/GRN/CALR/SRPX2/EPHA2/NRP1/ADAM17/ANXA1/PTK2B/SRC/BMPR2/MAP4K4/PTPRR/EGF/GADD45A/STC1/NRP2/BCAR1/MMP9/VEGFC/ANGPT4/EPB41L5/NOS3/VEGFA/STAT5A/RIN2/FUT1/TMSB4X/IRS2/ACVRL1	56
GO:0051250	negative regulation of lymphocyte activation	38/1780	169/18870	3.17438e-07	7.35523e-06	5.41792e-06	IFNL1/IDO1/CEACAM1/IL4I1/CD274/IFNB1/HLA-F/LAG3/LGALS9/TNFAIP3/SOCS1/PDCD1LG2/IRF1/PGLYRP3/ZC3H12A/TNFSF18/MDK/PELI1/HLA-G/IL20RB/PTPN2/LYN/ANXA1/CD86/LGALS9B/PARP3/IL4R/VSIR/CD74/FGR/LRRC32/PRNP/LGALS9C/ARG2/SOCS5/MERTK/HLA-DRB1/LST1	38
GO:0043086	negative regulation of catalytic activity	80/1780	480/18870	3.2528e-07	7.50715e-06	5.52982e-06	IFIT1/IFI6/LAMP3/CEACAM1/PLAUR/SERPING1/PARP9/MASTL/ANGPTL4/TRIB2/DTX3L/RUBCN/IFI16/SERPINB2/IL1B/HDAC9/GPRC5A/TIMP1/SERPINB1/TNF/SERPINB9/ADAR/TRIB3/SERPINB7/THBS1/SERPINB4/SERPINE1/KLF4/SPRY4/SERPINB8/SPINK5/SNX6/TINF2/SERPINB13/TMBIM1/CSTB/PPARG/ERRFI1/SFN/TRIB1/ECM1/PPP1R15A/CPEB2/CSTA/ZFP36/IRAK3/SERPINB5/DAB2IP/CARD16/LYN/ANXA1/SRC/DUSP7/EPHA1/CDKN1A/PARP3/DPEP1/GADD45A/SMCR8/DNAJA1/XIAP/RG…	80
GO:0046632	alpha-beta T cell differentiation	31/1780	124/18870	3.28137e-07	7.54328e-06	5.55644e-06	RSAD2/LGALS9/SOCS1/IRF1/RIPK2/IL2RG/PRDM1/IL6/ZC3H12A/NFKBIZ/TNFSF18/SOCS3/RELB/JUNB/IL18R1/ANXA1/IL23A/PTGER4/CD86/IL4R/CD83/JAK1/BCL3/FOSL2/IL27/SOCS5/IRF4/HLA-DRA/HLA-DRB1/NFKBID/MALT1	31
GO:0031589	cell-substrate adhesion	64/1780	356/18870	3.33411e-07	7.63445e-06	5.6236e-06	GBP1/CX3CL1/HAS2/THSD1/JAK2/UNC13D/LYPD3/APOD/THBS1/SERPINE1/SPRY4/CSF1/HPSE/PDPN/ITGA3/TACSTD2/MDK/ITGA5/COL17A1/CORO1A/VCAM1/PHLDB2/COL8A1/ACTG1/CALR/ITGA10/NID1/ITGA6/FERMT1/ITGB8/NRP1/MMP14/PTK2B/SRC/EPHA1/PLAU/MAP4K4/PIP5K1A/ITGB7/COL16A1/PLEKHA2/MELTF/COL5A3/COL13A1/EPB41L5/EGFLAM/MUC4/CEACAM6/S100A10/VEGFA/TNXB/LAMB1/SLK/RIN2/BVES/SRGAP2/FUT1/WHAMM/MERTK/LPXN/CCL28/ACVRL1/ACER2/RADIL	64
GO:0043281	regulation of cysteine-type endopeptidase activity involved in apoptotic process	37/1780	163/18870	3.51623e-07	8.02002e-06	5.90761e-06	IFI6/LAMP3/PLAUR/TNFSF10/XDH/LGALS9/PMAIP1/JAK2/CASP1/CLEC7A/S100A8/TNF/CASP10/MYC/S100A9/THBS1/KLF4/NOD1/BCL2L13/PPARG/SFN/CASP8/FAS/F3/CARD16/SRC/EIF2AK3/DPEP1/NLRP2/XIAP/MMP9/BBC3/VEGFA/NLRP1/CYCS/ACER2/MALT1	37
GO:0032729	positive regulation of type II interferon production	23/1780	77/18870	3.63857e-07	8.26678e-06	6.08938e-06	ISG15/IFNL1/LGALS9/TLR3/JAK2/CLEC7A/IL1B/HLA-A/TNF/RIPK2/BTN3A1/ARID5A/IL18R1/FZD5/SLC7A5/PDE4B/BTN3A2/IL23A/PDE4D/EBI3/BCL3/IL27/HLA-DPA1	23
GO:0050878	regulation of body fluid levels	65/1780	365/18870	3.84441e-07	8.70058e-06	6.40891e-06	OAS2/CEACAM1/PLAUR/SERPING1/XDH/PLSCR1/HAS2/JAK2/PLAT/EDN1/PROCR/SAA1/HK2/SERPINB2/EXT1/SOCS2/IL6/ADM/THBS1/CD40/SERPINE1/BTC/HPSE/SLC7A11/PDPN/F3/ANO1/MYL12A/ALOX12B/ITPK1/PLCG2/HIF1A/ACTG1/LYN/AQP5/THBD/PDIA3/NPR1/ACTB/SRC/ADRA2B/PLAU/HTR4/F2RL3/SH2B3/PRICKLE1/USF1/HEG1/ALOX12/BLOC1S3/ST3GAL4/ADAMTS18/NOS3/CCND1/VEGFA/STAT5A/VDR/FOSL2/C1GALT1C1/CYP4F11/MERTK/TFPI2/GGCX/KCNN4/DGKQ	65
GO:0070482	response to oxygen levels	62/1780	343/18870	4.17056e-07	9.40228e-06	6.92579e-06	TLR2/BRIP1/PML/PTGS2/ADAM8/IL1A/PMAIP1/CD38/ANGPTL4/LIF/PLAT/EDN1/HK2/SOD2/CFLAR/TNF/MYC/ADM/THBS1/PLEKHN1/DPP4/PPARG/PDPN/FAS/CPEB2/NOS2/VCAM1/HIF1A/EDNRA/SLC7A5/NOX1/PLK3/ADAM17/MMP14/PTK2B/BIRC2/SRC/ITPR2/STC2/PLAU/CDKN1A/HSP90B1/ABAT/LPAR1/STC1/USF1/PTGIS/VEGFC/ANGPT4/NR4A2/ERO1A/BMP2/ATF4/PCK1/VEGFA/VASN/RYR2/FOSL2/ACVRL1/RYR1/ATP6V0A2/ATG7	62
GO:1901222	regulation of non-canonical NF-kappaB signal transduction	29/1780	113/18870	4.30782e-07	9.6649e-06	7.11924e-06	IFI35/TLR2/LGALS9/NMI/EIF2AK2/TLR3/EDN1/IL1B/RTKN2/TNF/RBCK1/NFKBIA/ZC3H12A/NOD2/NOD1/SPHK1/IL18R1/CALR/BIRC2/IL23A/CD86/NLRP2/RIPK1/CYLD/PPM1B/TRIM15/BCL3/TNFSF14/TMSB4X	29
GO:0042832	defense response to protozoan	13/1780	28/18870	4.32016e-07	9.6649e-06	7.11924e-06	GBP4/GBP1/BATF2/GBP2/MYD88/CLEC7A/GBP6/CD40/GBP7/IL4R/BCL3/IRF4/LYST	13
GO:0050678	regulation of epithelial cell proliferation	70/1780	407/18870	5.389e-07	1.20101e-05	8.84671e-06	CEACAM1/STAT1/TGM1/EREG/XDH/OVOL1/NUPR1/HAS2/CRNN/TNFAIP3/EPGN/CFLAR/TNF/MYC/B2M/FGFBP1/PTN/PRKD2/THBS1/NOD2/TINF2/PPARG/SFN/ECM1/TACSTD2/MDK/CDH3/F3/FGF2/SP1/BRCA2/ZFP36/TGFA/NR4A1/SERPINB5/GPBAR1/SOX9/DAB2IP/HIF1A/AREG/GRN/CLDN1/NRP1/ADAM17/RICTOR/HTR2B/IRF6/FA2H/FUT2/EGF/FRS2/FLT1/NRP2/VEGFC/CAV2/SIRT6/SNAI2/CCL2/TP63/NR4A3/CCND1/VEGFA/STAT5A/LAMB1/TIE1/VDR/KRT4/FUT1/IRS2/ACVRL1	70
GO:0032640	tumor necrosis factor production	40/1780	186/18870	5.44355e-07	1.20397e-05	8.86856e-06	OAS1/OAS3/IFIH1/OAS2/TLR2/CX3CL1/LGALS9/IL1A/TLR3/HLA-E/TNFAIP3/JAK2/MYD88/TICAM1/CLEC7A/RIPK2/CD47/IL6/TMEM106A/ZC3H12A/THBS1/NOD2/NOD1/ARID5A/PTAFR/ZFP36/IRAK3/PLCG2/IL33/FZD5/IL23A/VSIR/RIPK1/ARG2/BCL3/IFNGR1/NR1H4/TNFRSF8/FRMD8/ABCC8	40
GO:0032680	regulation of tumor necrosis factor production	40/1780	186/18870	5.44355e-07	1.20397e-05	8.86856e-06	OAS1/OAS3/IFIH1/OAS2/TLR2/CX3CL1/LGALS9/IL1A/TLR3/HLA-E/TNFAIP3/JAK2/MYD88/TICAM1/CLEC7A/RIPK2/CD47/IL6/TMEM106A/ZC3H12A/THBS1/NOD2/NOD1/ARID5A/PTAFR/ZFP36/IRAK3/PLCG2/IL33/FZD5/IL23A/VSIR/RIPK1/ARG2/BCL3/IFNGR1/NR1H4/TNFRSF8/FRMD8/ABCC8	40
GO:0002573	myeloid leukocyte differentiation	47/1780	235/18870	5.51198e-07	1.21451e-05	8.94616e-06	BATF2/CEACAM1/IRF7/TLR2/CSF3/TLR3/SOCS1/LIF/MYD88/IFI16/TNFAIP6/TNF/CASP10/MYC/CSF1/PPARG/TRIB1/CASP8/RELB/IL15/GPR68/IL33/JUNB/PTPN2/LYN/EPHA2/ITGB8/SRC/IL23A/OSTM1/CD74/FSTL3/SBNO2/IL1RL1/TNFRSF11A/RIPK1/MMP9/SNX10/BMP2/GAB3/SLC9B2/VEGFA/STAT5A/FOSL2/IRF4/PDE1B/HLA-DRB1	47
GO:0042092	type 2 immune response	16/1780	42/18870	5.65765e-07	1.24192e-05	9.14807e-06	RSAD2/IFNL1/IDO1/IFNB1/IL6/NOD2/ECM1/IL33/ANXA1/CD86/IL4R/CD74/DENND1B/ARG2/BCL3/SOCS5	16
GO:0006959	humoral immune response	50/1780	258/18870	6.56648e-07	1.43602e-05	1.05778e-05	CXCL11/CXCL10/IFNB1/SERPING1/C1S/CXCL9/C1R/SPRR2A/CXCL13/CXCL8/HLA-E/CFB/IL1B/HLA-A/DEFB1/KRT6A/TNF/PI3/CD55/KLK7/PGLYRP3/IL6/S100A9/NOD2/IL36RN/SPINK5/S100A7/DEFB4A/PSMB10/SPNS2/CFH/CXCL2/CXCL3/PGLYRP4/C4A/IL7/BLNK/PRSS3/EBI3/CXCL5/CD83/CCL2/BCL3/CFI/FCER2/MASP2/S100A12/HLA-DRB1/PDCD1/C2	50
GO:0045123	cellular extravasation	22/1780	74/18870	7.10956e-07	1.54898e-05	1.14099e-05	CX3CL1/ADAM8/SELL/EXT1/TNF/CD47/ICAM1/CHST4/PTAFR/CD177/MDK/VCAM1/PECAM1/PTGER4/RIPK3/ITGB7/ST3GAL4/CCL2/PLVAP/CHST2/CCL28/JAM2	22
GO:0098792	xenophagy	9/1780	14/18870	7.48103e-07	1.62386e-05	1.19615e-05	RNF213/RIPK2/OPTN/NOD2/NOD1/CALCOCO2/LGALS8/TBK1/RNF31	9
GO:0032946	positive regulation of mononuclear cell proliferation	34/1780	148/18870	7.71393e-07	1.66821e-05	1.22882e-05	TNFSF13B/CCL5/CD274/LGALS9/IL1A/HLA-E/JAK2/CD38/MYD88/PDCD1LG2/TICAM1/IL1B/HLA-A/CLCF1/RIPK2/CD55/IL6/CD40/CSF1/IL15/PELI1/CORO1A/VCAM1/NCK1/ANXA1/IL23A/IL7/CDKN1A/CD86/EBI3/CD74/IRS2/CARD11/HLA-DPA1	34
GO:0070231	T cell apoptotic process	19/1780	58/18870	7.75877e-07	1.67171e-05	1.2314e-05	IDO1/CCL5/CD274/LGALS9/ADAM8/BAK1/IL7R/PRKD2/LIPA/FAS/HIF1A/RIPK3/ST3GAL1/RIPK1/PRELID1/ARG2/BCL3/PDCD1/CHEK2	19
GO:0038196	type III interferon-mediated signaling pathway	8/1780	11/18870	7.85217e-07	1.67944e-05	1.23709e-05	IFNL3/IFNL1/IFNL2/IFNL4/IFNGR2/JAK1/IFNLR1/IFNGR1	8
GO:0071358	cellular response to type III interferon	8/1780	11/18870	7.85217e-07	1.67944e-05	1.23709e-05	IFNL3/IFNL1/IFNL2/IFNL4/IFNGR2/JAK1/IFNLR1/IFNGR1	8
GO:0016266	O-glycan processing	16/1780	43/18870	8.22373e-07	1.74175e-05	1.28299e-05	B3GNT6/GALNT5/C1GALT1/GCNT3/B3GNT8/CHST4/B3GNT3/GALNT3/ST3GAL1/GCNT4/B3GNT2/ST3GAL4/GALNT15/B3GNT7/C1GALT1C1/GALNT14	16
GO:0045622	regulation of T-helper cell differentiation	16/1780	43/18870	8.22373e-07	1.74175e-05	1.28299e-05	RIPK2/ZC3H12A/NFKBIZ/TNFSF18/JUNB/ANXA1/IL23A/CD86/IL4R/IL27/SOCS5/IRF4/HLA-DRA/HLA-DRB1/NFKBID/MALT1	16
GO:0001912	positive regulation of leukocyte mediated cytotoxicity	21/1780	69/18870	8.23706e-07	1.74175e-05	1.28299e-05	HLA-F/LAG3/HLA-E/TAP2/HLA-C/HLA-B/HLA-A/RAET1L/B2M/HLA-H/NECTIN2/MICB/NOS2/HLA-G/IL23A/ULBP2/CD1A/PVR/RAET1G/HLA-DRA/HLA-DRB1	21
GO:0042129	regulation of T cell proliferation	39/1780	182/18870	8.2628e-07	1.74175e-05	1.28299e-05	TNFSF13B/IDO1/CCL5/IL4I1/CD274/LGALS9/IL1A/HLA-E/JAK2/PDCD1LG2/IL1B/IRF1/HLA-A/RIPK2/CD55/IL6/TNFSF18/IL15/PELI1/HLA-G/CORO1A/VCAM1/IL20RB/NCK1/ANXA1/IL23A/RIPK3/CD86/LGALS9B/EBI3/VSIR/LRRC32/PRNP/LGALS9C/ARG2/IL27/CARD11/HLA-DPA1/HLA-DRB1	39
GO:0042088	T-helper 1 type immune response	17/1780	48/18870	8.45857e-07	1.7766e-05	1.30866e-05	IL1B/IL18BP/RIPK2/NFKBIZ/ARID5A/RELB/IL33/IL18R1/ANXA1/IL23A/EBI3/IL4R/IL1RL1/BCL3/IL27/SOCS5/HLA-DRB1	17
GO:0032479	regulation of type I interferon production	30/1780	123/18870	8.90565e-07	1.85715e-05	1.36799e-05	ISG15/OAS1/OAS3/IFIH1/OAS2/XAF1/IRF7/STAT1/TLR2/DHX58/TRIM21/NMI/TLR3/MYD88/TICAM1/IRF1/RIPK2/TRIM38/ZC3HAV1/IKBKE/RELB/PLCG2/TBK1/GBP7/XIAP/TANK/CYLD/PPM1B/MORC3/TRIM15	30
GO:0032606	type I interferon production	30/1780	123/18870	8.90565e-07	1.85715e-05	1.36799e-05	ISG15/OAS1/OAS3/IFIH1/OAS2/XAF1/IRF7/STAT1/TLR2/DHX58/TRIM21/NMI/TLR3/MYD88/TICAM1/IRF1/RIPK2/TRIM38/ZC3HAV1/IKBKE/RELB/PLCG2/TBK1/GBP7/XIAP/TANK/CYLD/PPM1B/MORC3/TRIM15	30
GO:0010720	positive regulation of cell development	74/1780	444/18870	8.94326e-07	1.85835e-05	1.36888e-05	IL4I1/TLR2/CX3CL1/LGALS9/ADAM8/SOCS1/IL15RA/LIF/CLEC7A/IL1B/CLCF1/TNF/RIPK2/IL2RG/IL7R/IL6/PTN/TGM2/VNN1/NFKBIZ/CSF1/SEMA7A/TRIB1/HAPLN3/CASP8/MYRF/MDK/IL15/FGF2/RET/HLA-G/GPR68/ID4/HIF1A/PLXNA2/IL33/ETV5/LYN/LRP2/SLC7A5/NRP1/ANXA1/MMP14/ACTB/BMPR2/IL23A/IL7/AMBRA1/CD86/IL4R/S1PR2/VSIR/CD74/CHODL/RIPK1/VEGFC/CD83/SMARCD1/BMP2/PARP6/SMURF1/SLC9B2/PCK1/VEGFA/EGR2/ADCY10/MAP3K13/CRABP2/SOCS5/SKIL/HL…	74
GO:0010595	positive regulation of endothelial cell migration	31/1780	130/18870	9.96644e-07	2.05633e-05	1.51471e-05	PTGS2/EDN1/HDAC9/LGMN/FGFBP1/PRKD2/ZC3H12A/THBS1/CD40/ANXA3/FGF2/SP1/HIF1A/GRN/CALR/SRPX2/NRP1/ADAM17/ANXA1/PTK2B/EGF/NRP2/BCAR1/VEGFC/ANGPT4/NOS3/VEGFA/STAT5A/RIN2/FUT1/TMSB4X	31
GO:0045621	positive regulation of lymphocyte differentiation	31/1780	130/18870	9.96644e-07	2.05633e-05	1.51471e-05	IL4I1/LGALS9/ADAM8/SOCS1/IL15RA/RIPK2/IL2RG/IL7R/VNN1/NFKBIZ/MDK/IL15/HLA-G/ANXA1/MMP14/ACTB/IL23A/IL7/AMBRA1/CD86/IL4R/VSIR/CD74/CD83/SMARCD1/PCK1/SOCS5/HLA-DRA/HLA-DRB1/NFKBID/MALT1	31
GO:0031638	zymogen activation	19/1780	59/18870	1.04381e-06	2.14605e-05	1.5808e-05	PLAUR/C1R/PLAT/IFI16/LGMN/BAK1/RIPK2/THBS1/SERPINE1/CASP8/THBD/MMP14/PLAU/PRSS3/VSIR/MELTF/FURIN/S100A10/KLK1	19
GO:0010466	negative regulation of peptidase activity	32/1780	137/18870	1.09453e-06	2.24244e-05	1.6518e-05	IFI6/LAMP3/PLAUR/SERPING1/IFI16/SERPINB2/TIMP1/SERPINB1/TNF/SERPINB9/SERPINB7/THBS1/SERPINB4/SERPINE1/KLF4/SERPINB8/SPINK5/SERPINB13/CSTB/SFN/ECM1/CSTA/SERPINB5/CARD16/SRC/DPEP1/XIAP/MMP9/CST3/VEGFA/TIMP2/SERPINB10	32
GO:0002285	lymphocyte activation involved in immune response	43/1780	213/18870	1.27109e-06	2.58296e-05	1.90263e-05	IFNL1/CEACAM1/IFNB1/HLA-F/LGALS9/CLCF1/RIPK2/ICAM1/UNC13D/PGLYRP3/IL6/ZC3H12A/NFKBIZ/CD40/TNFSF18/SOCS3/TNFSF13/RELB/MDK/CORO1A/PLCG2/JUNB/IL18R1/NBN/ANXA1/PTK2B/IL23A/PTGER4/CD86/PARP3/ST3GAL1/IL4R/CD74/JAK1/BCL3/PCK1/IL27/SOCS5/IRF4/HLA-DRA/HLA-DRB1/NFKBID/MALT1	43
GO:1902107	positive regulation of leukocyte differentiation	39/1780	185/18870	1.27401e-06	2.58296e-05	1.90263e-05	IL4I1/LGALS9/ADAM8/SOCS1/IL15RA/LIF/TNF/RIPK2/IL2RG/IL7R/VNN1/NFKBIZ/CSF1/TRIB1/CASP8/MDK/IL15/HLA-G/GPR68/ANXA1/MMP14/ACTB/IL23A/IL7/AMBRA1/CD86/IL4R/VSIR/CD74/RIPK1/CD83/SMARCD1/SLC9B2/PCK1/SOCS5/HLA-DRA/HLA-DRB1/NFKBID/MALT1	39
GO:1903708	positive regulation of hemopoiesis	39/1780	185/18870	1.27401e-06	2.58296e-05	1.90263e-05	IL4I1/LGALS9/ADAM8/SOCS1/IL15RA/LIF/TNF/RIPK2/IL2RG/IL7R/VNN1/NFKBIZ/CSF1/TRIB1/CASP8/MDK/IL15/HLA-G/GPR68/ANXA1/MMP14/ACTB/IL23A/IL7/AMBRA1/CD86/IL4R/VSIR/CD74/RIPK1/CD83/SMARCD1/SLC9B2/PCK1/SOCS5/HLA-DRA/HLA-DRB1/NFKBID/MALT1	39
GO:0060761	negative regulation of response to cytokine stimulus	25/1780	94/18870	1.29714e-06	2.62076e-05	1.93047e-05	ISG15/OAS1/OAS3/CCL5/USP18/NLRC5/PARP14/IL1RN/STAT2/ADAR/IL6/IL36RN/KLF4/PPARG/ECM1/SAMHD1/IRAK3/CARD16/PTPN2/XIAP/SH2B3/CYLD/NR1H4/OTUD4/CCDC3	25
GO:0002726	positive regulation of T cell cytokine production	12/1780	26/18870	1.31132e-06	2.63119e-05	1.93816e-05	RSAD2/IL1B/HLA-A/CD55/B2M/IL6/ARID5A/IL18R1/FZD5/DENND1B/MALT1/TRAF2	12
GO:0060333	type II interferon-mediated signaling pathway	12/1780	26/18870	1.31132e-06	2.63119e-05	1.93816e-05	STAT1/NLRC5/PARP9/JAK2/PARP14/IRF1/SP100/PPARG/IFNGR2/PTPN2/JAK1/IFNGR1	12
GO:0050671	positive regulation of lymphocyte proliferation	33/1780	145/18870	1.39422e-06	2.77846e-05	2.04663e-05	TNFSF13B/CCL5/CD274/LGALS9/IL1A/HLA-E/JAK2/CD38/MYD88/PDCD1LG2/TICAM1/IL1B/HLA-A/CLCF1/RIPK2/CD55/IL6/CD40/IL15/PELI1/CORO1A/VCAM1/NCK1/ANXA1/IL23A/IL7/CDKN1A/CD86/EBI3/CD74/IRS2/CARD11/HLA-DPA1	33
GO:0062207	regulation of pattern recognition receptor signaling pathway	33/1780	145/18870	1.39422e-06	2.77846e-05	2.04663e-05	RSAD2/OASL/GBP5/IFI35/DDX60/IRF7/TRIM31/SLC15A3/BIRC3/DHX58/EIF2AK2/TNFAIP3/GBP2/MYD88/IRF1/NOD2/USP15/WDFY1/PELI1/IRAK3/PLCG2/DAB2IP/NEK7/LYN/BIRC2/SRC/ZDHHC5/XIAP/NAGK/TRIM15/OTUD4/IRF4/MEFV	33
GO:0070665	positive regulation of leukocyte proliferation	36/1780	166/18870	1.6021e-06	3.17808e-05	2.341e-05	TNFSF13B/CCL5/BST2/CD274/LGALS9/IL1A/HLA-E/JAK2/CD38/MYD88/PDCD1LG2/TICAM1/IL1B/HLA-A/CLCF1/RIPK2/CD55/IL6/CD40/CSF1/IL15/PELI1/CORO1A/VCAM1/NCK1/LYN/ANXA1/IL23A/IL7/CDKN1A/CD86/EBI3/CD74/IRS2/CARD11/HLA-DPA1	36
GO:0001960	negative regulation of cytokine-mediated signaling pathway	24/1780	89/18870	1.60564e-06	3.17808e-05	2.341e-05	ISG15/OAS1/OAS3/CCL5/USP18/NLRC5/PARP14/IL1RN/STAT2/ADAR/IL6/IL36RN/PPARG/ECM1/SAMHD1/IRAK3/CARD16/PTPN2/XIAP/SH2B3/CYLD/NR1H4/OTUD4/CCDC3	24
GO:0032481	positive regulation of type I interferon production	21/1780	72/18870	1.78816e-06	3.5155e-05	2.58955e-05	ISG15/OAS1/OAS3/IFIH1/OAS2/IRF7/STAT1/TLR2/DHX58/TLR3/MYD88/TICAM1/IRF1/RIPK2/ZC3HAV1/IKBKE/PLCG2/TBK1/XIAP/TANK/TRIM15	21
GO:0046635	positive regulation of alpha-beta T cell activation	21/1780	72/18870	1.78816e-06	3.5155e-05	2.58955e-05	LGALS9/HLA-E/SOCS1/JAK2/HLA-A/RIPK2/CD55/IL2RG/NFKBIZ/ANXA1/IL23A/CD86/EBI3/IL4R/CD83/SOCS5/HLA-DRA/CARD11/HLA-DRB1/NFKBID/MALT1	21
GO:0046209	nitric oxide metabolic process	22/1780	78/18870	1.90715e-06	3.73685e-05	2.75259e-05	TLR2/PTGS2/JAK2/EDN1/TICAM1/CLEC7A/IL1B/SOD2/TNF/GCH1/CD47/TMEM106A/ZC3H12A/KLF4/NOS2/ASS1/PTK2B/CYB5B/PTGIS/ZDHHC21/ARG2/NOS3	22
GO:0034342	response to type III interferon	8/1780	12/18870	2.15959e-06	4.21734e-05	3.10653e-05	IFNL3/IFNL1/IFNL2/IFNL4/IFNGR2/JAK1/IFNLR1/IFNGR1	8
GO:0001776	leukocyte homeostasis	27/1780	109/18870	2.23991e-06	4.3596e-05	3.21132e-05	TNFSF13B/AIM2/LGALS9/PMAIP1/TNFAIP3/BAK1/IL7R/IL6/CSF1/LIPA/SLC7A11/FAS/CORO1A/HIF1A/IL20RB/SPNS2/LYN/ADAM17/ANXA1/PDE4B/RIPK3/GCNT4/CD74/SH2B3/TNFSF14/MERTK/SKIL	27
GO:0045109	intermediate filament organization	21/1780	73/18870	2.28897e-06	4.4256e-05	3.25993e-05	KRT24/KRT6B/KRT23/KRT78/KRT6A/KRT39/KRT17/KRT6C/KRT81/KRT14/KRT16/KRT20/KRT75/KRT7/KRT9/KRT80/KRT38/KRT4/KRT79/KRT27/NEFH	21
GO:0071677	positive regulation of mononuclear cell migration	21/1780	73/18870	2.28897e-06	4.4256e-05	3.25993e-05	CXCL10/CCL5/CXCL13/LGALS9/ADAM8/CCL20/LGMN/TNF/CD47/SERPINE1/TNFSF18/S100A7/CORO1A/CALR/S100A14/ADAM17/PTK2B/OXSR1/CCL4/TNFSF14/JAM2	21
GO:0033674	positive regulation of kinase activity	59/1780	337/18870	2.30523e-06	4.44232e-05	3.27225e-05	CCL5/NCF1/EREG/ADAM8/TLR3/JAK2/EDN1/IL1B/EPGN/DKK1/TNF/TNFRSF10A/THBS1/CD40/NOD2/CSF1/CHI3L1/MST1R/FGF2/ADRB2/RET/CCND3/TAOK3/DAB2IP/EPHA2/NBN/ADAM17/HTR2B/PTK2B/SRC/ADRA2B/IL23A/EPHA1/CDKN1A/AMBRA1/RIPK3/CD86/MARK2/EGF/CD74/FLT1/FGR/TNFRSF11A/ARHGEF5/PRNP/CARD14/CEMIP/CCND1/VEGFA/MAP3K13/TIE1/TCL1A/ROS1/S100A12/MERTK/HLA-DRB1/MALT1/RALB/TRAF2	59
GO:0007584	response to nutrient	34/1780	155/18870	2.35828e-06	4.5296e-05	3.33654e-05	CXCL10/STAT1/BRIP1/PTGS2/IL1A/SLC16A1/SOD2/TRIM25/LIPG/NFKBIZ/ALPL/CD40/NOD2/ACSL1/LIPA/KYNU/PPARG/GATA4/ASS1/VCAM1/STC2/KAT2B/STC1/USF1/GDAP1/SNAI2/NR1H4/VDR/CCL28/SLC6A19/CYP24A1/CYP27B1/SLC27A4/C2	34
GO:2001057	reactive nitrogen species metabolic process	22/1780	79/18870	2.40983e-06	4.59985e-05	3.38828e-05	TLR2/PTGS2/JAK2/EDN1/TICAM1/CLEC7A/IL1B/SOD2/TNF/GCH1/CD47/TMEM106A/ZC3H12A/KLF4/NOS2/ASS1/PTK2B/CYB5B/PTGIS/ZDHHC21/ARG2/NOS3	22
GO:0050679	positive regulation of epithelial cell proliferation	43/1780	218/18870	2.41061e-06	4.59985e-05	3.38828e-05	TGM1/HAS2/CRNN/TNFAIP3/EPGN/CFLAR/TNF/MYC/FGFBP1/PTN/PRKD2/NOD2/ECM1/MDK/CDH3/F3/FGF2/SP1/TGFA/NR4A1/GPBAR1/SOX9/HIF1A/AREG/GRN/CLDN1/NRP1/ADAM17/RICTOR/HTR2B/EGF/NRP2/VEGFC/CAV2/SIRT6/TP63/NR4A3/CCND1/VEGFA/STAT5A/LAMB1/IRS2/ACVRL1	43
GO:0015833	peptide transport	49/1780	262/18870	2.46168e-06	4.68201e-05	3.44881e-05	CCL5/TAP1/SLC15A3/RIMS2/JAK2/CD38/EXOC3L1/SLC16A1/IL1RN/TAP2/EDN1/IL1B/S100A8/FFAR2/TNF/IL6/RAB8B/VSNL1/NADK/SLC7A11/LRRC8A/ANO1/NOS2/GPR68/HIF1A/CA2/ANXA1/PCK2/SLC15A1/CD74/ABAT/KLF7/SLC8B1/ACSL4/PIM3/STX4/DOC2B/SIRT6/PAX8/KCNB1/SLC9B2/GCG/MIDN/NR1H4/IRS2/CLEC4M/HLA-DRB1/ABCC8/MCU	49
GO:0045582	positive regulation of T cell differentiation	28/1780	116/18870	2.53789e-06	4.81127e-05	3.54402e-05	IL4I1/LGALS9/ADAM8/SOCS1/RIPK2/IL2RG/IL7R/VNN1/NFKBIZ/MDK/HLA-G/ANXA1/ACTB/IL23A/IL7/AMBRA1/CD86/IL4R/VSIR/CD74/CD83/SMARCD1/PCK1/SOCS5/HLA-DRA/HLA-DRB1/NFKBID/MALT1	28
GO:0071900	regulation of protein serine/threonine kinase activity	52/1780	285/18870	2.62877e-06	4.96745e-05	3.65906e-05	HERC5/ADAM8/TRIB2/EDN1/IL1B/EPGN/DKK1/TNF/CCNA1/TRIB3/THBS1/CD40/NOD2/SPRY4/PPEF2/PPARG/MST1R/TRIB1/FGF2/ADRB2/SERTAD1/IRAK3/CCND3/TAOK3/DAB2IP/LYN/ADAM17/HTR2B/ACTB/SRC/DUSP7/CDKN1A/EGF/GADD45A/FLT1/DNAJA1/RGS2/HEG1/TNFRSF11A/ARHGEF5/CEMIP/BMP2/LATS2/CCND1/VEGFA/MAP3K13/CBLC/TCL1A/CCNE2/S100A12/RALB/TRAF2	52
GO:0050851	antigen receptor-mediated signaling pathway	41/1780	205/18870	2.84946e-06	5.3671e-05	3.95345e-05	GBP1/CEACAM1/THEMIS2/CD38/FYB1/HLA-A/RIPK2/BTN3A3/RBCK1/NFKBIA/NECTIN2/BTN3A1/PRKD2/ZC3H12A/NFKBIZ/LIPA/PLCG2/BTN2A1/PTPN2/LYN/PDE4B/BTN3A2/PDE4D/BLNK/GCSAM/BCAR1/BMX/PRNP/DENND1B/MOG/CD22/FOSL2/LPXN/UBASH3A/RNF31/CARD11/HLA-DRB1/NFKBID/MALT1/KCNN4/LAT2	41
GO:0046637	regulation of alpha-beta T cell differentiation	21/1780	74/18870	2.91422e-06	5.47143e-05	4.0303e-05	LGALS9/SOCS1/RIPK2/IL2RG/PRDM1/ZC3H12A/NFKBIZ/TNFSF18/JUNB/ANXA1/IL23A/CD86/IL4R/CD83/IL27/SOCS5/IRF4/HLA-DRA/HLA-DRB1/NFKBID/MALT1	21
GO:0010810	regulation of cell-substrate adhesion	43/1780	220/18870	3.08947e-06	5.78187e-05	4.25897e-05	GBP1/CX3CL1/HAS2/JAK2/UNC13D/APOD/THBS1/SERPINE1/SPRY4/CSF1/PDPN/ITGA3/TACSTD2/MDK/ITGA5/PHLDB2/COL8A1/ACTG1/CALR/NID1/ITGA6/FERMT1/NRP1/MMP14/PTK2B/SRC/EPHA1/PLAU/MAP4K4/COL16A1/PLEKHA2/MELTF/EPB41L5/EGFLAM/CEACAM6/S100A10/VEGFA/SLK/RIN2/FUT1/CCL28/ACVRL1/ACER2	43
GO:0032757	positive regulation of interleukin-8 production	19/1780	63/18870	3.17065e-06	5.89599e-05	4.34303e-05	TLR2/LGALS9/TLR3/MYD88/CLEC7A/IL1B/FFAR2/TNF/IL6/PRKD2/SERPINE1/NOD2/NOD1/CHI3L1/F3/DDIT3/NOS2/CD74/RIPK1	19
GO:0140895	cell surface toll-like receptor signaling pathway	19/1780	63/18870	3.17065e-06	5.89599e-05	4.34303e-05	OAS1/IFI35/TLR2/NMI/TNFAIP3/MYD88/TNIP3/IRAK2/RIPK2/NFKBIA/PIK3AP1/NOD2/WDFY1/PELI1/DAB2IP/LYN/S100A14/IRAK4/TRIL	19
GO:0046633	alpha-beta T cell proliferation	16/1780	47/18870	3.23613e-06	5.99866e-05	4.41866e-05	CD274/LGALS9/HLA-E/JAK2/IRF1/HLA-A/RIPK2/CD55/IL15/IL23A/LGALS9B/EBI3/VSIR/LGALS9C/ARG2/CARD11	16
GO:0045446	endothelial cell differentiation	29/1780	124/18870	3.34421e-06	6.17938e-05	4.55178e-05	CEACAM1/XDH/MYD88/IL1B/TNF/S1PR3/ICAM1/CLIC4/HPSE/LIPA/PDPN/EDNRA/CLDN1/NRP1/BMPR2/PECAM1/PDE4D/MSN/S1PR2/STC1/HEG1/FSTL1/RAPGEF3/ZDHHC21/RAP2C/VEGFA/TIE1/ACVRL1/NOTCH4	29
GO:0050852	T cell receptor signaling pathway	32/1780	144/18870	3.45034e-06	6.33837e-05	4.6689e-05	GBP1/CEACAM1/THEMIS2/FYB1/HLA-A/RIPK2/BTN3A3/RBCK1/NECTIN2/BTN3A1/PRKD2/ZC3H12A/NFKBIZ/LIPA/PLCG2/BTN2A1/PTPN2/PDE4B/BTN3A2/PDE4D/BCAR1/PRNP/DENND1B/MOG/FOSL2/UBASH3A/RNF31/CARD11/HLA-DRB1/NFKBID/MALT1/KCNN4	32
GO:1903901	negative regulation of viral life cycle	12/1780	28/18870	3.45197e-06	6.33837e-05	4.6689e-05	IFITM1/BST2/TRIM31/IFITM3/TRIM5/IFITM2/LY6E/TRIM25/CH25H/TRIM26/TRIM15/CIITA	12
GO:1901224	positive regulation of non-canonical NF-kappaB signal transduction	20/1780	69/18870	3.48563e-06	6.38012e-05	4.69965e-05	IFI35/TLR2/LGALS9/NMI/EIF2AK2/TLR3/EDN1/IL1B/RTKN2/TNF/RBCK1/NOD2/NOD1/SPHK1/IL18R1/CALR/IL23A/CD86/RIPK1/TNFSF14	20
GO:0002064	epithelial cell development	42/1780	214/18870	3.59054e-06	6.55162e-05	4.82597e-05	IL1A/MYD88/IL1B/TNF/S1PR3/PRDM1/ICAM1/C1GALT1/CLIC4/FNDC3A/HPSE/SFN/ST14/ADAMTSL4/RARG/SOX9/HIF1A/FZD5/EDNRA/EPHA2/CLDN1/TMEM79/SRC/PECAM1/SPDEF/PDE4D/CDKN1A/MSN/S1PR2/FRS2/STC1/HEG1/RAPGEF3/EPB41L5/ATF4/ZDHHC21/RAP2C/TP63/FRMD6/VEGFA/FOSL2/ROS1	42
GO:2000106	regulation of leukocyte apoptotic process	24/1780	93/18870	3.74268e-06	6.80794e-05	5.01478e-05	IDO1/CCL5/IRF7/HSH2D/CD274/LGALS9/ADAM8/IL7R/PRKD2/NOD2/SLC7A11/HIF1A/LYN/ADAM17/ANXA1/RIPK3/ST3GAL1/CD74/PRELID1/ARG2/BCL3/IRS2/MERTK/PDCD1	24
GO:0051235	maintenance of location	60/1780	350/18870	3.80891e-06	6.90689e-05	5.08767e-05	CXCL11/CXCL10/CXCL9/RNF213/PML/CX3CL1/STARD4/HK2/IL1B/S100A8/FFAR2/SP100/TNF/IKBKE/NFKBIA/IL6/ZC3H12A/S100A9/RANGAP1/TTC39B/LIPA/PPARG/FGF2/DDIT3/TMSB10/EHD1/HSPA5/CORO1A/NRIP1/PLCG2/PTPN2/CALR/LYN/HTR2B/PTK2B/ITPR2/PDE4D/NFKBIE/HSP90B1/F2RL3/SRGN/SLC8B1/BARD1/XCR1/DAND5/MDFI/ERO1A/CEMIP/MORC3/GSTO1/RYR3/RYR2/SLC25A23/CACNA1C/JPH4/ENPP1/TMSB4X/NPC1/SOAT2/RYR1	60
GO:0060907	positive regulation of macrophage cytokine production	11/1780	24/18870	3.98708e-06	7.2076e-05	5.30918e-05	TLR3/MYD88/TICAM1/RIPK2/NOD2/NOD1/SEMA7A/PANX1/HLA-G/PLCG2/CD74	11
GO:0071622	regulation of granulocyte chemotaxis	17/1780	53/18870	4.0748e-06	7.32284e-05	5.39406e-05	CCL5/C3AR1/CXCL8/EDN1/TNFAIP6/THBS1/NOD2/TNFSF18/DPP4/CSF1/MDK/S100A7/S100A14/IL23A/CD74/DAPK2/MCU	17
GO:0001885	endothelial cell development	19/1780	64/18870	4.11353e-06	7.32284e-05	5.39406e-05	MYD88/IL1B/TNF/S1PR3/ICAM1/CLIC4/HPSE/EDNRA/CLDN1/PECAM1/PDE4D/MSN/S1PR2/STC1/HEG1/RAPGEF3/ZDHHC21/RAP2C/VEGFA	19
GO:0032615	interleukin-12 production	19/1780	64/18870	4.11353e-06	7.32284e-05	5.39406e-05	IDO1/TLR2/LGALS9/TLR3/HLA-B/CLEC7A/IRF1/RIPK2/CD47/THBS1/CD40/NOD2/MDK/HLA-G/IRAK3/PLCG2/IL23A/MAPK11/MEFV	19
GO:0032655	regulation of interleukin-12 production	19/1780	64/18870	4.11353e-06	7.32284e-05	5.39406e-05	IDO1/TLR2/LGALS9/TLR3/HLA-B/CLEC7A/IRF1/RIPK2/CD47/THBS1/CD40/NOD2/MDK/HLA-G/IRAK3/PLCG2/IL23A/MAPK11/MEFV	19
GO:0048247	lymphocyte chemotaxis	19/1780	64/18870	4.11353e-06	7.32284e-05	5.39406e-05	CXCL11/CXCL10/CCL5/CXCL13/CX3CL1/ADAM8/CCL20/CCL22/SAA1/CH25H/CXCL16/S100A7/ADAM17/PTK2B/OXSR1/CCL4/SLC8B1/CCL2/TNFSF14	19
GO:1903038	negative regulation of leukocyte cell-cell adhesion	33/1780	152/18870	4.18158e-06	7.42135e-05	5.46663e-05	IFNL1/IDO1/CEACAM1/IL4I1/CD274/IFNB1/LAG3/LGALS9/SOCS1/PDCD1LG2/IRF1/ZC3H12A/TNFSF18/KLF4/MDK/PELI1/HLA-G/ASS1/IL20RB/PTPN2/ANXA1/CD86/LGALS9B/IL4R/VSIR/CD74/LRRC32/PRNP/LGALS9C/ARG2/SOCS5/CCL28/HLA-DRB1	33
GO:0070371	ERK1 and ERK2 cascade	58/1780	336/18870	4.40847e-06	7.80032e-05	5.74577e-05	CCL5/GBP1/CEACAM1/CX3CL1/LGALS9/IL1A/CCL20/CCL22/LIF/ACE2/EDN1/IL1B/CFLAR/TNF/RIPK2/MYC/ICAM1/DUSP5/PRKD2/HESX1/NOD2/NOD1/CHI3L1/ATF3/SEMA7A/TNIP1/DUSP6/S100A7/FGF2/GATA4/GPBAR1/SOX9/DAB2IP/SHC1/PTPN2/LYN/EPHA2/NRP1/HTR2B/PTK2B/SRC/DUSP7/PTGER4/CCL4/PTPRR/EGF/CD74/FRS2/ZFP36L2/CAVIN3/TNFRSF11A/BMP2/CCL2/GCG/OR2AT4/ROS1/HLA-DRB1/SEMA6A	58
GO:0002752	cell surface pattern recognition receptor signaling pathway	20/1780	70/18870	4.45073e-06	7.85129e-05	5.78332e-05	OAS1/IFI35/TLR2/NMI/TNFAIP3/MYD88/TNIP3/IRAK2/FFAR2/RIPK2/NFKBIA/PIK3AP1/NOD2/WDFY1/PELI1/DAB2IP/LYN/S100A14/IRAK4/TRIL	20
GO:0002369	T cell cytokine production	14/1780	38/18870	4.58826e-06	8.0453e-05	5.92623e-05	RSAD2/IFNB1/HLA-F/IL1B/HLA-A/CD55/B2M/IL6/ARID5A/IL18R1/FZD5/DENND1B/MALT1/TRAF2	14
GO:0002724	regulation of T cell cytokine production	14/1780	38/18870	4.58826e-06	8.0453e-05	5.92623e-05	RSAD2/IFNB1/HLA-F/IL1B/HLA-A/CD55/B2M/IL6/ARID5A/IL18R1/FZD5/DENND1B/MALT1/TRAF2	14
GO:0001666	response to hypoxia	53/1780	298/18870	4.62192e-06	8.08005e-05	5.95183e-05	TLR2/BRIP1/PML/PTGS2/ADAM8/IL1A/PMAIP1/CD38/ANGPTL4/LIF/PLAT/EDN1/HK2/SOD2/CFLAR/TNF/MYC/ADM/THBS1/PLEKHN1/DPP4/PPARG/CPEB2/NOS2/VCAM1/HIF1A/EDNRA/PLK3/ADAM17/MMP14/PTK2B/BIRC2/SRC/ITPR2/STC2/PLAU/HSP90B1/ABAT/STC1/USF1/PTGIS/VEGFC/ANGPT4/NR4A2/ERO1A/BMP2/PCK1/VEGFA/VASN/RYR2/FOSL2/ACVRL1/RYR1	53
GO:0033627	cell adhesion mediated by integrin	23/1780	88/18870	4.69675e-06	8.18637e-05	6.03014e-05	CCL5/CXCL13/LIF/EXT1/ICAM1/SERPINE1/DPP4/ITGA3/ITGA5/RET/ITGA10/LYN/EPHA2/ITGA6/FERMT1/ITGB8/ADAM17/PLAU/ITGB7/COL16A1/SNAI2/LPXN/ACER2	23
GO:0060135	maternal process involved in female pregnancy	18/1780	59/18870	4.77466e-06	8.2974e-05	6.11193e-05	PTGS2/APOL2/LGALS9/LIF/ACE2/PRDM1/PTN/ITGA3/GJB2/JUNB/BMPR2/ADCY7/STC2/STC1/RGS2/VDR/DEDD/CYP27B1	18
GO:0007596	blood coagulation	43/1780	224/18870	5.00902e-06	8.6556e-05	6.37578e-05	CEACAM1/PLAUR/SERPING1/PLSCR1/JAK2/PLAT/EDN1/PROCR/SAA1/SERPINB2/IL6/THBS1/CD40/SERPINE1/HPSE/SLC7A11/PDPN/F3/MYL12A/ITPK1/PLCG2/ACTG1/LYN/THBD/PDIA3/ACTB/SRC/ADRA2B/PLAU/F2RL3/SH2B3/USF1/ALOX12/BLOC1S3/ST3GAL4/ADAMTS18/NOS3/C1GALT1C1/CYP4F11/MERTK/TFPI2/GGCX/DGKQ	43
GO:0050868	negative regulation of T cell activation	30/1780	133/18870	5.01043e-06	8.6556e-05	6.37578e-05	IFNL1/IDO1/CEACAM1/IL4I1/CD274/IFNB1/LAG3/LGALS9/SOCS1/PDCD1LG2/IRF1/ZC3H12A/TNFSF18/MDK/PELI1/HLA-G/IL20RB/PTPN2/ANXA1/CD86/LGALS9B/IL4R/VSIR/CD74/LRRC32/PRNP/LGALS9C/ARG2/SOCS5/HLA-DRB1	30
GO:0070486	leukocyte aggregation	8/1780	13/18870	5.14814e-06	8.86726e-05	6.53169e-05	HAS2/IL1B/S100A8/S100A9/MSN/NR4A3/STK10/JAM2	8
GO:0007160	cell-matrix adhesion	45/1780	239/18870	5.1954e-06	8.92234e-05	6.57226e-05	CX3CL1/THSD1/LYPD3/APOD/THBS1/SERPINE1/CSF1/HPSE/ITGA3/ITGA5/COL17A1/VCAM1/PHLDB2/ACTG1/ITGA10/NID1/ITGA6/FERMT1/ITGB8/NRP1/MMP14/PTK2B/SRC/EPHA1/PLAU/MAP4K4/PIP5K1A/ITGB7/COL16A1/PLEKHA2/COL5A3/COL13A1/EPB41L5/MUC4/CEACAM6/S100A10/VEGFA/TNXB/SLK/RIN2/FUT1/WHAMM/CCL28/ACVRL1/ACER2	45
GO:0032613	interleukin-10 production	19/1780	65/18870	5.30253e-06	9.05307e-05	6.66856e-05	ISG15/IDO1/CD274/TLR2/LGALS9/TRIB2/PDCD1LG2/CLEC7A/CD47/IL6/NOD2/PLCG2/IL20RB/IL23A/VSIR/CD83/BCL3/IRF4/HLA-DRB1	19
GO:0032653	regulation of interleukin-10 production	19/1780	65/18870	5.30253e-06	9.05307e-05	6.66856e-05	ISG15/IDO1/CD274/TLR2/LGALS9/TRIB2/PDCD1LG2/CLEC7A/CD47/IL6/NOD2/PLCG2/IL20RB/IL23A/VSIR/CD83/BCL3/IRF4/HLA-DRB1	19
GO:0032755	positive regulation of interleukin-6 production	25/1780	101/18870	5.32912e-06	9.07193e-05	6.68245e-05	IFIH1/TLR2/EREG/LGALS9/IL1A/TLR3/MYD88/TICAM1/CLEC7A/IL1B/TNF/RIPK2/IL6/TMEM106A/NOD2/NOD1/ARID5A/PTAFR/AKIRIN2/NOS2/PLCG2/IL33/IL36A/CD74/IL1RAP	25
GO:1903036	positive regulation of response to wounding	21/1780	77/18870	5.83165e-06	9.89854e-05	7.29134e-05	DUOX2/HBEGF/PLAT/CLEC7A/PTN/THBS1/SERPINE1/HPSE/MDK/F3/CLDN4/ACTG1/GRN/OCLN/THBD/FERMT1/CLDN1/ANXA1/PLAU/USF1/ST3GAL4	21
GO:0019884	antigen processing and presentation of exogenous antigen	16/1780	49/18870	6.00673e-06	0.000101076	7.44532e-05	HLA-F/HLA-E/TAP2/HLA-A/LGMN/B2M/CTSS/CTSE/IFI30/LNPEP/CD74/PSME1/CD1A/HLA-DRA/HLA-DPA1/HLA-DRB1	16
GO:0061028	establishment of endothelial barrier	16/1780	49/18870	6.00673e-06	0.000101076	7.44532e-05	MYD88/IL1B/TNF/S1PR3/ICAM1/HPSE/EDNRA/CLDN1/PECAM1/PDE4D/MSN/S1PR2/RAPGEF3/ZDHHC21/RAP2C/VEGFA	16
GO:0070266	necroptotic process	16/1780	49/18870	6.00673e-06	0.000101076	7.44532e-05	ZBP1/MLKL/BIRC3/TLR3/CFLAR/TNF/RBCK1/CASP8/FAS/PELI1/ITPK1/BIRC2/RIPK3/RIPK1/CYLD/RNF31	16
GO:0006022	aminoglycan metabolic process	28/1780	121/18870	6.09508e-06	0.000102268	7.53312e-05	HAS2/IL1B/TNFAIP6/EXT1/GALNT5/PGLYRP3/HS3ST1/HAS3/CHI3L1/HPSE/B3GNT8/FGF2/B3GNT3/EDNRA/CHSY1/PGLYRP4/ST3GAL1/EGF/ITIH6/B3GNT2/CEMIP/ST3GAL4/CHST15/HYAL4/CHST2/B3GNT7/ITIH3/HAS1	28
GO:0042113	B cell activation	50/1780	278/18870	6.16781e-06	0.000103192	7.60117e-05	TNFSF13B/THEMIS2/IL4I1/BST2/IFNB1/TNFAIP3/CD38/TICAM1/HDAC9/CLCF1/BAK1/IL2RG/IL7R/KLF6/IL6/NFKBIZ/CD40/NOD2/AKIRIN2/TNFSF13/LRRC8A/CASP8/PELI1/VCAM1/PLCG2/PTPN2/DCLRE1C/LYN/NBN/ADAM17/MMP14/PTK2B/IL7/BLNK/CDKN1A/CD86/PARP3/ST3GAL1/CTPS1/CD74/ZFP36L2/SH3KBP1/DNAJB9/BCL3/CD22/FOSL2/IRS2/CARD11/MALT1/LAT2	50
GO:0070228	regulation of lymphocyte apoptotic process	18/1780	60/18870	6.22383e-06	0.000103535	7.6265e-05	IDO1/CCL5/HSH2D/CD274/LGALS9/ADAM8/IL7R/PRKD2/HIF1A/LYN/RIPK3/ST3GAL1/CD74/PRELID1/ARG2/BCL3/IRS2/PDCD1	18
GO:0097300	programmed necrotic cell death	18/1780	60/18870	6.22383e-06	0.000103535	7.6265e-05	ZBP1/MLKL/BIRC3/NUPR1/TLR3/CFLAR/TNF/RBCK1/CASP8/FAS/PELI1/ITPK1/BIRC2/RIPK3/RIPK1/CYLD/RNF31/TRAF2	18
GO:0046640	regulation of alpha-beta T cell proliferation	15/1780	44/18870	6.41788e-06	0.000106159	7.81973e-05	CD274/LGALS9/HLA-E/JAK2/IRF1/HLA-A/RIPK2/CD55/IL23A/LGALS9B/EBI3/VSIR/LGALS9C/ARG2/CARD11	15
GO:0060338	regulation of type I interferon-mediated signaling pathway	15/1780	44/18870	6.41788e-06	0.000106159	7.81973e-05	ZBP1/ISG15/OAS1/OAS3/USP18/IRF7/NLRC5/STAT2/IKBKE/ADAR/SAMHD1/PTPN2/TBK1/USP29/TRIM6	15
GO:0072593	reactive oxygen species metabolic process	44/1780	234/18870	6.81952e-06	0.000112484	8.28563e-05	DUOXA2/IFI6/DUOX2/NCF1/XDH/NCF1C/PMAIP1/ACE2/EDN1/HK2/CLEC7A/SOD2/CFLAR/TNF/GCH1/NCF1B/ABCD1/ZC3H12A/THBS1/LIPA/CD177/DUOXA1/NOS2/PLCG2/HIF1A/IL19/NOX1/PTK2B/BIRC2/CDKN1A/RIPK3/GADD45A/TFAP2A/RIPK1/NCF2/SESN2/ALOX12/IER3/ARG2/EIF6/NOS3/ADCY10/STK17A/NCF4	44
GO:0031649	heat generation	9/1780	17/18870	6.98086e-06	0.00011482	8.45776e-05	PTGS2/IL1A/IL1B/TNF/PTGES/ADRB2/ABAT/TNFRSF11A/ARRDC3	9
GO:0010721	negative regulation of cell development	51/1780	287/18870	7.11412e-06	0.000116684	8.595e-05	IFNL1/CEACAM1/IFNB1/SEMA3D/LAG3/IL1A/TLR3/SOCS1/IL1B/IRF1/TNFAIP6/LDLR/TNF/S1PR3/MYC/B2M/PGLYRP3/IL6/PTN/ZC3H12A/TNFSF18/SEMA7A/TRIB1/MDK/MAP2/HLA-G/GPR68/ID4/SEMA3A/PTPN2/LYN/SEMA3B/NRP1/ANXA1/DNAJB11/SPART/IL4R/CD74/FSTL3/DIP2B/DCC/SNAI2/PRTG/VEGFA/SOCS5/TNR/SEMA4B/IFRD1/TBX6/ABCC8/SEMA6A	51
GO:0034142	toll-like receptor 4 signaling pathway	17/1780	55/18870	7.16982e-06	0.000117268	8.63803e-05	OAS1/IFI35/NMI/TNFAIP3/MYD88/TNIP3/IRAK2/RIPK2/NFKBIA/PIK3AP1/WDFY1/PELI1/DAB2IP/LYN/S100A14/IRAK4/TRIL	17
GO:0009612	response to mechanical stimulus	41/1780	213/18870	7.68143e-06	0.000125284	9.22855e-05	CXCL10/STAT1/PTGS2/TLR3/FOSL1/CASP1/EDN1/MYD88/IL1B/IRF1/SCEL/TNF/BAK1/NFKBIA/TNFRSF10A/PTN/THBS1/CD40/CHI3L1/TXNIP/CASP8/FAS/MDK/FGF2/GATA4/SOX9/IL33/MMP14/PTK2B/SRC/PTGER4/GADD45A/TNFRSF11A/SLC1A3/PPL/TNFSF14/PKD1L1/CASP5/RYR2/PHF24/TNFRSF8	41
GO:0044703	multi-organism reproductive process	40/1780	206/18870	7.93703e-06	0.000129093	9.50908e-05	IDO1/PTGS2/APOL2/LGALS9/FOSL1/CD38/LIF/ACE2/EDN1/IL1B/TIMP1/STS/MAFF/PRDM1/PTN/ADM/PTAFR/ITGA3/GJB2/ITGA5/CLDN4/JUNB/CALR/THBD/ADRA2B/BMPR2/ADCY7/STC2/COL16A1/LNPEP/STC1/RGS2/MMP9/ACSL4/VEGFA/VDR/DEDD/CYP27B1/PSG7/ABCC8	40
GO:1901653	cellular response to peptide	62/1780	374/18870	8.01282e-06	0.000129963	9.57321e-05	CEACAM1/STAT1/BRIP1/SOCS1/JAK2/EDN1/IL1B/HDAC9/CFLAR/LGMN/TNF/RIPK2/SOCS2/ICAM1/GPT2/TRIB3/NOD2/SOCS3/RANGAP1/NOD1/SNX6/PPARG/GJB2/CPEB2/SP1/ADRB2/ANO1/NR4A1/ASS1/VCAM1/SHC1/CASP4/EDNRA/NCK1/PTPN2/GDF15/LYN/CA2/PCK2/SRC/PTPRE/SRD5A1/CHMP5/KAT2B/USF1/BCAR1/NR4A2/CAV2/PRNP/JAK1/RAB31/GCG/PCK1/NR4A3/STAT5A/NR1H4/NCL/ENPP1/IRS2/NCOA2/SLC27A4/KLF11	62
GO:0003158	endothelium development	31/1780	143/18870	8.34237e-06	0.000134934	9.93933e-05	CXCL10/CEACAM1/XDH/MYD88/IL1B/TNF/S1PR3/ICAM1/PRKD2/CLIC4/HPSE/LIPA/PDPN/EDNRA/CLDN1/NRP1/BMPR2/PECAM1/PDE4D/MSN/S1PR2/STC1/HEG1/FSTL1/RAPGEF3/ZDHHC21/RAP2C/VEGFA/TIE1/ACVRL1/NOTCH4	31
GO:0002220	innate immune response activating cell surface receptor signaling pathway	23/1780	91/18870	8.62709e-06	0.00013877	0.000102219	OAS1/IFI35/TLR2/NMI/TNFAIP3/MYD88/TNIP3/CLEC7A/IRAK2/FFAR2/RIPK2/NFKBIA/PIK3AP1/NOD2/WDFY1/PELI1/PLCG2/DAB2IP/LYN/S100A14/SRC/IRAK4/TRIL	23
GO:0070098	chemokine-mediated signaling pathway	23/1780	91/18870	8.62709e-06	0.00013877	0.000102219	CXCL11/CXCL10/CCL5/CXCL9/CXCL13/CX3CL1/CXCL8/CCL20/CCL22/EDN1/ACKR4/HIF1A/CCRL2/LYN/CXCL2/CXCL3/PTK2B/OXSR1/CCL4/SH2B3/XCR1/CXCL5/CCL2	23
GO:0050817	coagulation	43/1780	229/18870	8.95129e-06	0.000143443	0.000105661	CEACAM1/PLAUR/SERPING1/PLSCR1/JAK2/PLAT/EDN1/PROCR/SAA1/SERPINB2/IL6/THBS1/CD40/SERPINE1/HPSE/SLC7A11/PDPN/F3/MYL12A/ITPK1/PLCG2/ACTG1/LYN/THBD/PDIA3/ACTB/SRC/ADRA2B/PLAU/F2RL3/SH2B3/USF1/ALOX12/BLOC1S3/ST3GAL4/ADAMTS18/NOS3/C1GALT1C1/CYP4F11/MERTK/TFPI2/GGCX/DGKQ	43
GO:0072678	T cell migration	20/1780	73/18870	8.96672e-06	0.000143443	0.000105661	CXCL11/CXCL10/CCL5/CXCL13/ADAM8/CCL20/ICAM1/APOD/CXCL16/ECM1/S100A7/CORO1A/SPNS2/ADAM17/OXSR1/RIPK3/MSN/ITGB7/CCL2/TNFSF14	20
GO:0002478	antigen processing and presentation of exogenous peptide antigen	14/1780	40/18870	9.18966e-06	0.000146208	0.000107698	HLA-F/HLA-E/TAP2/HLA-A/LGMN/B2M/CTSS/CTSE/IFI30/LNPEP/CD74/HLA-DRA/HLA-DPA1/HLA-DRB1	14
GO:0070232	regulation of T cell apoptotic process	14/1780	40/18870	9.18966e-06	0.000146208	0.000107698	IDO1/CCL5/CD274/LGALS9/ADAM8/IL7R/PRKD2/HIF1A/RIPK3/ST3GAL1/PRELID1/ARG2/BCL3/PDCD1	14
GO:0007565	female pregnancy	37/1780	186/18870	9.69954e-06	0.000153901	0.000113365	IDO1/PTGS2/APOL2/LGALS9/FOSL1/CD38/LIF/ACE2/IL1B/TIMP1/STS/PRDM1/PTN/ADM/ITGA3/GJB2/ITGA5/CLDN4/JUNB/CALR/THBD/ADRA2B/BMPR2/ADCY7/STC2/COL16A1/LNPEP/STC1/RGS2/MMP9/ACSL4/VEGFA/VDR/DEDD/CYP27B1/PSG7/ABCC8	37
GO:0007229	integrin-mediated signaling pathway	26/1780	111/18870	1.0245e-05	0.000162115	0.000119415	ISG15/CEACAM1/FYB1/TIMP1/CD47/PTN/PHACTR4/ADAMTS1/SEMA7A/CD177/ITGA3/ITGA5/ITGA10/NID1/ITGA6/FERMT1/ITGB8/NRP1/PTK2B/SRC/LAMA1/ITGB7/COL16A1/FGR/BCAR1/LAMB1	26
GO:1901623	regulation of lymphocyte chemotaxis	11/1780	26/18870	1.03273e-05	0.000162976	0.00012005	CXCL10/CCL5/CXCL13/S100A7/ADAM17/PTK2B/OXSR1/CCL4/SLC8B1/CCL2/TNFSF14	11
GO:0090303	positive regulation of wound healing	18/1780	62/18870	1.03593e-05	0.00016304	0.000120096	DUOX2/HBEGF/PLAT/CLEC7A/THBS1/SERPINE1/HPSE/F3/CLDN4/ACTG1/OCLN/THBD/FERMT1/CLDN1/ANXA1/PLAU/USF1/ST3GAL4	18
GO:0009410	response to xenobiotic stimulus	69/1780	434/18870	1.09087e-05	0.000171225	0.000126126	AIM2/STAT1/PTGS2/TLR3/FOSL1/CD38/EDN1/IL1B/SOD2/TNF/BAK1/MYC/RNF149/NFKBIZ/SLC28A3/THBS1/CYP2C18/ACSL1/LIPA/TXNIP/ITGA3/DUSP6/CYP3A5/CDH3/RET/NOS2/GATA4/ASS1/SMTNL1/ABCC3/CALR/LYN/ADAM17/HTR2B/PTK2B/PDE4B/OXSR1/SRC/SRD5A1/CDKN1A/SMOX/DPEP1/CSAG3/CTPS1/ABAT/CD69/PRICKLE1/CYB5B/TOP1/NCEH1/VEGFC/CYP2J2/PRNP/CBR3/BLOC1S3/ADCYAP1R1/SLC1A3/RECQL5/CCND1/NNMT/GSTO1/SLC22A7/ATP4A/FOSL2/S100A12/NPC1/ACER2/…	69
GO:0071496	cellular response to external stimulus	58/1780	346/18870	1.1047e-05	0.000172793	0.000127281	BRIP1/PTGS2/EIF2AK2/TLR3/PMAIP1/FOSL1/CASP1/MYD88/IFI16/IL1B/IRF1/BAK1/TNFRSF10A/ZC3H12A/CD40/ATF3/CASP8/FAS/FGF2/SP1/UPP1/HSPA5/VCAM1/KRT20/SOX9/IL33/LYN/SLC7A5/RICTOR/BMPR2/PTGER4/SRD5A1/CDKN1A/AMBRA1/EIF2AK3/GSDMD/KAT2B/GADD45A/RRAGC/USF1/TNFRSF11A/GDAP1/SESN2/AOC1/NR4A2/ATF4/SNAI2/KCNB1/TNFSF14/PCK1/CASP5/NR1H4/VDR/CYP24A1/TNFRSF8/CYP27B1/ATG7/RALB	58
GO:0050830	defense response to Gram-positive bacterium	27/1780	118/18870	1.10677e-05	0.000172793	0.000127281	GBP4/TLR2/SPRR2A/HLA-E/GBP2/MYD88/IL1B/HLA-A/DEFB1/KRT6A/TNF/RIPK2/IL7R/PGLYRP3/IL6/GBP6/NOD2/NOD1/DEFB4A/CASP4/EPHA2/ADAM17/PGLYRP4/TBK1/GBP7/GSDMD/FGR	27
GO:0002224	toll-like receptor signaling pathway	20/1780	74/18870	1.12084e-05	0.000173651	0.000127913	IRF7/TLR2/BIRC3/TLR3/FOSL1/MYD88/TNIP3/TICAM1/IRF1/IRAK2/NFKBIZ/CD40/TNIP1/IRAK3/PLCG2/CTSS/BIRC2/IRAK4/OTUD4/IRF4	20
GO:0007599	hemostasis	43/1780	231/18870	1.12119e-05	0.000173651	0.000127913	CEACAM1/PLAUR/SERPING1/PLSCR1/JAK2/PLAT/EDN1/PROCR/SAA1/SERPINB2/IL6/THBS1/CD40/SERPINE1/HPSE/SLC7A11/PDPN/F3/MYL12A/ITPK1/PLCG2/ACTG1/LYN/THBD/PDIA3/ACTB/SRC/ADRA2B/PLAU/F2RL3/SH2B3/USF1/ALOX12/BLOC1S3/ST3GAL4/ADAMTS18/NOS3/C1GALT1C1/CYP4F11/MERTK/TFPI2/GGCX/DGKQ	43
GO:0010594	regulation of endothelial cell migration	43/1780	231/18870	1.12119e-05	0.000173651	0.000127913	CEACAM1/CXCL13/PTGS2/EDN1/HDAC9/LGMN/SP100/TNF/FGFBP1/PTN/PRKD2/ZC3H12A/THBS1/CD40/KLF4/PPARG/ANXA3/FGF2/SP1/DAB2IP/HIF1A/GRN/CALR/SRPX2/EPHA2/NRP1/ADAM17/ANXA1/PTK2B/EGF/GADD45A/STC1/NRP2/BCAR1/VEGFC/ANGPT4/NOS3/VEGFA/STAT5A/RIN2/FUT1/TMSB4X/ACVRL1	43
GO:0036293	response to decreased oxygen levels	54/1780	315/18870	1.14159e-05	0.000176342	0.000129895	TLR2/BRIP1/PML/PTGS2/ADAM8/IL1A/PMAIP1/CD38/ANGPTL4/LIF/PLAT/EDN1/HK2/SOD2/CFLAR/TNF/MYC/ADM/THBS1/PLEKHN1/DPP4/PPARG/CPEB2/NOS2/VCAM1/HIF1A/EDNRA/PLK3/ADAM17/MMP14/PTK2B/BIRC2/SRC/ITPR2/STC2/PLAU/HSP90B1/ABAT/STC1/USF1/PTGIS/VEGFC/ANGPT4/NR4A2/ERO1A/BMP2/ATF4/PCK1/VEGFA/VASN/RYR2/FOSL2/ACVRL1/RYR1	54
GO:0045229	external encapsulating structure organization	55/1780	323/18870	1.16251e-05	0.0001791	0.000131927	TGM1/HAS2/ADAM8/MMP13/ADAMTSL3/CFLAR/EXT1/TNF/KLK7/IL6/HAS3/DPP4/SPINK5/ADAMTS1/MMP28/ADAMTSL4/PDPN/SLC39A8/COL17A1/SERPINB5/SOX9/NFKB2/PHLDB2/COL8A1/CTSS/NID1/NOX1/FERMT1/MMP14/WDR72/LAMA1/COL16A1/MELTF/PRICKLE1/COL5A3/MMP9/COL13A1/CAV2/EGFLAM/ERO1A/BMP2/ATXN1L/COL22A1/ADAMTS18/BCL3/FURIN/FSCN1/CST3/TNXB/TLL2/LAMB1/TIE1/HAS1/TNR/RIC1	55
GO:1990868	response to chemokine	24/1780	99/18870	1.19495e-05	0.000183131	0.000134896	CXCL11/CXCL10/CCL5/CXCL9/CXCL13/CX3CL1/CXCL8/CCL20/CCL22/EDN1/ACKR4/ZC3H12A/HIF1A/CCRL2/LYN/CXCL2/CXCL3/PTK2B/OXSR1/CCL4/SH2B3/XCR1/CXCL5/CCL2	24
GO:1990869	cellular response to chemokine	24/1780	99/18870	1.19495e-05	0.000183131	0.000134896	CXCL11/CXCL10/CCL5/CXCL9/CXCL13/CX3CL1/CXCL8/CCL20/CCL22/EDN1/ACKR4/ZC3H12A/HIF1A/CCRL2/LYN/CXCL2/CXCL3/PTK2B/OXSR1/CCL4/SH2B3/XCR1/CXCL5/CCL2	24
GO:0030203	glycosaminoglycan metabolic process	26/1780	112/18870	1.21602e-05	0.000185872	0.000136915	HAS2/IL1B/TNFAIP6/EXT1/GALNT5/PGLYRP3/HS3ST1/HAS3/HPSE/FGF2/B3GNT3/EDNRA/CHSY1/PGLYRP4/ST3GAL1/EGF/ITIH6/B3GNT2/CEMIP/ST3GAL4/CHST15/HYAL4/CHST2/B3GNT7/ITIH3/HAS1	26
GO:0039531	regulation of viral-induced cytoplasmic pattern recognition receptor signaling pathway	23/1780	93/18870	1.27034e-05	0.000193669	0.000142658	RSAD2/OASL/GBP5/DDX60/TRIM31/SLC15A3/BIRC3/DHX58/EIF2AK2/TNFAIP3/GBP2/MYD88/USP15/WDFY1/PELI1/PLCG2/NEK7/BIRC2/SRC/XIAP/NAGK/TRIM15/MEFV	23
GO:0002830	positive regulation of type 2 immune response	9/1780	18/18870	1.27906e-05	0.000193986	0.000142891	RSAD2/IDO1/IL6/NOD2/IL33/CD86/IL4R/CD74/DENND1B	9
GO:0038128	ERBB2 signaling pathway	9/1780	18/18870	1.27906e-05	0.000193986	0.000142891	HBEGF/EREG/BTC/TGFA/AREG/SRC/PTPRR/EGF/PTK6	9
GO:0045589	regulation of regulatory T cell differentiation	13/1780	36/18870	1.29609e-05	0.000196058	0.000144418	IL4I1/LAG3/LGALS9/SOCS1/IRF1/IL2RG/FANCA/MDK/HLA-G/AMBRA1/VSIR/HLA-DRA/HLA-DRB1	13
GO:0051346	negative regulation of hydrolase activity	41/1780	218/18870	1.37675e-05	0.000207722	0.000153009	IFI6/LAMP3/PLAUR/SERPING1/MASTL/ANGPTL4/IFI16/SERPINB2/HDAC9/TIMP1/SERPINB1/TNF/SERPINB9/SERPINB7/THBS1/SERPINB4/SERPINE1/KLF4/SERPINB8/SPINK5/SERPINB13/CSTB/SFN/ECM1/PPP1R15A/CPEB2/CSTA/SERPINB5/DAB2IP/CARD16/ANXA1/SRC/DPEP1/XIAP/RGS2/MMP9/CST3/VEGFA/TIMP2/FICD/SERPINB10	41
GO:0006636	unsaturated fatty acid biosynthetic process	16/1780	52/18870	1.41488e-05	0.000212378	0.000156439	PTGS2/ELOVL7/EDN1/IL1B/ABCD1/ALOX15B/PTGES/ELOVL3/ANXA1/DEGS1/CD74/SCD/PTGES2/PTGIS/ALOX12/ELOVL6	16
GO:0050819	negative regulation of coagulation	16/1780	52/18870	1.41488e-05	0.000212378	0.000156439	CEACAM1/PLAUR/SERPING1/PLAT/EDN1/PROCR/SERPINB2/THBS1/SERPINE1/THBD/PLAU/SH2B3/USF1/ALOX12/ADAMTS18/NOS3	16
GO:0031667	response to nutrient levels	76/1780	495/18870	1.42191e-05	0.000212886	0.000156814	CXCL10/STAT1/BRIP1/PTGS2/IL1A/EIF2AK2/PMAIP1/IL15RA/SLC16A1/IFI16/SOD2/TRIM25/LDLR/TNF/LIPG/GPT2/ADM/ZC3H12A/NFKBIZ/ALPL/CD40/NOD2/ACSL1/LIPA/ATF3/KYNU/PPARG/FAS/DDIT3/SP1/ADRB2/ZFP36/UPP1/GATA4/HSPA5/ASS1/VCAM1/SSTR2/KRT20/GDF15/SLC7A5/CHSY1/RICTOR/PCK2/SRC/BMPR2/STC2/SRD5A1/CDKN1A/AMBRA1/EIF2AK3/HTR4/KAT2B/RRAGC/STC1/USF1/TNFRSF11A/GDAP1/SESN2/AOC1/ATF4/SNAI2/KCNB1/PCK1/NR1H4/CNTN2/RMI1/VDR/CCL…	76
GO:0071902	positive regulation of protein serine/threonine kinase activity	30/1780	140/18870	1.4729e-05	0.000219956	0.000162021	ADAM8/EDN1/IL1B/EPGN/DKK1/TNF/THBS1/CD40/NOD2/MST1R/FGF2/ADRB2/CCND3/TAOK3/DAB2IP/ADAM17/HTR2B/SRC/EGF/FLT1/TNFRSF11A/ARHGEF5/CEMIP/CCND1/VEGFA/MAP3K13/TCL1A/S100A12/RALB/TRAF2	30
GO:0048659	smooth muscle cell proliferation	35/1780	175/18870	1.47774e-05	0.000220115	0.000162139	CCL5/STAT1/HBEGF/EREG/CX3CL1/PTGS2/TNFAIP3/JAK2/ACE2/EDN1/MYD88/SOD2/TNF/IL6/APOD/THBS1/ADAMTS1/PTAFR/PPARG/TRIB1/FGF2/DDIT3/NOX1/NPR1/SRC/BMPR2/CDKN1A/IGFBP3/IRAK4/FRS2/MMP9/BMP2/OGN/NOS3/NR4A3	35
GO:0031663	lipopolysaccharide-mediated signaling pathway	17/1780	58/18870	1.57818e-05	0.000234479	0.000172719	TLR2/CX3CL1/TRIM5/TNFAIP3/MYD88/TICAM1/IRAK2/RIPK2/CD55/NFKBIA/PTAFR/TRIB1/PLCG2/CARD16/LYN/NOS3/MALT1	17
GO:0043406	positive regulation of MAP kinase activity	22/1780	88/18870	1.62053e-05	0.00024016	0.000176904	ADAM8/EDN1/IL1B/EPGN/DKK1/TNF/THBS1/CD40/NOD2/MST1R/FGF2/TAOK3/DAB2IP/HTR2B/EGF/FLT1/TNFRSF11A/ARHGEF5/VEGFA/MAP3K13/S100A12/TRAF2	22
GO:0030225	macrophage differentiation	18/1780	64/18870	1.68038e-05	0.000248399	0.000182973	TLR2/SOCS1/LIF/MYD88/CASP10/CSF1/TRIB1/CASP8/IL15/IL33/PTPN2/IL1RL1/RIPK1/MMP9/GAB3/VEGFA/FOSL2/HLA-DRB1	18
GO:0045861	negative regulation of proteolysis	43/1780	235/18870	1.73864e-05	0.000256362	0.000188838	IFI6/LAMP3/PLAUR/SERPING1/TRIM21/PML/PLAT/IFI16/SERPINB2/TIMP1/SERPINB1/TNF/SERPINB9/CHAC1/SERPINB7/THBS1/SERPINB4/SERPINE1/N4BP1/KLF4/SERPINB8/SPINK5/SERPINB13/CSTB/SFN/ECM1/CSTA/SERPINB5/CARD16/SRC/PSMF1/PLAU/DPEP1/XIAP/TLK2/MMP9/DNAJC1/PRNP/USP25/CST3/VEGFA/TIMP2/SERPINB10	43
GO:0071634	regulation of transforming growth factor beta production	14/1780	42/18870	1.74717e-05	0.000256971	0.000189287	CX3CL1/PTGS2/LGALS9/ADAM8/SERPINB7/THBS1/CDH3/HIF1A/FERMT1/ITGB8/CD2AP/LRRC32/FURIN/TNXB	14
GO:0070498	interleukin-1-mediated signaling pathway	12/1780	32/18870	1.79061e-05	0.000262698	0.000193505	ZBP1/IL1RN/MYD88/IL1B/IRAK2/NFKBIA/IL6/IRAK3/IRAK4/IL1RAP/RPS6KA4/OTUD4	12
GO:0050708	regulation of protein secretion	47/1780	266/18870	1.86411e-05	0.000272796	0.000200944	RSAD2/CCL5/TLR2/ADAM8/IL1A/JAK2/CD38/SLC16A1/SAA1/IL1B/FFAR2/TNF/ACHE/IL6/VSNL1/RHBDF2/NADK/PPARG/LRRC8A/ANO1/NOS2/GPR68/KRT20/HIF1A/PCK2/CD2AP/ABAT/KLF7/SLC8B1/SEC24A/VEGFC/ACSL4/PIM3/STX4/DNAJC1/DOC2B/SIRT6/KCNB1/SLC9B2/GCG/MIDN/NR1H4/IRS2/HLA-DRB1/KCNN4/ABCC8/MCU	47
GO:0010951	negative regulation of endopeptidase activity	28/1780	128/18870	1.87732e-05	0.000274042	0.000201862	IFI6/LAMP3/PLAUR/SERPING1/IFI16/SERPINB2/TIMP1/SERPINB1/TNF/SERPINB9/SERPINB7/THBS1/SERPINB4/SERPINE1/KLF4/SERPINB8/SERPINB13/SFN/SERPINB5/CARD16/SRC/DPEP1/XIAP/MMP9/CST3/VEGFA/TIMP2/SERPINB10	28
GO:0046597	negative regulation of viral entry into host cell	10/1780	23/18870	1.96747e-05	0.000286485	0.000211027	IFITM1/TRIM31/IFITM3/TRIM5/IFITM2/LY6E/TRIM25/CH25H/TRIM26/CIITA	10
GO:0030198	extracellular matrix organization	54/1780	321/18870	1.97807e-05	0.000287312	0.000211636	HAS2/ADAM8/MMP13/ADAMTSL3/CFLAR/EXT1/TNF/KLK7/IL6/HAS3/DPP4/SPINK5/ADAMTS1/MMP28/ADAMTSL4/PDPN/SLC39A8/COL17A1/SERPINB5/SOX9/NFKB2/PHLDB2/COL8A1/CTSS/NID1/NOX1/FERMT1/MMP14/WDR72/LAMA1/COL16A1/MELTF/PRICKLE1/COL5A3/MMP9/COL13A1/CAV2/EGFLAM/ERO1A/BMP2/ATXN1L/COL22A1/ADAMTS18/BCL3/FURIN/FSCN1/CST3/TNXB/TLL2/LAMB1/TIE1/HAS1/TNR/RIC1	54
GO:0032608	interferon-beta production	17/1780	59/18870	2.02371e-05	0.000292486	0.000215448	ISG15/OAS1/OAS3/IFIH1/OAS2/IRF7/TLR2/NMI/TLR3/TICAM1/IRF1/RIPK2/TRIM38/RELB/TBK1/PPM1B/MORC3	17
GO:0032648	regulation of interferon-beta production	17/1780	59/18870	2.02371e-05	0.000292486	0.000215448	ISG15/OAS1/OAS3/IFIH1/OAS2/IRF7/TLR2/NMI/TLR3/TICAM1/IRF1/RIPK2/TRIM38/RELB/TBK1/PPM1B/MORC3	17
GO:0150115	cell-substrate junction organization	24/1780	102/18870	2.04343e-05	0.000294607	0.00021701	THSD1/APOD/THBS1/RAB8B/LAMA3/ITGA5/COL17A1/PHLDB2/ACTG1/ITGA6/NRP1/MMP14/PTK2B/SRC/MAP4K4/PIP5K1A/COL16A1/PRICKLE1/EPB41L5/S100A10/VEGFA/SLK/WHAMM/ACVRL1	24
GO:0022612	gland morphogenesis	27/1780	122/18870	2.10633e-05	0.000302927	0.000223139	CEACAM1/PML/TNFAIP3/CFLAR/TNF/IL6/PTN/TGM2/CSF1/LIPA/MDK/TGFA/RARG/SERPINB5/SOX9/ID4/AREG/EPHA2/NRP1/SRC/LAMA1/MSN/FRS2/SNAI2/TP63/VDR/SOSTDC1	27
GO:0030195	negative regulation of blood coagulation	15/1780	48/18870	2.1232e-05	0.000303114	0.000223276	CEACAM1/PLAUR/SERPING1/PLAT/EDN1/SERPINB2/THBS1/SERPINE1/THBD/PLAU/SH2B3/USF1/ALOX12/ADAMTS18/NOS3	15
GO:0032620	interleukin-17 production	15/1780	48/18870	2.1232e-05	0.000303114	0.000223276	JAK2/MYD88/IL6/NOD2/IL36RN/ARID5A/IL15/DDIT3/SPHK1/SLC7A5/IL23A/VSIR/PRNP/ARG2/NR1H4	15
GO:0032660	regulation of interleukin-17 production	15/1780	48/18870	2.1232e-05	0.000303114	0.000223276	JAK2/MYD88/IL6/NOD2/IL36RN/ARID5A/IL15/DDIT3/SPHK1/SLC7A5/IL23A/VSIR/PRNP/ARG2/NR1H4	15
GO:0043062	extracellular structure organization	54/1780	322/18870	2.16308e-05	0.000308054	0.000226915	HAS2/ADAM8/MMP13/ADAMTSL3/CFLAR/EXT1/TNF/KLK7/IL6/HAS3/DPP4/SPINK5/ADAMTS1/MMP28/ADAMTSL4/PDPN/SLC39A8/COL17A1/SERPINB5/SOX9/NFKB2/PHLDB2/COL8A1/CTSS/NID1/NOX1/FERMT1/MMP14/WDR72/LAMA1/COL16A1/MELTF/PRICKLE1/COL5A3/MMP9/COL13A1/CAV2/EGFLAM/ERO1A/BMP2/ATXN1L/COL22A1/ADAMTS18/BCL3/FURIN/FSCN1/CST3/TNXB/TLL2/LAMB1/TIE1/HAS1/TNR/RIC1	54
GO:0090087	regulation of peptide transport	38/1780	200/18870	2.20859e-05	0.000313423	0.00023087	CCL5/JAK2/CD38/SLC16A1/IL1B/S100A8/FFAR2/TNF/IL6/RAB8B/VSNL1/NADK/LRRC8A/ANO1/NOS2/GPR68/HIF1A/CA2/PCK2/CD74/ABAT/KLF7/SLC8B1/ACSL4/PIM3/STX4/DOC2B/SIRT6/PAX8/KCNB1/SLC9B2/GCG/MIDN/NR1H4/IRS2/HLA-DRB1/ABCC8/MCU	38
GO:0048660	regulation of smooth muscle cell proliferation	34/1780	171/18870	2.21152e-05	0.000313423	0.00023087	CCL5/STAT1/HBEGF/EREG/CX3CL1/PTGS2/TNFAIP3/JAK2/ACE2/EDN1/MYD88/SOD2/TNF/IL6/APOD/THBS1/ADAMTS1/PTAFR/PPARG/TRIB1/FGF2/NOX1/NPR1/SRC/BMPR2/CDKN1A/IGFBP3/IRAK4/FRS2/MMP9/BMP2/OGN/NOS3/NR4A3	34
GO:0098543	detection of other organism	9/1780	19/18870	2.22658e-05	0.000314794	0.00023188	TLR2/HLA-B/CLEC7A/HLA-A/PGLYRP3/NOD2/NOD1/PGLYRP4/HLA-DRB1	9
GO:0016485	protein processing	44/1780	245/18870	2.25358e-05	0.000317842	0.000234125	PLAUR/C1R/ADAM8/ASPRV1/CASP1/PLAT/ACE2/IFI16/KLK13/LGMN/BAK1/RIPK2/CHAC1/THBS1/SERPINE1/DPP4/KLK6/CASP8/MYRF/HM13/F3/CASP7/CASP4/CTSS/CARD16/ADAM19/THBD/ADAM17/MMP14/SRC/CTSE/PLAU/PRSS3/VSIR/SRGN/XIAP/RHBDD1/MELTF/PRNP/FURIN/S100A10/TLL2/CNTN2/KLK1	44
GO:0001503	ossification	69/1780	444/18870	2.34169e-05	0.000329473	0.000242692	ISG15/IFITM1/PTGS2/MMP13/TNFAIP6/DKK1/EXT1/TNF/ACHE/ADAR/IL6/PTN/ALPL/RRAS2/NOCT/CSF1/SEMA7A/PPARG/ECM1/MDK/FGF2/BCAP29/ADRB2/RORB/SOX9/ID4/HIF1A/JUNB/AREG/PDLIM7/EPHA2/DNAJC13/CHSY1/MMP14/PTK2B/TPM4/BMPR2/PTGER4/IGFBP3/EIF2AK3/TUFT1/FSTL3/SRGN/TFAP2A/STC1/SBNO2/PRICKLE1/FGR/TNFRSF11A/VEGFC/COL13A1/MAPK11/SNX10/BMP2/ATF4/SNAI2/TP63/EGR2/ADCY10/GDPD2/SMAD1/VDR/FOSL2/ENPP1/SBDS/CYP24A1/CYP27B1/RYR1…	69
GO:0032735	positive regulation of interleukin-12 production	14/1780	43/18870	2.36702e-05	0.000332236	0.000244728	IDO1/TLR2/LGALS9/TLR3/CLEC7A/IRF1/RIPK2/CD40/NOD2/MDK/HLA-G/PLCG2/IL23A/MAPK11	14
GO:0018149	peptide cross-linking	11/1780	28/18870	2.4027e-05	0.000334829	0.000246638	TGM1/SPRR1A/SPRR1B/PI3/SPRR2E/TGM2/IVL/THBS1/CSTA/TGM5/ANXA1	11
GO:0070423	nucleotide-binding oligomerization domain containing signaling pathway	11/1780	28/18870	2.4027e-05	0.000334829	0.000246638	SLC15A3/BIRC3/TNFAIP3/RIPK2/NFKBIA/NOD2/NOD1/BIRC2/XIAP/NAGK/CYLD	11
GO:0090594	inflammatory response to wounding	11/1780	28/18870	2.4027e-05	0.000334829	0.000246638	IL1A/TLR3/TIMP1/TNF/IL6/NFKBIZ/PPARG/MDK/HIF1A/IL33/GRN	11
GO:0010811	positive regulation of cell-substrate adhesion	27/1780	123/18870	2.45957e-05	0.000341127	0.000251277	CX3CL1/HAS2/JAK2/UNC13D/CSF1/ITGA3/MDK/ITGA5/COL8A1/CALR/NID1/ITGA6/FERMT1/NRP1/PTK2B/EPHA1/MAP4K4/COL16A1/PLEKHA2/EPB41L5/EGFLAM/CEACAM6/S100A10/VEGFA/RIN2/FUT1/CCL28	27
GO:0030282	bone mineralization	27/1780	123/18870	2.45957e-05	0.000341127	0.000251277	ISG15/PTGS2/MMP13/PTN/ALPL/ECM1/ADRB2/SOX9/HIF1A/PTK2B/BMPR2/EIF2AK3/TUFT1/SRGN/TFAP2A/SBNO2/PRICKLE1/FGR/SNX10/BMP2/ATF4/VDR/FOSL2/ENPP1/SBDS/CYP27B1/ASPN	27
GO:0032024	positive regulation of insulin secretion	21/1780	84/18870	2.5058e-05	0.000346715	0.000255393	JAK2/CD38/FFAR2/VSNL1/NADK/LRRC8A/ANO1/GPR68/HIF1A/PCK2/ABAT/ACSL4/STX4/DOC2B/SIRT6/GCG/NR1H4/IRS2/HLA-DRB1/ABCC8/MCU	21
GO:0044706	multi-multicellular organism process	40/1780	216/18870	2.53079e-05	0.000349344	0.00025733	IDO1/PTGS2/APOL2/LGALS9/FOSL1/CD38/LIF/ACE2/EDN1/IL1B/TIMP1/STS/MAFF/PRDM1/PTN/ADM/PTAFR/ITGA3/GJB2/ITGA5/CLDN4/JUNB/CALR/THBD/ADRA2B/BMPR2/ADCY7/STC2/COL16A1/LNPEP/STC1/RGS2/MMP9/ACSL4/VEGFA/VDR/DEDD/CYP27B1/PSG7/ABCC8	40
GO:0035633	maintenance of blood-brain barrier	13/1780	38/18870	2.53738e-05	0.000349428	0.000257392	PTGS2/IL6/ESAM/LSR/ACTG1/OCLN/CLDN1/ACTB/PECAM1/GJB6/VEGFA/JAM2/ABCC8	13
GO:0050796	regulation of insulin secretion	33/1780	165/18870	2.56108e-05	0.000351863	0.000259185	CCL5/JAK2/CD38/SLC16A1/IL1B/FFAR2/TNF/IL6/VSNL1/NADK/LRRC8A/ANO1/NOS2/GPR68/HIF1A/PCK2/ABAT/KLF7/SLC8B1/ACSL4/PIM3/STX4/DOC2B/SIRT6/KCNB1/SLC9B2/GCG/MIDN/NR1H4/IRS2/HLA-DRB1/ABCC8/MCU	33
GO:0006986	response to unfolded protein	29/1780	137/18870	2.58818e-05	0.000354751	0.000261312	TOR1B/EIF2AK2/FBXO6/BAK1/HSPA6/OPTN/CHAC1/THBS1/PARP8/HSPB8/ATF3/PPP1R15A/DDIT3/HSPA5/DAB2IP/NCK1/PTPN2/STC2/EIF2AK3/DNAJA1/RHBDD1/ERO1A/ATF4/PARP6/DNAJB9/CCND1/MANF/FICD/TRAM1	29
GO:0010469	regulation of signaling receptor activity	25/1780	110/18870	2.61055e-05	0.000355913	0.000262168	NCF1/JAK2/ACE2/EDN1/GPRC5A/EPGN/TNF/SERPINE1/SNX6/PPARG/ERRFI1/ADRB2/SLC6A9/HIF1A/NRP1/ADAM17/PTK2B/ADRA2B/PDE4D/PLAU/MUC4/CCL2/CBLC/SOCS5/DLGAP2	25
GO:0050714	positive regulation of protein secretion	30/1780	144/18870	2.61302e-05	0.000355913	0.000262168	TLR2/ADAM8/IL1A/JAK2/CD38/FFAR2/ACHE/VSNL1/NADK/PPARG/LRRC8A/ANO1/GPR68/HIF1A/PCK2/CD2AP/ABAT/SEC24A/VEGFC/ACSL4/STX4/DOC2B/SIRT6/GCG/NR1H4/IRS2/HLA-DRB1/KCNN4/ABCC8/MCU	30
GO:0001890	placenta development	31/1780	151/18870	2.61495e-05	0.000355913	0.000262168	PTGS2/FOSL1/LIF/PRDM1/PTN/ADM/SOCS3/PHLDA2/PPARG/ST14/CASP8/GJB2/HIF1A/JUNB/FZD5/ADAM19/ITGB8/BIRC2/BMPR2/GJB3/GCM1/STC2/SOX15/STC1/GJB5/PLCD3/PCDH12/MDFI/VDR/DEDD/CYP27B1	31
GO:0006493	protein O-linked glycosylation	23/1780	97/18870	2.64398e-05	0.000358195	0.00026385	B3GNT6/GALNT5/C1GALT1/TMTC1/GCNT3/B3GNT8/CHST4/FUT3/IL15/B3GNT3/GALNT3/FUT6/ST3GAL1/GCNT4/B3GNT2/B3GALNT1/TET2/ST3GAL4/GALNT15/MGAT5B/B3GNT7/C1GALT1C1/GALNT14	23
GO:0050688	regulation of defense response to virus	23/1780	97/18870	2.64398e-05	0.000358195	0.00026385	HERC5/AIM2/TRIM31/STAT1/PARP9/DHX58/APOBEC3G/TRIM22/TNFAIP3/DTX3L/IL1B/TRIM38/MICB/APOBEC3F/ZC3H12A/NT5C2/IL15/IL23A/PPM1B/IFNLR1/IL27/MEFV/TRIM6	23
GO:0071260	cellular response to mechanical stimulus	19/1780	72/18870	2.66666e-05	0.000360432	0.000265497	PTGS2/TLR3/CASP1/MYD88/IL1B/IRF1/BAK1/TNFRSF10A/CD40/CASP8/FAS/FGF2/SOX9/IL33/PTGER4/GADD45A/TNFSF14/CASP5/TNFRSF8	19
GO:1900047	negative regulation of hemostasis	15/1780	49/18870	2.79491e-05	0.000376893	0.000277622	CEACAM1/PLAUR/SERPING1/PLAT/EDN1/SERPINB2/THBS1/SERPINE1/THBD/PLAU/SH2B3/USF1/ALOX12/ADAMTS18/NOS3	15
GO:0043434	response to peptide hormone	67/1780	430/18870	2.8106e-05	0.000378136	0.000278538	CEACAM1/STAT1/TLR2/BRIP1/EREG/TNFSF10/PNPT1/PTGS2/SOCS1/JAK2/STAT2/EDN1/IL1B/HDAC9/CFLAR/TIMP1/SOCS2/GPT2/TRIB3/ADM/ALPL/SOCS3/RANGAP1/PPARG/GJB2/CPEB2/SP1/NR4A1/ASS1/AREG/SHC1/EDNRA/NCK1/PTPN2/GDF15/LYN/CA2/ANXA1/TRIM16/PCK2/SRC/PTPRE/STC2/SRD5A1/KBTBD2/KAT2B/USF1/BCAR1/TNFRSF11A/SESN2/NR4A2/CAV2/JAK1/RAB31/EIF6/GCG/PCK1/NR4A3/EGR2/STAT5A/NR1H4/NCL/ENPP1/IRS2/NCOA2/SLC27A4/ABCC8	67
GO:0043280	positive regulation of cysteine-type endopeptidase activity involved in apoptotic process	25/1780	111/18870	3.07161e-05	0.000412302	0.000303705	TNFSF10/XDH/LGALS9/PMAIP1/JAK2/CASP1/CLEC7A/S100A8/TNF/CASP10/MYC/S100A9/NOD1/BCL2L13/PPARG/CASP8/FAS/F3/EIF2AK3/NLRP2/BBC3/NLRP1/CYCS/ACER2/MALT1	25
GO:0001763	morphogenesis of a branching structure	38/1780	203/18870	3.11687e-05	0.000417417	0.000307473	PML/EDN1/EXT1/TNF/MYC/PRDM1/ADM/TGM2/CLIC4/SOCS3/CSF1/ST14/TACSTD2/MDK/FGF2/SOX9/AREG/FZD5/EDNRA/EPHA2/NRP1/MMP14/SRC/GCM1/LAMA1/EGF/FRS2/COL13A1/SIRT6/BMP2/PAX8/SNAI2/TP63/VEGFA/MAP3K13/TIE1/VDR/NOTCH4	38
GO:0002228	natural killer cell mediated immunity	20/1780	79/18870	3.18771e-05	0.000425928	0.000313742	CEACAM1/HLA-F/LAG3/LGALS9/SH2D1B/HLA-E/HLA-B/HLA-A/SERPINB9/SLAMF7/UNC13D/NECTIN2/SERPINB4/RNF19B/HLA-G/CORO1A/ULBP2/PVR/RAET1G/LYST	20
GO:0006809	nitric oxide biosynthetic process	19/1780	73/18870	3.28944e-05	0.000437518	0.000322279	PTGS2/JAK2/EDN1/TICAM1/CLEC7A/IL1B/SOD2/TNF/GCH1/CD47/ZC3H12A/KLF4/NOS2/ASS1/PTK2B/CYB5B/PTGIS/ARG2/NOS3	19
GO:0050818	regulation of coagulation	19/1780	73/18870	3.28944e-05	0.000437518	0.000322279	CEACAM1/PLAUR/SERPING1/PLAT/EDN1/PROCR/SERPINB2/THBS1/SERPINE1/HPSE/F3/THBD/PLAU/SH2B3/USF1/ALOX12/ST3GAL4/ADAMTS18/NOS3	19
GO:0001952	regulation of cell-matrix adhesion	27/1780	125/18870	3.33135e-05	0.000442085	0.000325643	CX3CL1/APOD/THBS1/SERPINE1/CSF1/PHLDB2/ACTG1/FERMT1/NRP1/MMP14/PTK2B/SRC/EPHA1/PLAU/MAP4K4/COL16A1/PLEKHA2/EPB41L5/CEACAM6/S100A10/VEGFA/SLK/RIN2/FUT1/CCL28/ACVRL1/ACER2	27
GO:0031650	regulation of heat generation	7/1780	12/18870	3.39465e-05	0.000449464	0.000331078	PTGS2/IL1B/TNF/PTGES/ABAT/TNFRSF11A/ARRDC3	7
GO:1903510	mucopolysaccharide metabolic process	22/1780	92/18870	3.41583e-05	0.000451246	0.000332391	HAS2/IL1B/TNFAIP6/EXT1/HAS3/HPSE/FGF2/B3GNT3/EDNRA/CHSY1/ST3GAL1/EGF/ITIH6/B3GNT2/CEMIP/ST3GAL4/CHST15/HYAL4/CHST2/B3GNT7/ITIH3/HAS1	22
GO:0035872	nucleotide-binding domain, leucine rich repeat containing receptor signaling pathway	11/1780	29/18870	3.54201e-05	0.000466857	0.000343891	SLC15A3/BIRC3/TNFAIP3/RIPK2/NFKBIA/NOD2/NOD1/BIRC2/XIAP/NAGK/CYLD	11
GO:0045953	negative regulation of natural killer cell mediated cytotoxicity	9/1780	20/18870	3.70945e-05	0.000485638	0.000357725	CEACAM1/HLA-F/LGALS9/HLA-E/HLA-B/HLA-A/SERPINB9/SERPINB4/HLA-G	9
GO:0051767	nitric-oxide synthase biosynthetic process	9/1780	20/18870	3.70945e-05	0.000485638	0.000357725	STAT1/TLR2/JAK2/EDN1/NOD2/NAMPT/IL33/CCL2/FCER2	9
GO:0051769	regulation of nitric-oxide synthase biosynthetic process	9/1780	20/18870	3.70945e-05	0.000485638	0.000357725	STAT1/TLR2/JAK2/EDN1/NOD2/NAMPT/IL33/CCL2/FCER2	9
GO:0001954	positive regulation of cell-matrix adhesion	16/1780	56/18870	3.95307e-05	0.000512916	0.000377818	CX3CL1/CSF1/FERMT1/NRP1/PTK2B/EPHA1/MAP4K4/COL16A1/PLEKHA2/EPB41L5/CEACAM6/S100A10/VEGFA/RIN2/FUT1/CCL28	16
GO:0070542	response to fatty acid	16/1780	56/18870	3.95307e-05	0.000512916	0.000377818	TLR2/PTGS2/EDN1/FFAR2/LDLR/ZC3H12A/ACSL1/PTAFR/ASS1/SOX9/CLDN1/SRC/SCD/GLDC/SMARCD1/NR1H4	16
GO:0034976	response to endoplasmic reticulum stress	46/1780	266/18870	3.95984e-05	0.000512916	0.000377818	PML/CXCL8/NUPR1/EIF2AK2/PMAIP1/FBXO6/TRIM25/BAK1/CHAC1/TRIB3/THBS1/NCCRP1/NOD2/NOD1/PARP8/ATF3/TMX1/PPP1R15A/HM13/DDIT3/HSPA5/DAB2IP/CASP4/NCK1/PTPN2/CALR/PDIA3/STC2/EIF2AK3/HSP90B1/RHBDD1/SESN2/RNF175/ERO1A/ATF4/PARP6/DNAJB9/USP25/BBC3/CCND1/RASGRF2/MANF/AFF4/FICD/ANKS4B/TRAF2	46
GO:0001659	temperature homeostasis	35/1780	183/18870	3.96962e-05	0.000512916	0.000377818	PTGS2/IL1A/JAK2/IL1B/TNF/ACHE/ALPL/NOD2/ACSL1/PTGES/IL15/ID1/DDIT3/ADRB2/ACOT11/ELOVL3/IL18R1/ADAM17/IL4R/LCN2/LNPEP/ABAT/SCD/PLCL1/TNFRSF11A/ARRDC3/SIRT6/ATF4/PLAC8/ELOVL6/G0S2/VEGFA/IRF4/PRDM16/DECR1	35
GO:0016045	detection of bacterium	8/1780	16/18870	3.97051e-05	0.000512916	0.000377818	TLR2/HLA-B/HLA-A/PGLYRP3/NOD2/NOD1/PGLYRP4/HLA-DRB1	8
GO:0051770	positive regulation of nitric-oxide synthase biosynthetic process	8/1780	16/18870	3.97051e-05	0.000512916	0.000377818	STAT1/TLR2/JAK2/NOD2/NAMPT/IL33/CCL2/FCER2	8
GO:0002791	regulation of peptide secretion	37/1780	198/18870	4.09305e-05	0.000527579	0.000388619	CCL5/JAK2/CD38/SLC16A1/IL1B/S100A8/FFAR2/TNF/IL6/RAB8B/VSNL1/NADK/LRRC8A/ANO1/NOS2/GPR68/HIF1A/PCK2/CD74/ABAT/KLF7/SLC8B1/ACSL4/PIM3/STX4/DOC2B/SIRT6/PAX8/KCNB1/SLC9B2/GCG/MIDN/NR1H4/IRS2/HLA-DRB1/ABCC8/MCU	37
GO:1903053	regulation of extracellular matrix organization	17/1780	62/18870	4.1035e-05	0.000527761	0.000388752	HAS2/CFLAR/IL6/DPP4/PDPN/SOX9/PHLDB2/NID1/LAMA1/MELTF/BMP2/FSCN1/CST3/TNXB/LAMB1/TIE1/RIC1	17
GO:0030193	regulation of blood coagulation	18/1780	68/18870	4.12277e-05	0.000528013	0.000388938	CEACAM1/PLAUR/SERPING1/PLAT/EDN1/SERPINB2/THBS1/SERPINE1/HPSE/F3/THBD/PLAU/SH2B3/USF1/ALOX12/ST3GAL4/ADAMTS18/NOS3	18
GO:0045860	positive regulation of protein kinase activity	48/1780	282/18870	4.12355e-05	0.000528013	0.000388938	CCL5/NCF1/EREG/ADAM8/TLR3/JAK2/EDN1/IL1B/EPGN/DKK1/TNF/TNFRSF10A/THBS1/CD40/NOD2/CSF1/CHI3L1/MST1R/FGF2/ADRB2/CCND3/TAOK3/DAB2IP/ADAM17/HTR2B/PTK2B/SRC/ADRA2B/IL23A/CDKN1A/RIPK3/CD86/MARK2/EGF/FLT1/TNFRSF11A/ARHGEF5/PRNP/CARD14/CEMIP/CCND1/VEGFA/MAP3K13/TCL1A/S100A12/MALT1/RALB/TRAF2	48
GO:0071604	transforming growth factor beta production	14/1780	45/18870	4.20766e-05	0.000537605	0.000396004	CX3CL1/PTGS2/LGALS9/ADAM8/SERPINB7/THBS1/CDH3/HIF1A/FERMT1/ITGB8/CD2AP/LRRC32/FURIN/TNXB	14
GO:0002440	production of molecular mediator of immune response	52/1780	314/18870	4.30325e-05	0.000548617	0.000404115	RSAD2/BST2/IFNB1/HLA-F/TLR3/HLA-E/MYD88/TICAM1/CLEC7A/IL1B/FFAR2/HLA-A/CLCF1/TNF/RIPK2/CD55/B2M/KLK7/IL6/NFKBIZ/CD40/NOD2/SPINK5/NOD1/ARID5A/SEMA7A/TNFSF13/PANX1/HLA-G/SAMHD1/IRAK3/PLCG2/IL33/IL18R1/FZD5/CTNNBL1/SLC7A5/NBN/CD86/PARP3/IL4R/CD74/TRIL/STX4/DENND1B/RAET1G/DNAJB9/NR4A3/CD22/MALT1/TRIM6/TRAF2	52
GO:0048771	tissue remodeling	35/1780	184/18870	4.46514e-05	0.000568017	0.000418405	CEACAM1/ADAM8/IL1A/TNFAIP3/CD38/LIF/TIMP1/EXT1/BAK1/IL6/PTN/LIPA/TMBIM1/PPARG/MDK/IL15/ADRB2/HIF1A/EDNRA/EPHA2/MMP14/PTK2B/SRC/BMPR2/IL23A/IL7/TNFRSF11A/SNX10/NCDN/CST3/NOS3/TIE1/VDR/FOSL2/ACVRL1	35
GO:0032635	interleukin-6 production	34/1780	177/18870	4.6375e-05	0.000587384	0.000432671	IFIH1/TLR2/EREG/CX3CL1/LGALS9/IL1A/TLR3/TNFAIP3/HLA-B/MYD88/TICAM1/CLEC7A/IL1B/TNF/RIPK2/CD47/IL6/TMEM106A/ZC3H12A/NOD2/IL36RN/NOD1/ARID5A/PTAFR/AKIRIN2/NOS2/IRAK3/PLCG2/IL33/IL36A/CD74/IL1RAP/NR1H4/SOCS5	34
GO:0032675	regulation of interleukin-6 production	34/1780	177/18870	4.6375e-05	0.000587384	0.000432671	IFIH1/TLR2/EREG/CX3CL1/LGALS9/IL1A/TLR3/TNFAIP3/HLA-B/MYD88/TICAM1/CLEC7A/IL1B/TNF/RIPK2/CD47/IL6/TMEM106A/ZC3H12A/NOD2/IL36RN/NOD1/ARID5A/PTAFR/AKIRIN2/NOS2/IRAK3/PLCG2/IL33/IL36A/CD74/IL1RAP/NR1H4/SOCS5	34
GO:0046697	decidualization	10/1780	25/18870	4.7125e-05	0.000595213	0.000438439	PTGS2/LIF/PTN/GJB2/JUNB/STC2/STC1/VDR/DEDD/CYP27B1	10
GO:0006909	phagocytosis	42/1780	237/18870	4.71971e-05	0.000595213	0.000438439	TLR2/PLSCR1/IL15RA/MYD88/RUBCN/CLEC7A/IL1B/LDLR/TNF/IL2RG/CD47/UNC13D/TGM2/THBS1/NOD2/MST1R/ANXA3/IL15/CORO1A/SPHK1/PLCG2/CALR/LYN/ANXA1/C4A/SRC/PECAM1/PIP5K1A/ELMO2/ARHGAP25/FGR/NCF2/BIN2/RAB31/XKR9/CCL2/LYST/MERTK/NCF4/SPACA3/CDC42SE1/C2	42
GO:0045104	intermediate filament cytoskeleton organization	22/1780	94/18870	4.85894e-05	0.000611452	0.0004504	KRT24/KRT6B/KRT23/KRT78/KRT6A/KRT39/KRT17/KRT6C/KRT81/KRT14/KRT16/KRT20/KRT75/KRT7/KRT9/KRT80/KRT38/PPL/KRT4/KRT79/KRT27/NEFH	22
GO:0061045	negative regulation of wound healing	19/1780	75/18870	4.93579e-05	0.000619787	0.00045654	CEACAM1/PLAUR/SERPING1/PLAT/EDN1/SERPINB2/TNF/THBS1/SERPINE1/FGF2/PHLDB2/THBD/PLAU/SH2B3/USF1/WFDC1/ALOX12/ADAMTS18/NOS3	19
GO:0001893	maternal placenta development	12/1780	35/18870	5.06153e-05	0.000632854	0.000466165	PTGS2/LIF/PRDM1/PTN/GJB2/JUNB/BMPR2/STC2/STC1/VDR/DEDD/CYP27B1	12
GO:0061081	positive regulation of myeloid leukocyte cytokine production involved in immune response	12/1780	35/18870	5.06153e-05	0.000632854	0.000466165	TLR3/MYD88/TICAM1/RIPK2/NOD2/NOD1/SEMA7A/PANX1/HLA-G/PLCG2/CD74/NR4A3	12
GO:0051222	positive regulation of protein transport	51/1780	308/18870	5.09155e-05	0.000635248	0.000467928	TLR2/PTGS2/ADAM8/IL1A/JAK2/CD38/IL1B/FFAR2/TNF/ACHE/ZC3H12A/VSNL1/NADK/PPARG/SFN/LRRC8A/ANO1/GPR68/HIF1A/FZD5/PLK3/PCK2/SRC/CD2AP/ABAT/SEC24A/STOM/ARHGEF5/VEGFC/ACSL4/STX4/PRNP/RAPGEF3/DOC2B/SIRT6/CEMIP/ACSL3/KCNB1/BBC3/GCG/ABLIM3/ADCY10/NR1H4/IRS2/UBE2D3/NMT1/RNF31/HLA-DRB1/KCNN4/ABCC8/MCU	51
GO:0010575	positive regulation of vascular endothelial growth factor production	11/1780	30/18870	5.11768e-05	0.000637146	0.000469327	C3AR1/PTGS2/IL1A/IL1B/IL6/HPSE/GATA4/HIF1A/NOX1/EIF2AK3/ATF4	11
GO:0046173	polyol biosynthetic process	17/1780	63/18870	5.1309e-05	0.000637432	0.000469538	GCH1/SPTSSB/HRH1/PTAFR/FGF2/SPHK1/PLCG2/PTK2B/PCK2/IPPK/IMPA1/ADCYAP1R1/PCK1/ACER3/ASAH2/CYP27B1/ACER2	17
GO:0051347	positive regulation of transferase activity	64/1780	414/18870	5.35778e-05	0.000664205	0.000489259	CCL5/NCF1/EREG/ADAM8/TLR3/JAK2/EDN1/IL1B/EPGN/DKK1/TNF/MYC/TNFRSF10A/TRIB3/THBS1/CD40/NOD2/KLF4/CSF1/CHI3L1/MST1R/FGF2/ADRB2/RET/CCND3/TAOK3/DAB2IP/NEK7/EPHA2/NBN/ADAM17/HTR2B/PTK2B/SRC/ADRA2B/IL23A/EPHA1/CDKN1A/AMBRA1/RIPK3/CD86/MARK2/EGF/CD74/FLT1/FGR/TNFRSF11A/ARHGEF5/PRNP/CARD14/ARRDC3/CEMIP/CCND1/VEGFA/MAP3K13/TIE1/TCL1A/ROS1/S100A12/MERTK/HLA-DRB1/MALT1/RALB/TRAF2	64
GO:1902622	regulation of neutrophil migration	14/1780	46/18870	5.52728e-05	0.000683766	0.000503668	C3AR1/CXCL8/ADAM8/IL1A/EDN1/MYD88/TNFAIP6/NOD2/DPP4/MDK/IL23A/CD74/DAPK2/MCU	14
GO:0007260	tyrosine phosphorylation of STAT protein	20/1780	82/18870	5.66877e-05	0.000699788	0.000515469	IFNL1/CCL5/PARP9/SOCS1/JAK2/LIF/PARP14/CLCF1/TNF/IL6/IFNL4/CD40/TNFSF18/SOCS3/IL15/PTPN2/LYN/IL23A/JAK1/PTK6	20
GO:0007044	cell-substrate junction assembly	22/1780	95/18870	5.76731e-05	0.000708954	0.000522221	THSD1/APOD/THBS1/LAMA3/ITGA5/COL17A1/PHLDB2/ACTG1/ITGA6/NRP1/MMP14/PTK2B/SRC/MAP4K4/PIP5K1A/COL16A1/EPB41L5/S100A10/VEGFA/SLK/WHAMM/ACVRL1	22
GO:0045103	intermediate filament-based process	22/1780	95/18870	5.76731e-05	0.000708954	0.000522221	KRT24/KRT6B/KRT23/KRT78/KRT6A/KRT39/KRT17/KRT6C/KRT81/KRT14/KRT16/KRT20/KRT75/KRT7/KRT9/KRT80/KRT38/PPL/KRT4/KRT79/KRT27/NEFH	22
GO:0002716	negative regulation of natural killer cell mediated immunity	9/1780	21/18870	5.94869e-05	0.000726662	0.000535265	CEACAM1/HLA-F/LGALS9/HLA-E/HLA-B/HLA-A/SERPINB9/SERPINB4/HLA-G	9
GO:0071605	monocyte chemotactic protein-1 production	9/1780	21/18870	5.94869e-05	0.000726662	0.000535265	OAS1/OAS3/LGALS9/CLEC7A/IL1B/APOD/NOD2/NR1H4/SOCS5	9
GO:0071637	regulation of monocyte chemotactic protein-1 production	9/1780	21/18870	5.94869e-05	0.000726662	0.000535265	OAS1/OAS3/LGALS9/CLEC7A/IL1B/APOD/NOD2/NR1H4/SOCS5	9
GO:0042267	natural killer cell mediated cytotoxicity	19/1780	76/18870	6.00572e-05	0.00073057	0.000538144	CEACAM1/HLA-F/LAG3/LGALS9/HLA-E/HLA-B/HLA-A/SERPINB9/SLAMF7/UNC13D/NECTIN2/SERPINB4/RNF19B/HLA-G/CORO1A/ULBP2/PVR/RAET1G/LYST	19
GO:0043536	positive regulation of blood vessel endothelial cell migration	19/1780	76/18870	6.00572e-05	0.00073057	0.000538144	PTGS2/HDAC9/FGFBP1/PRKD2/THBS1/CD40/FGF2/SP1/HIF1A/SRPX2/NRP1/ADAM17/ANXA1/VEGFC/ANGPT4/NOS3/VEGFA/STAT5A/TMSB4X	19
GO:0046638	positive regulation of alpha-beta T cell differentiation	15/1780	52/18870	6.0595e-05	0.000735581	0.000541835	LGALS9/SOCS1/RIPK2/IL2RG/NFKBIZ/ANXA1/IL23A/CD86/IL4R/CD83/SOCS5/HLA-DRA/HLA-DRB1/NFKBID/MALT1	15
GO:0051259	protein complex oligomerization	44/1780	255/18870	6.08794e-05	0.0007375	0.000543248	ISG15/GBP5/IFIH1/MLKL/PNPT1/EHD4/SOD2/RIPK2/B2M/ZC3H12A/LRRC8A/HLA-G/SAMHD1/EHD1/AQP5/GRIN2B/CLDN1/KCTD9/FUS/LRRC8D/GSDMD/ME1/CRTC3/CD74/KCTD15/RRM2/KCNS1/PRNP/KCND3/HOMER1/KCTD2/KCTD14/KCNB1/TP63/KCTD5/EHD3/UPB1/NLRP1/RYR3/KCTD19/CARD11/HLA-DRB1/RYR1/MCU	44
GO:0008630	intrinsic apoptotic signaling pathway in response to DNA damage	23/1780	102/18870	6.16157e-05	0.000744873	0.00054868	BCL2A1/PML/NUPR1/IFI16/SOD2/TNF/BAK1/IKBKE/DDIAS/SHISA5/SFN/BRCA2/MCL1/EPHA2/CDKN1A/CD74/IER3/SNAI2/BCL3/TP63/RAD9A/SKIL/CHEK2	23
GO:1900046	regulation of hemostasis	18/1780	70/18870	6.25578e-05	0.000753144	0.000554772	CEACAM1/PLAUR/SERPING1/PLAT/EDN1/SERPINB2/THBS1/SERPINE1/HPSE/F3/THBD/PLAU/SH2B3/USF1/ALOX12/ST3GAL4/ADAMTS18/NOS3	18
GO:1901184	regulation of ERBB signaling pathway	18/1780	70/18870	6.25578e-05	0.000753144	0.000554772	IFI6/CEACAM1/PLAUR/GPRC5A/LGMN/RHBDF2/SNX6/SH3TC2/ERRFI1/DAB2IP/PTPN2/PTPN12/MMP9/PTK6/FAM83B/CBLC/SOCS5/RALB	18
GO:0034620	cellular response to unfolded protein	21/1780	89/18870	6.30157e-05	0.000753164	0.000554786	EIF2AK2/BAK1/OPTN/PARP8/HSPB8/ATF3/PPP1R15A/DDIT3/HSPA5/DAB2IP/NCK1/PTPN2/STC2/EIF2AK3/RHBDD1/ERO1A/ATF4/PARP6/DNAJB9/CCND1/FICD	21
GO:0061138	morphogenesis of a branching epithelium	35/1780	187/18870	6.30738e-05	0.000753164	0.000554786	PML/EDN1/EXT1/TNF/MYC/ADM/TGM2/CLIC4/SOCS3/CSF1/ST14/TACSTD2/MDK/FGF2/SOX9/AREG/FZD5/EDNRA/EPHA2/NRP1/MMP14/SRC/GCM1/LAMA1/EGF/FRS2/SIRT6/BMP2/PAX8/SNAI2/TP63/VEGFA/TIE1/VDR/NOTCH4	35
GO:0045066	regulatory T cell differentiation	13/1780	41/18870	6.30754e-05	0.000753164	0.000554786	IL4I1/LAG3/LGALS9/SOCS1/IRF1/IL2RG/FANCA/MDK/HLA-G/AMBRA1/VSIR/HLA-DRA/HLA-DRB1	13
GO:0150077	regulation of neuroinflammatory response	13/1780	41/18870	6.30754e-05	0.000753164	0.000554786	CX3CL1/NUPR1/PTGS2/IL1B/LDLR/TNF/IL6/CTSC/SPHK1/PLCG2/IL33/GRN/MMP9	13
GO:0061756	leukocyte adhesion to vascular endothelial cell	16/1780	58/18870	6.32947e-05	0.000754241	0.00055558	SELL/EXT1/TNF/IL6/KLF4/CHST4/PTAFR/MDK/SLC39A8/VCAM1/ITGB7/ZDHHC21/ST3GAL4/CHST2/CCL28/JAM2	16
GO:0062208	positive regulation of pattern recognition receptor signaling pathway	17/1780	64/18870	6.37896e-05	0.000757048	0.000557647	RSAD2/OASL/GBP5/IFI35/DDX60/SLC15A3/DHX58/GBP2/MYD88/USP15/WDFY1/PELI1/PLCG2/NEK7/ZDHHC5/NAGK/TRIM15	17
GO:2001244	positive regulation of intrinsic apoptotic signaling pathway	17/1780	64/18870	6.37896e-05	0.000757048	0.000557647	NUPR1/PMAIP1/S100A8/MYC/VNN1/S100A9/DDIT3/MCL1/NCK1/PTPN2/IL19/NOX1/RIPK3/BBC3/ADCY10/RAD9A/SKIL	17
GO:0001894	tissue homeostasis	47/1780	279/18870	6.4144e-05	0.000758172	0.000558475	PTGS2/ADAM8/TNFAIP3/CD38/NT5E/EXT1/B2M/IL6/NFKBIZ/ALPL/NOD2/CSF1/LIPA/CDH3/SLC39A8/ESAM/LSR/ADRB2/CORO1A/MUC13/SOX9/ACTG1/IL20RB/OCLN/CLDN1/PTK2B/ACTB/SRC/PECAM1/IL7/HTR4/BARD1/XIAP/PRICKLE1/APBB2/TNFRSF11A/IL10RA/MUC4/GJB6/SNX10/NCDN/NOS3/VEGFA/MUC6/FOSL2/JAM2/ABCC8	47
GO:0060249	anatomical structure homeostasis	47/1780	279/18870	6.4144e-05	0.000758172	0.000558475	PTGS2/ADAM8/TNFAIP3/CD38/NT5E/EXT1/B2M/IL6/NFKBIZ/ALPL/NOD2/CSF1/LIPA/CDH3/SLC39A8/ESAM/LSR/ADRB2/CORO1A/MUC13/SOX9/ACTG1/IL20RB/OCLN/CLDN1/PTK2B/ACTB/SRC/PECAM1/IL7/HTR4/BARD1/XIAP/PRICKLE1/APBB2/TNFRSF11A/IL10RA/MUC4/GJB6/SNX10/NCDN/NOS3/VEGFA/MUC6/FOSL2/JAM2/ABCC8	47
GO:0070234	positive regulation of T cell apoptotic process	7/1780	13/18870	6.75445e-05	0.000796752	0.000586894	IDO1/CCL5/CD274/LGALS9/ADAM8/PRELID1/PDCD1	7
GO:0001911	negative regulation of leukocyte mediated cytotoxicity	10/1780	26/18870	7.01236e-05	0.000823846	0.000606851	CEACAM1/HLA-F/LGALS9/HLA-E/HLA-B/HLA-A/SERPINB9/IL7R/SERPINB4/HLA-G	10
GO:0098581	detection of external biotic stimulus	10/1780	26/18870	7.01236e-05	0.000823846	0.000606851	TLR2/HLA-B/CLEC7A/HLA-A/PGLYRP3/NOD2/NOD1/NR4A1/PGLYRP4/HLA-DRB1	10
GO:0048732	gland development	67/1780	443/18870	7.17687e-05	0.000841481	0.000619841	OAS2/CEACAM1/XDH/PNPT1/PML/TNFAIP3/JAK2/EDN1/HK2/SOD2/CFLAR/EXT1/TNF/SOCS2/IL6/PTN/TGM2/HESX1/ALOX15B/CSF1/LIPA/MDK/FGF2/LSR/BRCA2/TGFA/RARG/ASS1/SERPINB5/SOX9/ID4/HIF1A/AREG/EDNRA/EPHA2/SLC7A5/CLDN1/NRP1/ANXA1/PCK2/IRF6/SRC/SRD5A1/FA2H/RIPK3/LAMA1/MSN/EGF/FRS2/TNFRSF11A/PITX1/PSAPL1/BMP2/PAX8/ZDHHC21/SNAI2/TP63/PCK1/CCND1/VEGFA/STAT5A/UPB1/VDR/SOSTDC1/NPC1/IRS2/NOTCH4	67
GO:0072538	T-helper 17 type immune response	14/1780	47/18870	7.19417e-05	0.000841819	0.00062009	JAK2/CLEC7A/IL6/ZC3H12A/NFKBIZ/TNFSF18/SOCS3/ARID5A/JUNB/IL23A/JAK1/IRF4/NFKBID/MALT1	14
GO:0032677	regulation of interleukin-8 production	23/1780	103/18870	7.23469e-05	0.000842682	0.000620726	TLR2/LGALS9/TLR3/MYD88/CLEC7A/IL1B/FFAR2/TNF/IL6/PRKD2/SERPINE1/NOD2/KLF4/NOD1/CHI3L1/F3/DDIT3/NOS2/ANXA1/CD74/RIPK1/BCL3/TMSB4X	23
GO:0002825	regulation of T-helper 1 type immune response	11/1780	31/18870	7.25928e-05	0.000842682	0.000620726	IL1B/RIPK2/ARID5A/IL33/IL18R1/ANXA1/IL23A/IL4R/IL1RL1/IL27/SOCS5	11
GO:0032682	negative regulation of chemokine production	11/1780	31/18870	7.25928e-05	0.000842682	0.000620726	OAS1/OAS3/LGALS9/IL6/APOD/KLF4/EPHA2/ARG2/NR1H4/SOCS5/MEFV	11
GO:0072525	pyridine-containing compound biosynthetic process	11/1780	31/18870	7.25928e-05	0.000842682	0.000620726	IDO1/PARP9/PARP10/NADK/NAMPT/KYNU/PSAT1/IDO2/PTGIS/KMO/NNMT	11
GO:0002548	monocyte chemotaxis	18/1780	71/18870	7.64975e-05	0.000886247	0.000652817	CXCL10/CCL5/CX3CL1/CCL20/CCL22/LGMN/IL6/SERPINE1/TNFSF18/S100A7/LYN/S100A14/ANXA1/CCL4/FLT1/TNFRSF11A/CCL2/S100A12	18
GO:0062012	regulation of small molecule metabolic process	54/1780	337/18870	7.69771e-05	0.000890038	0.000655609	CEACAM1/NUPR1/PTGS2/PMAIP1/STARD4/IL1B/LDLR/TNF/CH25H/GPT2/ABCD1/TRIB3/ADM/HRH1/TTC39B/PTAFR/SLC2A6/SLC7A11/PPARG/NOS2/SOX9/HIF1A/PTPN2/IGFBP4/ANXA1/PGAM1/PTK2B/SRC/IGFBP3/ME1/CD74/KAT2B/SESN2/IER3/SIRT6/SEC14L2/BMP2/EIF6/SNAI2/ADCYAP1R1/GCG/MIDN/NOS3/NR4A3/ADCY10/NNMT/NR1H4/TMSB4X/IRS2/NCOA2/CYP27B1/ATCAY/SLC35B4/DGKQ	54
GO:2001238	positive regulation of extrinsic apoptotic signaling pathway	15/1780	53/18870	7.72095e-05	0.000890961	0.000656289	TNFSF10/PML/PMAIP1/TNF/RBCK1/THBS1/ATF3/RET/TNFRSF12A/PDIA3/RIPK1/CYLD/G0S2/SKIL/TRAF2	15
GO:0070304	positive regulation of stress-activated protein kinase signaling cascade	26/1780	124/18870	7.84311e-05	0.000903273	0.000665358	NCF1/XDH/IL1A/EIF2AK2/TLR3/MYD88/IL1B/TNF/RIPK2/ZC3H12A/NOD2/IGFBP6/NOD1/SPHK1/TAOK3/DAB2IP/SEMA3A/LYN/NOX1/PTK2B/GADD45A/XIAP/RIPK1/BMP2/RNF13/VEGFA	26
GO:1903035	negative regulation of response to wounding	22/1780	97/18870	8.05047e-05	0.000925329	0.000681605	CEACAM1/PLAUR/SERPING1/PLAT/EDN1/SERPINB2/TNF/THBS1/SERPINE1/MDK/FGF2/IL33/PHLDB2/THBD/PLAU/SH2B3/USF1/WFDC1/ALOX12/ADAMTS18/NOS3/TNR	22
GO:0042886	amide transport	56/1780	354/18870	8.17913e-05	0.00093827	0.000691137	CCL5/TAP1/SLC15A3/RIMS2/JAK2/CD38/EXOC3L1/SLC16A1/IL1RN/TAP2/EDN1/IL1B/S100A8/FFAR2/TNF/ABCD1/IL6/RAB8B/VSNL1/NADK/SLC7A11/LRRC8A/ANO1/NOS2/GPR68/HIF1A/LRP2/SLC38A5/CA2/ANXA1/PCK2/SLC15A1/CD74/ABAT/KLF7/SLC8B1/ACSL4/PIM3/STX4/DOC2B/SIRT6/SLC1A6/PAX8/KMO/KCNB1/SLC1A3/SLC9B2/GCG/SLC25A47/MIDN/NR1H4/IRS2/CLEC4M/HLA-DRB1/ABCC8/MCU	56
GO:0032733	positive regulation of interleukin-10 production	13/1780	42/18870	8.35184e-05	0.000954333	0.000702969	ISG15/CD274/TLR2/LGALS9/CLEC7A/IL6/NOD2/PLCG2/IL20RB/IL23A/CD83/BCL3/IRF4	13
GO:2000403	positive regulation of lymphocyte migration	13/1780	42/18870	8.35184e-05	0.000954333	0.000702969	CXCL10/CCL5/CXCL13/ADAM8/CCL20/S100A7/CORO1A/ADAM17/PTK2B/OXSR1/CCL4/TNFSF14/JAM2	13
GO:0032637	interleukin-8 production	23/1780	104/18870	8.47153e-05	0.000966118	0.00071165	TLR2/LGALS9/TLR3/MYD88/CLEC7A/IL1B/FFAR2/TNF/IL6/PRKD2/SERPINE1/NOD2/KLF4/NOD1/CHI3L1/F3/DDIT3/NOS2/ANXA1/CD74/RIPK1/BCL3/TMSB4X	23
GO:0035739	CD4-positive, alpha-beta T cell proliferation	9/1780	22/18870	9.22607e-05	0.00104401	0.000769028	CD274/LGALS9/RIPK2/CD55/LGALS9B/VSIR/LGALS9C/ARG2/CARD11	9
GO:0045624	positive regulation of T-helper cell differentiation	9/1780	22/18870	9.22607e-05	0.00104401	0.000769028	RIPK2/NFKBIZ/ANXA1/IL23A/CD86/IL4R/SOCS5/NFKBID/MALT1	9
GO:0060339	negative regulation of type I interferon-mediated signaling pathway	9/1780	22/18870	9.22607e-05	0.00104401	0.000769028	ISG15/OAS1/OAS3/USP18/NLRC5/STAT2/ADAR/SAMHD1/PTPN2	9
GO:2000561	regulation of CD4-positive, alpha-beta T cell proliferation	9/1780	22/18870	9.22607e-05	0.00104401	0.000769028	CD274/LGALS9/RIPK2/CD55/LGALS9B/VSIR/LGALS9C/ARG2/CARD11	9
GO:0010934	macrophage cytokine production	12/1780	37/18870	9.40087e-05	0.00105969	0.000780572	TLR3/MYD88/TICAM1/RIPK2/NOD2/NOD1/SEMA7A/PANX1/HLA-G/IRAK3/PLCG2/CD74	12
GO:0010935	regulation of macrophage cytokine production	12/1780	37/18870	9.40087e-05	0.00105969	0.000780572	TLR3/MYD88/TICAM1/RIPK2/NOD2/NOD1/SEMA7A/PANX1/HLA-G/IRAK3/PLCG2/CD74	12
GO:0002275	myeloid cell activation involved in immune response	22/1780	98/18870	9.46895e-05	0.0010653	0.00078471	IFI35/LGALS9/NMI/MILR1/MYD88/TICAM1/TNF/UNC13D/PTAFR/CD177/ANXA3/PLCG2/IL33/GRN/LYN/ADGRE2/IL4R/SBNO2/FGR/STX4/NR4A3/LAT2	22
GO:0010803	regulation of tumor necrosis factor-mediated signaling pathway	16/1780	60/18870	9.87849e-05	0.00110877	0.000816732	TNFAIP3/CASP1/CASP8/SPHK1/CASP4/CARD16/PTPN2/ADAM17/SPPL2A/NKIRAS2/XIAP/RIPK1/CYLD/NR1H4/CCDC3/TRAF2	16
GO:0042102	positive regulation of T cell proliferation	23/1780	105/18870	9.89333e-05	0.00110877	0.000816732	TNFSF13B/CCL5/CD274/LGALS9/IL1A/HLA-E/JAK2/PDCD1LG2/IL1B/HLA-A/RIPK2/CD55/IL6/IL15/CORO1A/VCAM1/NCK1/ANXA1/IL23A/CD86/EBI3/CARD11/HLA-DPA1	23
GO:0002230	positive regulation of defense response to virus by host	11/1780	32/18870	0.000101238	0.00113243	0.000834158	AIM2/STAT1/PARP9/APOBEC3G/TRIM22/DTX3L/APOBEC3F/ZC3H12A/IL23A/IL27/TRIM6	11
GO:0032740	positive regulation of interleukin-17 production	10/1780	27/18870	0.000101994	0.00113653	0.000837178	JAK2/MYD88/IL6/NOD2/ARID5A/IL15/SPHK1/SLC7A5/IL23A/NR1H4	10
GO:0035458	cellular response to interferon-beta	10/1780	27/18870	0.000101994	0.00113653	0.000837178	OAS1/AIM2/STAT1/IFNB1/PNPT1/TLR3/IFITM2/IFI16/IRF1/TRIM6	10
GO:0030073	insulin secretion	36/1780	199/18870	0.000103402	0.00115003	0.000847118	CCL5/RIMS2/JAK2/CD38/SLC16A1/IL1RN/IL1B/FFAR2/TNF/IL6/VSNL1/NADK/LRRC8A/ANO1/NOS2/GPR68/HIF1A/ANXA1/PCK2/ABAT/KLF7/SLC8B1/ACSL4/PIM3/STX4/DOC2B/SIRT6/KCNB1/SLC9B2/GCG/MIDN/NR1H4/IRS2/HLA-DRB1/ABCC8/MCU	36
GO:0035771	interleukin-4-mediated signaling pathway	6/1780	10/18870	0.000105004	0.00116562	0.000858607	PARP14/IL2RG/PTPN2/IL4R/JAK1/STAT5A	6
GO:0062197	cellular response to chemical stress	51/1780	317/18870	0.000108336	0.00120032	0.000884168	NCF1/TRIM21/PNPT1/PTGS2/NCOA7/TNFAIP3/RBM11/CASP1/EDN1/SOD2/IL18BP/GCH1/ABCD1/IL6/ZC3H12A/USP15/SLC7A11/RELB/FAS/GJB2/HM13/CPEB2/DDIT3/MGAT3/SPHK1/HIF1A/ETV5/EDNRA/AQP5/NOX1/ANXA1/SETX/OXSR1/AIFM2/SRC/RIPK3/EIF2AK3/LRRC8D/KAT2B/DNAJA1/RIPK1/MMP9/SESN2/STX4/NR4A2/ATF4/PCK1/NOS3/SLC25A23/SLC12A6/ATG7	51
GO:2001237	negative regulation of extrinsic apoptotic signaling pathway	22/1780	99/18870	0.000111052	0.00122809	0.000904624	IFI6/CX3CL1/IL1A/TNFAIP3/IL1B/CFLAR/TNF/ICAM1/ITPRIP/THBS1/SERPINE1/TMBIM1/MCL1/IL19/ITGA6/NRP1/SRC/IL7/RIPK1/SNAI2/FAIM2/NOS3	22
GO:0002790	peptide secretion	42/1780	246/18870	0.000112979	0.00124705	0.000918583	CCL5/RIMS2/JAK2/CD38/EXOC3L1/SLC16A1/IL1RN/EDN1/IL1B/S100A8/FFAR2/TNF/IL6/RAB8B/VSNL1/NADK/LRRC8A/ANO1/NOS2/GPR68/HIF1A/ANXA1/PCK2/CD74/ABAT/KLF7/SLC8B1/ACSL4/PIM3/STX4/DOC2B/SIRT6/PAX8/KCNB1/SLC9B2/GCG/MIDN/NR1H4/IRS2/HLA-DRB1/ABCC8/MCU	42
GO:0035455	response to interferon-alpha	8/1780	18/18870	0.000113595	0.00125148	0.000921849	MX2/LAMP3/IFITM1/BST2/IFITM3/EIF2AK2/IFITM2/ADAR	8
GO:0008625	extrinsic apoptotic signaling pathway via death domain receptors	20/1780	86/18870	0.000115782	0.00127317	0.000937828	PMAIP1/TNFAIP3/CFLAR/SP100/TNF/CASP10/ICAM1/TNFRSF10A/ITPRIP/THBS1/SERPINE1/ATF3/TMBIM1/CASP8/DAB2IP/STX4/FAIM2/NOS3/DEDD/SKIL	20
GO:0006979	response to oxidative stress	61/1780	400/18870	0.000117292	0.00128735	0.00094827	DUOX2/NCF1/STAT1/PNPT1/PTGS2/IL1A/NCOA7/TNFAIP3/JAK2/FOSL1/CD38/RBM11/EDN1/SOD2/TRIM25/IL18BP/RCAN1/GCH1/BAK1/ABCD1/IL6/MICB/APOD/ZC3H12A/VNN1/TXNIP/SLC7A11/GJB2/S100A7/HM13/CPEB2/SP1/MGAT3/SPHK1/HIF1A/AREG/ETV5/EDNRA/GPX2/PLK3/ANXA1/SETX/MMP14/PTK2B/OXSR1/AIFM2/SRC/STC2/RIPK3/KAT2B/CYB5B/RIPK1/MMP9/SESN2/STX4/NR4A2/PRNP/ERO1A/ATF4/ADCYAP1R1/NOS3	61
GO:0051047	positive regulation of secretion	50/1780	310/18870	0.000118125	0.00129406	0.000953212	TLR2/HLA-F/ADAM8/IL1A/JAK2/CD38/EDN1/IL1B/S100A8/FFAR2/ACHE/UNC13D/RAB27B/RAB8B/VSNL1/NADK/PTAFR/PPARG/PTGES/CD177/LRRC8A/ANO1/ALOX12B/GPR68/HIF1A/NPR1/PCK2/CD2AP/IL4R/ABAT/SEC24A/FGR/TNFRSF11A/VEGFC/ACSL4/STX4/DOC2B/SIRT6/BMP2/ACSL3/KMO/KCNB1/S100A10/GCG/NR1H4/IRS2/HLA-DRB1/KCNN4/ABCC8/MCU	50
GO:2000404	regulation of T cell migration	14/1780	49/18870	0.000118771	0.00129511	0.000953991	CXCL10/CCL5/CXCL13/ADAM8/CCL20/APOD/ECM1/S100A7/CORO1A/SPNS2/ADAM17/OXSR1/RIPK3/TNFSF14	14
GO:0046683	response to organophosphorus	26/1780	127/18870	0.000118887	0.00129511	0.000953991	DUOX2/STAT1/PNPT1/PTGS2/FOSL1/IL1B/NT5E/PTAFR/PANX1/ASS1/AREG/THBD/PTK2B/TRIM16/BIRC2/ITPR2/SRD5A1/HSP90B1/LPAR1/STC1/SSH1/RAPGEF3/PCK1/RYR3/ENPP1/DGKQ	26
GO:0051384	response to glucocorticoid	26/1780	127/18870	0.000118887	0.00129511	0.000953991	PTGS2/JAK2/FOSL1/IL1RN/EDN1/CFLAR/TNF/IL6/ADM/ALPL/PTAFR/GJB2/ANXA3/ZFP36/ASS1/SSTR2/AREG/CLDN1/ANXA1/PCK2/SRD5A1/CDKN1A/ZFP36L2/STC1/PCK1/FOSL2	26
GO:0002467	germinal center formation	7/1780	14/18870	0.000124074	0.0013491	0.000993761	TNFSF13B/CXCL13/TNFAIP3/UNC13D/NFKB2/ADAM17/BCL3	7
GO:0042326	negative regulation of phosphorylation	52/1780	327/18870	0.000126186	0.00136951	0.00100879	CEACAM1/XDH/SOCS1/TRIB2/PARP14/RUBCN/IL1B/GPRC5A/DKK1/BAK1/ADAR/TRIB3/ZC3H12A/SOCS3/SPRY4/PPEF2/SNX6/PPARG/ERRFI1/SFN/TRIB1/DUSP6/IRAK3/MICAL1/DAB2IP/NCK1/PTPN2/OCLN/LYN/DUSP7/EPHA1/PDE4D/CDKN1A/IGFBP3/GADD45A/SMCR8/DNAJA1/RGS2/HEG1/PRKRIP1/PRNP/PTPRB/BMP2/LATS2/PTK6/MIDN/CBLC/ANKLE2/SOCS5/ENPP1/IRS2/DGKQ	52
GO:0030856	regulation of epithelial cell differentiation	32/1780	171/18870	0.000127864	0.00138515	0.00102031	CEACAM1/STAT1/XDH/IL1A/LIF/IL1B/TNF/S1PR3/MAFF/SERPINE1/ALOX15B/ERRFI1/SFN/FGF2/ZFP36/SOX9/GRHL1/TRIM16/FST/S1PR2/KLF7/MMP9/BMP2/PAX8/ZDHHC21/TP63/CCND1/VEGFA/VDR/ACVRL1/CYP27B1/NOTCH4	32
GO:0006023	aminoglycan biosynthetic process	18/1780	74/18870	0.000136094	0.00147158	0.00108398	HAS2/IL1B/EXT1/GALNT5/HS3ST1/HAS3/B3GNT8/B3GNT3/CHSY1/ST3GAL1/EGF/B3GNT2/CEMIP/ST3GAL4/CHST15/CHST2/B3GNT7/HAS1	18
GO:0036303	lymph vessel morphogenesis	9/1780	23/18870	0.000138923	0.00149461	0.00110094	PDPN/FGF2/EPHA2/LGALS8/BMPR2/VEGFC/VEGFA/TIE1/ACVRL1	9
GO:0045591	positive regulation of regulatory T cell differentiation	9/1780	23/18870	0.000138923	0.00149461	0.00110094	IL4I1/LGALS9/SOCS1/IL2RG/HLA-G/AMBRA1/VSIR/HLA-DRA/HLA-DRB1	9
GO:0072539	T-helper 17 cell differentiation	11/1780	33/18870	0.000138992	0.00149461	0.00110094	IL6/ZC3H12A/NFKBIZ/TNFSF18/SOCS3/JUNB/IL23A/JAK1/IRF4/NFKBID/MALT1	11
GO:0001935	endothelial cell proliferation	36/1780	202/18870	0.000141295	0.00151659	0.00111713	STAT1/XDH/TNF/FGFBP1/PRKD2/THBS1/LIPA/PPARG/ECM1/MDK/F3/FGF2/SP1/NR4A1/HIF1A/COL8A1/EPHA2/NRP1/ADAM17/RICTOR/HTR2B/MMP14/BMPR2/FUT2/EGF/FLT1/NRP2/VEGFC/CAV2/SIRT6/CCL2/VEGFA/STAT5A/TIE1/FUT1/ACVRL1	36
GO:0019359	nicotinamide nucleotide biosynthetic process	10/1780	28/18870	0.000145309	0.00154546	0.0011384	IDO1/PARP9/PARP10/NADK/NAMPT/KYNU/IDO2/PTGIS/KMO/NNMT	10
GO:0019363	pyridine nucleotide biosynthetic process	10/1780	28/18870	0.000145309	0.00154546	0.0011384	IDO1/PARP9/PARP10/NADK/NAMPT/KYNU/IDO2/PTGIS/KMO/NNMT	10
GO:0042634	regulation of hair cycle	10/1780	28/18870	0.000145309	0.00154546	0.0011384	TNF/KRT17/HPSE/CDH3/FERMT1/FST/FA2H/DKK4/EPS8L3/TRPV3	10
GO:0060575	intestinal epithelial cell differentiation	10/1780	28/18870	0.000145309	0.00154546	0.0011384	PRDM1/C1GALT1/GATA4/SOX9/HIF1A/FZD5/SRC/SPDEF/CDKN1A/PTK6	10
GO:0071624	positive regulation of granulocyte chemotaxis	10/1780	28/18870	0.000145309	0.00154546	0.0011384	C3AR1/CXCL8/EDN1/MDK/S100A7/S100A14/IL23A/CD74/DAPK2/MCU	10
GO:0090276	regulation of peptide hormone secretion	35/1780	195/18870	0.000150389	0.00159658	0.00117606	CCL5/JAK2/CD38/SLC16A1/IL1B/FFAR2/TNF/IL6/RAB8B/VSNL1/NADK/LRRC8A/ANO1/NOS2/GPR68/HIF1A/PCK2/ABAT/KLF7/SLC8B1/ACSL4/PIM3/STX4/DOC2B/SIRT6/PAX8/KCNB1/SLC9B2/GCG/MIDN/NR1H4/IRS2/HLA-DRB1/ABCC8/MCU	35
GO:1902041	regulation of extrinsic apoptotic signaling pathway via death domain receptors	14/1780	50/18870	0.000150777	0.0015978	0.00117695	PMAIP1/TNFAIP3/CFLAR/SP100/ICAM1/ITPRIP/THBS1/SERPINE1/ATF3/TMBIM1/STX4/FAIM2/NOS3/SKIL	14
GO:0030968	endoplasmic reticulum unfolded protein response	18/1780	75/18870	0.000163485	0.00172933	0.00127383	EIF2AK2/BAK1/PARP8/ATF3/PPP1R15A/DDIT3/HSPA5/DAB2IP/NCK1/PTPN2/STC2/EIF2AK3/ERO1A/ATF4/PARP6/DNAJB9/CCND1/FICD	18
GO:0030099	myeloid cell differentiation	64/1780	430/18870	0.000164318	0.001735	0.00127801	ISG15/BATF2/CEACAM1/IRF7/STAT1/TLR2/CSF3/PML/TLR3/SOCS1/JAK2/LIF/MYD88/IFI16/TNFAIP6/CFLAR/TNF/CASP10/MYC/B2M/NFKBIA/ADAR/CSF1/LIPA/PPARG/TRIB1/CASP8/RELB/IL15/ZFP36/RARG/GPR68/HIF1A/IL33/JUNB/PTPN2/LYN/EPHA2/ITGB8/PTK2B/SRC/IL23A/OSTM1/CD74/FSTL3/CSF3R/SH2B3/SBNO2/IL1RL1/TNFRSF11A/RIPK1/MMP9/TET2/SNX10/BMP2/EIF6/GAB3/SLC9B2/VEGFA/STAT5A/FOSL2/IRF4/PDE1B/HLA-DRB1	64
GO:1904407	positive regulation of nitric oxide metabolic process	12/1780	39/18870	0.000166084	0.00175048	0.00128942	PTGS2/JAK2/EDN1/TICAM1/CLEC7A/IL1B/SOD2/TNF/TMEM106A/KLF4/ASS1/PTK2B	12
GO:0055074	calcium ion homeostasis	52/1780	331/18870	0.000172263	0.00181233	0.00133498	CXCL11/CXCL10/CCL5/CXCL9/PML/CX3CL1/EDN1/MCUB/NT5E/BAK1/SLC24A1/TGM2/ALPL/CD40/FGF2/DDIT3/CORO1A/PLCG2/EDNRA/CALR/LYN/S100A14/HTR2B/PTK2B/ITPR2/STC2/PDE4D/HSP90B1/F2RL3/TMEM165/SLC8B1/STC1/XCR1/CAV2/ATP13A4/FATE1/ERO1A/SNX10/CEMIP/ATF4/ATP13A1/GSTO1/CTRC/RYR3/RYR2/SLC25A23/VDR/CACNA1C/JPH4/CYP27B1/RYR1/MCU	52
GO:0035966	response to topologically incorrect protein	30/1780	159/18870	0.000176004	0.00184835	0.00136151	TOR1B/EIF2AK2/FBXO6/BAK1/HSPA6/OPTN/CHAC1/THBS1/PARP8/HSPB8/ATF3/AKIRIN2/PPP1R15A/DDIT3/HSPA5/DAB2IP/NCK1/PTPN2/STC2/EIF2AK3/DNAJA1/RHBDD1/ERO1A/ATF4/PARP6/DNAJB9/CCND1/MANF/FICD/TRAM1	30
GO:0002281	macrophage activation involved in immune response	8/1780	19/18870	0.000180017	0.00188036	0.00138509	IFI35/NMI/TICAM1/TNF/PLCG2/IL33/GRN/SBNO2	8
GO:0002523	leukocyte migration involved in inflammatory response	8/1780	19/18870	0.000180017	0.00188036	0.00138509	CX3CL1/ADAM8/S100A8/FFAR2/TNF/PTN/S100A9/MDK	8
GO:0007176	regulation of epidermal growth factor-activated receptor activity	8/1780	19/18870	0.000180017	0.00188036	0.00138509	NCF1/GPRC5A/EPGN/SNX6/ERRFI1/ADAM17/CBLC/SOCS5	8
GO:0140894	endolysosomal toll-like receptor signaling pathway	13/1780	45/18870	0.000182664	0.0019046	0.00140294	RSAD2/OAS1/TLR3/TNFAIP3/MYD88/TICAM1/TNF/PIK3AP1/WDFY1/PELI1/SRC/IRAK4/NR1H4	13
GO:0042058	regulation of epidermal growth factor receptor signaling pathway	16/1780	63/18870	0.000184372	0.00191898	0.00141353	IFI6/CEACAM1/PLAUR/GPRC5A/RHBDF2/SNX6/ERRFI1/DAB2IP/PTPN2/PTPN12/MMP9/PTK6/FAM83B/CBLC/SOCS5/RALB	16
GO:0030212	hyaluronan metabolic process	11/1780	34/18870	0.000188072	0.00194364	0.0014317	HAS2/IL1B/TNFAIP6/HAS3/FGF2/EGF/ITIH6/CEMIP/HYAL4/ITIH3/HAS1	11
GO:0034110	regulation of homotypic cell-cell adhesion	11/1780	34/18870	0.000188072	0.00194364	0.0014317	CCL5/CEACAM1/PLAUR/JAK2/IL6/PDPN/LYN/SH2B3/JAK1/ALOX12/ADAMTS18	11
GO:0050901	leukocyte tethering or rolling	11/1780	34/18870	0.000188072	0.00194364	0.0014317	SELL/EXT1/TNF/CHST4/PTAFR/VCAM1/ITGB7/ST3GAL4/CHST2/CCL28/JAM2	11
GO:0090022	regulation of neutrophil chemotaxis	11/1780	34/18870	0.000188072	0.00194364	0.0014317	C3AR1/CXCL8/EDN1/TNFAIP6/NOD2/DPP4/MDK/IL23A/CD74/DAPK2/MCU	11
GO:1904951	positive regulation of establishment of protein localization	51/1780	324/18870	0.000188486	0.00194447	0.00143231	TLR2/PTGS2/ADAM8/IL1A/JAK2/CD38/IL1B/FFAR2/TNF/ACHE/ZC3H12A/VSNL1/NADK/PPARG/SFN/LRRC8A/ANO1/GPR68/HIF1A/FZD5/PLK3/PCK2/SRC/CD2AP/ABAT/SEC24A/STOM/ARHGEF5/VEGFC/ACSL4/STX4/PRNP/RAPGEF3/DOC2B/SIRT6/CEMIP/ACSL3/KCNB1/BBC3/GCG/ABLIM3/ADCY10/NR1H4/IRS2/UBE2D3/NMT1/RNF31/HLA-DRB1/KCNN4/ABCC8/MCU	51
GO:2001242	regulation of intrinsic apoptotic signaling pathway	34/1780	190/18870	0.000196884	0.00202752	0.00149349	PLAUR/NUPR1/PTGS2/PMAIP1/S100A8/SOD2/RTKN2/MYC/DDIAS/VNN1/S100A9/USP15/DDIT3/MCL1/GATA4/HIF1A/NCK1/PTPN2/IL19/NOX1/SRC/RIPK3/EIF2AK3/CD74/DNAJA1/DAPK2/MMP9/ATF4/CYLD/SNAI2/BBC3/ADCY10/RAD9A/SKIL	34
GO:1902074	response to salt	56/1780	366/18870	0.000200647	0.00206264	0.00151936	PTGS2/IL1A/EDN1/IL1B/SOD2/LGMN/NT5E/XRN1/TNF/SLC13A5/ACHE/B2M/TGM2/CLIC4/ZC3H12A/THBS1/ALPL/S100A16/TXNIP/PPP2R2A/MYRF/PANX1/CPNE8/PLCG2/JUNB/EDNRA/NEK7/CALR/GNA15/CLDN1/PTK2B/ADCY7/CPNE5/DPEP1/HSP90B1/ENTPD6/ABAT/GLDC/NPTX1/SSH1/NEDD4/AOC1/HOMER1/AGRN/KCNB1/SLC1A3/RYR3/RYR2/SLC25A23/DLG2/RASGRP2/ENPP1/RYR1/CPNE6/ASPN/DGKQ	56
GO:0031342	negative regulation of cell killing	10/1780	29/18870	0.000203145	0.00208465	0.00153557	CEACAM1/HLA-F/LGALS9/HLA-E/HLA-B/HLA-A/SERPINB9/IL7R/SERPINB4/HLA-G	10
GO:0060706	cell differentiation involved in embryonic placenta development	9/1780	24/18870	0.000203749	0.00208718	0.00153743	LIF/PRDM1/ST14/CASP8/FZD5/GCM1/SOX15/GJB5/MDFI	9
GO:0061844	antimicrobial humoral immune response mediated by antimicrobial peptide	19/1780	83/18870	0.000211781	0.00216566	0.00159524	CXCL11/CXCL10/CXCL9/CXCL13/CXCL8/DEFB1/KRT6A/KLK7/PGLYRP3/S100A9/NOD2/SPINK5/S100A7/DEFB4A/CXCL2/CXCL3/PGLYRP4/CXCL5/S100A12	19
GO:0001660	fever generation	6/1780	11/18870	0.000212524	0.00216945	0.00159803	PTGS2/IL1A/IL1B/TNF/PTGES/TNFRSF11A	6
GO:0010838	positive regulation of keratinocyte proliferation	7/1780	15/18870	0.000213699	0.00217764	0.00160407	TGM1/HAS2/CRNN/MDK/CDH3/AREG/TP63	7
GO:0071214	cellular response to abiotic stimulus	52/1780	334/18870	0.000216297	0.00219645	0.00161792	PTGS2/TLR3/CASP1/MYD88/IFI16/IL1B/IRF1/TIMP1/BAK1/MYC/TNFRSF10A/CD40/N4BP1/USP15/PTAFR/CASP8/RELB/FAS/FGF2/BRCA2/GPR68/SOX9/IL33/CALR/AQP5/NOX1/OXSR1/PTGER4/CDKN1A/LRRC8D/GADD45A/BARD1/RHBDD1/TLK2/TANK/NEDD4/MMP9/MAPK11/ATF4/SNAI2/TNFSF14/RDH11/PCK1/CASP5/NLRP1/SLC25A23/CUL4B/RAD9A/SLC12A6/NMT1/TNFRSF8/CHEK2	52
GO:0104004	cellular response to environmental stimulus	52/1780	334/18870	0.000216297	0.00219645	0.00161792	PTGS2/TLR3/CASP1/MYD88/IFI16/IL1B/IRF1/TIMP1/BAK1/MYC/TNFRSF10A/CD40/N4BP1/USP15/PTAFR/CASP8/RELB/FAS/FGF2/BRCA2/GPR68/SOX9/IL33/CALR/AQP5/NOX1/OXSR1/PTGER4/CDKN1A/LRRC8D/GADD45A/BARD1/RHBDD1/TLK2/TANK/NEDD4/MMP9/MAPK11/ATF4/SNAI2/TNFSF14/RDH11/PCK1/CASP5/NLRP1/SLC25A23/CUL4B/RAD9A/SLC12A6/NMT1/TNFRSF8/CHEK2	52
GO:0032728	positive regulation of interferon-beta production	12/1780	40/18870	0.00021707	0.00219665	0.00161807	ISG15/OAS1/OAS3/IFIH1/OAS2/IRF7/TLR2/TLR3/TICAM1/IRF1/RIPK2/TBK1	12
GO:0062098	regulation of programmed necrotic cell death	12/1780	40/18870	0.00021707	0.00219665	0.00161807	ZBP1/BIRC3/NUPR1/CFLAR/RBCK1/CASP8/PELI1/BIRC2/RIPK3/RIPK1/CYLD/RNF31	12
GO:0010038	response to metal ion	55/1780	359/18870	0.000220185	0.00222433	0.00163846	NCF1/PLSCR1/PTGS2/IL1A/MT2A/EDN1/S100A8/SOD2/LGMN/SLC13A5/B2M/HESX1/CLIC4/THBS1/S100A16/TXNIP/CASP8/SLC39A8/CPNE8/ASS1/VCAM1/PLCG2/HIF1A/JUNB/NEK7/CALR/CLDN1/PTK2B/ADCY7/CPNE5/EIF2AK3/DPEP1/HSP90B1/ENTPD6/CPA1/ABAT/SLC30A4/TFAP2A/NPTX1/NEDD4/MMP9/AOC1/PRNP/HOMER1/ATF4/KCNB1/RYR3/RYR2/SLC25A23/DLG2/RASGRP2/NPC1/RYR1/CPNE6/ABCC8	55
GO:0031098	stress-activated protein kinase signaling cascade	40/1780	238/18870	0.000228397	0.0023033	0.00169663	NCF1/XDH/LGALS9/IL1A/EIF2AK2/TLR3/MYD88/IL1B/TNF/RIPK2/MYC/ZC3H12A/NOD2/IGFBP6/NOD1/TRIB1/FAS/ZFP36/SPHK1/TAOK3/DAB2IP/SEMA3A/LYN/NOX1/PTK2B/PTGER4/MAP4K4/IRAK4/GADD45A/DNAJA1/XIAP/RIPK1/MAPK11/BMP2/CYLD/RNF13/VEGFA/MAP3K13/NLRP1/TRAF2	40
GO:0002707	negative regulation of lymphocyte mediated immunity	15/1780	58/18870	0.000234057	0.00235225	0.00173269	CEACAM1/IL4I1/IFNB1/HLA-F/LGALS9/HLA-E/HLA-B/HLA-A/SERPINB9/IL7R/SERPINB4/NOD2/HLA-G/IL20RB/PARP3	15
GO:0048008	platelet-derived growth factor receptor signaling pathway	15/1780	58/18870	0.000234057	0.00235225	0.00173269	JAK2/PLAT/CSRNP1/APOD/TXNIP/PDGFRL/F3/PTPN2/TIPARP/NRP1/PTPN12/SRC/BCAR1/NR4A3/VEGFA	15
GO:1903707	negative regulation of hemopoiesis	24/1780	118/18870	0.000236935	0.0023757	0.00174996	IFNL1/CEACAM1/IFNB1/LAG3/TLR3/SOCS1/IRF1/TNFAIP6/MYC/PGLYRP3/ZC3H12A/TNFSF18/TRIB1/MDK/HLA-G/GPR68/PTPN2/LYN/ANXA1/IL4R/CD74/FSTL3/SNAI2/SOCS5	24
GO:0002269	leukocyte activation involved in inflammatory response	14/1780	52/18870	0.000237634	0.0023757	0.00174996	TLR2/CX3CL1/TLR3/JAK2/MYD88/LDLR/TNF/IL6/CTSC/SPHK1/IL33/IFNGR2/GRN/IFNGR1	14
GO:0002793	positive regulation of peptide secretion	23/1780	111/18870	0.000238017	0.0023757	0.00174996	JAK2/CD38/S100A8/FFAR2/RAB8B/VSNL1/NADK/LRRC8A/ANO1/GPR68/HIF1A/PCK2/ABAT/ACSL4/STX4/DOC2B/SIRT6/GCG/NR1H4/IRS2/HLA-DRB1/ABCC8/MCU	23
GO:1902106	negative regulation of leukocyte differentiation	23/1780	111/18870	0.000238017	0.0023757	0.00174996	IFNL1/CEACAM1/IFNB1/LAG3/TLR3/SOCS1/IRF1/TNFAIP6/MYC/PGLYRP3/ZC3H12A/TNFSF18/TRIB1/MDK/HLA-G/GPR68/PTPN2/LYN/ANXA1/IL4R/CD74/FSTL3/SOCS5	23
GO:2000377	regulation of reactive oxygen species metabolic process	28/1780	147/18870	0.000241743	0.00240876	0.00177431	DUOXA2/XDH/ACE2/HK2/CLEC7A/SOD2/CFLAR/TNF/GCH1/ABCD1/ZC3H12A/THBS1/CD177/DUOXA1/PLCG2/HIF1A/PTK2B/BIRC2/CDKN1A/RIPK3/GADD45A/TFAP2A/RIPK1/IER3/ARG2/EIF6/ADCY10/STK17A	28
GO:0071692	protein localization to extracellular region	57/1780	377/18870	0.000242484	0.00241203	0.00177672	RSAD2/CCL5/TLR2/RIMS2/ADAM8/IL1A/JAK2/CD38/SLC16A1/IL1RN/SAA1/IL1B/FFAR2/TNF/ACHE/IL6/RAB8B/VSNL1/RHBDF2/TANGO6/NADK/PPARG/LRRC8A/ANO1/NOS2/GPR68/KRT20/HIF1A/ANXA1/PCK2/CD2AP/ARL4D/GSDMD/ABAT/KLF7/SLC8B1/SEC24A/VEGFC/ACSL4/PIM3/STX4/DAND5/DNAJC1/DOC2B/SIRT6/BLOC1S3/KCNB1/SLC9B2/GCG/MIDN/NR1H4/IRS2/AFM/HLA-DRB1/KCNN4/ABCC8/MCU	57
GO:0035592	establishment of protein localization to extracellular region	56/1780	369/18870	0.000248334	0.00246602	0.00181649	RSAD2/CCL5/TLR2/RIMS2/ADAM8/IL1A/JAK2/CD38/SLC16A1/IL1RN/SAA1/IL1B/FFAR2/TNF/ACHE/IL6/RAB8B/VSNL1/RHBDF2/TANGO6/NADK/PPARG/LRRC8A/ANO1/NOS2/GPR68/KRT20/HIF1A/ANXA1/PCK2/CD2AP/ARL4D/GSDMD/ABAT/KLF7/SLC8B1/SEC24A/VEGFC/ACSL4/PIM3/STX4/DNAJC1/DOC2B/SIRT6/BLOC1S3/KCNB1/SLC9B2/GCG/MIDN/NR1H4/IRS2/AFM/HLA-DRB1/KCNN4/ABCC8/MCU	56
GO:0032633	interleukin-4 production	11/1780	35/18870	0.000251074	0.00247545	0.00182343	LGALS9/HLA-E/DDIT3/IL33/IL20RB/SLC7A5/CD86/CD83/IL1RAP/IRF4/HLA-DRB1	11
GO:0032673	regulation of interleukin-4 production	11/1780	35/18870	0.000251074	0.00247545	0.00182343	LGALS9/HLA-E/DDIT3/IL33/IL20RB/SLC7A5/CD86/CD83/IL1RAP/IRF4/HLA-DRB1	11
GO:0060544	regulation of necroptotic process	11/1780	35/18870	0.000251074	0.00247545	0.00182343	ZBP1/BIRC3/CFLAR/RBCK1/CASP8/PELI1/BIRC2/RIPK3/RIPK1/CYLD/RNF31	11
GO:2000515	negative regulation of CD4-positive, alpha-beta T cell activation	11/1780	35/18870	0.000251074	0.00247545	0.00182343	CD274/LGALS9/ZC3H12A/TNFSF18/ANXA1/LGALS9B/IL4R/VSIR/LGALS9C/ARG2/SOCS5	11
GO:0033002	muscle cell proliferation	41/1780	247/18870	0.000251827	0.00247545	0.00182343	CCL5/STAT1/HBEGF/EREG/CX3CL1/PTGS2/TNFAIP3/JAK2/ACE2/EDN1/MYD88/SOD2/CFLAR/TNF/IL6/APOD/THBS1/ADAMTS1/PTAFR/PPARG/TRIB1/FGF2/DDIT3/NOX1/NPR1/SRC/BMPR2/CDKN1A/IGFBP3/IRAK4/FRS2/MMP9/CAV2/MAPK11/BMP2/OGN/NOS3/NR4A3/SMAD1/NDC80/ANHX	41
GO:0045926	negative regulation of growth	41/1780	247/18870	0.000251827	0.00247545	0.00182343	BST2/SEMA3D/PNPT1/PML/MT2A/LGMN/SOCS2/ALOX15B/SEMA7A/MAP2/ADRB2/OSGIN1/HIF1A/SEMA3A/GDF15/SEMA3B/NRP1/NPR1/BMPR2/STC2/CDKN1A/DCUN1D3/SPART/DIP2B/RGS2/DCC/WFDC1/SESN2/MAPK11/PLAC8/PTK6/TLL2/ENPP1/TNR/SEMA4B/TCHP/ACVRL1/CYP27B1/SERTAD3/IFRD1/SEMA6A	41
GO:0019730	antimicrobial humoral response	26/1780	133/18870	0.000259142	0.00253881	0.00187011	CXCL11/CXCL10/CXCL9/SPRR2A/CXCL13/CXCL8/HLA-E/HLA-A/DEFB1/KRT6A/PI3/KLK7/PGLYRP3/S100A9/NOD2/IL36RN/SPINK5/S100A7/DEFB4A/CXCL2/CXCL3/PGLYRP4/PRSS3/CXCL5/BCL3/S100A12	26
GO:0030168	platelet activation	26/1780	133/18870	0.000259142	0.00253881	0.00187011	CEACAM1/PLSCR1/JAK2/SAA1/IL6/CD40/SLC7A11/PDPN/MYL12A/PLCG2/ACTG1/LYN/THBD/PDIA3/ACTB/SRC/ADRA2B/F2RL3/SH2B3/ALOX12/BLOC1S3/ADAMTS18/NOS3/C1GALT1C1/MERTK/DGKQ	26
GO:0001933	negative regulation of protein phosphorylation	48/1780	304/18870	0.000266576	0.00260727	0.00192053	CEACAM1/XDH/SOCS1/TRIB2/PARP14/IL1B/GPRC5A/DKK1/BAK1/ADAR/TRIB3/ZC3H12A/SOCS3/SPRY4/PPEF2/SNX6/PPARG/ERRFI1/SFN/TRIB1/DUSP6/IRAK3/MICAL1/DAB2IP/NCK1/PTPN2/OCLN/LYN/DUSP7/EPHA1/PDE4D/CDKN1A/IGFBP3/GADD45A/SMCR8/DNAJA1/RGS2/HEG1/PRKRIP1/PRNP/PTPRB/BMP2/LATS2/PTK6/CBLC/SOCS5/ENPP1/DGKQ	48
GO:0048661	positive regulation of smooth muscle cell proliferation	21/1780	98/18870	0.000269311	0.00262961	0.00193699	CCL5/STAT1/HBEGF/EREG/CX3CL1/PTGS2/JAK2/EDN1/MYD88/TNF/IL6/THBS1/ADAMTS1/PTAFR/FGF2/NOX1/SRC/IRAK4/FRS2/MMP9/NR4A3	21
GO:1903532	positive regulation of secretion by cell	46/1780	288/18870	0.000271921	0.00264837	0.00195081	TLR2/HLA-F/ADAM8/IL1A/JAK2/CD38/EDN1/IL1B/FFAR2/ACHE/UNC13D/RAB27B/RAB8B/VSNL1/NADK/PTAFR/PPARG/PTGES/CD177/LRRC8A/ANO1/GPR68/HIF1A/PCK2/CD2AP/IL4R/ABAT/SEC24A/FGR/TNFRSF11A/VEGFC/ACSL4/STX4/DOC2B/SIRT6/BMP2/KMO/KCNB1/S100A10/GCG/NR1H4/IRS2/HLA-DRB1/KCNN4/ABCC8/MCU	46
GO:0070059	intrinsic apoptotic signaling pathway in response to endoplasmic reticulum stress	16/1780	65/18870	0.00027214	0.00264837	0.00195081	PML/PMAIP1/BAK1/CHAC1/TRIB3/PPP1R15A/DDIT3/DAB2IP/CASP4/NCK1/PTPN2/EIF2AK3/ERO1A/ATF4/BBC3/TRAF2	16
GO:0002396	MHC protein complex assembly	8/1780	20/18870	0.000275299	0.00265697	0.00195715	B2M/TAPBP/CALR/TAPBPL/PDIA3/HLA-DRA/HLA-DPA1/HLA-DRB1	8
GO:0002501	peptide antigen assembly with MHC protein complex	8/1780	20/18870	0.000275299	0.00265697	0.00195715	B2M/TAPBP/CALR/TAPBPL/PDIA3/HLA-DRA/HLA-DPA1/HLA-DRB1	8
GO:0060749	mammary gland alveolus development	8/1780	20/18870	0.000275299	0.00265697	0.00195715	SOCS2/TGFA/HIF1A/AREG/EGF/TNFRSF11A/CCND1/VEGFA	8
GO:0061377	mammary gland lobule development	8/1780	20/18870	0.000275299	0.00265697	0.00195715	SOCS2/TGFA/HIF1A/AREG/EGF/TNFRSF11A/CCND1/VEGFA	8
GO:0140131	positive regulation of lymphocyte chemotaxis	8/1780	20/18870	0.000275299	0.00265697	0.00195715	CCL5/CXCL13/S100A7/ADAM17/PTK2B/OXSR1/CCL4/TNFSF14	8
GO:0042509	regulation of tyrosine phosphorylation of STAT protein	18/1780	78/18870	0.000276632	0.00266544	0.00196338	IFNL1/CCL5/PARP9/SOCS1/JAK2/LIF/PARP14/CLCF1/TNF/IL6/CD40/TNFSF18/SOCS3/IL15/PTPN2/LYN/IL23A/PTK6	18
GO:0002507	tolerance induction	10/1780	30/18870	0.000279129	0.00268065	0.00197459	IDO1/CD274/LGALS9/HLA-E/TNFAIP3/HLA-B/HLA-G/IRAK3/LYN/PDCD1	10
GO:0035774	positive regulation of insulin secretion involved in cellular response to glucose stimulus	10/1780	30/18870	0.000279129	0.00268065	0.00197459	VSNL1/NADK/ANO1/GPR68/HIF1A/STX4/GCG/NR1H4/HLA-DRB1/ABCC8	10
GO:0002691	regulation of cellular extravasation	12/1780	41/18870	0.000280791	0.00268777	0.00197983	ADAM8/CD47/ICAM1/CHST4/PTAFR/MDK/PTGER4/RIPK3/ST3GAL4/PLVAP/CHST2/CCL28	12
GO:0042554	superoxide anion generation	12/1780	41/18870	0.000280791	0.00268777	0.00197983	DUOX2/NCF1/NCF1C/EDN1/CLEC7A/SOD2/NCF1B/CD177/NOX1/NCF2/ALOX12/NCF4	12
GO:0070372	regulation of ERK1 and ERK2 cascade	49/1780	313/18870	0.000284149	0.00271546	0.00200023	CCL5/GBP1/CEACAM1/CX3CL1/LGALS9/IL1A/CCL20/CCL22/LIF/ACE2/IL1B/CFLAR/TNF/RIPK2/ICAM1/PRKD2/NOD2/NOD1/CHI3L1/ATF3/SEMA7A/TNIP1/DUSP6/S100A7/FGF2/GATA4/GPBAR1/DAB2IP/SHC1/PTPN2/LYN/EPHA2/NRP1/HTR2B/PTK2B/SRC/CCL4/PTPRR/CD74/FRS2/CAVIN3/TNFRSF11A/BMP2/CCL2/GCG/OR2AT4/ROS1/HLA-DRB1/SEMA6A	49
GO:0001755	neural crest cell migration	15/1780	59/18870	0.00028681	0.00273641	0.00201566	SEMA3D/EDN1/PHACTR4/SEMA7A/RET/HIF1A/SEMA3A/EDNRA/SEMA3B/NRP1/HTR2B/NRP2/SEMA4B/RADIL/SEMA6A	15
GO:0035336	long-chain fatty-acyl-CoA metabolic process	9/1780	25/18870	0.00029185	0.00277091	0.00204108	ELOVL7/ACSL1/ACOT7/ELOVL3/ACSL5/FAR1/ACSL4/ELOVL6/ACSL3	9
GO:0046641	positive regulation of alpha-beta T cell proliferation	9/1780	25/18870	0.00029185	0.00277091	0.00204108	LGALS9/HLA-E/JAK2/HLA-A/RIPK2/CD55/IL23A/EBI3/CARD11	9
GO:0072576	liver morphogenesis	9/1780	25/18870	0.00029185	0.00277091	0.00204108	CEACAM1/TNFAIP3/CFLAR/TNF/IL6/PTN/LIPA/MDK/TGFA	9
GO:0051348	negative regulation of transferase activity	38/1780	225/18870	0.000292488	0.00277246	0.00204222	CEACAM1/TRIB2/DTX3L/RUBCN/IL1B/GPRC5A/ADAR/TRIB3/SPRY4/SNX6/TINF2/PPARG/ERRFI1/SFN/TRIB1/ZFP36/IRAK3/DAB2IP/LYN/SRC/DUSP7/EPHA1/CDKN1A/PARP3/GADD45A/SMCR8/DNAJA1/RGS2/HEG1/PRKRIP1/PTPRB/BMP2/LATS2/PTK6/MIDN/CBLC/SOCS5/IRS2	38
GO:0010837	regulation of keratinocyte proliferation	13/1780	47/18870	0.000294371	0.00278579	0.00205203	TGM1/OVOL1/HAS2/CRNN/SFN/MDK/CDH3/ZFP36/AREG/IRF6/SNAI2/TP63/VDR	13
GO:0002715	regulation of natural killer cell mediated immunity	14/1780	53/18870	0.000295222	0.00278932	0.00205464	CEACAM1/HLA-F/LAG3/LGALS9/SH2D1B/HLA-E/HLA-B/HLA-A/SERPINB9/NECTIN2/SERPINB4/HLA-G/PVR/RAET1G	14
GO:0030072	peptide hormone secretion	40/1780	241/18870	0.000298225	0.00281314	0.00207218	CCL5/RIMS2/JAK2/CD38/EXOC3L1/SLC16A1/IL1RN/EDN1/IL1B/FFAR2/TNF/IL6/RAB8B/VSNL1/NADK/LRRC8A/ANO1/NOS2/GPR68/HIF1A/ANXA1/PCK2/ABAT/KLF7/SLC8B1/ACSL4/PIM3/STX4/DOC2B/SIRT6/PAX8/KCNB1/SLC9B2/GCG/MIDN/NR1H4/IRS2/HLA-DRB1/ABCC8/MCU	40
GO:0006024	glycosaminoglycan biosynthetic process	17/1780	72/18870	0.000303225	0.00284944	0.00209892	HAS2/IL1B/EXT1/GALNT5/HS3ST1/HAS3/B3GNT3/CHSY1/ST3GAL1/EGF/B3GNT2/CEMIP/ST3GAL4/CHST15/CHST2/B3GNT7/HAS1	17
GO:0014015	positive regulation of gliogenesis	17/1780	72/18870	0.000303225	0.00284944	0.00209892	TLR2/LIF/IL1B/CLCF1/TNF/IL6/PTN/MYRF/MDK/IL33/ETV5/LYN/LRP2/SLC7A5/VEGFC/BMP2/EGR2	17
GO:0050728	negative regulation of inflammatory response	35/1780	202/18870	0.000303537	0.00284944	0.00209892	CX3CL1/TNFAIP3/SAA1/TNFAIP6/LDLR/NT5E/METRNL/NOD2/RHBDF2/SOCS3/KLF4/IL22RA1/PPARG/MDK/SLC39A8/ZFP36/IL33/IL20RB/GRN/PTPN2/LYN/SRC/PTGER4/FGR/PTGIS/IL10RA/WFDC1/IER3/CYLD/FURIN/NR1H4/SOCS5/LRFN5/MEFV/HLA-DRB1	35
GO:0031960	response to corticosteroid	28/1780	149/18870	0.000305129	0.00285979	0.00210654	PTGS2/JAK2/FOSL1/IL1RN/EDN1/CFLAR/TNF/IL6/ADM/ALPL/PTAFR/GJB2/ANXA3/ZFP36/ASS1/SSTR2/AREG/CLDN1/ANXA1/PCK2/SRC/SRD5A1/CDKN1A/ZFP36L2/STC1/SGK1/PCK1/FOSL2	28
GO:0046425	regulation of receptor signaling pathway via JAK-STAT	22/1780	106/18870	0.000314253	0.00294058	0.00216605	IFNL1/CCL5/IFNB1/SOCS1/JAK2/LIF/PARP14/TNF/SOCS2/IL7R/IL6/SOCS3/RET/PTPN2/PTK2B/IL23A/GBP7/EGF/GADD45A/SH2B3/IL10RA/BCL3	22
GO:0033273	response to vitamin	19/1780	86/18870	0.000344181	0.00321548	0.00236855	CXCL10/BRIP1/PTGS2/IL1A/SOD2/TRIM25/NFKBIZ/ALPL/CD40/LIPA/KYNU/GATA4/STC2/STC1/GDAP1/SNAI2/VDR/CYP24A1/CYP27B1	19
GO:0010819	regulation of T cell chemotaxis	7/1780	16/18870	0.000349028	0.00324426	0.00238975	CXCL10/CCL5/CXCL13/S100A7/ADAM17/OXSR1/TNFSF14	7
GO:0070230	positive regulation of lymphocyte apoptotic process	7/1780	16/18870	0.000349028	0.00324426	0.00238975	IDO1/CCL5/CD274/LGALS9/ADAM8/PRELID1/PDCD1	7
GO:2000318	positive regulation of T-helper 17 type immune response	7/1780	16/18870	0.000349028	0.00324426	0.00238975	JAK2/CLEC7A/NFKBIZ/ARID5A/IL23A/NFKBID/MALT1	7
GO:0080164	regulation of nitric oxide metabolic process	15/1780	60/18870	0.000349484	0.00324426	0.00238975	PTGS2/JAK2/EDN1/TICAM1/CLEC7A/IL1B/SOD2/TNF/CD47/TMEM106A/ZC3H12A/KLF4/ASS1/PTK2B/PTGIS	15
GO:1901617	organic hydroxy compound biosynthetic process	41/1780	251/18870	0.00035535	0.00329348	0.002426	STARD4/TNF/GCH1/CYB5R2/CH25H/SPTSSB/HRH1/ALOX15B/LIPA/PTAFR/SLC7A11/PSAT1/CDH3/FGF2/SPHK1/PLCG2/PLPP6/HMGCS1/PTK2B/PCK2/RAB38/MSMO1/IPPK/IMPA1/MFSD12/IDI1/DDC/NR4A2/ALOX12/SEC14L2/BMP2/SNAI2/ADCYAP1R1/PCK1/NR1H4/ACER3/ASAH2/SRD5A3/CYP27B1/ACER2/DGKQ	41
GO:0048872	homeostasis of number of cells	49/1780	316/18870	0.000356187	0.003296	0.00242786	ISG15/TNFSF13B/AIM2/STAT1/SPRR2A/LGALS9/PMAIP1/TNFAIP3/JAK2/CFLAR/EXT1/BAK1/B2M/IL7R/ADAR/IL6/NFKBIZ/NOD2/CSF1/LIPA/SLC7A11/FAS/ZFP36/CORO1A/SOX9/HIF1A/IL20RB/PTPN2/SPNS2/LYN/ADAM17/ANXA1/PDE4B/IL7/RIPK3/GCNT4/CD74/XIAP/SH2B3/ARMCX1/ARHGEF5/FSTL1/TNFSF14/NOS3/VEGFA/FOSL2/MERTK/SKIL/CARD11	49
GO:0014074	response to purine-containing compound	27/1780	143/18870	0.000358161	0.00330379	0.0024336	DUOX2/STAT1/PNPT1/PTGS2/FOSL1/IL1B/NT5E/XRN1/PTAFR/PANX1/ASS1/AREG/THBD/PTK2B/BIRC2/ITPR2/SRD5A1/HSP90B1/STC1/SSH1/RAPGEF3/PCK1/RYR3/RYR2/ENPP1/RYR1/DGKQ	27
GO:0051208	sequestering of calcium ion	27/1780	143/18870	0.000358161	0.00330379	0.0024336	CXCL11/CXCL10/CXCL9/CX3CL1/FGF2/DDIT3/CORO1A/PLCG2/CALR/LYN/HTR2B/PTK2B/ITPR2/PDE4D/HSP90B1/F2RL3/SLC8B1/XCR1/ERO1A/CEMIP/GSTO1/RYR3/RYR2/SLC25A23/CACNA1C/JPH4/RYR1	27
GO:0019674	NAD metabolic process	12/1780	42/18870	0.0003597	0.00331276	0.00244021	IDO1/PARP9/CD38/PARP10/NADK/NAMPT/KYNU/IDO2/ME1/PTGIS/KMO/NNMT	12
GO:0050764	regulation of phagocytosis	21/1780	100/18870	0.000360311	0.00331316	0.0024405	TLR2/PLSCR1/IL15RA/CLEC7A/IL1B/TNF/IL2RG/CD47/TGM2/NOD2/IL15/SPHK1/PLCG2/CALR/C4A/FGR/RAB31/CCL2/MERTK/SPACA3/C2	21
GO:0002526	acute inflammatory response	22/1780	107/18870	0.000360937	0.0033137	0.00244089	PLSCR1/NUPR1/PTGS2/APOL2/ADAM8/IL1A/HLA-E/SAA1/SAA2/IL1B/FFAR2/EXT1/TNF/IL6/VNN1/LIPA/PTGES/OSMR/F3/ASS1/IL20RB/TNFRSF11A	22
GO:0001558	regulation of cell growth	61/1780	417/18870	0.000368982	0.00338224	0.00249139	CEACAM1/BST2/SEMA3D/HBEGF/RIMS2/PML/CD38/EDN1/S100A8/SOCS2/KRT17/CXCL16/S100A9/SEMA7A/SFN/MAP2/SPHK1/NRCAM/OSGIN1/SEMA3A/SEMA3B/IGFBP4/NRP1/JADE2/ADAM17/RICTOR/MMP14/PTK2B/NPR1/BMPR2/CDKN1A/DCUN1D3/IGFBP3/SPART/OGFR/CPNE5/DIP2B/RGS2/DCC/BCAR1/WFDC1/SESN2/SMURF1/SGK1/VEGFA/EXOSC9/ADCY10/MAP3K13/CRABP2/RASGRP2/ROS1/ENPP1/TNR/SEMA4B/TCHP/ACVRL1/CYP27B1/SERTAD3/IFRD1/CPNE6/SEMA6A	61
GO:0001945	lymph vessel development	10/1780	31/18870	0.00037748	0.00344392	0.00253682	PDPN/FGF2/EPHA2/LGALS8/BMPR2/HEG1/VEGFC/VEGFA/TIE1/ACVRL1	10
GO:0035767	endothelial cell chemotaxis	10/1780	31/18870	0.00037748	0.00344392	0.00253682	CXCL13/LGMN/PRKD2/THBS1/FGF2/PLEKHG5/NR4A1/NRP1/VEGFA/TMSB4X	10
GO:2000273	positive regulation of signaling receptor activity	10/1780	31/18870	0.00037748	0.00344392	0.00253682	NCF1/JAK2/EDN1/EPGN/ADRB2/HIF1A/NRP1/ADAM17/ADRA2B/CCL2	10
GO:0040015	negative regulation of multicellular organism growth	6/1780	12/18870	0.000391101	0.00355707	0.00262016	LGMN/SOCS2/ADRB2/GDF15/STC2/PLAC8	6
GO:2000562	negative regulation of CD4-positive, alpha-beta T cell proliferation	6/1780	12/18870	0.000391101	0.00355707	0.00262016	CD274/LGALS9/LGALS9B/VSIR/LGALS9C/ARG2	6
GO:0070613	regulation of protein processing	16/1780	67/18870	0.000393909	0.00357703	0.00263487	PLAUR/ADAM8/PLAT/CHAC1/THBS1/SERPINE1/CARD16/MMP14/SRC/PLAU/XIAP/RHBDD1/MELTF/PRNP/S100A10/CNTN2	16
GO:0032874	positive regulation of stress-activated MAPK cascade	24/1780	122/18870	0.000398746	0.00361534	0.00266309	NCF1/XDH/IL1A/EIF2AK2/TLR3/MYD88/IL1B/TNF/RIPK2/ZC3H12A/NOD2/IGFBP6/NOD1/SPHK1/TAOK3/DAB2IP/SEMA3A/NOX1/PTK2B/GADD45A/XIAP/RIPK1/BMP2/VEGFA	24
GO:0048640	negative regulation of developmental growth	23/1780	115/18870	0.000407842	0.0036717	0.0027046	SEMA3D/LGMN/SOCS2/SEMA7A/MAP2/ADRB2/SEMA3A/GDF15/SEMA3B/NRP1/STC2/CDKN1A/SPART/DIP2B/RGS2/DCC/MAPK11/PLAC8/TLL2/TNR/SEMA4B/IFRD1/SEMA6A	23
GO:0001780	neutrophil homeostasis	8/1780	21/18870	0.000408106	0.0036717	0.0027046	IL6/CSF1/SLC7A11/ANXA1/PDE4B/GCNT4/SH2B3/MERTK	8
GO:0032495	response to muramyl dipeptide	8/1780	21/18870	0.000408106	0.0036717	0.0027046	TNFAIP3/RIPK2/NFKBIA/NOD2/NOD1/CHMP5/NAGK/NLRP1	8
GO:0043651	linoleic acid metabolic process	8/1780	21/18870	0.000408106	0.0036717	0.0027046	ABCD1/CYP2C18/ALOX15B/ALOXE3/ALOX12B/ELOVL3/CYP2J2/ALOX12	8
GO:0071498	cellular response to fluid shear stress	8/1780	21/18870	0.000408106	0.0036717	0.0027046	HAS2/PTGS2/KLF4/ASS1/PTK2B/SRC/SOCS5/TFPI2	8
GO:0009435	NAD biosynthetic process	9/1780	26/18870	0.000409234	0.00367618	0.00270791	IDO1/PARP9/PARP10/NAMPT/KYNU/IDO2/PTGIS/KMO/NNMT	9
GO:0009306	protein secretion	55/1780	368/18870	0.000412959	0.00370394	0.00272835	RSAD2/CCL5/TLR2/RIMS2/ADAM8/IL1A/JAK2/CD38/SLC16A1/IL1RN/SAA1/IL1B/FFAR2/TNF/ACHE/IL6/RAB8B/VSNL1/RHBDF2/TANGO6/NADK/PPARG/LRRC8A/ANO1/NOS2/GPR68/KRT20/HIF1A/ANXA1/PCK2/CD2AP/ARL4D/GSDMD/ABAT/KLF7/SLC8B1/SEC24A/VEGFC/ACSL4/PIM3/STX4/DNAJC1/DOC2B/SIRT6/BLOC1S3/KCNB1/SLC9B2/GCG/MIDN/NR1H4/IRS2/HLA-DRB1/KCNN4/ABCC8/MCU	55
GO:0051651	maintenance of location in cell	39/1780	237/18870	0.00042029	0.00376105	0.00277042	CXCL11/CXCL10/CXCL9/PML/CX3CL1/HK2/S100A8/SP100/S100A9/RANGAP1/FGF2/DDIT3/TMSB10/HSPA5/CORO1A/PLCG2/CALR/LYN/HTR2B/PTK2B/ITPR2/PDE4D/HSP90B1/F2RL3/SRGN/SLC8B1/BARD1/XCR1/ERO1A/CEMIP/MORC3/GSTO1/RYR3/RYR2/SLC25A23/CACNA1C/JPH4/TMSB4X/RYR1	39
GO:0071375	cellular response to peptide hormone stimulus	48/1780	310/18870	0.000420614	0.00376105	0.00277042	CEACAM1/STAT1/BRIP1/SOCS1/JAK2/EDN1/IL1B/HDAC9/CFLAR/SOCS2/GPT2/TRIB3/SOCS3/RANGAP1/PPARG/GJB2/CPEB2/SP1/NR4A1/ASS1/SHC1/EDNRA/NCK1/PTPN2/GDF15/LYN/CA2/PCK2/SRC/PTPRE/SRD5A1/KAT2B/USF1/BCAR1/NR4A2/CAV2/JAK1/RAB31/GCG/PCK1/NR4A3/STAT5A/NR1H4/NCL/ENPP1/IRS2/NCOA2/SLC27A4	48
GO:0090497	mesenchymal cell migration	15/1780	61/18870	0.000423563	0.00378163	0.00278558	SEMA3D/EDN1/PHACTR4/SEMA7A/RET/HIF1A/SEMA3A/EDNRA/SEMA3B/NRP1/HTR2B/NRP2/SEMA4B/RADIL/SEMA6A	15
GO:0033280	response to vitamin D	11/1780	37/18870	0.000431253	0.00384441	0.00283182	CXCL10/PTGS2/TRIM25/ALPL/STC2/STC1/GDAP1/SNAI2/VDR/CYP24A1/CYP27B1	11
GO:0016049	cell growth	70/1780	497/18870	0.000433567	0.00385915	0.00284268	CEACAM1/BST2/SEMA3D/HBEGF/RIMS2/PML/CD38/EDN1/S100A8/EXT1/SOCS2/KRT17/CXCL16/S100A9/SEMA7A/SFN/MAP2/GATA4/RARG/SPHK1/NRCAM/SOX9/OSGIN1/SEMA3A/EDNRA/SEMA3B/IGFBP4/NRP1/JADE2/ADAM17/RICTOR/MMP14/PTK2B/NPR1/BMPR2/CDKN1A/DCUN1D3/IGFBP3/SPART/OGFR/CPNE5/DIP2B/PRICKLE1/RGS2/DCC/NRP2/BCAR1/WFDC1/SESN2/EPB41L5/SMURF1/SGK1/VEGFA/EXOSC9/ADCY10/MAP3K13/CRABP2/RASGRP2/ROS1/ENPP1/TNR/SEMA4B/TCHP/ACVRL1/CYP27B…	70
GO:0050864	regulation of B cell activation	25/1780	130/18870	0.000437026	0.00388401	0.002861	TNFSF13B/THEMIS2/IL4I1/TNFAIP3/CD38/TICAM1/CLCF1/IL2RG/IL6/CD40/NOD2/AKIRIN2/TNFSF13/PELI1/LYN/MMP14/IL7/CDKN1A/PARP3/CD74/ZFP36L2/SH3KBP1/CD22/IRS2/CARD11	25
GO:0006970	response to osmotic stress	18/1780	81/18870	0.000452545	0.00401582	0.00295808	PTGS2/TLR3/CASP1/TNF/USP15/LRRC8A/RELB/AQP5/PLK3/PTK2B/OXSR1/LRRC8D/TSC22D2/KMO/PCK1/SLC25A23/SLC12A6/TSC22D4	18
GO:0001774	microglial cell activation	13/1780	49/18870	0.000459676	0.00406674	0.00299559	TLR2/CX3CL1/TLR3/JAK2/LDLR/TNF/IL6/CTSC/SPHK1/IL33/IFNGR2/GRN/IFNGR1	13
GO:0033628	regulation of cell adhesion mediated by integrin	13/1780	49/18870	0.000459676	0.00406674	0.00299559	CCL5/CXCL13/LIF/SERPINE1/DPP4/RET/LYN/EPHA2/FERMT1/PLAU/SNAI2/LPXN/ACER2	13
GO:0048864	stem cell development	19/1780	88/18870	0.000468101	0.00413501	0.00304588	SEMA3D/EDN1/PHACTR4/SEMA7A/FGF2/RET/SOX9/HIF1A/SEMA3A/EDNRA/SEMA3B/NRP1/HTR2B/KBTBD8/NRP2/SNAI2/SEMA4B/RADIL/SEMA6A	19
GO:0006919	activation of cysteine-type endopeptidase activity involved in apoptotic process	16/1780	68/18870	0.000470648	0.00414497	0.00305321	XDH/JAK2/S100A8/TNF/CASP10/S100A9/NOD1/BCL2L13/PPARG/CASP8/F3/EIF2AK3/BBC3/NLRP1/CYCS/ACER2	16
GO:2000379	positive regulation of reactive oxygen species metabolic process	16/1780	68/18870	0.000470648	0.00414497	0.00305321	DUOXA2/XDH/ACE2/CLEC7A/SOD2/ZC3H12A/THBS1/CD177/DUOXA1/PLCG2/PTK2B/CDKN1A/RIPK3/GADD45A/RIPK1/ADCY10	16
GO:0006766	vitamin metabolic process	22/1780	109/18870	0.000472804	0.0041452	0.00305339	LGMN/TNF/VNN1/ALPL/SLC52A3/LIPA/MTHFD2/PSAT1/MMAA/THTPA/LRP2/AIFM2/RLBP1/SNAI2/NNMT/GSTO1/ALDH1L2/CYP4F11/CYP24A1/CYP27B1/SLC19A3/GGCX	22
GO:0035967	cellular response to topologically incorrect protein	22/1780	109/18870	0.000472804	0.0041452	0.00305339	EIF2AK2/BAK1/OPTN/PARP8/HSPB8/ATF3/AKIRIN2/PPP1R15A/DDIT3/HSPA5/DAB2IP/NCK1/PTPN2/STC2/EIF2AK3/RHBDD1/ERO1A/ATF4/PARP6/DNAJB9/CCND1/FICD	22
GO:0090277	positive regulation of peptide hormone secretion	22/1780	109/18870	0.000472804	0.0041452	0.00305339	JAK2/CD38/FFAR2/RAB8B/VSNL1/NADK/LRRC8A/ANO1/GPR68/HIF1A/PCK2/ABAT/ACSL4/STX4/DOC2B/SIRT6/GCG/NR1H4/IRS2/HLA-DRB1/ABCC8/MCU	22
GO:0046777	protein autophosphorylation	34/1780	199/18870	0.000478324	0.0041873	0.0030844	EIF2AK2/JAK2/PRKD2/ERRFI1/TAOK3/LYN/NBN/PTK2B/OXSR1/SRC/EPHA1/MKNK1/RIPK3/EIF2AK3/MARK2/FLT1/UHMK1/FGR/BMX/RIPK1/SMG1/DAPK2/VEGFC/MELK/PIM3/PTK6/RAP2C/VEGFA/MAP3K13/SLK/ENPP1/STK10/MYO3A/CHEK2	34
GO:1901889	negative regulation of cell junction assembly	10/1780	32/18870	0.000503045	0.00439055	0.00323411	TLR2/IL1B/DKK1/TNF/APOD/THBS1/PHLDB2/MMP14/SRC/ACVRL1	10
GO:2000316	regulation of T-helper 17 type immune response	10/1780	32/18870	0.000503045	0.00439055	0.00323411	JAK2/CLEC7A/ZC3H12A/NFKBIZ/TNFSF18/ARID5A/JUNB/IL23A/NFKBID/MALT1	10
GO:0071248	cellular response to metal ion	34/1780	200/18870	0.000525158	0.00457671	0.00337124	NCF1/PTGS2/MT2A/EDN1/LGMN/SLC13A5/B2M/HESX1/CLIC4/SLC39A8/CPNE8/PLCG2/JUNB/NEK7/CALR/CLDN1/ADCY7/CPNE5/EIF2AK3/DPEP1/HSP90B1/TFAP2A/NPTX1/MMP9/AOC1/PRNP/ATF4/KCNB1/RYR3/SLC25A23/DLG2/RASGRP2/RYR1/CPNE6	34
GO:0014032	neural crest cell development	18/1780	82/18870	0.000529507	0.00460088	0.00338905	SEMA3D/EDN1/PHACTR4/SEMA7A/RET/SOX9/HIF1A/SEMA3A/EDNRA/SEMA3B/NRP1/HTR2B/KBTBD8/NRP2/SNAI2/SEMA4B/RADIL/SEMA6A	18
GO:0150076	neuroinflammatory response	18/1780	82/18870	0.000529507	0.00460088	0.00338905	TLR2/CX3CL1/NUPR1/PTGS2/TLR3/JAK2/IL1B/LDLR/TNF/IL6/CTSC/SPHK1/PLCG2/IL33/IFNGR2/GRN/MMP9/IFNGR1	18
GO:0001676	long-chain fatty acid metabolic process	22/1780	110/18870	0.000539288	0.00467891	0.00344652	PTGS2/ABCD1/CYP2C18/ACSL1/QKI/ALOX15B/ACOT7/ALOXE3/ALOX12B/ELOVL3/ACSL5/PTGES2/PTGIS/ACSL4/SLC27A3/CYP2J2/ALOX12/ELOVL6/ACSL3/ASAH2/CYP4F11/SLC27A4	22
GO:0032310	prostaglandin secretion	7/1780	17/18870	0.000545192	0.00471611	0.00347393	PTGS2/IL1A/EDN1/IL1B/PTGES/NOS2/TNFRSF11A	7
GO:0036005	response to macrophage colony-stimulating factor	7/1780	17/18870	0.000545192	0.00471611	0.00347393	TLR2/TNF/ALPL/CSF1/MST1R/PTPN2/PDE1B	7
GO:0070664	negative regulation of leukocyte proliferation	20/1780	96/18870	0.000548726	0.00473967	0.00349127	IDO1/IL4I1/CD274/LGALS9/TNFAIP3/PDCD1LG2/PELI1/HLA-G/IL33/IL20RB/LYN/CD86/LGALS9B/VSIR/LRRC32/PRNP/LGALS9C/ARG2/HLA-DRB1/LST1	20
GO:0045429	positive regulation of nitric oxide biosynthetic process	11/1780	38/18870	0.000555743	0.00479318	0.0035307	PTGS2/JAK2/EDN1/TICAM1/CLEC7A/IL1B/SOD2/TNF/KLF4/ASS1/PTK2B	11
GO:0002704	negative regulation of leukocyte mediated immunity	16/1780	69/18870	0.000559868	0.00481893	0.00354966	CEACAM1/IL4I1/BST2/IFNB1/HLA-F/LGALS9/HLA-E/HLA-B/HLA-A/SERPINB9/IL7R/SERPINB4/NOD2/HLA-G/IL20RB/PARP3	16
GO:0062013	positive regulation of small molecule metabolic process	27/1780	147/18870	0.000562796	0.00481893	0.00354966	PTGS2/PMAIP1/STARD4/IL1B/TNF/GPT2/ABCD1/ADM/HRH1/PTAFR/PPARG/NOS2/HIF1A/PTPN2/ANXA1/SRC/CD74/KAT2B/ADCYAP1R1/GCG/NOS3/NR4A3/ADCY10/NNMT/NR1H4/TMSB4X/IRS2	27
GO:0010818	T cell chemotaxis	9/1780	27/18870	0.000562855	0.00481893	0.00354966	CXCL11/CXCL10/CCL5/CXCL13/CXCL16/S100A7/ADAM17/OXSR1/TNFSF14	9
GO:0042730	fibrinolysis	9/1780	27/18870	0.000562855	0.00481893	0.00354966	PLAUR/SERPING1/PLAT/SERPINB2/THBS1/SERPINE1/THBD/PLAU/USF1	9
GO:2000272	negative regulation of signaling receptor activity	9/1780	27/18870	0.000562855	0.00481893	0.00354966	ACE2/GPRC5A/TNF/SNX6/PPARG/ERRFI1/SLC6A9/CBLC/SOCS5	9
GO:0033673	negative regulation of kinase activity	33/1780	193/18870	0.000566651	0.0048364	0.00356253	CEACAM1/TRIB2/RUBCN/IL1B/GPRC5A/ADAR/TRIB3/SPRY4/SNX6/PPARG/ERRFI1/SFN/TRIB1/IRAK3/DAB2IP/LYN/DUSP7/EPHA1/CDKN1A/GADD45A/SMCR8/DNAJA1/RGS2/HEG1/PRKRIP1/PTPRB/BMP2/LATS2/PTK6/MIDN/CBLC/SOCS5/IRS2	33
GO:0010656	negative regulation of muscle cell apoptotic process	13/1780	50/18870	0.000568208	0.0048364	0.00356253	NUPR1/JAK2/EDN1/CFLAR/LYPD3/ZC3H12A/MDK/GATA4/SLC7A5/PTK2B/AMBRA1/ALOX12/PAX8	13
GO:0061082	myeloid leukocyte cytokine production	13/1780	50/18870	0.000568208	0.0048364	0.00356253	TLR3/MYD88/TICAM1/RIPK2/NOD2/NOD1/SEMA7A/PANX1/HLA-G/IRAK3/PLCG2/CD74/NR4A3	13
GO:0071385	cellular response to glucocorticoid stimulus	13/1780	50/18870	0.000568208	0.0048364	0.00356253	JAK2/EDN1/CFLAR/GJB2/ZFP36/ASS1/SSTR2/ANXA1/PCK2/SRD5A1/ZFP36L2/STC1/PCK1	13
GO:0045840	positive regulation of mitotic nuclear division	12/1780	44/18870	0.000574516	0.00488297	0.00359683	EREG/IL1A/EDN1/IL1B/EPGN/TNF/BTC/TGFA/SPHK1/ESPL1/EGF/MAD2L1BP	12
GO:1903829	positive regulation of protein localization	67/1780	476/18870	0.000578966	0.00491363	0.00361942	TLR2/PARP9/PTGS2/ADAM8/IL1A/JAK2/CD38/DTX3L/IL1B/TNFAIP6/FFAR2/TNF/ACHE/ZC3H12A/VSNL1/NADK/PPARG/SFN/LRRC8A/ITGA3/ANO1/MGAT3/GPR68/HIF1A/FZD5/EPHA2/PLK3/PCK2/RAB38/SRC/CD2AP/PECAM1/EIF2AK3/MSN/ZDHHC5/EGF/ABAT/SEC24A/STOM/SSH1/ARHGEF5/VEGFC/SESN2/ACSL4/STX4/PRNP/JAK1/RAPGEF3/DOC2B/SIRT6/CEMIP/ACSL3/KCNB1/BBC3/GCG/ABLIM3/ADCY10/NR1H4/RHOG/IRS2/UBE2D3/NMT1/RNF31/HLA-DRB1/KCNN4/ABCC8/MCU	67
GO:0008360	regulation of cell shape	26/1780	140/18870	0.00059318	0.00502696	0.0037029	FGD2/STRIP2/CDC42EP1/ATP10A/PDPN/CDC42EP2/MYL12A/FGD6/CORO1A/PLXNA2/ANXA1/PTK2B/MSN/FGD5/MARK2/LPAR1/SH3KBP1/FGR/C15orf62/CCL2/VEGFA/RHOG/BVES/MYH14/CDC42SE1/LST1	26
GO:0043491	phosphatidylinositol 3-kinase/protein kinase B signal transduction	45/1780	290/18870	0.000597144	0.00505323	0.00372225	CCL5/AIM2/CEACAM1/NCF1/HBEGF/CSF3/XDH/CX3CL1/CRNN/ADAM8/JAK2/EDN1/RUBCN/TNF/PIK3AP1/THBS1/CD40/CHI3L1/HPSE/MST1R/F3/FGF2/DDIT3/RET/HLA-G/GATA4/SOX9/DAB2IP/GDF15/LRP2/EPHA2/PLK3/RICTOR/HTR2B/SETX/SRC/EGF/FLT1/SH2B3/FGR/CAVIN3/NEDD4/SESN2/RAPGEF3/MERTK	45
GO:0030879	mammary gland development	25/1780	133/18870	0.000622599	0.00526101	0.0038753	OAS2/XDH/PML/JAK2/HK2/SOCS2/CSF1/FGF2/BRCA2/TGFA/SOX9/HIF1A/AREG/EPHA2/IRF6/SRC/EGF/TNFRSF11A/CCND1/VEGFA/STAT5A/VDR/SOSTDC1/IRS2/NOTCH4	25
GO:0061900	glial cell activation	14/1780	57/18870	0.000660354	0.00557198	0.00410436	TLR2/CX3CL1/TLR3/JAK2/IL1B/LDLR/TNF/IL6/CTSC/SPHK1/IL33/IFNGR2/GRN/IFNGR1	14
GO:0006874	intracellular calcium ion homeostasis	47/1780	308/18870	0.000664762	0.00560108	0.0041258	CXCL11/CXCL10/CCL5/CXCL9/PML/CX3CL1/EDN1/MCUB/BAK1/SLC24A1/TGM2/CD40/FGF2/DDIT3/CORO1A/PLCG2/EDNRA/CALR/LYN/HTR2B/PTK2B/ITPR2/STC2/PDE4D/HSP90B1/F2RL3/TMEM165/SLC8B1/STC1/XCR1/CAV2/ATP13A4/FATE1/ERO1A/CEMIP/ATF4/ATP13A1/GSTO1/CTRC/RYR3/RYR2/SLC25A23/VDR/CACNA1C/JPH4/RYR1/MCU	47
GO:0051918	negative regulation of fibrinolysis	6/1780	13/18870	0.000668435	0.00562391	0.00414261	PLAT/THBS1/SERPINE1/THBD/PLAU/USF1	6
GO:1904892	regulation of receptor signaling pathway via STAT	23/1780	119/18870	0.000675487	0.00567506	0.0041803	IFNL1/CCL5/IFNB1/SOCS1/JAK2/LIF/PARP14/TNF/SOCS2/IL7R/IL6/SOCS3/PPARG/RET/PTPN2/PTK2B/IL23A/GBP7/EGF/GADD45A/SH2B3/IL10RA/BCL3	23
GO:0042593	glucose homeostasis	40/1780	251/18870	0.000689259	0.00578245	0.00425939	OAS1/NCF1/SLC16A1/HK2/FFAR2/ICAM1/IL6/VSNL1/NADK/PPARG/LRRC8A/ANO1/GATA4/GPR68/HIF1A/PTPN2/PCK2/LRRC8D/KLF7/SLC8B1/NPTX1/USF1/SESN2/PIM3/STX4/SIRT6/GJB6/KCNB1/SLC9B2/GCG/PCK1/NR1H4/RMI1/FOSL2/SLC12A6/IRS2/HLA-DRB1/TSC22D4/ABCC8/MCU	40
GO:0002260	lymphocyte homeostasis	17/1780	77/18870	0.000697586	0.0058357	0.00429862	TNFSF13B/AIM2/LGALS9/PMAIP1/TNFAIP3/BAK1/IL7R/FAS/CORO1A/HIF1A/IL20RB/SPNS2/LYN/RIPK3/CD74/TNFSF14/SKIL	17
GO:0045581	negative regulation of T cell differentiation	13/1780	51/18870	0.000697606	0.0058357	0.00429862	IFNL1/IFNB1/LAG3/SOCS1/IRF1/ZC3H12A/TNFSF18/MDK/PTPN2/ANXA1/IL4R/CD74/SOCS5	13
GO:0045936	negative regulation of phosphate metabolic process	55/1780	376/18870	0.000699566	0.00584373	0.00430453	CEACAM1/XDH/MASTL/SOCS1/TRIB2/PARP14/RUBCN/IL1B/GPRC5A/DKK1/TNF/BAK1/ADAR/TRIB3/ZC3H12A/SOCS3/SPRY4/PPEF2/SNX6/PPARG/ERRFI1/SFN/TRIB1/DUSP6/PPP1R15A/IRAK3/MICAL1/DAB2IP/NCK1/PTPN2/OCLN/LYN/DUSP7/EPHA1/PDE4D/CDKN1A/IGFBP3/GADD45A/SMCR8/DNAJA1/RGS2/HEG1/PRKRIP1/PRNP/PTPRB/BMP2/LATS2/PTK6/MIDN/CBLC/ANKLE2/SOCS5/ENPP1/IRS2/DGKQ	55
GO:0070229	negative regulation of lymphocyte apoptotic process	11/1780	39/18870	0.000708824	0.0059126	0.00435527	IDO1/CCL5/HSH2D/IL7R/HIF1A/ST3GAL1/CD74/ARG2/BCL3/IRS2/PDCD1	11
GO:0010660	regulation of muscle cell apoptotic process	18/1780	84/18870	0.000717764	0.00597012	0.00439764	NUPR1/JAK2/EDN1/SOD2/CFLAR/LYPD3/ZC3H12A/PPARG/MDK/GATA4/SLC7A5/PTK2B/AMBRA1/ALOX12/ATF4/PAX8/ADCY10/E2F3	18
GO:0050871	positive regulation of B cell activation	18/1780	84/18870	0.000717764	0.00597012	0.00439764	TNFSF13B/CD38/TICAM1/CLCF1/IL2RG/IL6/CD40/NOD2/AKIRIN2/TNFSF13/PELI1/MMP14/IL7/CDKN1A/CD74/SH3KBP1/IRS2/CARD11	18
GO:0006109	regulation of carbohydrate metabolic process	32/1780	188/18870	0.00073752	0.00612572	0.00451225	NUPR1/HAS2/PMAIP1/GPT2/HRH1/SCARB2/PHLDA2/PTAFR/SLC2A6/HIF1A/PTPN2/IGFBP4/PGAM1/PTK2B/SRC/IGFBP3/EGF/KAT2B/SESN2/IER3/SIRT6/EIF6/ADCYAP1R1/GCG/MIDN/ADCY10/NNMT/ENPP1/IRS2/NCOA2/SLC35B4/DGKQ	32
GO:0010563	negative regulation of phosphorus metabolic process	55/1780	377/18870	0.000745694	0.00618166	0.00455346	CEACAM1/XDH/MASTL/SOCS1/TRIB2/PARP14/RUBCN/IL1B/GPRC5A/DKK1/TNF/BAK1/ADAR/TRIB3/ZC3H12A/SOCS3/SPRY4/PPEF2/SNX6/PPARG/ERRFI1/SFN/TRIB1/DUSP6/PPP1R15A/IRAK3/MICAL1/DAB2IP/NCK1/PTPN2/OCLN/LYN/DUSP7/EPHA1/PDE4D/CDKN1A/IGFBP3/GADD45A/SMCR8/DNAJA1/RGS2/HEG1/PRKRIP1/PRNP/PTPRB/BMP2/LATS2/PTK6/MIDN/CBLC/ANKLE2/SOCS5/ENPP1/IRS2/DGKQ	55
GO:0033500	carbohydrate homeostasis	40/1780	252/18870	0.000746373	0.00618166	0.00455346	OAS1/NCF1/SLC16A1/HK2/FFAR2/ICAM1/IL6/VSNL1/NADK/PPARG/LRRC8A/ANO1/GATA4/GPR68/HIF1A/PTPN2/PCK2/LRRC8D/KLF7/SLC8B1/NPTX1/USF1/SESN2/PIM3/STX4/SIRT6/GJB6/KCNB1/SLC9B2/GCG/PCK1/NR1H4/RMI1/FOSL2/SLC12A6/IRS2/HLA-DRB1/TSC22D4/ABCC8/MCU	40
GO:0002675	positive regulation of acute inflammatory response	9/1780	28/18870	0.00076064	0.00623789	0.00459487	PTGS2/ADAM8/HLA-E/IL1B/FFAR2/TNF/IL6/OSMR/TNFRSF11A	9
GO:0010758	regulation of macrophage chemotaxis	9/1780	28/18870	0.00076064	0.00623789	0.00459487	CCL5/C3AR1/THBS1/TNFSF18/CSF1/MMP28/MDK/PTK2B/MTUS1	9
GO:0015732	prostaglandin transport	9/1780	28/18870	0.00076064	0.00623789	0.00459487	PTGS2/IL1A/EDN1/IL1B/SLCO4A1/PTGES/NOS2/TNFRSF11A/SLC22A7	9
GO:0030194	positive regulation of blood coagulation	9/1780	28/18870	0.00076064	0.00623789	0.00459487	PLAT/THBS1/SERPINE1/HPSE/F3/THBD/PLAU/USF1/ST3GAL4	9
GO:1900048	positive regulation of hemostasis	9/1780	28/18870	0.00076064	0.00623789	0.00459487	PLAT/THBS1/SERPINE1/HPSE/F3/THBD/PLAU/USF1/ST3GAL4	9
GO:1903055	positive regulation of extracellular matrix organization	9/1780	28/18870	0.00076064	0.00623789	0.00459487	CFLAR/IL6/PDPN/SOX9/PHLDB2/MELTF/BMP2/FSCN1/TNXB	9
GO:2000108	positive regulation of leukocyte apoptotic process	9/1780	28/18870	0.00076064	0.00623789	0.00459487	IDO1/CCL5/CD274/LGALS9/ADAM8/LYN/ANXA1/PRELID1/PDCD1	9
GO:0120161	regulation of cold-induced thermogenesis	27/1780	150/18870	0.000777512	0.00636731	0.00469021	JAK2/ACHE/ALPL/ACSL1/IL15/ID1/DDIT3/ADRB2/ACOT11/ELOVL3/IL18R1/ADAM17/IL4R/LCN2/LNPEP/SCD/PLCL1/ARRDC3/SIRT6/ATF4/PLAC8/ELOVL6/G0S2/VEGFA/IRF4/PRDM16/DECR1	27
GO:1903317	regulation of protein maturation	16/1780	71/18870	0.00078232	0.00639772	0.00471261	PLAUR/ADAM8/PLAT/CHAC1/THBS1/SERPINE1/CARD16/MMP14/SRC/PLAU/XIAP/RHBDD1/MELTF/PRNP/S100A10/CNTN2	16
GO:0032868	response to insulin	42/1780	269/18870	0.000786223	0.00642064	0.00472949	CEACAM1/STAT1/TLR2/TNFSF10/SOCS1/IL1B/HDAC9/CFLAR/GPT2/TRIB3/ADM/ALPL/SOCS3/PPARG/CPEB2/SP1/SHC1/NCK1/PTPN2/LYN/PCK2/SRC/PTPRE/SRD5A1/KBTBD2/KAT2B/USF1/BCAR1/TNFRSF11A/SESN2/CAV2/RAB31/EIF6/PCK1/EGR2/NR1H4/NCL/ENPP1/IRS2/NCOA2/SLC27A4/ABCC8	42
GO:0001936	regulation of endothelial cell proliferation	31/1780	181/18870	0.00079573	0.00647327	0.00476826	STAT1/XDH/TNF/FGFBP1/PRKD2/THBS1/PPARG/ECM1/MDK/F3/FGF2/SP1/NR4A1/HIF1A/NRP1/ADAM17/RICTOR/HTR2B/FUT2/EGF/FLT1/NRP2/VEGFC/CAV2/SIRT6/CCL2/VEGFA/STAT5A/TIE1/FUT1/ACVRL1	31
GO:0015804	neutral amino acid transport	14/1780	58/18870	0.000795994	0.00647327	0.00476826	ACE2/SLC6A14/SLC7A11/SLC6A9/SLC38A5/SLC7A5/SLC3A2/MFSD12/RGS2/SLC1A6/SLC1A3/SLC6A17/SLC6A19/SLC38A4	14
GO:0045428	regulation of nitric oxide biosynthetic process	14/1780	58/18870	0.000795994	0.00647327	0.00476826	PTGS2/JAK2/EDN1/TICAM1/CLEC7A/IL1B/SOD2/TNF/CD47/ZC3H12A/KLF4/ASS1/PTK2B/PTGIS	14
GO:0070302	regulation of stress-activated protein kinase signaling cascade	32/1780	189/18870	0.000809265	0.0065689	0.00483871	NCF1/XDH/IL1A/EIF2AK2/TLR3/MYD88/IL1B/TNF/RIPK2/MYC/ZC3H12A/NOD2/IGFBP6/NOD1/FAS/SPHK1/TAOK3/DAB2IP/SEMA3A/LYN/NOX1/PTK2B/MAP4K4/GADD45A/DNAJA1/XIAP/RIPK1/BMP2/CYLD/RNF13/VEGFA/TRAF2	32
GO:0002532	production of molecular mediator involved in inflammatory response	21/1780	106/18870	0.000812254	0.0065689	0.00483871	GBP5/NCF1/TLR3/MYD88/TICAM1/CLEC7A/TNF/ABCD1/IL6/APOD/ZC3H12A/SERPINE1/NOD2/LIPA/NOS2/HIF1A/GRN/LYN/ADCY7/IL4R/MEFV	21
GO:0032526	response to retinoic acid	21/1780	106/18870	0.000812254	0.0065689	0.00483871	CD38/DKK1/TNF/MICB/KLF4/GJB2/RET/RARG/RORB/SOX9/LYN/SETX/PTK2B/TRIM16/GJB3/BRINP3/GDAP1/PTK6/PCK1/TIE1/ACER2	21
GO:1990823	response to leukemia inhibitory factor	21/1780	106/18870	0.000812254	0.0065689	0.00483871	PML/HK2/TRIM25/EXT1/ICAM1/SOCS3/KLF4/SPRY4/TLE4/RARG/UBXN2A/SMARCA5/GLDC/B3GNT2/SBNO2/NRP2/VEGFC/SNX10/FOSL2/NCL/NEFH	21
GO:0010755	regulation of plasminogen activation	7/1780	18/18870	0.000819844	0.00658469	0.00485034	PLAUR/PLAT/THBS1/SERPINE1/PLAU/MELTF/S100A10	7
GO:0036499	PERK-mediated unfolded protein response	7/1780	18/18870	0.000819844	0.00658469	0.00485034	PPP1R15A/DDIT3/HSPA5/NCK1/PTPN2/EIF2AK3/ATF4	7
GO:0051917	regulation of fibrinolysis	7/1780	18/18870	0.000819844	0.00658469	0.00485034	PLAUR/PLAT/THBS1/SERPINE1/THBD/PLAU/USF1	7
GO:0060576	intestinal epithelial cell development	7/1780	18/18870	0.000819844	0.00658469	0.00485034	PRDM1/C1GALT1/HIF1A/FZD5/SRC/SPDEF/CDKN1A	7
GO:0150078	positive regulation of neuroinflammatory response	7/1780	18/18870	0.000819844	0.00658469	0.00485034	NUPR1/IL1B/TNF/IL6/CTSC/PLCG2/IL33	7
GO:0097553	calcium ion transmembrane import into cytosol	34/1780	205/18870	0.000825491	0.00659004	0.00485428	CXCL11/CXCL10/CXCL9/PML/CX3CL1/BAK1/SLC24A1/FGF2/DDIT3/CORO1A/PLCG2/LYN/GRIN2B/HTR2B/PTK2B/CACNA1E/ITPR2/PDE4D/F2RL3/SLC8B1/XCR1/PRNP/ERO1A/CEMIP/SCN3A/ADCYAP1R1/GSTO1/RYR3/RYR2/CACNA1C/JPH4/SCN4A/RYR1/TRPV3	34
GO:0071241	cellular response to inorganic substance	37/1780	229/18870	0.000827021	0.00659004	0.00485428	NCF1/PTGS2/MT2A/EDN1/CFLAR/LGMN/SLC13A5/B2M/HESX1/CLIC4/SLC39A8/CPNE8/PLCG2/JUNB/NEK7/CALR/CLDN1/ADCY7/CPNE5/EIF2AK3/DPEP1/HSP90B1/TFAP2A/NPTX1/MMP9/AOC1/PRNP/ATF4/KCNB1/ADCY10/RYR3/SLC25A23/DLG2/RASGRP2/RYR1/CPNE6/TRAF2	37
GO:0045063	T-helper 1 cell differentiation	8/1780	23/18870	0.000828411	0.00659004	0.00485428	RIPK2/NFKBIZ/RELB/IL18R1/ANXA1/IL4R/IL27/SOCS5	8
GO:0062099	negative regulation of programmed necrotic cell death	8/1780	23/18870	0.000828411	0.00659004	0.00485428	BIRC3/NUPR1/RBCK1/CASP8/PELI1/BIRC2/RIPK1/RNF31	8
GO:0071636	positive regulation of transforming growth factor beta production	8/1780	23/18870	0.000828411	0.00659004	0.00485428	CX3CL1/PTGS2/LGALS9/ADAM8/SERPINB7/THBS1/FERMT1/TNXB	8
GO:0072574	hepatocyte proliferation	8/1780	23/18870	0.000828411	0.00659004	0.00485428	CEACAM1/TNFAIP3/CFLAR/TNF/IL6/PTN/MDK/TGFA	8
GO:0072575	epithelial cell proliferation involved in liver morphogenesis	8/1780	23/18870	0.000828411	0.00659004	0.00485428	CEACAM1/TNFAIP3/CFLAR/TNF/IL6/PTN/MDK/TGFA	8
GO:0048041	focal adhesion assembly	18/1780	85/18870	0.000831686	0.00659812	0.00486023	THSD1/APOD/THBS1/PHLDB2/ACTG1/NRP1/MMP14/PTK2B/SRC/MAP4K4/PIP5K1A/COL16A1/EPB41L5/S100A10/VEGFA/SLK/WHAMM/ACVRL1	18
GO:0072524	pyridine-containing compound metabolic process	18/1780	85/18870	0.000831686	0.00659812	0.00486023	IDO1/PARP9/CD38/PARP10/ALPL/NOCT/NADK/NAMPT/KYNU/PSAT1/IDO2/NOX1/PGAM1/ME1/PTGIS/KMO/NNMT/ALDH1L2	18
GO:0043154	negative regulation of cysteine-type endopeptidase activity involved in apoptotic process	13/1780	52/18870	0.00085093	0.00674163	0.00496594	IFI6/LAMP3/PLAUR/TNF/THBS1/KLF4/SFN/CARD16/SRC/DPEP1/XIAP/MMP9/VEGFA	13
GO:0071353	cellular response to interleukin-4	10/1780	34/18870	0.000858519	0.00677418	0.00498991	PML/PARP14/IL2RG/RUFY4/HSPA5/CORO1A/PTPN2/IL4R/JAK1/STAT5A	10
GO:0071398	cellular response to fatty acid	10/1780	34/18870	0.000858519	0.00677418	0.00498991	EDN1/FFAR2/LDLR/ZC3H12A/PTAFR/ASS1/CLDN1/SRC/SMARCD1/NR1H4	10
GO:1902624	positive regulation of neutrophil migration	10/1780	34/18870	0.000858519	0.00677418	0.00498991	C3AR1/CXCL8/ADAM8/IL1A/EDN1/MDK/IL23A/CD74/DAPK2/MCU	10
GO:0106106	cold-induced thermogenesis	27/1780	151/18870	0.000863457	0.00680395	0.00501184	JAK2/ACHE/ALPL/ACSL1/IL15/ID1/DDIT3/ADRB2/ACOT11/ELOVL3/IL18R1/ADAM17/IL4R/LCN2/LNPEP/SCD/PLCL1/ARRDC3/SIRT6/ATF4/PLAC8/ELOVL6/G0S2/VEGFA/IRF4/PRDM16/DECR1	27
GO:2000117	negative regulation of cysteine-type endopeptidase activity	15/1780	65/18870	0.000869262	0.00684046	0.00503873	IFI6/LAMP3/PLAUR/IFI16/TNF/THBS1/KLF4/SFN/CARD16/SRC/DPEP1/XIAP/MMP9/CST3/VEGFA	15
GO:0045730	respiratory burst	11/1780	40/18870	0.000895351	0.00703628	0.00518298	NCF1/NCF1C/CLEC7A/CD55/NCF1B/LIPA/GRN/NOX1/PGAM1/NCF2/NCF4	11
GO:0051403	stress-activated MAPK cascade	37/1780	230/18870	0.000898028	0.00704783	0.00519149	NCF1/XDH/LGALS9/IL1A/EIF2AK2/TLR3/MYD88/IL1B/TNF/RIPK2/MYC/ZC3H12A/NOD2/IGFBP6/NOD1/TRIB1/FAS/ZFP36/SPHK1/TAOK3/DAB2IP/SEMA3A/NOX1/PTK2B/PTGER4/MAP4K4/IRAK4/GADD45A/DNAJA1/XIAP/RIPK1/MAPK11/BMP2/CYLD/VEGFA/MAP3K13/TRAF2	37
GO:1904019	epithelial cell apoptotic process	26/1780	144/18870	0.000918859	0.00718506	0.00529257	NUPR1/TNFAIP3/JAK2/ANGPTL4/CFLAR/TNF/ICAM1/ADAR/IL6/NFKBIZ/THBS1/CD40/SERPINE1/BTC/SERPINB13/MDK/HLA-G/ZFP36/DAB2IP/EDNRA/BMPR2/E2F2/TIA1/CCL2/RYR2/NPC1	26
GO:0042130	negative regulation of T cell proliferation	16/1780	72/18870	0.000919205	0.00718506	0.00529257	IDO1/IL4I1/CD274/LGALS9/PDCD1LG2/PELI1/HLA-G/IL20RB/CD86/LGALS9B/VSIR/LRRC32/PRNP/LGALS9C/ARG2/HLA-DRB1	16
GO:0050766	positive regulation of phagocytosis	16/1780	72/18870	0.000919205	0.00718506	0.00529257	IL15RA/CLEC7A/IL1B/TNF/IL2RG/CD47/NOD2/IL15/PLCG2/CALR/C4A/RAB31/CCL2/MERTK/SPACA3/C2	16
GO:0042063	gliogenesis	50/1780	338/18870	0.000929644	0.00725694	0.00534552	TLR2/CX3CL1/LIF/MYD88/IL1B/S100A8/LDLR/CNP/CLCF1/TNF/IL6/PTN/S100A9/RRAS2/CSF1/SH3TC2/HAPLN3/MYRF/MDK/FGF2/ANO1/SOX9/ID4/DAB2IP/IL33/AREG/ETV5/GRN/LYN/LRP2/SLC7A5/ANXA1/MMP14/PTK2B/GCM1/FA2H/LPAR1/VEGFC/PTPRB/SRGAP2C/BMP2/CCL2/GPR157/EGR2/LAMB1/IFNGR1/CNTN2/CUL4B/SRGAP2/ABCC8	50
GO:0031214	biomineral tissue development	30/1780	175/18870	0.000943271	0.00735348	0.00541663	ISG15/PTGS2/MMP13/PTN/ALPL/ECM1/ADRB2/SOX9/HIF1A/PTK2B/BMPR2/WDR72/EIF2AK3/TUFT1/SRGN/TFAP2A/SBNO2/PRICKLE1/FGR/SNX10/BMP2/ATF4/NECTIN1/NOS3/VDR/FOSL2/ENPP1/SBDS/CYP27B1/ASPN	30
GO:0034446	substrate adhesion-dependent cell spreading	20/1780	100/18870	0.000944962	0.00735685	0.00541911	GBP1/HAS2/UNC13D/SPRY4/PDPN/TACSTD2/MDK/CALR/NRP1/SRC/EPHA1/ITGB7/MELTF/S100A10/LAMB1/BVES/SRGAP2/MERTK/LPXN/RADIL	20
GO:0002823	negative regulation of adaptive immune response based on somatic recombination of immune receptors built from immunoglobulin superfamily domains	14/1780	59/18870	0.000954407	0.00741062	0.00545872	CEACAM1/IL4I1/IFNB1/HLA-F/IL7R/ZC3H12A/NOD2/TNFSF18/HLA-G/IL33/IL20RB/PARP3/IL4R/IL1RL1	14
GO:2000107	negative regulation of leukocyte apoptotic process	14/1780	59/18870	0.000954407	0.00741062	0.00545872	IDO1/CCL5/IRF7/HSH2D/IL7R/NOD2/HIF1A/ST3GAL1/CD74/ARG2/BCL3/IRS2/MERTK/PDCD1	14
GO:0002520	immune system development	33/1780	199/18870	0.000978865	0.00758037	0.00558376	IDO1/CD274/LGALS9/HLA-E/TNFAIP3/HLA-B/CLCF1/IL7R/ADAR/NFKBIZ/CD40/LIPA/TNFSF13/PDPN/IL15/RET/HLA-G/SAMHD1/IRAK3/NFKB2/DCLRE1C/CTNNBL1/SPNS2/LYN/NBN/ADAM17/RIPK3/PARP3/TNFRSF11A/BCL3/CACNA1C/SBDS/PDCD1	33
GO:1902075	cellular response to salt	33/1780	199/18870	0.000978865	0.00758037	0.00558376	PTGS2/EDN1/LGMN/XRN1/SLC13A5/ACHE/B2M/TGM2/CLIC4/ZC3H12A/CPNE8/PLCG2/JUNB/NEK7/CALR/GNA15/CLDN1/ADCY7/CPNE5/DPEP1/HSP90B1/NPTX1/SSH1/AOC1/AGRN/KCNB1/SLC1A3/RYR3/SLC25A23/DLG2/RASGRP2/RYR1/CPNE6	33
GO:0010800	positive regulation of peptidyl-threonine phosphorylation	9/1780	29/18870	0.00101151	0.00781246	0.00575472	RIPK2/CHI3L1/SPHK1/S1PR2/EGF/CEMIP/GCG/ADCY10/TRIM6	9
GO:0032770	positive regulation of monooxygenase activity	9/1780	29/18870	0.00101151	0.00781246	0.00575472	IL1B/TNF/GCH1/CDH3/HIF1A/HTR2B/FCER2/VDR/CYP27B1	9
GO:0045834	positive regulation of lipid metabolic process	26/1780	145/18870	0.00102122	0.00786664	0.00579463	PTGS2/IL1A/STARD4/IL1B/LDLR/TNF/ABCD1/ADM/NOD2/PPARG/FGF2/ANXA1/HTR2B/RAB38/AMBRA1/CD74/KAT2B/FLT1/FGR/ACSL3/CNEP1R1/PCK1/NR4A3/NR1H4/IRS2/CCDC3	26
GO:0046165	alcohol biosynthetic process	26/1780	145/18870	0.00102122	0.00786664	0.00579463	GCH1/SPTSSB/HRH1/LIPA/PTAFR/FGF2/SPHK1/PLCG2/PLPP6/HMGCS1/PTK2B/PCK2/MSMO1/IPPK/IMPA1/IDI1/SEC14L2/BMP2/ADCYAP1R1/PCK1/ACER3/ASAH2/SRD5A3/CYP27B1/ACER2/DGKQ	26
GO:0042531	positive regulation of tyrosine phosphorylation of STAT protein	15/1780	66/18870	0.0010284	0.0079011	0.00582001	IFNL1/CCL5/PARP9/JAK2/LIF/PARP14/CLCF1/TNF/IL6/CD40/TNFSF18/IL15/LYN/IL23A/PTK6	15
GO:0050854	regulation of antigen receptor-mediated signaling pathway	15/1780	66/18870	0.0010284	0.0079011	0.00582001	GBP1/CEACAM1/NECTIN2/PRKD2/LIPA/PTPN2/LYN/GCSAM/PRNP/CD22/LPXN/UBASH3A/CARD11/MALT1/KCNN4	15
GO:0043124	negative regulation of canonical NF-kappaB signal transduction	13/1780	53/18870	0.00103153	0.00791476	0.00583007	STAT1/TNFAIP3/TNIP3/OPTN/ZC3H12A/TNIP1/CASP8/SLC39A8/DAB2IP/RIPK1/TANK/PPM1B/NR1H4	13
GO:0007188	adenylate cyclase-modulating G protein-coupled receptor signaling pathway	39/1780	248/18870	0.00103338	0.00791853	0.00583285	CXCL11/CXCL10/CXCL9/RIMS2/EDN1/S1PR3/ADM/ADRB2/ADCY4/ADM2/ADGRF4/SSTR2/EDNRA/RGS1/GNA15/PDE4B/ADGRE2/ADRA2B/PTGER4/ADCY7/PDE4D/S1PR2/CRTC3/LPAR1/GPR78/RGS2/PSAPL1/ARRDC3/ADCYAP1R1/GCG/GPR157/NPY1R/MTNR1A/FPR1/GRM8/ADGRF3/ADGRL2/ADGRD1/GPR101	39
GO:0030183	B cell differentiation	27/1780	153/18870	0.00106044	0.00811522	0.00597773	TNFSF13B/IL4I1/IFNB1/HDAC9/CLCF1/BAK1/IL2RG/KLF6/IL6/NFKBIZ/LRRC8A/VCAM1/PLCG2/PTPN2/DCLRE1C/ADAM17/MMP14/PTK2B/IL7/BLNK/ST3GAL1/ZFP36L2/DNAJB9/BCL3/FOSL2/CARD11/MALT1	27
GO:0030213	hyaluronan biosynthetic process	6/1780	14/18870	0.00107671	0.00818605	0.00602991	HAS2/IL1B/HAS3/EGF/CEMIP/HAS1	6
GO:0032908	regulation of transforming growth factor beta1 production	6/1780	14/18870	0.00107671	0.00818605	0.00602991	CX3CL1/ADAM8/SERPINB7/THBS1/CD2AP/FURIN	6
GO:0046598	positive regulation of viral entry into host cell	6/1780	14/18870	0.00107671	0.00818605	0.00602991	TRIM21/LGALS9/TRIM38/CD74/FURIN/HLA-DRB1	6
GO:0075294	positive regulation by symbiont of entry into host	6/1780	14/18870	0.00107671	0.00818605	0.00602991	TRIM21/LGALS9/TRIM38/CD74/FURIN/HLA-DRB1	6
GO:0090715	immunological memory formation process	6/1780	14/18870	0.00107671	0.00818605	0.00602991	IFNL1/IL23A/ST3GAL1/PCK1/HLA-DRA/HLA-DRB1	6
GO:0046636	negative regulation of alpha-beta T cell activation	12/1780	47/18870	0.00109138	0.00828681	0.00610413	CD274/LGALS9/SOCS1/ZC3H12A/TNFSF18/ANXA1/LGALS9B/IL4R/VSIR/LGALS9C/ARG2/SOCS5	12
GO:0030224	monocyte differentiation	10/1780	35/18870	0.0011015	0.00833114	0.00613678	IRF7/IFI16/MYC/CSF1/PPARG/GPR68/CD74/VEGFA/PDE1B/HLA-DRB1	10
GO:0048873	homeostasis of number of cells within a tissue	10/1780	35/18870	0.0011015	0.00833114	0.00613678	NFKBIZ/CSF1/LIPA/CORO1A/SOX9/IL20RB/IL7/XIAP/NOS3/FOSL2	10
GO:2000406	positive regulation of T cell migration	10/1780	35/18870	0.0011015	0.00833114	0.00613678	CXCL10/CCL5/CXCL13/ADAM8/CCL20/S100A7/CORO1A/ADAM17/OXSR1/TNFSF14	10
GO:0043087	regulation of GTPase activity	46/1780	307/18870	0.00111293	0.00840674	0.00619247	CCL5/FGD2/CXCL13/CX3CL1/RASGRP3/CCL20/CCL22/TGM2/CD40/RANGAP1/STMN3/CPEB2/FGD6/DAB2IP/PLXNA2/EPHA2/RASGEF1B/ITGA6/RGS1/ARHGAP27/EPHA1/CCL4/MAP4K4/PIP5K1A/FGD5/RAPGEF5/SMCR8/USP6NL/ARHGAP25/RGS16/TBC1D1/ARHGEF5/CAV2/RAPGEF3/AGRN/CCL2/S100A10/RASGRF2/RHOG/BVES/RASGRP2/SRGAP2/RALGPS2/FICD/RIC1/SLC27A4	46
GO:0048246	macrophage chemotaxis	11/1780	41/18870	0.00112069	0.0084544	0.00622758	CCL5/C3AR1/SAA1/THBS1/TNFSF18/CSF1/MMP28/MDK/PTK2B/CCL2/MTUS1	11
GO:0045620	negative regulation of lymphocyte differentiation	14/1780	60/18870	0.00113851	0.00853947	0.00629024	IFNL1/IFNB1/LAG3/SOCS1/IRF1/PGLYRP3/ZC3H12A/TNFSF18/MDK/PTPN2/ANXA1/IL4R/CD74/SOCS5	14
GO:0071384	cellular response to corticosteroid stimulus	14/1780	60/18870	0.00113851	0.00853947	0.00629024	JAK2/EDN1/CFLAR/GJB2/ZFP36/ASS1/SSTR2/ANXA1/PCK2/SRD5A1/ZFP36L2/STC1/SGK1/PCK1	14
GO:0006213	pyrimidine nucleoside metabolic process	8/1780	24/18870	0.00114074	0.00853947	0.00629024	APOBEC3A/NT5C3A/TYMP/APOBEC3G/APOBEC3F/APOBEC3B/UPP1/UPB1	8
GO:0034138	toll-like receptor 3 signaling pathway	8/1780	24/18870	0.00114074	0.00853947	0.00629024	OAS1/TLR3/TNFAIP3/TICAM1/TNF/WDFY1/PELI1/SRC	8
GO:0042430	indole-containing compound metabolic process	8/1780	24/18870	0.00114074	0.00853947	0.00629024	IDO1/IL4I1/KYNU/IDO2/SRD5A1/DDC/KMO/PDE1B	8
GO:0046426	negative regulation of receptor signaling pathway via JAK-STAT	8/1780	24/18870	0.00114074	0.00853947	0.00629024	SOCS1/PARP14/SOCS2/SOCS3/PTPN2/GBP7/SH2B3/BCL3	8
GO:0006006	glucose metabolic process	32/1780	193/18870	0.00116104	0.0086581	0.00637763	OAS1/PMAIP1/HK2/TNF/GPT2/APOD/LIPA/ATF3/PTPN2/IGFBP4/PGAM1/GALM/PCK2/SRC/SDS/KBTBD2/IGFBP3/KAT2B/SESN2/SIRT6/ATF4/GCG/NPY1R/MIDN/PCK1/ADCY10/NNMT/IRS2/NCOA2/SLC35B4/PGM2/DGKQ	32
GO:0006486	protein glycosylation	32/1780	193/18870	0.00116104	0.0086581	0.00637763	B3GNT6/GALNT5/C1GALT1/TMTC1/ST8SIA4/GCNT3/B3GNT8/CHST4/FUT3/IL15/SLC39A8/MGAT3/B3GNT3/GALNT3/FUT6/ST3GAL1/GCNT4/FUT2/TMEM165/B3GNT2/B3GALNT1/TET2/ST3GAL4/GALNT15/MGAT5B/B3GNT7/FUT1/C1GALT1C1/SRD5A3/NPC1/GALNT14/ACER2	32
GO:0043413	macromolecule glycosylation	32/1780	193/18870	0.00116104	0.0086581	0.00637763	B3GNT6/GALNT5/C1GALT1/TMTC1/ST8SIA4/GCNT3/B3GNT8/CHST4/FUT3/IL15/SLC39A8/MGAT3/B3GNT3/GALNT3/FUT6/ST3GAL1/GCNT4/FUT2/TMEM165/B3GNT2/B3GALNT1/TET2/ST3GAL4/GALNT15/MGAT5B/B3GNT7/FUT1/C1GALT1C1/SRD5A3/NPC1/GALNT14/ACER2	32
GO:0035338	long-chain fatty-acyl-CoA biosynthetic process	7/1780	19/18870	0.00119308	0.00885181	0.00652031	ELOVL7/ACSL1/ELOVL3/ACSL5/ACSL4/ELOVL6/ACSL3	7
GO:0035743	CD4-positive, alpha-beta T cell cytokine production	7/1780	19/18870	0.00119308	0.00885181	0.00652031	RSAD2/IFNB1/IL1B/IL6/ARID5A/IL18R1/DENND1B	7
GO:0051797	regulation of hair follicle development	7/1780	19/18870	0.00119308	0.00885181	0.00652031	TNF/KRT17/HPSE/CDH3/FERMT1/FST/DKK4	7
GO:0070431	nucleotide-binding oligomerization domain containing 2 signaling pathway	7/1780	19/18870	0.00119308	0.00885181	0.00652031	SLC15A3/TNFAIP3/RIPK2/NFKBIA/NOD2/XIAP/NAGK	7
GO:0051282	regulation of sequestering of calcium ion	25/1780	139/18870	0.00120789	0.00895036	0.00659291	CXCL11/CXCL10/CXCL9/CX3CL1/FGF2/DDIT3/CORO1A/PLCG2/LYN/HTR2B/PTK2B/ITPR2/PDE4D/F2RL3/SLC8B1/XCR1/ERO1A/CEMIP/GSTO1/RYR3/RYR2/SLC25A23/CACNA1C/JPH4/RYR1	25
GO:0061178	regulation of insulin secretion involved in cellular response to glucose stimulus	13/1780	54/18870	0.00124308	0.00916201	0.00674881	VSNL1/NADK/ANO1/GPR68/HIF1A/KLF7/PIM3/STX4/SLC9B2/GCG/NR1H4/HLA-DRB1/ABCC8	13
GO:0034356	NAD biosynthesis via nicotinamide riboside salvage pathway	5/1780	10/18870	0.00124744	0.00916201	0.00674881	PARP9/PARP10/NAMPT/PTGIS/NNMT	5
GO:0044650	adhesion of symbiont to host cell	5/1780	10/18870	0.00124744	0.00916201	0.00674881	ACE2/ICAM1/NECTIN2/DPP4/CLEC4M	5
GO:0071803	positive regulation of podosome assembly	5/1780	10/18870	0.00124744	0.00916201	0.00674881	TNF/SRC/MSN/ARHGEF5/FSCN1	5
GO:0090085	regulation of protein deubiquitination	5/1780	10/18870	0.00124744	0.00916201	0.00674881	TRIM21/ZC3H12A/TNIP1/TANK/OTUD4	5
GO:1900246	positive regulation of RIG-I signaling pathway	5/1780	10/18870	0.00124744	0.00916201	0.00674881	OASL/DDX60/DHX58/USP15/TRIM15	5
GO:2000347	positive regulation of hepatocyte proliferation	5/1780	10/18870	0.00124744	0.00916201	0.00674881	TNFAIP3/CFLAR/TNF/PTN/MDK	5
GO:0014033	neural crest cell differentiation	19/1780	95/18870	0.00125243	0.00918709	0.00676728	SEMA3D/EDN1/EXT1/PHACTR4/SEMA7A/RET/SOX9/HIF1A/SEMA3A/EDNRA/SEMA3B/NRP1/HTR2B/KBTBD8/NRP2/SNAI2/SEMA4B/RADIL/SEMA6A	19
GO:0050672	negative regulation of lymphocyte proliferation	18/1780	88/18870	0.00127064	0.00930899	0.00685707	IDO1/IL4I1/CD274/LGALS9/PDCD1LG2/PELI1/HLA-G/IL20RB/LYN/CD86/LGALS9B/VSIR/LRRC32/PRNP/LGALS9C/ARG2/HLA-DRB1/LST1	18
GO:0042303	molting cycle	22/1780	117/18870	0.00127619	0.00932624	0.00686978	PTGS2/DKK1/EXT1/TNF/KRT17/KRT14/KRT16/SPINK5/HPSE/CDH3/SOX9/FERMT1/TMEM79/FST/FA2H/DKK4/ZDHHC21/EPS8L3/TP63/SOSTDC1/KRT27/TRPV3	22
GO:0042633	hair cycle	22/1780	117/18870	0.00127619	0.00932624	0.00686978	PTGS2/DKK1/EXT1/TNF/KRT17/KRT14/KRT16/SPINK5/HPSE/CDH3/SOX9/FERMT1/TMEM79/FST/FA2H/DKK4/ZDHHC21/EPS8L3/TP63/SOSTDC1/KRT27/TRPV3	22
GO:0046883	regulation of hormone secretion	39/1780	251/18870	0.00130006	0.00948881	0.00698953	CCL5/JAK2/CD38/LIF/SLC16A1/EDN1/IL1B/FFAR2/TNF/IL6/RAB8B/VSNL1/NADK/PPARG/LRRC8A/ANO1/NOS2/GPR68/HIF1A/ANXA1/PCK2/ABAT/KLF7/SLC8B1/ACSL4/PIM3/STX4/DOC2B/SIRT6/PAX8/KCNB1/SLC9B2/GCG/MIDN/NR1H4/IRS2/HLA-DRB1/ABCC8/MCU	39
GO:2001234	negative regulation of apoptotic signaling pathway	38/1780	243/18870	0.00132095	0.00962922	0.00709296	IFI6/PLAUR/CX3CL1/PTGS2/IL1A/TNFAIP3/IL1B/SOD2/RTKN2/CFLAR/TNF/BAK1/ICAM1/DDIAS/ITPRIP/THBS1/SERPINE1/TMBIM1/MCL1/GATA4/HIF1A/IL19/ITGA6/NRP1/SRC/IL7/CD74/DNAJA1/RIPK1/MMP9/NR4A2/IER3/PRELID1/ATF4/SNAI2/FAIM2/NOS3/ASAH2	38
GO:0050820	positive regulation of coagulation	9/1780	30/18870	0.00132539	0.00963755	0.0070991	PLAT/THBS1/SERPINE1/HPSE/F3/THBD/PLAU/USF1/ST3GAL4	9
GO:0060142	regulation of syncytium formation by plasma membrane fusion	9/1780	30/18870	0.00132539	0.00963755	0.0070991	CXCL10/CXCL9/CFLAR/EHD1/GDF15/GCM1/IL4R/RAPGEF3/TNFSF14	9
GO:0006953	acute-phase response	12/1780	48/18870	0.00133209	0.00965024	0.00710844	PLSCR1/PTGS2/APOL2/IL1A/SAA1/SAA2/IL1B/TNF/IL6/PTGES/ASS1/TNFRSF11A	12
GO:0042551	neuron maturation	12/1780	48/18870	0.00133209	0.00965024	0.00710844	CX3CL1/RET/SCLT1/NRCAM/RND1/EDNRA/NR4A2/AGRN/KCNB1/MAP3K13/CNTN2/TBX6	12
GO:0045776	negative regulation of blood pressure	12/1780	48/18870	0.00133209	0.00965024	0.00710844	SOD2/TNF/GCH1/PTAFR/ADRB2/NOS2/ADM2/BMPR2/ABAT/VEGFC/IER3/NOS3	12
GO:0006469	negative regulation of protein kinase activity	30/1780	179/18870	0.00136702	0.009891	0.00728578	CEACAM1/TRIB2/IL1B/GPRC5A/ADAR/TRIB3/SPRY4/SNX6/PPARG/ERRFI1/SFN/TRIB1/IRAK3/DAB2IP/LYN/DUSP7/EPHA1/CDKN1A/GADD45A/SMCR8/DNAJA1/RGS2/HEG1/PRKRIP1/PTPRB/BMP2/LATS2/PTK6/CBLC/SOCS5	30
GO:0008217	regulation of blood pressure	31/1780	187/18870	0.0013775	0.00995447	0.00733254	GRIP2/PTGS2/ACE2/EDN1/SOD2/EXT1/TNF/GCH1/ERAP2/ADM/PTAFR/PPARG/ADRB2/NOS2/ADM2/EDNRA/NOX1/NPR1/ERAP1/ADRA2B/BMPR2/PDE4D/LNPEP/ABAT/VEGFC/IER3/SGK1/NPY1R/NOS3/ACVRL1/KLK1	31
GO:0022600	digestive system process	20/1780	103/18870	0.00138443	0.00999222	0.00736035	TYMP/LDLR/NOD2/GCNT3/LIPA/MDK/MUC13/SOX9/AQP5/LIMA1/HTR4/IL10RA/MUC4/SNX10/SGK1/MUC6/VDR/NPC1/SOAT2/KCNN4	20
GO:0042119	neutrophil activation	11/1780	42/18870	0.00139072	0.0100128	0.00737552	CCL5/CXCL8/MYD88/TNF/PTAFR/CD177/ANXA3/IL15/PLPP6/GRN/ANXA1	11
GO:0140467	integrated stress response signaling	11/1780	42/18870	0.00139072	0.0100128	0.00737552	BATF2/FOSL1/PPP1R15A/DDIT3/NFE2L3/HSPA5/JUNB/NCK1/PTPN2/EIF2AK3/ATF4	11
GO:0070670	response to interleukin-4	10/1780	36/18870	0.00139785	0.0100517	0.00740419	PML/PARP14/IL2RG/RUFY4/HSPA5/CORO1A/PTPN2/IL4R/JAK1/STAT5A	10
GO:0032945	negative regulation of mononuclear cell proliferation	18/1780	89/18870	0.00145501	0.01045	0.00769752	IDO1/IL4I1/CD274/LGALS9/PDCD1LG2/PELI1/HLA-G/IL20RB/LYN/CD86/LGALS9B/VSIR/LRRC32/PRNP/LGALS9C/ARG2/HLA-DRB1/LST1	18
GO:0098739	import across plasma membrane	34/1780	212/18870	0.00149477	0.0107223	0.00789813	SLC15A3/ACE2/TNF/SLC24A1/THBS1/ACSL1/SLC6A14/SLC7A11/LRRC8A/SLC39A8/SLC6A9/LRP2/SLC38A5/SLC7A5/ACSL5/CACNA1E/SLC15A1/SLC3A2/RGS2/PRNP/ATP12A/SLC1A6/SCN3A/SLC1A3/FXYD2/KCNJ18/ATP4A/CACNA1C/SLC12A6/SCN4A/IRS2/SLC38A4/TRPV3/ABCC8	34
GO:0001938	positive regulation of endothelial cell proliferation	21/1780	111/18870	0.00150149	0.0107573	0.00792389	FGFBP1/PRKD2/ECM1/MDK/F3/FGF2/SP1/NR4A1/HIF1A/NRP1/ADAM17/RICTOR/HTR2B/EGF/NRP2/VEGFC/CAV2/SIRT6/VEGFA/STAT5A/ACVRL1	21
GO:0090023	positive regulation of neutrophil chemotaxis	8/1780	25/18870	0.00154022	0.0110213	0.00811834	C3AR1/CXCL8/EDN1/MDK/IL23A/CD74/DAPK2/MCU	8
GO:0022617	extracellular matrix disassembly	14/1780	62/18870	0.00159671	0.0113975	0.00839551	ADAM8/MMP13/KLK7/IL6/DPP4/PDPN/CTSS/MMP14/WDR72/MELTF/MMP9/FURIN/FSCN1/CST3	14
GO:0043030	regulation of macrophage activation	14/1780	62/18870	0.00159671	0.0113975	0.00839551	CX3CL1/LDLR/IL6/ZC3H12A/THBS1/CTSC/SPHK1/IL33/GRN/IL4R/CD74/IL1RL1/LRFN5/SPACA3	14
GO:0009308	amine metabolic process	22/1780	119/18870	0.00160331	0.0114307	0.00841992	IDO1/IL4I1/GCH1/SLC7A11/KYNU/GDPD3/VCAM1/IDO2/EDNRA/NPR1/SMOX/SAT1/ABAT/DDC/AOC1/NR4A2/PAOX/SMS/KMO/NR1H4/PDE1B/ATCAY	22
GO:0036230	granulocyte activation	12/1780	49/18870	0.00161504	0.0114863	0.00846087	CCL5/CXCL8/MYD88/TNF/PTAFR/CD177/ANXA3/IL15/PLPP6/GRN/ANXA1/STX4	12
GO:0042269	regulation of natural killer cell mediated cytotoxicity	12/1780	49/18870	0.00161504	0.0114863	0.00846087	CEACAM1/HLA-F/LAG3/LGALS9/HLA-E/HLA-B/HLA-A/SERPINB9/NECTIN2/SERPINB4/HLA-G/PVR	12
GO:1901888	regulation of cell junction assembly	34/1780	213/18870	0.00162127	0.0115166	0.00848318	TLR2/ACE2/IL1B/DKK1/TNF/APOD/THBS1/GPBAR1/PHLDB2/FZD5/ACTG1/SRPX2/EPHA2/CLDN1/NRP1/MMP14/PTK2B/SRC/MAP4K4/CRB3/COL16A1/MYCBP2/EPB41L5/IL1RAP/SNAI2/NECTIN1/AGRN/S100A10/LHFPL4/VEGFA/SETD5/SLK/LRFN5/ACVRL1	34
GO:0002468	dendritic cell antigen processing and presentation	6/1780	15/18870	0.00165204	0.0116783	0.00860233	THBS1/NOD2/NOD1/CD74/HLA-DRA/HLA-DRB1	6
GO:0010820	positive regulation of T cell chemotaxis	6/1780	15/18870	0.00165204	0.0116783	0.00860233	CCL5/CXCL13/S100A7/ADAM17/OXSR1/TNFSF14	6
GO:0070424	regulation of nucleotide-binding oligomerization domain containing signaling pathway	6/1780	15/18870	0.00165204	0.0116783	0.00860233	SLC15A3/BIRC3/TNFAIP3/BIRC2/XIAP/NAGK	6
GO:0071639	positive regulation of monocyte chemotactic protein-1 production	6/1780	15/18870	0.00165204	0.0116783	0.00860233	OAS1/OAS3/LGALS9/CLEC7A/IL1B/NOD2	6
GO:0007589	body fluid secretion	18/1780	90/18870	0.00166154	0.0117029	0.00862046	OAS2/XDH/EDN1/HK2/SOCS2/ANO1/ALOX12B/HIF1A/AQP5/NPR1/HTR4/PRICKLE1/CCND1/VEGFA/STAT5A/VDR/FOSL2/KCNN4	18
GO:0010657	muscle cell apoptotic process	18/1780	90/18870	0.00166154	0.0117029	0.00862046	NUPR1/JAK2/EDN1/SOD2/CFLAR/LYPD3/ZC3H12A/PPARG/MDK/GATA4/SLC7A5/PTK2B/AMBRA1/ALOX12/ATF4/PAX8/ADCY10/E2F3	18
GO:0046889	positive regulation of lipid biosynthetic process	18/1780	90/18870	0.00166154	0.0117029	0.00862046	PTGS2/IL1A/STARD4/IL1B/LDLR/TNF/ABCD1/ADM/ANXA1/HTR2B/RAB38/CD74/KAT2B/ACSL3/CNEP1R1/PCK1/NR1H4/CCDC3	18
GO:0002755	MyD88-dependent toll-like receptor signaling pathway	7/1780	20/18870	0.00168727	0.0118129	0.00870146	IRF7/MYD88/IRF1/IRAK2/TNIP1/IRAK3/IRAK4	7
GO:0039535	regulation of RIG-I signaling pathway	7/1780	20/18870	0.00168727	0.0118129	0.00870146	OASL/DDX60/BIRC3/DHX58/USP15/BIRC2/TRIM15	7
GO:0055093	response to hyperoxia	7/1780	20/18870	0.00168727	0.0118129	0.00870146	SOD2/PDPN/FAS/SLC7A5/NOX1/CDKN1A/ATG7	7
GO:0060340	positive regulation of type I interferon-mediated signaling pathway	7/1780	20/18870	0.00168727	0.0118129	0.00870146	ZBP1/IRF7/NLRC5/IKBKE/TBK1/USP29/TRIM6	7
GO:0140354	lipid import into cell	7/1780	20/18870	0.00168727	0.0118129	0.00870146	THBS1/ACSL1/LIPA/ACSL5/ACSL3/IRS2/SLC27A4	7
GO:0015711	organic anion transport	61/1780	443/18870	0.00170529	0.0118978	0.00876399	CEACAM1/PTGS2/IL1A/ACE2/SLC16A1/EDN1/SLC26A9/IL1B/SLC16A4/TNF/SLC13A5/CD47/CYB5R2/ABCD1/THBS1/SLCO4A1/ACSL1/SLC52A3/SLC2A6/SLC26A4/SLC6A14/SLC7A11/PPARG/PTGES/BEST1/LRRC8A/SLC39A8/NOS2/SLC6A9/ABCC3/LRP2/SLC38A5/SLC7A5/ANXA1/ACSL5/SLC3A2/LRRC8D/ABAT/MFSD12/RGS2/TNFRSF11A/SLC27A3/SLC1A6/SLC16A3/ACSL3/KMO/SLC1A3/SLC51A/SLC25A47/ADCY10/SLC22A7/CRABP2/SLC25A23/IRS2/SLC6A17/SLC6A19/SLC38A4/SLC35B4/SLC1…	61
GO:0032814	regulation of natural killer cell activation	11/1780	43/18870	0.00171183	0.0118978	0.00876399	HLA-F/HLA-E/JAK2/IL15RA/TICAM1/PRDM1/PGLYRP3/IL15/IL23A/FGR/BLOC1S3	11
GO:0019886	antigen processing and presentation of exogenous peptide antigen via MHC class II	9/1780	31/18870	0.00171317	0.0118978	0.00876399	LGMN/B2M/CTSS/CTSE/IFI30/CD74/HLA-DRA/HLA-DPA1/HLA-DRB1	9
GO:0043507	positive regulation of JUN kinase activity	9/1780	31/18870	0.00171317	0.0118978	0.00876399	EDN1/DKK1/TNF/TAOK3/DAB2IP/TNFRSF11A/ARHGEF5/MAP3K13/TRAF2	9
GO:1900017	positive regulation of cytokine production involved in inflammatory response	9/1780	31/18870	0.00171317	0.0118978	0.00876399	GBP5/TLR3/MYD88/TICAM1/CLEC7A/TNF/IL6/NOD2/HIF1A	9
GO:2000191	regulation of fatty acid transport	9/1780	31/18870	0.00171317	0.0118978	0.00876399	IL1A/EDN1/IL1B/THBS1/ACSL1/PTGES/ACSL5/TNFRSF11A/IRS2	9
GO:0009743	response to carbohydrate	36/1780	230/18870	0.00171365	0.0118978	0.00876399	NCF1/PTGS2/IL1A/CLEC7A/IL1B/SOD2/TNF/ICAM1/THBS1/VSNL1/NADK/TXNIP/ANO1/GATA4/GPR68/HIF1A/LYN/PTK2B/PCK2/ME1/KLF7/NPTX1/SESN2/PIM3/STX4/GJB6/KCNB1/SLC9B2/GCG/PCK1/NR1H4/RMI1/SLC12A6/IRS2/HLA-DRB1/ABCC8	36
GO:0002504	antigen processing and presentation of peptide or polysaccharide antigen via MHC class II	10/1780	37/18870	0.00175584	0.0121762	0.00896908	LGMN/B2M/THBS1/CTSS/CTSE/IFI30/CD74/HLA-DRA/HLA-DPA1/HLA-DRB1	10
GO:0043547	positive regulation of GTPase activity	37/1780	239/18870	0.00181878	0.0125854	0.0092705	CCL5/CXCL13/CX3CL1/RASGRP3/CCL20/CCL22/TGM2/CD40/RANGAP1/EPHA2/RASGEF1B/ITGA6/RGS1/ARHGAP27/EPHA1/CCL4/MAP4K4/PIP5K1A/RAPGEF5/SMCR8/USP6NL/ARHGAP25/RGS16/TBC1D1/ARHGEF5/CAV2/RAPGEF3/AGRN/CCL2/S100A10/RASGRF2/RHOG/RASGRP2/SRGAP2/RALGPS2/RIC1/SLC27A4	37
GO:0010975	regulation of neuron projection development	62/1780	453/18870	0.00181916	0.0125854	0.0092705	SEMA3D/CX3CL1/IL15RA/CD38/DKK1/CFLAR/B2M/PTN/S100A9/SCARB2/KLF4/KLK6/SEMA7A/ITGA3/MDK/MAP2/RET/EHD1/NRCAM/DAB2IP/PLXNA2/SEMA3A/ZNF296/GRN/NCK1/LYN/SEMA3B/DENND5A/ITGA6/NRP1/SETX/PTK2B/VLDLR/BMPR2/ZNF804A/SPART/MARK2/KAT2B/LPAR1/CHODL/DIP2B/RGS2/DCC/NEDD4/MYCBP2/KIF1A/TRIM67/PARP6/PTK6/SMURF1/VEGFA/ADCY10/MAP3K13/CNTN2/CRABP2/HECW1/TNR/SEMA4B/SKIL/IFRD1/TBX6/SEMA6A	62
GO:0051893	regulation of focal adhesion assembly	14/1780	63/18870	0.00187787	0.0129608	0.00954704	APOD/THBS1/PHLDB2/ACTG1/NRP1/MMP14/SRC/MAP4K4/COL16A1/EPB41L5/S100A10/VEGFA/SLK/ACVRL1	14
GO:0090109	regulation of cell-substrate junction assembly	14/1780	63/18870	0.00187787	0.0129608	0.00954704	APOD/THBS1/PHLDB2/ACTG1/NRP1/MMP14/SRC/MAP4K4/COL16A1/EPB41L5/S100A10/VEGFA/SLK/ACVRL1	14
GO:0006816	calcium ion transport	61/1780	445/18870	0.00189881	0.0130899	0.00964213	CXCL11/CXCL10/CCL5/CLCA3P/CXCL9/PML/CX3CL1/PTGS2/EDN1/MCUB/BAK1/SLC24A1/BEST1/PANX1/FGF2/DDIT3/CORO1A/PLCG2/EDNRA/LYN/GRIN2B/FMR1/HTR2B/PTK2B/PDE4B/CACNA1E/SLC3A2/ITPR2/STC2/PDE4D/CCL4/EGF/F2RL3/TMEM165/SLC8B1/STC1/GRIN3A/XCR1/PRNP/HOMER1/ERO1A/CEMIP/SCN3A/ADCYAP1R1/CCL2/GCG/NOS3/PKD1L1/GSTO1/RYR3/RYR2/SLC25A23/VDR/CACNA1C/JPH4/SCN4A/CYP27B1/RYR1/TRPV3/KCNN4/MCU	61
GO:0045444	fat cell differentiation	38/1780	248/18870	0.00192056	0.0132087	0.0097296	PTGS2/SOCS1/TRIB2/SOD2/FFAR2/TNF/PSMB8/METRNL/TRIB3/IL6/ZC3H12A/KLF4/NOCT/PPARG/DDIT3/ADRB2/ALOXE3/ZFP36/NR4A1/ID4/ERAP1/ZFP36L2/RGS2/NR4A2/SIRT6/ERO1A/BMP2/PLAC8/SNAI2/LAMB3/NR4A3/CCND1/EGR2/CNTN2/FOSL2/ENPP1/CCDC3/PRDM16	38
GO:0051896	regulation of phosphatidylinositol 3-kinase/protein kinase B signal transduction	38/1780	248/18870	0.00192056	0.0132087	0.0097296	CCL5/AIM2/CEACAM1/NCF1/HBEGF/CSF3/XDH/CX3CL1/CRNN/ADAM8/JAK2/RUBCN/TNF/PIK3AP1/THBS1/CHI3L1/HPSE/MST1R/F3/FGF2/DDIT3/RET/HLA-G/GATA4/SOX9/DAB2IP/GDF15/LRP2/EPHA2/RICTOR/SRC/EGF/FLT1/SH2B3/FGR/CAVIN3/NEDD4/RAPGEF3	38
GO:0032922	circadian regulation of gene expression	15/1780	70/18870	0.00193226	0.0132735	0.00977734	PML/NOCT/NAMPT/RELB/ID1/NRIP1/ID4/CAVIN3/TOP1/MYCBP2/SIRT6/ATF4/BHLHE40/NCOA2/NPAS2	15
GO:0089718	amino acid import across plasma membrane	12/1780	50/18870	0.00194562	0.0133495	0.00983338	ACE2/TNF/SLC6A14/SLC7A11/SLC6A9/SLC38A5/SLC7A5/SLC3A2/RGS2/SLC1A6/SLC1A3/SLC38A4	12
GO:0051209	release of sequestered calcium ion into cytosol	24/1780	136/18870	0.0019531	0.0133852	0.00985962	CXCL11/CXCL10/CXCL9/CX3CL1/FGF2/DDIT3/CORO1A/PLCG2/LYN/HTR2B/PTK2B/ITPR2/PDE4D/F2RL3/SLC8B1/XCR1/ERO1A/CEMIP/GSTO1/RYR3/RYR2/CACNA1C/JPH4/RYR1	24
GO:0009101	glycoprotein biosynthetic process	44/1780	299/18870	0.00201696	0.0138066	0.0101701	HBEGF/B3GNT6/EXT1/GALNT5/C1GALT1/TMEM106A/TMTC1/HS3ST1/ST8SIA4/GAL3ST4/GCNT3/B3GNT8/CHST4/PHLDA1/TNIP1/FUT3/IL15/SLC39A8/ITM2B/MGAT3/B3GNT3/IL33/GALNT3/CHSY1/BMPR2/FUT6/ST3GAL1/GCNT4/FUT2/TMEM165/B3GNT2/B3GALNT1/TET2/ST3GAL4/GALNT15/CHST15/MGAT5B/B3GNT7/FUT1/C1GALT1C1/SRD5A3/NPC1/GALNT14/ACER2	44
GO:0032816	positive regulation of natural killer cell activation	8/1780	26/18870	0.00204288	0.0139513	0.0102766	HLA-F/HLA-E/JAK2/IL15RA/TICAM1/IL15/IL23A/BLOC1S3	8
GO:1905523	positive regulation of macrophage migration	8/1780	26/18870	0.00204288	0.0139513	0.0102766	CCL5/C3AR1/CX3CL1/THBS1/TNFSF18/CSF1/MDK/MMP14	8
GO:0030101	natural killer cell activation	19/1780	99/18870	0.00207443	0.0140956	0.0103829	IFNB1/HLA-F/HLA-E/JAK2/IL15RA/TICAM1/SLAMF7/PRDM1/UNC13D/PGLYRP3/CASP8/IL15/CORO1A/IL18R1/IL23A/ULBP2/FGR/BLOC1S3/MERTK	19
GO:0043506	regulation of JUN kinase activity	11/1780	44/18870	0.00209094	0.0140956	0.0103829	EDN1/DKK1/TNF/PPEF2/TAOK3/DAB2IP/DNAJA1/TNFRSF11A/ARHGEF5/MAP3K13/TRAF2	11
GO:0071526	semaphorin-plexin signaling pathway	11/1780	44/18870	0.00209094	0.0140956	0.0103829	SEMA3D/EDN1/SEMA7A/PLXNA2/SEMA3A/EDNRA/SEMA3B/NRP1/NRP2/SEMA4B/SEMA6A	11
GO:0038066	p38MAPK cascade	13/1780	57/18870	0.00210449	0.0140956	0.0103829	NCF1/XDH/LGALS9/IL1B/ZC3H12A/ZFP36/SPHK1/DAB2IP/GADD45A/MAPK11/BMP2/CYLD/VEGFA	13
GO:0043331	response to dsRNA	13/1780	57/18870	0.00210449	0.0140956	0.0103829	IFIT1/IFIH1/IFNB1/TLR3/PMAIP1/TICAM1/RIPK2/NFKBIA/NOD2/PELI1/IRAK3/SLC3A2/RALB	13
GO:0006633	fatty acid biosynthetic process	28/1780	168/18870	0.00210842	0.0140956	0.0103829	CEACAM1/PTGS2/ELOVL7/EDN1/IL1B/LIPG/ABCD1/TRIB3/QKI/ALOX15B/PTGES/ACOT7/ALOXE3/ALOX12B/ELOVL3/ANXA1/DEGS1/FA2H/CD74/KAT2B/SCD/PTGES2/PTGIS/ALOX12/FADS6/ELOVL6/EIF6/ASAH2	28
GO:1990845	adaptive thermogenesis	28/1780	168/18870	0.00210842	0.0140956	0.0103829	JAK2/ACHE/ALPL/ACSL1/LIPA/IL15/ID1/DDIT3/ADRB2/ACOT11/ELOVL3/IL18R1/ADAM17/IL4R/LCN2/LNPEP/SCD/PLCL1/ARRDC3/SIRT6/ATF4/PLAC8/ELOVL6/G0S2/VEGFA/IRF4/PRDM16/DECR1	28
GO:0046942	carboxylic acid transport	50/1780	351/18870	0.00210938	0.0140956	0.0103829	CEACAM1/PTGS2/IL1A/ACE2/SLC16A1/EDN1/SLC26A9/IL1B/SLC16A4/TNF/SLC13A5/ABCD1/THBS1/SLCO4A1/ACSL1/SLC26A4/SLC6A14/SLC7A11/PPARG/PTGES/LRRC8A/NOS2/SLC6A9/ABCC3/LRP2/SLC38A5/SLC7A5/ANXA1/ACSL5/SLC3A2/LRRC8D/ABAT/MFSD12/RGS2/TNFRSF11A/SLC27A3/SLC1A6/SLC16A3/ACSL3/KMO/SLC1A3/SLC51A/SLC22A7/CRABP2/IRS2/SLC6A17/SLC6A19/SLC38A4/SLC27A4/ABCC8	50
GO:0006568	tryptophan metabolic process	5/1780	11/18870	0.00210987	0.0140956	0.0103829	IDO1/IL4I1/KYNU/IDO2/KMO	5
GO:0008063	Toll signaling pathway	5/1780	11/18870	0.00210987	0.0140956	0.0103829	MYD88/IRAK2/PELI1/IRAK3/IRAK4	5
GO:0034975	protein folding in endoplasmic reticulum	5/1780	11/18870	0.00210987	0.0140956	0.0103829	HSPA5/CALR/PDIA3/HSP90B1/ERO1A	5
GO:0035723	interleukin-15-mediated signaling pathway	5/1780	11/18870	0.00210987	0.0140956	0.0103829	IL15RA/IL2RG/IL15/JAK1/STAT5A	5
GO:0039530	MDA-5 signaling pathway	5/1780	11/18870	0.00210987	0.0140956	0.0103829	OAS3/IFIH1/DDX60/IRF7/DHX58	5
GO:0045625	regulation of T-helper 1 cell differentiation	5/1780	11/18870	0.00210987	0.0140956	0.0103829	RIPK2/ANXA1/IL4R/IL27/SOCS5	5
GO:0070189	kynurenine metabolic process	5/1780	11/18870	0.00210987	0.0140956	0.0103829	IDO1/KYNU/IDO2/KMO/KYAT3	5
GO:0070213	protein auto-ADP-ribosylation	5/1780	11/18870	0.00210987	0.0140956	0.0103829	PARP12/PARP10/PARP8/PARP3/PARP6	5
GO:0070673	response to interleukin-18	5/1780	11/18870	0.00210987	0.0140956	0.0103829	RIPK2/CASP4/IL18R1/CLDN1/CYLD	5
GO:0071350	cellular response to interleukin-15	5/1780	11/18870	0.00210987	0.0140956	0.0103829	IL15RA/IL2RG/IL15/JAK1/STAT5A	5
GO:1905461	positive regulation of vascular associated smooth muscle cell apoptotic process	5/1780	11/18870	0.00210987	0.0140956	0.0103829	SOD2/PPARG/ATF4/ADCY10/E2F3	5
GO:0019318	hexose metabolic process	36/1780	233/18870	0.0021516	0.0143579	0.0105762	OAS1/PMAIP1/HK2/TNF/GPT2/APOD/LIPA/ATF3/PTPN2/IGFBP4/PGAM1/GALM/PCK2/SRC/SDS/FUT6/KBTBD2/IGFBP3/FUT2/KAT2B/SESN2/SIRT6/ATF4/GCG/NPY1R/MIDN/CHST15/PCK1/ADCY10/NNMT/FUT1/IRS2/NCOA2/SLC35B4/PGM2/DGKQ	36
GO:0051283	negative regulation of sequestering of calcium ion	24/1780	137/18870	0.0021609	0.0144036	0.0106098	CXCL11/CXCL10/CXCL9/CX3CL1/FGF2/DDIT3/CORO1A/PLCG2/LYN/HTR2B/PTK2B/ITPR2/PDE4D/F2RL3/SLC8B1/XCR1/ERO1A/CEMIP/GSTO1/RYR3/RYR2/CACNA1C/JPH4/RYR1	24
GO:0048846	axon extension involved in axon guidance	10/1780	38/18870	0.00218445	0.0145093	0.0106876	SEMA3D/SEMA7A/SEMA3A/SEMA3B/NRP1/BMPR2/NRP2/VEGFA/SEMA4B/SEMA6A	10
GO:0060416	response to growth hormone	10/1780	38/18870	0.00218445	0.0145093	0.0106876	PNPT1/JAK2/SOCS2/ASS1/GDF15/LYN/TRIM16/SRD5A1/JAK1/STAT5A	10
GO:1902284	neuron projection extension involved in neuron projection guidance	10/1780	38/18870	0.00218445	0.0145093	0.0106876	SEMA3D/SEMA7A/SEMA3A/SEMA3B/NRP1/BMPR2/NRP2/VEGFA/SEMA4B/SEMA6A	10
GO:1901185	negative regulation of ERBB signaling pathway	9/1780	32/18870	0.0021867	0.0145093	0.0106876	GPRC5A/LGMN/SNX6/ERRFI1/DAB2IP/PTPN2/PTPN12/CBLC/SOCS5	9
GO:0002820	negative regulation of adaptive immune response	14/1780	64/18870	0.00219886	0.0145734	0.0107349	CEACAM1/IL4I1/IFNB1/HLA-F/IL7R/ZC3H12A/NOD2/TNFSF18/HLA-G/IL33/IL20RB/PARP3/IL4R/IL1RL1	14
GO:0015849	organic acid transport	50/1780	352/18870	0.0022392	0.0148239	0.0109194	CEACAM1/PTGS2/IL1A/ACE2/SLC16A1/EDN1/SLC26A9/IL1B/SLC16A4/TNF/SLC13A5/ABCD1/THBS1/SLCO4A1/ACSL1/SLC26A4/SLC6A14/SLC7A11/PPARG/PTGES/LRRC8A/NOS2/SLC6A9/ABCC3/LRP2/SLC38A5/SLC7A5/ANXA1/ACSL5/SLC3A2/LRRC8D/ABAT/MFSD12/RGS2/TNFRSF11A/SLC27A3/SLC1A6/SLC16A3/ACSL3/KMO/SLC1A3/SLC51A/SLC22A7/CRABP2/IRS2/SLC6A17/SLC6A19/SLC38A4/SLC27A4/ABCC8	50
GO:0032616	interleukin-13 production	7/1780	21/18870	0.00232684	0.0153346	0.0112956	IFNL1/LGALS9/HLA-E/IL33/IL1RAP/ARG2/IRF4	7
GO:0032656	regulation of interleukin-13 production	7/1780	21/18870	0.00232684	0.0153346	0.0112956	IFNL1/LGALS9/HLA-E/IL33/IL1RAP/ARG2/IRF4	7
GO:0090026	positive regulation of monocyte chemotaxis	7/1780	21/18870	0.00232684	0.0153346	0.0112956	CXCL10/CCL5/LGMN/SERPINE1/TNFSF18/S100A7/S100A14	7
GO:1901739	regulation of myoblast fusion	7/1780	21/18870	0.00232684	0.0153346	0.0112956	CXCL10/CXCL9/CFLAR/EHD1/GDF15/IL4R/TNFSF14	7
GO:0009100	glycoprotein metabolic process	52/1780	370/18870	0.00233066	0.0153424	0.0113013	HBEGF/B3GNT6/FBXO6/EXT1/GALNT5/C1GALT1/TMEM106A/TMTC1/HS3ST1/NCCRP1/ST8SIA4/GAL3ST4/GCNT3/HPSE/B3GNT8/CHST4/PHLDA1/TNIP1/FUT3/IL15/SLC39A8/ITM2B/MGAT3/B3GNT3/HIF1A/IL33/GALNT3/CHSY1/BMPR2/FUT6/GANC/ST3GAL1/GCNT4/FUT2/TMEM165/B3GNT2/B3GALNT1/TET2/BMP2/ST3GAL4/CST3/GALNT15/CHST15/MGAT5B/HYAL4/B3GNT7/FUT1/C1GALT1C1/SRD5A3/NPC1/GALNT14/ACER2	52
GO:0000209	protein polyubiquitination	35/1780	226/18870	0.00236211	0.0155319	0.0114409	TRIM31/IFI27/UBE2L6/TRIM21/RNF213/TRIM22/TRIM5/NMI/TNFAIP3/DTX3L/PARP10/RIPK2/TRIM38/RBCK1/RNF114/RNF19B/NOD2/ANKIB1/PELI1/BIRC2/AMBRA1/RUSC1/WSB2/BARD1/XIAP/RNF19A/NEDD4/TRAF1/SMURF1/CDC27/DTL/UBE2D3/RNF31/TRIM6/TRAF2	35
GO:0033559	unsaturated fatty acid metabolic process	21/1780	115/18870	0.00236533	0.0155356	0.0114437	PTGS2/ELOVL7/EDN1/IL1B/ABCD1/CYP2C18/ALOX15B/PTGES/ALOXE3/ALOX12B/ELOVL3/ANXA1/DEGS1/CD74/SCD/PTGES2/PTGIS/CYP2J2/ALOX12/ELOVL6/CYP4F11	21
GO:0007250	activation of NF-kappaB-inducing kinase activity	6/1780	16/18870	0.00243385	0.0157553	0.0116055	TLR3/TNFRSF10A/CHI3L1/CARD14/MALT1/TRAF2	6
GO:0010715	regulation of extracellular matrix disassembly	6/1780	16/18870	0.00243385	0.0157553	0.0116055	IL6/DPP4/PDPN/MELTF/FSCN1/CST3	6
GO:0018146	keratan sulfate biosynthetic process	6/1780	16/18870	0.00243385	0.0157553	0.0116055	B3GNT3/ST3GAL1/B3GNT2/ST3GAL4/CHST2/B3GNT7	6
GO:0023035	CD40 signaling pathway	6/1780	16/18870	0.00243385	0.0157553	0.0116055	TNFAIP3/CD40/FANCA/ITGA5/CD86/RNF31	6
GO:0034112	positive regulation of homotypic cell-cell adhesion	6/1780	16/18870	0.00243385	0.0157553	0.0116055	CCL5/PLAUR/JAK2/IL6/PDPN/JAK1	6
GO:0044790	suppression of viral release by host	6/1780	16/18870	0.00243385	0.0157553	0.0116055	TRIM21/PML/TRIM5/TRIM25/TRIM26/TRIM15	6
GO:0046135	pyrimidine nucleoside catabolic process	6/1780	16/18870	0.00243385	0.0157553	0.0116055	APOBEC3A/APOBEC3G/APOBEC3F/APOBEC3B/UPP1/UPB1	6
GO:0046642	negative regulation of alpha-beta T cell proliferation	6/1780	16/18870	0.00243385	0.0157553	0.0116055	CD274/LGALS9/LGALS9B/VSIR/LGALS9C/ARG2	6
GO:0051895	negative regulation of focal adhesion assembly	6/1780	16/18870	0.00243385	0.0157553	0.0116055	APOD/THBS1/PHLDB2/MMP14/SRC/ACVRL1	6
GO:0072540	T-helper 17 cell lineage commitment	6/1780	16/18870	0.00243385	0.0157553	0.0116055	IL6/TNFSF18/SOCS3/IL23A/JAK1/IRF4	6
GO:0150118	negative regulation of cell-substrate junction organization	6/1780	16/18870	0.00243385	0.0157553	0.0116055	APOD/THBS1/PHLDB2/MMP14/SRC/ACVRL1	6
GO:1902285	semaphorin-plexin signaling pathway involved in neuron projection guidance	6/1780	16/18870	0.00243385	0.0157553	0.0116055	EDN1/PLXNA2/SEMA3A/EDNRA/NRP1/NRP2	6
GO:2000345	regulation of hepatocyte proliferation	6/1780	16/18870	0.00243385	0.0157553	0.0116055	CEACAM1/TNFAIP3/CFLAR/TNF/PTN/MDK	6
GO:0009914	hormone transport	46/1780	319/18870	0.0024376	0.015762	0.0116104	CCL5/RIMS2/JAK2/CD38/EXOC3L1/LIF/SLC16A1/IL1RN/EDN1/IL1B/FFAR2/TNF/IL6/RAB8B/VSNL1/SLCO4A1/NADK/PPARG/LRRC8A/ANO1/NOS2/GPR68/HIF1A/LYN/SLC7A5/ANXA1/PCK2/SLC3A2/ABAT/KLF7/SLC8B1/ACSL4/PIM3/STX4/DOC2B/SIRT6/PAX8/KCNB1/SLC9B2/GCG/MIDN/NR1H4/IRS2/HLA-DRB1/ABCC8/MCU	46
GO:0070534	protein K63-linked ubiquitination	13/1780	58/18870	0.0024825	0.0160347	0.0118113	TRIM31/TRIM21/RNF213/TRIM5/PARP10/RIPK2/NOD2/PELI1/BIRC2/XIAP/NEDD4/TRAF1/TRAF2	13
GO:0051260	protein homooligomerization	31/1780	194/18870	0.00249337	0.016087	0.0118498	GBP5/MLKL/PNPT1/EHD4/SOD2/RIPK2/B2M/HLA-G/SAMHD1/EHD1/AQP5/KCTD9/FUS/GSDMD/ME1/CRTC3/KCTD15/KCNS1/PRNP/KCND3/KCTD2/KCTD14/KCNB1/KCTD5/EHD3/UPB1/NLRP1/RYR3/KCTD19/CARD11/RYR1	31
GO:0032872	regulation of stress-activated MAPK cascade	30/1780	186/18870	0.00251015	0.0161774	0.0119164	NCF1/XDH/IL1A/EIF2AK2/TLR3/MYD88/IL1B/TNF/RIPK2/MYC/ZC3H12A/NOD2/IGFBP6/NOD1/FAS/SPHK1/TAOK3/DAB2IP/SEMA3A/NOX1/PTK2B/MAP4K4/GADD45A/DNAJA1/XIAP/RIPK1/BMP2/CYLD/VEGFA/TRAF2	30
GO:0006775	fat-soluble vitamin metabolic process	11/1780	45/18870	0.00253544	0.0162508	0.0119704	LGMN/TNF/LIPA/LRP2/AIFM2/RLBP1/SNAI2/CYP4F11/CYP24A1/CYP27B1/GGCX	11
GO:0010799	regulation of peptidyl-threonine phosphorylation	11/1780	45/18870	0.00253544	0.0162508	0.0119704	RIPK2/CHI3L1/PPEF2/SPHK1/S1PR2/EGF/CEMIP/GCG/ADCY10/TRIM6/DGKQ	11
GO:0030890	positive regulation of B cell proliferation	11/1780	45/18870	0.00253544	0.0162508	0.0119704	TNFSF13B/CD38/TICAM1/CLCF1/CD40/PELI1/IL7/CDKN1A/CD74/IRS2/CARD11	11
GO:0050856	regulation of T cell receptor signaling pathway	11/1780	45/18870	0.00253544	0.0162508	0.0119704	GBP1/CEACAM1/NECTIN2/PRKD2/LIPA/PTPN2/PRNP/UBASH3A/CARD11/MALT1/KCNN4	11
GO:1905521	regulation of macrophage migration	11/1780	45/18870	0.00253544	0.0162508	0.0119704	CCL5/C3AR1/CX3CL1/THBS1/TNFSF18/CSF1/MMP28/MDK/MMP14/PTK2B/MTUS1	11
GO:0010812	negative regulation of cell-substrate adhesion	14/1780	65/18870	0.00256385	0.0164026	0.0120823	GBP1/CX3CL1/APOD/THBS1/SERPINE1/SPRY4/TACSTD2/PHLDB2/MMP14/SRC/MAP4K4/MELTF/ACVRL1/ACER2	14
GO:0019362	pyridine nucleotide metabolic process	16/1780	79/18870	0.00256756	0.0164026	0.0120823	IDO1/PARP9/CD38/PARP10/NOCT/NADK/NAMPT/KYNU/IDO2/NOX1/PGAM1/ME1/PTGIS/KMO/NNMT/ALDH1L2	16
GO:0046496	nicotinamide nucleotide metabolic process	16/1780	79/18870	0.00256756	0.0164026	0.0120823	IDO1/PARP9/CD38/PARP10/NOCT/NADK/NAMPT/KYNU/IDO2/NOX1/PGAM1/ME1/PTGIS/KMO/NNMT/ALDH1L2	16
GO:0006801	superoxide metabolic process	15/1780	72/18870	0.00258792	0.0165146	0.0121648	DUOX2/NCF1/NCF1C/EDN1/CLEC7A/SOD2/GCH1/NCF1B/CD177/NOS2/NOX1/NCF2/ALOX12/NOS3/NCF4	15
GO:0032753	positive regulation of interleukin-4 production	8/1780	27/18870	0.00266605	0.0169391	0.0124775	LGALS9/HLA-E/IL33/IL20RB/SLC7A5/CD86/IL1RAP/IRF4	8
GO:0036296	response to increased oxygen levels	8/1780	27/18870	0.00266605	0.0169391	0.0124775	SOD2/PDPN/FAS/SLC7A5/NOX1/CDKN1A/ATP6V0A2/ATG7	8
GO:0039529	RIG-I signaling pathway	8/1780	27/18870	0.00266605	0.0169391	0.0124775	OASL/OAS3/DDX60/BIRC3/DHX58/USP15/BIRC2/TRIM15	8
GO:0090330	regulation of platelet aggregation	8/1780	27/18870	0.00266605	0.0169391	0.0124775	CEACAM1/JAK2/IL6/PDPN/LYN/SH2B3/ALOX12/ADAMTS18	8
GO:0071548	response to dexamethasone	10/1780	39/18870	0.00269329	0.0170936	0.0125913	JAK2/EDN1/CFLAR/PTAFR/GJB2/ASS1/CLDN1/PCK2/SRD5A1/PCK1	10
GO:0019915	lipid storage	18/1780	94/18870	0.00275208	0.017433	0.0128413	RNF213/STARD4/IL1B/FFAR2/TNF/IKBKE/NFKBIA/IL6/ZC3H12A/TTC39B/LIPA/PPARG/EHD1/NRIP1/PTPN2/ENPP1/NPC1/SOAT2	18
GO:0033198	response to ATP	9/1780	33/18870	0.00275871	0.017433	0.0128413	PTGS2/IL1B/NT5E/PANX1/HSP90B1/SSH1/RYR3/ENPP1/DGKQ	9
GO:0071875	adrenergic receptor signaling pathway	9/1780	33/18870	0.00275871	0.017433	0.0128413	ADRB2/PDE4B/ADRA2B/PDE4D/CRTC3/RGS2/ARRDC3/ZDHHC21/GPR101	9
GO:1904893	negative regulation of receptor signaling pathway via STAT	9/1780	33/18870	0.00275871	0.017433	0.0128413	SOCS1/PARP14/SOCS2/SOCS3/PPARG/PTPN2/GBP7/SH2B3/BCL3	9
GO:0006066	alcohol metabolic process	52/1780	373/18870	0.00276571	0.0174584	0.01286	APOL1/APOL2/STARD4/LDLR/GCH1/CH25H/SPTSSB/HRH1/CYP2C18/TTC39B/LIPA/PTAFR/CYP3A5/FGF2/GDPD3/THTPA/ITPK1/SPHK1/SDR16C5/PLCG2/DHRS9/PLPP6/LRP2/HMGCS1/PTK2B/VLDLR/PCK2/LIMA1/MSMO1/IPPK/IMPA1/SDR9C7/IDI1/SEC14L2/BMP2/ADCYAP1R1/RDH11/PCK1/NFE2L1/NR1H4/ACER3/ASAH2/CETP/SRD5A3/NPC1/SYNJ1/IDH3A/PON1/CYP27B1/SOAT2/ACER2/DGKQ	52
GO:0019751	polyol metabolic process	20/1780	109/18870	0.00279823	0.0176255	0.0129831	GCH1/SPTSSB/HRH1/PTAFR/FGF2/ITPK1/SPHK1/PLCG2/LRP2/PTK2B/PCK2/IPPK/IMPA1/ADCYAP1R1/PCK1/ACER3/ASAH2/SYNJ1/CYP27B1/ACER2	20
GO:0061387	regulation of extent of cell growth	20/1780	109/18870	0.00279823	0.0176255	0.0129831	SEMA3D/SEMA7A/MAP2/NRCAM/SEMA3A/SEMA3B/NRP1/BMPR2/SPART/DIP2B/DCC/SMURF1/VEGFA/ADCY10/MAP3K13/CRABP2/TNR/SEMA4B/IFRD1/SEMA6A	20
GO:0032088	negative regulation of NF-kappaB transcription factor activity	17/1780	87/18870	0.0028554	0.0179662	0.0132341	AIM2/NLRC5/TRIM21/TNFAIP3/PARP10/IRAK2/RBCK1/NFKBIA/ZC3H12A/KLF4/DDIT3/IRAK3/DAB2IP/PTGIS/CYLD/BCL3/TMSB4X	17
GO:0014009	glial cell proliferation	13/1780	59/18870	0.00291436	0.0182978	0.0134783	CX3CL1/IL1B/TNF/IL6/CSF1/IL33/AREG/ETV5/LYN/SLC7A5/PTK2B/VEGFC/ABCC8	13
GO:0033619	membrane protein proteolysis	13/1780	59/18870	0.00291436	0.0182978	0.0134783	ADAM8/IL1B/TIMP1/TNF/HM13/RET/ADAM19/ADAM17/ERAP1/SPPL2A/RHBDD1/FURIN/TIMP2	13
GO:0002437	inflammatory response to antigenic stimulus	16/1780	80/18870	0.0029343	0.0184032	0.0135559	IL36G/HLA-E/IL1RN/EXT1/TNF/NOD2/IL36RN/RHBDF2/IL20RB/LYN/IL36A/SRC/FGR/FURIN/FOSL2/HLA-DRB1	16
GO:0048754	branching morphogenesis of an epithelial tube	26/1780	156/18870	0.00297665	0.0186488	0.0137368	PML/EDN1/EXT1/TNF/MYC/CLIC4/CSF1/TACSTD2/MDK/FGF2/SOX9/AREG/EDNRA/EPHA2/NRP1/MMP14/SRC/LAMA1/EGF/SIRT6/BMP2/PAX8/VEGFA/TIE1/VDR/NOTCH4	26
GO:0030517	negative regulation of axon extension	11/1780	46/18870	0.00305325	0.0190877	0.0140601	SEMA3D/SEMA7A/MAP2/SEMA3A/SEMA3B/NRP1/DIP2B/TNR/SEMA4B/IFRD1/SEMA6A	11
GO:0032892	positive regulation of organic acid transport	11/1780	46/18870	0.00305325	0.0190877	0.0140601	IL1A/ACE2/EDN1/IL1B/ACSL1/PTGES/SLC7A5/ACSL5/ABAT/TNFRSF11A/KMO	11
GO:0002444	myeloid leukocyte mediated immunity	20/1780	110/18870	0.00312371	0.0194657	0.0143386	LGALS9/HLA-E/MILR1/MYD88/TICAM1/SERPINB9/UNC13D/IL6/PTAFR/CD177/ANXA3/LYN/ADAM17/ADGRE2/IL4R/IRAK4/FGR/STX4/NR4A3/LAT2	20
GO:0014013	regulation of gliogenesis	20/1780	110/18870	0.00312371	0.0194657	0.0143386	TLR2/LIF/IL1B/LDLR/CLCF1/TNF/IL6/PTN/MYRF/MDK/ID4/IL33/ETV5/LYN/LRP2/SLC7A5/VEGFC/BMP2/EGR2/ABCC8	20
GO:0030148	sphingolipid biosynthetic process	20/1780	110/18870	0.00312371	0.0194657	0.0143386	ELOVL7/PRKD2/SPTSSB/ST8SIA4/ALOXE3/ALOX12B/ELOVL3/SPHK1/SPNS2/DEGS1/FUT6/FA2H/ST3GAL1/SAMD8/ELOVL6/CYP4F22/CERS3/ACER3/ASAH2/ACER2	20
GO:0060546	negative regulation of necroptotic process	7/1780	22/18870	0.00313803	0.0195133	0.0143736	BIRC3/RBCK1/CASP8/PELI1/BIRC2/RIPK1/RNF31	7
GO:2000319	regulation of T-helper 17 cell differentiation	7/1780	22/18870	0.00313803	0.0195133	0.0143736	ZC3H12A/NFKBIZ/TNFSF18/JUNB/IL23A/NFKBID/MALT1	7
GO:0031400	negative regulation of protein modification process	59/1780	437/18870	0.00314813	0.0195553	0.0144046	ISG15/CEACAM1/TRIM21/XDH/NCOA7/MASTL/TNFAIP3/SOCS1/TRIB2/PARP14/DTX3L/PARP10/IL1B/GPRC5A/DKK1/TNF/BAK1/ADAR/TRIB3/ZC3H12A/N4BP1/SOCS3/SPRY4/PPEF2/SNX6/PPARG/ERRFI1/SFN/TRIB1/DUSP6/PPP1R15A/IRAK3/MICAL1/DAB2IP/NCK1/PTPN2/OCLN/LYN/DUSP7/EPHA1/PDE4D/CDKN1A/DCUN1D3/IGFBP3/GADD45A/SMCR8/DNAJA1/RGS2/HEG1/PRKRIP1/PRNP/PTPRB/BMP2/LATS2/PTK6/CBLC/SOCS5/ENPP1/DGKQ	59
GO:0046887	positive regulation of hormone secretion	24/1780	141/18870	0.00319044	0.019797	0.0145826	JAK2/CD38/EDN1/FFAR2/RAB8B/VSNL1/NADK/PPARG/LRRC8A/ANO1/GPR68/HIF1A/PCK2/ABAT/ACSL4/STX4/DOC2B/SIRT6/GCG/NR1H4/IRS2/HLA-DRB1/ABCC8/MCU	24
GO:0007264	small GTPase mediated signal transduction	65/1780	491/18870	0.00322453	0.0199873	0.0147228	FGD2/TAGAP/RASGRP3/LPAR6/CDC42EP1/TGM2/RRAS2/SPRY4/RND3/STMN3/CSF1/PHACTR4/LIPA/PDPN/ITGA3/CDC42EP2/FGF2/PLEKHG5/EPS8L1/DAB2IP/ARHGAP17/RND1/RASGEF1B/NRP1/ARHGAP27/RAB38/SRC/CD2AP/KPNB1/CDKN1A/MAP4K4/FGD5/RAPGEF5/F2RL3/LPAR1/RRAGC/NKIRAS2/ARHGAP25/RASA2/HEG1/C15orf62/ARHGEF5/DENND3/RAPGEF3/ARHGAP23/TRIM67/ADCYAP1R1/EPS8L3/RAP2C/ARHGAP30/ARHGAP26/RASGRF2/PLEKHG1/RIN2/RHOG/SYNPO2L/RASGRP2/SRGAP2/RA…	65
GO:0046330	positive regulation of JNK cascade	17/1780	88/18870	0.00323485	0.02003	0.0147542	NCF1/IL1A/TLR3/MYD88/IL1B/TNF/RIPK2/NOD2/NOD1/TAOK3/DAB2IP/SEMA3A/NOX1/PTK2B/GADD45A/XIAP/RIPK1	17
GO:0001678	intracellular glucose homeostasis	26/1780	157/18870	0.00325509	0.020134	0.0148308	NCF1/HK2/ICAM1/VSNL1/NADK/LRRC8A/ANO1/GATA4/GPR68/HIF1A/PCK2/LRRC8D/KLF7/NPTX1/PIM3/STX4/GJB6/KCNB1/SLC9B2/GCG/PCK1/NR1H4/SLC12A6/IRS2/HLA-DRB1/ABCC8	26
GO:0009595	detection of biotic stimulus	10/1780	40/18870	0.0032926	0.0203229	0.01497	TLR2/HLA-B/CLEC7A/HLA-A/PGLYRP3/NOD2/NOD1/NR4A1/PGLYRP4/HLA-DRB1	10
GO:0035337	fatty-acyl-CoA metabolic process	10/1780	40/18870	0.0032926	0.0203229	0.01497	ELOVL7/ABCD1/ACSL1/ACOT7/ELOVL3/ACSL5/FAR1/ACSL4/ELOVL6/ACSL3	10
GO:0016051	carbohydrate biosynthetic process	33/1780	214/18870	0.0033098	0.0203773	0.0150101	HAS2/EXT1/GPT2/HRH1/HAS3/PTAFR/ATF3/FUT3/PTPN2/PGAM1/PTK2B/PCK2/SDS/FUT6/FUT2/EGF/KAT2B/B3GALNT1/SESN2/SIRT6/ATF4/ST3GAL4/ADCYAP1R1/GCG/CHST15/PCK1/NNMT/FUT1/HAS1/ENPP1/IRS2/SLC35B4/DGKQ	33
GO:0015801	aromatic amino acid transport	5/1780	12/18870	0.00333756	0.0203773	0.0150101	ACE2/SLC6A14/SLC38A5/SLC7A5/SLC3A2	5
GO:0032957	inositol trisphosphate metabolic process	5/1780	12/18870	0.00333756	0.0203773	0.0150101	HRH1/PTAFR/ITPK1/PLCG2/PTK2B	5
GO:0043380	regulation of memory T cell differentiation	5/1780	12/18870	0.00333756	0.0203773	0.0150101	IFNL1/IL23A/PCK1/HLA-DRA/HLA-DRB1	5
GO:0045161	neuronal ion channel clustering	5/1780	12/18870	0.00333756	0.0203773	0.0150101	SCLT1/NRCAM/AGRN/KCNB1/CNTN2	5
GO:0045602	negative regulation of endothelial cell differentiation	5/1780	12/18870	0.00333756	0.0203773	0.0150101	XDH/S1PR3/VEGFA/ACVRL1/NOTCH4	5
GO:0060707	trophoblast giant cell differentiation	5/1780	12/18870	0.00333756	0.0203773	0.0150101	LIF/PRDM1/SOX15/GJB5/MDFI	5
GO:0070672	response to interleukin-15	5/1780	12/18870	0.00333756	0.0203773	0.0150101	IL15RA/IL2RG/IL15/JAK1/STAT5A	5
GO:1902946	protein localization to early endosome	5/1780	12/18870	0.00333756	0.0203773	0.0150101	DTX3L/MGAT3/NRP1/MSN/EGF	5
GO:2001267	regulation of cysteine-type endopeptidase activity involved in apoptotic signaling pathway	5/1780	12/18870	0.00333756	0.0203773	0.0150101	PLAUR/LGALS9/JAK2/FAS/MMP9	5
GO:0043299	leukocyte degranulation	16/1780	81/18870	0.00334329	0.0203773	0.0150101	CEACAM1/HLA-F/LGALS9/MILR1/UNC13D/PTAFR/CD177/ANXA3/CORO1A/LYN/ADGRE2/IL4R/FGR/STX4/NR4A3/LAT2	16
GO:0120193	tight junction organization	16/1780	81/18870	0.00334329	0.0203773	0.0150101	EXT1/TNF/ESAM/LSR/CLDN4/GPBAR1/FZD5/ACTG1/OCLN/EPHA2/CLDN1/PECAM1/CLDN23/SNAI2/STRN/ABCC8	16
GO:0034284	response to monosaccharide	32/1780	206/18870	0.00337138	0.0205271	0.0151204	NCF1/PTGS2/IL1A/SOD2/TNF/ICAM1/THBS1/VSNL1/NADK/TXNIP/ANO1/GATA4/GPR68/HIF1A/PTK2B/PCK2/KLF7/NPTX1/SESN2/PIM3/STX4/GJB6/KCNB1/SLC9B2/GCG/PCK1/NR1H4/RMI1/SLC12A6/IRS2/HLA-DRB1/ABCC8	32
GO:0032703	negative regulation of interleukin-2 production	8/1780	28/18870	0.00342821	0.0207664	0.0152967	GBP1/LAG3/TNFAIP3/NOD2/ZFP36/IL20RB/PRNP/NR1H4	8
GO:0042759	long-chain fatty acid biosynthetic process	8/1780	28/18870	0.00342821	0.0207664	0.0152967	QKI/ALOX15B/ACOT7/ALOXE3/ALOX12B/ALOX12/ELOVL6/ASAH2	8
GO:0034405	response to fluid shear stress	9/1780	34/18870	0.00344278	0.0207664	0.0152967	HAS2/PTGS2/KLF4/ASS1/PTK2B/SRC/NOS3/SOCS5/TFPI2	9
GO:0046825	regulation of protein export from nucleus	9/1780	34/18870	0.00344278	0.0207664	0.0152967	IFI27/IL1B/SP100/RANGAP1/SFN/BARD1/UHMK1/RAPGEF3/SIRT6	9
GO:0048841	regulation of axon extension involved in axon guidance	9/1780	34/18870	0.00344278	0.0207664	0.0152967	SEMA3D/SEMA7A/SEMA3A/SEMA3B/NRP1/BMPR2/VEGFA/SEMA4B/SEMA6A	9
GO:0002730	regulation of dendritic cell cytokine production	6/1780	17/18870	0.00346403	0.0207664	0.0152967	BST2/TLR3/TICAM1/CLEC7A/NOD2/PLCG2	6
GO:0007252	I-kappaB phosphorylation	6/1780	17/18870	0.00346403	0.0207664	0.0152967	TLR2/CX3CL1/TLR3/TNF/PLCG2/DAB2IP	6
GO:0010544	negative regulation of platelet activation	6/1780	17/18870	0.00346403	0.0207664	0.0152967	CEACAM1/THBD/SH2B3/ALOX12/ADAMTS18/NOS3	6
GO:0032905	transforming growth factor beta1 production	6/1780	17/18870	0.00346403	0.0207664	0.0152967	CX3CL1/ADAM8/SERPINB7/THBS1/CD2AP/FURIN	6
GO:0034134	toll-like receptor 2 signaling pathway	6/1780	17/18870	0.00346403	0.0207664	0.0152967	TLR2/TNFAIP3/RIPK2/PIK3AP1/NOD2/LYN	6
GO:0044539	long-chain fatty acid import into cell	6/1780	17/18870	0.00346403	0.0207664	0.0152967	THBS1/ACSL1/ACSL5/ACSL3/IRS2/SLC27A4	6
GO:0097396	response to interleukin-17	6/1780	17/18870	0.00346403	0.0207664	0.0152967	CXCL10/IL1B/IKBKE/NFKBIZ/SOCS3/TRAF2	6
GO:0097398	cellular response to interleukin-17	6/1780	17/18870	0.00346403	0.0207664	0.0152967	CXCL10/IL1B/IKBKE/NFKBIZ/SOCS3/TRAF2	6
GO:1901550	regulation of endothelial cell development	6/1780	17/18870	0.00346403	0.0207664	0.0152967	IL1B/TNF/S1PR3/S1PR2/ZDHHC21/VEGFA	6
GO:1903140	regulation of establishment of endothelial barrier	6/1780	17/18870	0.00346403	0.0207664	0.0152967	IL1B/TNF/S1PR3/S1PR2/ZDHHC21/VEGFA	6
GO:0034109	homotypic cell-cell adhesion	18/1780	96/18870	0.00348956	0.020898	0.0153936	CCL5/CEACAM1/PLAUR/JAK2/CEACAM5/IL6/SLC7A11/PDPN/MYL12A/ACTG1/LYN/PDIA3/ACTB/F2RL3/SH2B3/JAK1/ALOX12/ADAMTS18	18
GO:0051960	regulation of nervous system development	62/1780	466/18870	0.00352817	0.0211076	0.015548	TYMP/TLR2/SEMA3D/CX3CL1/LIF/IL1B/DKK1/LDLR/CLCF1/TNF/B2M/IL6/PTN/TGM2/SEMA7A/HAPLN3/MYRF/MDK/MAP2/FGF2/CTSC/RARG/ID4/HIF1A/PLXNA2/IL33/ETV5/SEMA3A/LYN/LRP2/SRPX2/SEMA3B/SLC7A5/NRP1/BMPR2/DNAJB11/SPART/EIF2AK3/CHODL/DIP2B/DCC/VEGFC/IL1RAP/BMP2/PARP6/AGRN/SMURF1/S100A10/PRTG/BHLHE40/VEGFA/EGR2/ADCY10/MAP3K13/CRABP2/TNR/SEMA4B/SKIL/JAM2/IFRD1/ABCC8/SEMA6A	62
GO:0010508	positive regulation of autophagy	25/1780	150/18870	0.00353921	0.0211519	0.0155807	IFNB1/TRIM21/TRIM22/TRIM5/TICAM1/RIPK2/TRIM38/OPTN/RUFY4/ZC3H12A/NOD2/NOD1/HSPB8/ADRB2/CALCOCO2/HIF1A/PLK3/AMBRA1/TBK1/SMCR8/SESN2/RNF31/MEFV/TRIM6/RALB	25
GO:0007189	adenylate cyclase-activating G protein-coupled receptor signaling pathway	26/1780	158/18870	0.00355522	0.0212259	0.0156351	CXCL11/CXCL10/CXCL9/S1PR3/ADM/ADRB2/ADCY4/ADM2/ADGRF4/PDE4B/ADGRE2/ADRA2B/PTGER4/ADCY7/PDE4D/S1PR2/CRTC3/LPAR1/GPR78/ARRDC3/GCG/GPR157/ADGRF3/ADGRL2/ADGRD1/GPR101	26
GO:0018209	peptidyl-serine modification	44/1780	308/18870	0.0035621	0.0212452	0.0156494	IFNB1/CSF3/PTGS2/MASTL/LIF/DKK1/TNF/BAK1/RIPK2/IKBKE/IL6/PRKD2/RET/STK38L/NEK7/NCK1/GALNT3/RICTOR/MKNK1/PDE4D/TBK1/EIF2AK3/MARK2/GADD45A/UHMK1/TOP1/RIPK1/TLK2/SMG1/MAST4/LATS2/MORC3/SGK1/GCG/PCK1/VEGFA/MAP3K13/RPS6KA4/MGAT5B/TCL1A/MYO3A/TRIM6/DGKQ/MAST1	44
GO:0002920	regulation of humoral immune response	11/1780	47/18870	0.0036527	0.0216891	0.0159763	SERPING1/CXCL13/IL1B/TNF/CD55/KLK7/NOD2/SPINK5/SPNS2/CFH/FCER2	11
GO:0014075	response to amine	11/1780	47/18870	0.0036527	0.0216891	0.0159763	JAK2/EDN1/MYD88/HDAC9/NR4A1/ASS1/EDNRA/GLDC/RGS2/NR4A2/PDE1B	11
GO:0043300	regulation of leukocyte degranulation	11/1780	47/18870	0.0036527	0.0216891	0.0159763	CEACAM1/HLA-F/LGALS9/UNC13D/PTAFR/CD177/LYN/ADGRE2/IL4R/FGR/STX4	11
GO:0051353	positive regulation of oxidoreductase activity	11/1780	47/18870	0.0036527	0.0216891	0.0159763	EDN1/IL1B/TNF/GCH1/NOD2/CDH3/HIF1A/HTR2B/FCER2/VDR/CYP27B1	11
GO:0048145	regulation of fibroblast proliferation	17/1780	89/18870	0.00365509	0.0216891	0.0159763	EREG/PML/NUPR1/LIF/PARP10/SOD2/MYC/BTC/SPHK1/DAB2IP/CDKN1A/IFI30/CD74/SIRT6/MORC3/LZTS2/FOSL2	17
GO:1990830	cellular response to leukemia inhibitory factor	19/1780	104/18870	0.00370031	0.0219351	0.0161576	PML/HK2/TRIM25/ICAM1/SOCS3/KLF4/SPRY4/TLE4/RARG/UBXN2A/SMARCA5/GLDC/B3GNT2/SBNO2/NRP2/VEGFC/SNX10/NCL/NEFH	19
GO:0032970	regulation of actin filament-based process	52/1780	379/18870	0.00385086	0.0228044	0.0167979	BST2/CSF3/CX3CL1/IL1A/EDN1/CD47/CDC42EP1/GRHL3/PDPN/CDC42EP2/TACSTD2/PLEKHG2/WASHC4/ESAM/CAPG/TMSB10/GATA4/CORO1A/ARHGAP17/PHLDB2/ACTG1/NCK1/SPTBN5/NRP1/RICTOR/PTK2B/PDE4B/NEB/CD2AP/LIMA1/PTGER4/EPHA1/PDE4D/LPAR1/STC1/SSH1/C15orf62/ARHGEF5/SYNPO2/RAPGEF3/S100A10/FSCN1/FRMD6/FCHSD1/ADCY10/RYR2/RHOG/SYNPO2L/CACNA1C/WHAMM/TMSB4X/MYO3A	52
GO:0043433	negative regulation of DNA-binding transcription factor activity	27/1780	167/18870	0.00386867	0.0228867	0.0168585	AIM2/NLRC5/TRIM21/NUPR1/TNFAIP3/PARP10/IRAK2/SP100/RBCK1/NFKBIA/ZC3H12A/KLF4/TRIB1/ID1/DDIT3/IRAK3/DAB2IP/NFKBIE/PTGIS/PRNP/MDFI/CYLD/BCL3/BHLHE40/ZNF431/TMSB4X/TBX6	27
GO:0016239	positive regulation of macroautophagy	15/1780	75/18870	0.0039073	0.0230918	0.0170096	RIPK2/OPTN/RUFY4/NOD2/NOD1/HSPB8/ADRB2/CALCOCO2/HIF1A/AMBRA1/TBK1/SMCR8/SESN2/RNF31/RALB	15
GO:0006611	protein export from nucleus	13/1780	61/18870	0.00396186	0.0233434	0.0171949	IFI27/IL1B/SP100/RANGAP1/SFN/DESI1/CALR/BARD1/UHMK1/RAPGEF3/SIRT6/SMURF1/EGR2	13
GO:0048010	vascular endothelial growth factor receptor signaling pathway	13/1780	61/18870	0.00396186	0.0233434	0.0171949	IL1B/PRKD2/ITGA5/DAB2IP/HIF1A/NRP1/PTK2B/SRC/FLT1/BCAR1/NEDD4/VEGFC/VEGFA	13
GO:1905517	macrophage migration	13/1780	61/18870	0.00396186	0.0233434	0.0171949	CCL5/C3AR1/CX3CL1/SAA1/THBS1/TNFSF18/CSF1/MMP28/MDK/MMP14/PTK2B/CCL2/MTUS1	13
GO:0150116	regulation of cell-substrate junction organization	14/1780	68/18870	0.00396805	0.0233563	0.0172044	APOD/THBS1/PHLDB2/ACTG1/NRP1/MMP14/SRC/MAP4K4/COL16A1/EPB41L5/S100A10/VEGFA/SLK/ACVRL1	14
GO:1904994	regulation of leukocyte adhesion to vascular endothelial cell	10/1780	41/18870	0.00399321	0.0234807	0.0172961	TNF/IL6/KLF4/CHST4/PTAFR/MDK/ZDHHC21/ST3GAL4/CHST2/CCL28	10
GO:0070085	glycosylation	33/1780	217/18870	0.00412585	0.0242363	0.0178526	B3GNT6/GALNT5/C1GALT1/TMTC1/ST8SIA4/GCNT3/B3GNT8/CHST4/FUT3/IL15/SLC39A8/MGAT3/B3GNT3/GALNT3/FUT6/ST3GAL1/GCNT4/FUT2/TMEM165/B3GNT2/B3GALNT1/TET2/ST3GAL4/GALNT15/MGAT5B/B3GNT7/FUT1/C1GALT1C1/SRD5A3/NPC1/GALNT14/B4GALT2/ACER2	33
GO:0046794	transport of virus	7/1780	23/18870	0.00414849	0.0242959	0.0178966	BST2/ACE2/DPP4/FMR1/CAV2/TRIM15/CLEC4M	7
GO:0060252	positive regulation of glial cell proliferation	7/1780	23/18870	0.00414849	0.0242959	0.0178966	IL1B/TNF/IL6/ETV5/LYN/SLC7A5/VEGFC	7
GO:2000193	positive regulation of fatty acid transport	7/1780	23/18870	0.00414849	0.0242959	0.0178966	IL1A/EDN1/IL1B/ACSL1/PTGES/ACSL5/TNFRSF11A	7
GO:0071333	cellular response to glucose stimulus	23/1780	136/18870	0.00416877	0.0243759	0.0179555	NCF1/ICAM1/VSNL1/NADK/ANO1/GATA4/GPR68/HIF1A/PCK2/KLF7/NPTX1/PIM3/STX4/GJB6/KCNB1/SLC9B2/GCG/PCK1/NR1H4/SLC12A6/IRS2/HLA-DRB1/ABCC8	23
GO:0043409	negative regulation of MAPK cascade	28/1780	176/18870	0.0041705	0.0243759	0.0179555	GBP1/LIF/ACE2/IL1B/MYC/DUSP5/RNF149/SPRY4/PPEF2/ATF3/PPARG/TNIP1/DUSP6/IRAK3/TAOK3/DAB2IP/PTPN2/LYN/DUSP7/PTPRR/DNAJA1/SH2B3/RGS2/BMP2/CYLD/CBLC/DUSP2/SEMA6A	28
GO:0048638	regulation of developmental growth	46/1780	328/18870	0.0041797	0.0244053	0.0179771	SEMA3D/RIMS2/EDN1/LGMN/SOCS2/CSF1/SEMA7A/DUSP6/MAP2/FGF2/ADRB2/NRCAM/SEMA3A/GDF15/SEMA3B/NRP1/BMPR2/IL7/STC2/CDKN1A/SPART/CPNE5/DIP2B/SOX15/RGS2/DCC/PPIB/MYCBP2/MAPK11/PLAC8/LATS2/AGRN/SMURF1/NPY1R/VEGFA/TLL2/ADCY10/STAT5A/MAP3K13/CRABP2/FOSL2/TNR/SEMA4B/IFRD1/CPNE6/SEMA6A	46
GO:0002495	antigen processing and presentation of peptide antigen via MHC class II	9/1780	35/18870	0.00425323	0.0247357	0.0182205	LGMN/B2M/CTSS/CTSE/IFI30/CD74/HLA-DRA/HLA-DPA1/HLA-DRB1	9
GO:0009119	ribonucleoside metabolic process	9/1780	35/18870	0.00425323	0.0247357	0.0182205	APOBEC3A/APOBEC3G/XDH/NT5E/APOBEC3F/APOBEC3B/NT5C2/UPP1/PGM2	9
GO:1901099	negative regulation of signal transduction in absence of ligand	9/1780	35/18870	0.00425323	0.0247357	0.0182205	IFI6/CX3CL1/IL1A/IL1B/TNF/MCL1/IL7/RIPK1/SNAI2	9
GO:2001240	negative regulation of extrinsic apoptotic signaling pathway in absence of ligand	9/1780	35/18870	0.00425323	0.0247357	0.0182205	IFI6/CX3CL1/IL1A/IL1B/TNF/MCL1/IL7/RIPK1/SNAI2	9
GO:1904035	regulation of epithelial cell apoptotic process	20/1780	113/18870	0.00429545	0.0249564	0.018383	NUPR1/TNFAIP3/JAK2/ANGPTL4/CFLAR/TNF/ICAM1/ADAR/IL6/THBS1/CD40/SERPINE1/BTC/SERPINB13/MDK/HLA-G/ZFP36/TIA1/CCL2/NPC1	20
GO:0042180	cellular ketone metabolic process	34/1780	226/18870	0.00432198	0.0250519	0.0184534	IDO1/CEACAM1/PTGS2/STARD4/IL1B/ABCD1/TRIB3/ADM/SLC7A11/KYNU/PPARG/IDO2/SOX9/DHRS9/NDUFA9/ANXA1/AIFM2/SRD5A1/CD74/KAT2B/COQ10B/SIRT6/BMP2/EIF6/KMO/NR4A3/NR1H4/CYP4F11/IRS2/NMT1/ATCAY/GGCX/KYAT3/DGKQ	34
GO:0072330	monocarboxylic acid biosynthetic process	34/1780	226/18870	0.00432198	0.0250519	0.0184534	IDO1/CEACAM1/PTGS2/ELOVL7/EDN1/STARD4/IL1B/LIPG/ABCD1/TRIB3/QKI/ALOX15B/PTGES/ACOT7/ALOXE3/ALOX12B/ELOVL3/DHRS9/ANXA1/DEGS1/SDS/FA2H/CD74/KAT2B/SCD/PTGES2/PTGIS/ALOX12/FADS6/ELOVL6/EIF6/KMO/NR1H4/ASAH2	34
GO:0050767	regulation of neurogenesis	53/1780	390/18870	0.00432477	0.0250519	0.0184534	TLR2/SEMA3D/CX3CL1/LIF/IL1B/LDLR/CLCF1/TNF/B2M/IL6/PTN/TGM2/SEMA7A/HAPLN3/MYRF/MDK/MAP2/FGF2/ID4/HIF1A/PLXNA2/IL33/ETV5/SEMA3A/LYN/LRP2/SEMA3B/SLC7A5/NRP1/BMPR2/DNAJB11/SPART/CHODL/DIP2B/DCC/VEGFC/BMP2/PARP6/SMURF1/S100A10/PRTG/BHLHE40/VEGFA/EGR2/ADCY10/MAP3K13/CRABP2/TNR/SEMA4B/SKIL/IFRD1/ABCC8/SEMA6A	53
GO:0031295	T cell costimulation	11/1780	48/18870	0.00434262	0.0251167	0.0185012	TNFSF13B/CD274/PDCD1LG2/DPP4/MAP3K8/LYN/SRC/CD86/CD5/TNFSF14/CARD11	11
GO:0002710	negative regulation of T cell mediated immunity	8/1780	29/18870	0.00434886	0.0251167	0.0185012	CEACAM1/IL4I1/IFNB1/HLA-F/IL7R/NOD2/HLA-G/IL20RB	8
GO:0090025	regulation of monocyte chemotaxis	8/1780	29/18870	0.00434886	0.0251167	0.0185012	CXCL10/CCL5/LGMN/SERPINE1/TNFSF18/S100A7/LYN/S100A14	8
GO:0031346	positive regulation of cell projection organization	49/1780	355/18870	0.0043749	0.0252422	0.0185936	CX3CL1/CFLAR/PLEK2/PTN/CDC42EP1/S100A9/RAB8B/SCARB2/SEMA7A/ITGA3/CDC42EP2/MDK/RET/EHD1/EPS8L1/DAB2IP/PLXNA2/GRN/NCK1/OCLN/LYN/ITGA6/NRP1/FMR1/SETX/PTK2B/VLDLR/SRC/BMPR2/ZNF804A/WASL/MARK2/KAT2B/CHODL/RGS2/C15orf62/TRIM67/PARP6/AGRN/EPS8L3/PTK6/SMURF1/FSCN1/VEGFA/ADCY10/MAP3K13/CRABP2/SKIL/MYO3A	49
GO:0030278	regulation of ossification	21/1780	121/18870	0.00442286	0.0254937	0.0187788	ISG15/DKK1/PTN/CSF1/ECM1/MDK/ADRB2/SOX9/HIF1A/CHSY1/PTK2B/BMPR2/PTGER4/SRGN/TFAP2A/BMP2/EGR2/ADCY10/VDR/ENPP1/CYP27B1	21
GO:0042176	regulation of protein catabolic process	50/1780	364/18870	0.00442833	0.0255	0.0187835	LAMP3/NUPR1/ADAM8/TNFAIP3/NUB1/TRIB2/IL1B/LDLR/TIMP1/TNF/TRIB3/RNF19B/N4BP1/PSME2/TRIB1/ANKIB1/DESI1/NOS2/IRAK3/MGAT3/SOX9/DAB2IP/IL33/LRP2/TIPARP/PLK3/FMR1/PSMF1/UBXN2A/MSN/BARD1/PRICKLE1/PSME1/RNF19A/TLK2/NEDD4/MYCBP2/IER3/SIRT6/USP25/FURIN/CST3/TIMP2/CUL4B/SOCS5/DEDD/DTL/RIC1/ATG7/CHEK2	50
GO:0070374	positive regulation of ERK1 and ERK2 cascade	33/1780	218/18870	0.00443322	0.025503	0.0187857	CCL5/CX3CL1/LGALS9/IL1A/CCL20/CCL22/CFLAR/TNF/RIPK2/ICAM1/PRKD2/NOD2/NOD1/CHI3L1/SEMA7A/S100A7/FGF2/GATA4/GPBAR1/SHC1/NRP1/HTR2B/PTK2B/SRC/CCL4/CD74/CAVIN3/TNFRSF11A/BMP2/CCL2/GCG/OR2AT4/HLA-DRB1	33
GO:0002455	humoral immune response mediated by circulating immunoglobulin	12/1780	55/18870	0.00452898	0.0260027	0.0191538	SERPING1/C1S/C1R/TNF/CD55/NOD2/C4A/BCL3/CFI/FCER2/MASP2/C2	12
GO:0009116	nucleoside metabolic process	12/1780	55/18870	0.00452898	0.0260027	0.0191538	APOBEC3A/NT5C3A/TYMP/APOBEC3G/XDH/NT5E/APOBEC3F/APOBEC3B/NT5C2/UPP1/UPB1/PGM2	12
GO:0018105	peptidyl-serine phosphorylation	42/1780	295/18870	0.00460257	0.0263992	0.0194459	IFNB1/CSF3/PTGS2/MASTL/LIF/DKK1/TNF/BAK1/RIPK2/IKBKE/IL6/PRKD2/RET/STK38L/NEK7/NCK1/RICTOR/MKNK1/PDE4D/TBK1/EIF2AK3/MARK2/GADD45A/UHMK1/TOP1/RIPK1/TLK2/SMG1/MAST4/LATS2/MORC3/SGK1/GCG/PCK1/VEGFA/MAP3K13/RPS6KA4/TCL1A/MYO3A/TRIM6/DGKQ/MAST1	42
GO:0043535	regulation of blood vessel endothelial cell migration	25/1780	153/18870	0.00461278	0.0264318	0.0194699	PTGS2/HDAC9/TNF/FGFBP1/PRKD2/THBS1/CD40/KLF4/PPARG/FGF2/SP1/HIF1A/SRPX2/EPHA2/NRP1/ADAM17/ANXA1/GADD45A/VEGFC/ANGPT4/NOS3/VEGFA/STAT5A/TMSB4X/ACVRL1	25
GO:0060560	developmental growth involved in morphogenesis	36/1780	244/18870	0.00468134	0.0267984	0.0197399	SEMA3D/RIMS2/EDN1/EXT1/CSF1/SEMA7A/MAP2/RARG/NRCAM/SOX9/AREG/SEMA3A/EDNRA/SEMA3B/NRP1/BMPR2/SPART/CPNE5/DIP2B/PRICKLE1/DCC/NRP2/KIF26B/EPB41L5/SMURF1/LZTS2/VEGFA/ADCY10/MAP3K13/CRABP2/TNR/SEMA4B/TSC22D4/IFRD1/CPNE6/SEMA6A	36
GO:0005996	monosaccharide metabolic process	38/1780	261/18870	0.00468697	0.0268043	0.0197443	OAS1/PMAIP1/HK2/TNF/GPT2/APOD/LIPA/ATF3/PTPN2/IGFBP4/PGAM1/GALM/PCK2/SRC/SDS/FUT6/KBTBD2/IGFBP3/FUT2/KAT2B/SESN2/SIRT6/ATF4/DHDH/GCG/NPY1R/MIDN/CHST15/PCK1/ADCY10/NNMT/GSTO1/FUT1/IRS2/NCOA2/SLC35B4/PGM2/DGKQ	38
GO:0001946	lymphangiogenesis	6/1780	18/18870	0.00478612	0.0270273	0.0199085	PDPN/EPHA2/BMPR2/VEGFC/TIE1/ACVRL1	6
GO:0002371	dendritic cell cytokine production	6/1780	18/18870	0.00478612	0.0270273	0.0199085	BST2/TLR3/TICAM1/CLEC7A/NOD2/PLCG2	6
GO:0002693	positive regulation of cellular extravasation	6/1780	18/18870	0.00478612	0.0270273	0.0199085	ADAM8/CD47/ICAM1/PTAFR/MDK/PLVAP	6
GO:0009125	nucleoside monophosphate catabolic process	6/1780	18/18870	0.00478612	0.0270273	0.0199085	TYMP/XDH/NT5E/NT5C2/UPP1/UPB1	6
GO:0032328	alanine transport	6/1780	18/18870	0.00478612	0.0270273	0.0199085	SLC6A14/SLC38A5/SLC7A5/SLC3A2/SLC6A17/SLC38A4	6
GO:0036003	positive regulation of transcription from RNA polymerase II promoter in response to stress	6/1780	18/18870	0.00478612	0.0270273	0.0199085	ATF3/DDIT3/HSPA5/HIF1A/ATF4/VEGFA	6
GO:0042339	keratan sulfate metabolic process	6/1780	18/18870	0.00478612	0.0270273	0.0199085	B3GNT3/ST3GAL1/B3GNT2/ST3GAL4/CHST2/B3GNT7	6
GO:0048535	lymph node development	6/1780	18/18870	0.00478612	0.0270273	0.0199085	IL7R/PDPN/IL15/SPNS2/RIPK3/TNFRSF11A	6
GO:0086103	G protein-coupled receptor signaling pathway involved in heart process	6/1780	18/18870	0.00478612	0.0270273	0.0199085	EDN1/EDNRA/PDE4B/SRC/PDE4D/RGS2	6
GO:0090713	immunological memory process	6/1780	18/18870	0.00478612	0.0270273	0.0199085	IFNL1/IL23A/ST3GAL1/PCK1/HLA-DRA/HLA-DRB1	6
GO:1905288	vascular associated smooth muscle cell apoptotic process	6/1780	18/18870	0.00478612	0.0270273	0.0199085	SOD2/PPARG/SLC7A5/ATF4/ADCY10/E2F3	6
GO:1905459	regulation of vascular associated smooth muscle cell apoptotic process	6/1780	18/18870	0.00478612	0.0270273	0.0199085	SOD2/PPARG/SLC7A5/ATF4/ADCY10/E2F3	6
GO:2000811	negative regulation of anoikis	6/1780	18/18870	0.00478612	0.0270273	0.0199085	CEACAM5/ITGA5/MCL1/SRC/CEACAM6/SNAI2	6
GO:0048511	rhythmic process	42/1780	296/18870	0.00488777	0.0275746	0.0203117	EREG/PML/HAS2/TNFAIP6/TNF/PTN/NOCT/NAMPT/ADAMTS1/PPARG/RELB/MDK/ID1/SP1/NOS2/CLDN4/ASS1/NRIP1/RORB/ID4/NFKB2/NDUFA9/SETX/SRC/KAT2B/KCNH7/CAVIN3/GRIN3A/TNFRSF11A/TOP1/MYCBP2/HOMER1/SIRT6/ATF4/GPR157/MTNR1A/NOS3/BHLHE40/NCOA2/DTL/ATG7/NPAS2	42
GO:0006576	biogenic amine metabolic process	18/1780	99/18870	0.00489685	0.0275991	0.0203297	IDO1/IL4I1/GCH1/KYNU/GDPD3/IDO2/EDNRA/NPR1/SMOX/SAT1/ABAT/DDC/AOC1/NR4A2/PAOX/SMS/KMO/PDE1B	18
GO:0034329	cell junction assembly	59/1780	446/18870	0.00492027	0.0277044	0.0204073	TLR2/THSD1/ACE2/IL1B/DKK1/TNF/ACHE/APOD/THBS1/LAMA3/GJB2/CDH3/ESAM/ITGA5/LSR/CLDN4/COL17A1/NRCAM/GPBAR1/PHLDB2/FZD5/ACTG1/OCLN/SRPX2/EPHA2/ITGA6/CLDN1/NRP1/MMP14/PTK2B/ACTB/SRC/PECAM1/MAP4K4/PIP5K1A/CRB3/COL16A1/NPTX1/CLDN23/MYCBP2/EPB41L5/SRGAP2C/GJB6/IL1RAP/SNAI2/NECTIN1/AGRN/S100A10/FSCN1/LHFPL4/VEGFA/SETD5/NR1H4/SLK/SRGAP2/LRFN5/WHAMM/ACVRL1/STRN	59
GO:0006586	indolalkylamine metabolic process	5/1780	13/18870	0.00500576	0.0279166	0.0205636	IDO1/IL4I1/KYNU/IDO2/KMO	5
GO:0007175	negative regulation of epidermal growth factor-activated receptor activity	5/1780	13/18870	0.00500576	0.0279166	0.0205636	GPRC5A/SNX6/ERRFI1/CBLC/SOCS5	5
GO:0032306	regulation of prostaglandin secretion	5/1780	13/18870	0.00500576	0.0279166	0.0205636	IL1A/EDN1/IL1B/PTGES/TNFRSF11A	5
GO:0032308	positive regulation of prostaglandin secretion	5/1780	13/18870	0.00500576	0.0279166	0.0205636	IL1A/EDN1/IL1B/PTGES/TNFRSF11A	5
GO:0032494	response to peptidoglycan	5/1780	13/18870	0.00500576	0.0279166	0.0205636	MYD88/RIPK2/IL6/NOD2/IRAK3	5
GO:0036006	cellular response to macrophage colony-stimulating factor stimulus	5/1780	13/18870	0.00500576	0.0279166	0.0205636	TLR2/CSF1/MST1R/PTPN2/PDE1B	5
GO:0043379	memory T cell differentiation	5/1780	13/18870	0.00500576	0.0279166	0.0205636	IFNL1/IL23A/PCK1/HLA-DRA/HLA-DRB1	5
GO:0044406	adhesion of symbiont to host	5/1780	13/18870	0.00500576	0.0279166	0.0205636	ACE2/ICAM1/NECTIN2/DPP4/CLEC4M	5
GO:0060670	branching involved in labyrinthine layer morphogenesis	5/1780	13/18870	0.00500576	0.0279166	0.0205636	ADM/SOCS3/ST14/FZD5/GCM1	5
GO:0071801	regulation of podosome assembly	5/1780	13/18870	0.00500576	0.0279166	0.0205636	TNF/SRC/MSN/ARHGEF5/FSCN1	5
GO:0071331	cellular response to hexose stimulus	23/1780	138/18870	0.00501119	0.0279202	0.0205662	NCF1/ICAM1/VSNL1/NADK/ANO1/GATA4/GPR68/HIF1A/PCK2/KLF7/NPTX1/PIM3/STX4/GJB6/KCNB1/SLC9B2/GCG/PCK1/NR1H4/SLC12A6/IRS2/HLA-DRB1/ABCC8	23
GO:0032890	regulation of organic acid transport	15/1780	77/18870	0.00505931	0.0281614	0.0207439	IL1A/ACE2/EDN1/IL1B/TNF/THBS1/ACSL1/PTGES/SLC7A5/ACSL5/ABAT/RGS2/TNFRSF11A/KMO/IRS2	15
GO:0002673	regulation of acute inflammatory response	11/1780	49/18870	0.00513218	0.0285126	0.0210026	PTGS2/ADAM8/HLA-E/IL1B/FFAR2/TNF/IL6/PTGES/OSMR/IL20RB/TNFRSF11A	11
GO:0043330	response to exogenous dsRNA	11/1780	49/18870	0.00513218	0.0285126	0.0210026	IFIT1/IFIH1/IFNB1/TLR3/TICAM1/RIPK2/NFKBIA/NOD2/IRAK3/SLC3A2/RALB	11
GO:0030516	regulation of axon extension	17/1780	92/18870	0.00519345	0.0287709	0.0211929	SEMA3D/SEMA7A/MAP2/NRCAM/SEMA3A/SEMA3B/NRP1/BMPR2/DIP2B/SMURF1/VEGFA/ADCY10/MAP3K13/TNR/SEMA4B/IFRD1/SEMA6A	17
GO:0031640	killing of cells of another organism	17/1780	92/18870	0.00519345	0.0287709	0.0211929	GBP5/GBP1/APOL1/GBP2/MYD88/GSDMB/CLEC7A/GBP3/KRT6A/PGLYRP3/MICB/NOS2/DEFB4A/PGLYRP4/GBP7/FCER2/S100A12	17
GO:0141061	disruption of cell in another organism	17/1780	92/18870	0.00519345	0.0287709	0.0211929	GBP5/GBP1/APOL1/GBP2/MYD88/GSDMB/CLEC7A/GBP3/KRT6A/PGLYRP3/MICB/NOS2/DEFB4A/PGLYRP4/GBP7/FCER2/S100A12	17
GO:0008361	regulation of cell size	29/1780	187/18870	0.0052037	0.0287804	0.0211999	SEMA3D/EDN1/IL7R/SEMA7A/LRRC8A/MAP2/RET/RARG/NRCAM/SEMA3A/SEMA3B/NRP1/OXSR1/BMPR2/SPART/MSN/DIP2B/DCC/SMURF1/VEGFA/ADCY10/MAP3K13/CRABP2/TNR/SEMA4B/SLC12A6/IFRD1/KCNN4/SEMA6A	29
GO:0071711	basement membrane organization	9/1780	36/18870	0.00520503	0.0287804	0.0211999	EXT1/PHLDB2/CTSS/NID1/FERMT1/LAMA1/PRICKLE1/CAV2/LAMB1	9
GO:0050922	negative regulation of chemotaxis	14/1780	70/18870	0.00521128	0.0287877	0.0212053	SEMA3D/CXCL13/TNFAIP6/THBS1/DPP4/MMP28/SEMA7A/SEMA3A/PTPN2/SEMA3B/NRP1/CCL2/SEMA4B/SEMA6A	14
GO:0001836	release of cytochrome c from mitochondria	12/1780	56/18870	0.00528004	0.029085	0.0214243	IFI6/PLAUR/BCL2A1/TNFSF10/PMAIP1/SOD2/BAK1/SFN/MCL1/MMP9/PRELID1/BBC3	12
GO:0030857	negative regulation of epithelial cell differentiation	12/1780	56/18870	0.00528004	0.029085	0.0214243	STAT1/XDH/IL1A/S1PR3/SOX9/FST/MMP9/TP63/CCND1/VEGFA/ACVRL1/NOTCH4	12
GO:0061097	regulation of protein tyrosine kinase activity	12/1780	56/18870	0.00528004	0.029085	0.0214243	NCF1/GPRC5A/EPGN/SNX6/ERRFI1/ADAM17/SRC/PRNP/PTK6/RAP2C/CBLC/SOCS5	12
GO:0030277	maintenance of gastrointestinal epithelium	7/1780	24/18870	0.00538697	0.0295348	0.0217555	NOD2/MUC13/SOX9/HTR4/IL10RA/MUC4/MUC6	7
GO:0060143	positive regulation of syncytium formation by plasma membrane fusion	7/1780	24/18870	0.00538697	0.0295348	0.0217555	CXCL9/EHD1/GDF15/GCM1/IL4R/RAPGEF3/TNFSF14	7
GO:0071549	cellular response to dexamethasone stimulus	7/1780	24/18870	0.00538697	0.0295348	0.0217555	JAK2/CFLAR/GJB2/ASS1/PCK2/SRD5A1/PCK1	7
GO:1903902	positive regulation of viral life cycle	7/1780	24/18870	0.00538697	0.0295348	0.0217555	TRIM21/LGALS9/TRIM38/FMR1/CD74/FURIN/HLA-DRB1	7
GO:2001026	regulation of endothelial cell chemotaxis	7/1780	24/18870	0.00538697	0.0295348	0.0217555	CXCL13/LGMN/PRKD2/THBS1/FGF2/VEGFA/TMSB4X	7
GO:0010955	negative regulation of protein processing	8/1780	30/18870	0.0054483	0.0297593	0.0219209	PLAT/CHAC1/THBS1/SERPINE1/CARD16/PLAU/XIAP/PRNP	8
GO:0070168	negative regulation of biomineral tissue development	8/1780	30/18870	0.0054483	0.0297593	0.0219209	ECM1/SOX9/HIF1A/PTK2B/SRGN/NOS3/ENPP1/ASPN	8
GO:1900101	regulation of endoplasmic reticulum unfolded protein response	8/1780	30/18870	0.0054483	0.0297593	0.0219209	BAK1/PPP1R15A/HSPA5/DAB2IP/NCK1/PTPN2/DNAJB9/FICD	8
GO:1903318	negative regulation of protein maturation	8/1780	30/18870	0.0054483	0.0297593	0.0219209	PLAT/CHAC1/THBS1/SERPINE1/CARD16/PLAU/XIAP/PRNP	8
GO:0051961	negative regulation of nervous system development	25/1780	155/18870	0.00546987	0.0298492	0.0219871	TLR2/SEMA3D/IL1B/DKK1/LDLR/TNF/B2M/IL6/PTN/SEMA7A/MAP2/ID4/SEMA3A/SEMA3B/NRP1/DNAJB11/SPART/DIP2B/DCC/PRTG/TNR/SEMA4B/IFRD1/ABCC8/SEMA6A	25
GO:0051591	response to cAMP	16/1780	85/18870	0.00547567	0.0298529	0.0219899	DUOX2/STAT1/PNPT1/FOSL1/PTAFR/ASS1/AREG/THBD/PTK2B/BIRC2/ITPR2/SRD5A1/STC1/RAPGEF3/PCK1/DGKQ	16
GO:0031668	cellular response to extracellular stimulus	40/1780	281/18870	0.00560087	0.030507	0.0224717	BRIP1/EIF2AK2/PMAIP1/FOSL1/IFI16/ZC3H12A/ATF3/FAS/SP1/UPP1/HSPA5/VCAM1/KRT20/LYN/SLC7A5/RICTOR/BMPR2/SRD5A1/CDKN1A/AMBRA1/EIF2AK3/GSDMD/KAT2B/RRAGC/USF1/TNFRSF11A/GDAP1/SESN2/AOC1/NR4A2/ATF4/SNAI2/KCNB1/PCK1/NR1H4/VDR/CYP24A1/CYP27B1/ATG7/RALB	40
GO:0019216	regulation of lipid metabolic process	47/1780	342/18870	0.00561366	0.0305481	0.022502	CEACAM1/RNF213/PTGS2/IL1A/RUBCN/STARD4/IL1B/LDLR/TNF/CH25H/ABCD1/TRIB3/ADM/APOD/NOD2/TTC39B/PPARG/FGF2/SPHK1/SOX9/PLCG2/ANXA1/HTR2B/RAB38/AMBRA1/CRTC3/CD74/KAT2B/SAMD8/FLT1/FGR/PSAPL1/SIRT6/SEC14L2/BMP2/ACSL3/EIF6/SNAI2/CNEP1R1/PCK1/NR4A3/NR1H4/IRS2/NCOA2/CCDC3/CYP27B1/DGKQ	47
GO:0022604	regulation of cell morphogenesis	36/1780	247/18870	0.00570219	0.031001	0.0228356	FGD2/RIMS2/STRIP2/MOV10/CDC42EP1/ATP10A/PDPN/CDC42EP2/MYL12A/CLDN4/FGD6/CORO1A/PLXNA2/ANXA1/PTK2B/SRC/CPNE5/MSN/FGD5/MARK2/LPAR1/SH3KBP1/FGR/C15orf62/PARP6/CCL2/SMURF1/VEGFA/MAP3K13/CNTN2/RHOG/BVES/MYH14/CPNE6/CDC42SE1/LST1	36
GO:0033003	regulation of mast cell activation	10/1780	43/18870	0.00574427	0.0312007	0.0229827	PLSCR1/LGALS9/MILR1/UNC13D/NECTIN2/LYN/ADGRE2/IL4R/FGR/NR4A3	10
GO:0015908	fatty acid transport	20/1780	116/18870	0.00580973	0.031527	0.023223	PTGS2/IL1A/EDN1/IL1B/ABCD1/THBS1/SLCO4A1/ACSL1/PPARG/PTGES/NOS2/ANXA1/ACSL5/TNFRSF11A/SLC27A3/ACSL3/SLC22A7/CRABP2/IRS2/SLC27A4	20
GO:0046879	hormone secretion	43/1780	308/18870	0.00593719	0.0321887	0.0237105	CCL5/RIMS2/JAK2/CD38/EXOC3L1/LIF/SLC16A1/IL1RN/EDN1/IL1B/FFAR2/TNF/IL6/RAB8B/VSNL1/NADK/PPARG/LRRC8A/ANO1/NOS2/GPR68/HIF1A/LYN/ANXA1/PCK2/ABAT/KLF7/SLC8B1/ACSL4/PIM3/STX4/DOC2B/SIRT6/PAX8/KCNB1/SLC9B2/GCG/MIDN/NR1H4/IRS2/HLA-DRB1/ABCC8/MCU	43
GO:1905039	carboxylic acid transmembrane transport	25/1780	156/18870	0.00594568	0.0322049	0.0237223	ACE2/SLC16A1/TNF/SLC13A5/ABCD1/THBS1/ACSL1/SLC6A14/SLC7A11/LRRC8A/SLC6A9/LRP2/SLC38A5/SLC7A5/ACSL5/SLC3A2/LRRC8D/MFSD12/RGS2/SLC1A6/SLC16A3/SLC1A3/IRS2/SLC6A19/SLC38A4	25
GO:0071326	cellular response to monosaccharide stimulus	23/1780	140/18870	0.00599025	0.0324162	0.023878	NCF1/ICAM1/VSNL1/NADK/ANO1/GATA4/GPR68/HIF1A/PCK2/KLF7/NPTX1/PIM3/STX4/GJB6/KCNB1/SLC9B2/GCG/PCK1/NR1H4/SLC12A6/IRS2/HLA-DRB1/ABCC8	23
GO:0031294	lymphocyte costimulation	11/1780	50/18870	0.00603095	0.0326062	0.024018	TNFSF13B/CD274/PDCD1LG2/DPP4/MAP3K8/LYN/SRC/CD86/CD5/TNFSF14/CARD11	11
GO:0035773	insulin secretion involved in cellular response to glucose stimulus	13/1780	64/18870	0.00608338	0.0328389	0.0241894	VSNL1/NADK/ANO1/GPR68/HIF1A/KLF7/PIM3/STX4/SLC9B2/GCG/NR1H4/HLA-DRB1/ABCC8	13
GO:0032535	regulation of cellular component size	50/1780	370/18870	0.00608524	0.0328389	0.0241894	SEMA3D/CSF3/EDN1/IL7R/CDC42EP1/SEMA7A/LRRC8A/CDC42EP2/PLEKHG2/PPP1R15A/MAP2/ESAM/RET/CAPG/TMSB10/RARG/CORO1A/NRCAM/SEMA3A/NCK1/SEMA3B/SPTBN5/NRP1/RICTOR/PTK2B/NEB/OXSR1/BMPR2/LIMA1/SPART/MSN/DIP2B/DCC/SSH1/C15orf62/SMURF1/FCHSD1/VEGFA/ADCY10/MAP3K13/CNTN2/CRABP2/TNR/SEMA4B/TMSB4X/SLC12A6/IFRD1/MYO3A/KCNN4/SEMA6A	50
GO:0043534	blood vessel endothelial cell migration	28/1780	181/18870	0.00617267	0.03328	0.0245143	PTGS2/HDAC9/TNF/FGFBP1/PRKD2/THBS1/CD40/KLF4/PPARG/FGF2/ID1/SP1/NR4A1/HIF1A/SRPX2/EPHA2/NRP1/ADAM17/ANXA1/PTK2B/GADD45A/VEGFC/ANGPT4/NOS3/VEGFA/STAT5A/TMSB4X/ACVRL1	28
GO:0032869	cellular response to insulin stimulus	31/1780	206/18870	0.00619949	0.0333938	0.0245981	CEACAM1/STAT1/SOCS1/IL1B/HDAC9/CFLAR/GPT2/TRIB3/SOCS3/PPARG/CPEB2/SP1/SHC1/NCK1/PTPN2/PCK2/SRC/PTPRE/SRD5A1/KAT2B/USF1/BCAR1/CAV2/RAB31/PCK1/NR1H4/NCL/ENPP1/IRS2/NCOA2/SLC27A4	31
GO:0048730	epidermis morphogenesis	9/1780	37/18870	0.00631369	0.0339776	0.0250281	EXT1/KRT17/KLF4/FLG2/TMEM79/FST/TP63/SOSTDC1/KRT27	9
GO:0009746	response to hexose	30/1780	198/18870	0.00636001	0.0341953	0.0251885	NCF1/PTGS2/TNF/ICAM1/THBS1/VSNL1/NADK/TXNIP/ANO1/GATA4/GPR68/HIF1A/PTK2B/PCK2/KLF7/NPTX1/SESN2/PIM3/STX4/GJB6/KCNB1/SLC9B2/GCG/PCK1/NR1H4/RMI1/SLC12A6/IRS2/HLA-DRB1/ABCC8	30
GO:0010759	positive regulation of macrophage chemotaxis	6/1780	19/18870	0.00644445	0.0344852	0.025402	CCL5/C3AR1/THBS1/TNFSF18/CSF1/MDK	6
GO:0061158	3'-UTR-mediated mRNA destabilization	6/1780	19/18870	0.00644445	0.0344852	0.025402	MOV10/ZC3H12A/PLEKHN1/ZFP36/ZFP36L2/CPEB3	6
GO:0061298	retina vasculature development in camera-type eye	6/1780	19/18870	0.00644445	0.0344852	0.025402	CLIC4/HIF1A/NRP1/BMPR2/LAMA1/ACVRL1	6
GO:0071800	podosome assembly	6/1780	19/18870	0.00644445	0.0344852	0.025402	TNF/SRC/MSN/ARHGEF5/BIN2/FSCN1	6
GO:0097320	plasma membrane tubulation	6/1780	19/18870	0.00644445	0.0344852	0.025402	ATP10A/MICALL1/ASAP1/WASL/BIN2/WHAMM	6
GO:0050770	regulation of axonogenesis	25/1780	157/18870	0.00645526	0.0344852	0.025402	SEMA3D/SEMA7A/MAP2/RET/PLXNA2/SEMA3A/SEMA3B/NRP1/BMPR2/SPART/MARK2/CHODL/DIP2B/DCC/SMURF1/VEGFA/ADCY10/MAP3K13/CNTN2/CRABP2/TNR/SEMA4B/SKIL/IFRD1/SEMA6A	25
GO:1903825	organic acid transmembrane transport	25/1780	157/18870	0.00645526	0.0344852	0.025402	ACE2/SLC16A1/TNF/SLC13A5/ABCD1/THBS1/ACSL1/SLC6A14/SLC7A11/LRRC8A/SLC6A9/LRP2/SLC38A5/SLC7A5/ACSL5/SLC3A2/LRRC8D/MFSD12/RGS2/SLC1A6/SLC16A3/SLC1A3/IRS2/SLC6A19/SLC38A4	25
GO:0060348	bone development	32/1780	215/18870	0.00646504	0.0345058	0.0254173	HAS2/MMP13/EXT1/TGM2/ALPL/LIPA/ECM1/RARG/GPR68/SOX9/SPNS2/CHSY1/MMP14/SRC/BMPR2/PTGER4/SRD5A1/TTC9/PLS3/TFAP2A/STC1/PPIB/COL13A1/MAPK11/SNX10/BMP2/OGN/SLC9B2/SMAD1/FOSL2/SBDS/RYR1	32
GO:0006690	icosanoid metabolic process	21/1780	125/18870	0.00648855	0.0345997	0.0254864	TLR2/PTGS2/CASP1/EDN1/IL1B/CYP2C18/ALOX15B/PTGES/ALOXE3/ALOX12B/ANXA1/DPEP1/CPA1/GGT5/CD74/PTGES2/PTGIS/CYP2J2/ALOX12/CYP4F22/CYP4F11	21
GO:0046467	membrane lipid biosynthetic process	24/1780	149/18870	0.00650909	0.0346776	0.0255438	ELOVL7/PRKD2/SPTSSB/ST8SIA4/GAL3ST4/PIGG/ALOXE3/ALOX12B/ELOVL3/SPHK1/SPNS2/PGAP1/DEGS1/FUT6/FA2H/ST3GAL1/SAMD8/ELOVL6/ST3GAL4/CYP4F22/CERS3/ACER3/ASAH2/ACER2	24
GO:1900745	positive regulation of p38MAPK cascade	8/1780	31/18870	0.00674748	0.0358321	0.0263942	NCF1/XDH/IL1B/ZC3H12A/SPHK1/GADD45A/BMP2/VEGFA	8
GO:1902042	negative regulation of extrinsic apoptotic signaling pathway via death domain receptors	8/1780	31/18870	0.00674748	0.0358321	0.0263942	TNFAIP3/CFLAR/ICAM1/ITPRIP/SERPINE1/TMBIM1/FAIM2/NOS3	8
GO:0014823	response to activity	14/1780	72/18870	0.00675036	0.0358321	0.0263942	EDN1/SOD2/TNF/METRNL/IL6/SMTNL1/HIF1A/SLC7A5/SRD5A1/PERM1/GCG/SCO2/PCK1/RYR2	14
GO:0070527	platelet aggregation	14/1780	72/18870	0.00675036	0.0358321	0.0263942	CEACAM1/JAK2/IL6/SLC7A11/PDPN/MYL12A/ACTG1/LYN/PDIA3/ACTB/F2RL3/SH2B3/ALOX12/ADAMTS18	14
GO:0006509	membrane protein ectodomain proteolysis	10/1780	44/18870	0.00681878	0.0360969	0.0265892	ADAM8/IL1B/TIMP1/TNF/ADAM19/ADAM17/ERAP1/SPPL2A/FURIN/TIMP2	10
GO:0042771	intrinsic apoptotic signaling pathway in response to DNA damage by p53 class mediator	10/1780	44/18870	0.00681878	0.0360969	0.0265892	PML/NUPR1/IFI16/SHISA5/BRCA2/CDKN1A/CD74/BCL3/TP63/CHEK2	10
GO:0070741	response to interleukin-6	10/1780	44/18870	0.00681878	0.0360969	0.0265892	JAK2/IL6/CHI3L1/PTPN2/SRC/SBNO2/RIPK1/PTGIS/JAK1/PCK1	10
GO:0009164	nucleoside catabolic process	7/1780	25/18870	0.00688293	0.0362394	0.0266942	APOBEC3A/APOBEC3G/XDH/APOBEC3F/APOBEC3B/UPP1/UPB1	7
GO:0010878	cholesterol storage	7/1780	25/18870	0.00688293	0.0362394	0.0266942	STARD4/TTC39B/LIPA/PPARG/EHD1/NPC1/SOAT2	7
GO:0010954	positive regulation of protein processing	7/1780	25/18870	0.00688293	0.0362394	0.0266942	ADAM8/MMP14/SRC/RHBDD1/MELTF/S100A10/CNTN2	7
GO:0014856	skeletal muscle cell proliferation	7/1780	25/18870	0.00688293	0.0362394	0.0266942	JAK2/CFLAR/FGF2/SRC/CAV2/NDC80/ANHX	7
GO:0035988	chondrocyte proliferation	7/1780	25/18870	0.00688293	0.0362394	0.0266942	EXT1/SOX9/MMP14/BMPR2/STC1/SIRT6/FOSL2	7
GO:0070233	negative regulation of T cell apoptotic process	7/1780	25/18870	0.00688293	0.0362394	0.0266942	IDO1/CCL5/IL7R/HIF1A/ST3GAL1/ARG2/BCL3	7
GO:0048708	astrocyte differentiation	16/1780	87/18870	0.00689576	0.0362742	0.0267198	LIF/IL1B/S100A8/LDLR/CLCF1/TNF/IL6/S100A9/SOX9/ID4/GRN/GCM1/BMP2/IFNGR1/CNTN2/CUL4B	16
GO:0030888	regulation of B cell proliferation	13/1780	65/18870	0.00696326	0.0365963	0.0269571	TNFSF13B/CD38/TICAM1/CLCF1/CD40/PELI1/LYN/IL7/CDKN1A/CD74/CD22/IRS2/CARD11	13
GO:0010976	positive regulation of neuron projection development	25/1780	158/18870	0.00700038	0.0367583	0.0270765	CX3CL1/CFLAR/PTN/S100A9/SCARB2/ITGA3/MDK/RET/EHD1/DAB2IP/GRN/NCK1/LYN/ITGA6/NRP1/SETX/PTK2B/VLDLR/ZNF804A/MARK2/KAT2B/RGS2/TRIM67/PTK6/VEGFA	25
GO:0010332	response to gamma radiation	11/1780	51/18870	0.00704882	0.036913	0.0271904	CXCL10/PML/IL1A/SOD2/BAK1/MYC/BRCA2/CDKN1A/DCUN1D3/TLK2/CHEK2	11
GO:0019083	viral transcription	11/1780	51/18870	0.00704882	0.036913	0.0271904	CCL5/TRIM31/TRIM21/IFITM3/TRIM14/POU2F3/SP1/ZFP36/CCL4/USF1/GTF2B	11
GO:0043407	negative regulation of MAP kinase activity	11/1780	51/18870	0.00704882	0.036913	0.0271904	IL1B/SPRY4/PPARG/IRAK3/DAB2IP/LYN/DUSP7/DNAJA1/RGS2/BMP2/CBLC	11
GO:0001889	liver development	23/1780	142/18870	0.00712193	0.0370796	0.0273131	CEACAM1/PNPT1/TNFAIP3/SOD2/CFLAR/TNF/IL6/PTN/LIPA/MDK/LSR/TGFA/ASS1/SOX9/SLC7A5/CLDN1/ANXA1/PCK2/SRD5A1/PCK1/CCND1/UPB1/NPC1	23
GO:0007586	digestion	22/1780	134/18870	0.00713657	0.0370796	0.0273131	TYMP/LDLR/NOD2/GCNT3/LIPA/MDK/MUC13/SOX9/AQP5/LIMA1/PRSS3/HTR4/IL10RA/MUC4/SNX10/SGK1/MUC6/ASAH2/VDR/NPC1/SOAT2/KCNN4	22
GO:0050769	positive regulation of neurogenesis	35/1780	242/18870	0.00715399	0.0370796	0.0273131	TLR2/CX3CL1/LIF/IL1B/CLCF1/TNF/IL6/PTN/TGM2/SEMA7A/HAPLN3/MYRF/MDK/FGF2/ID4/HIF1A/PLXNA2/IL33/ETV5/LYN/LRP2/SLC7A5/NRP1/BMPR2/CHODL/VEGFC/BMP2/PARP6/SMURF1/VEGFA/EGR2/ADCY10/MAP3K13/CRABP2/SKIL	35
GO:0009158	ribonucleoside monophosphate catabolic process	5/1780	14/18870	0.00718857	0.0370796	0.0273131	XDH/NT5E/NT5C2/UPP1/UPB1	5
GO:0032621	interleukin-18 production	5/1780	14/18870	0.00718857	0.0370796	0.0273131	GBP5/TLR2/CASP1/TNF/NOD2	5
GO:0032661	regulation of interleukin-18 production	5/1780	14/18870	0.00718857	0.0370796	0.0273131	GBP5/TLR2/CASP1/TNF/NOD2	5
GO:0032736	positive regulation of interleukin-13 production	5/1780	14/18870	0.00718857	0.0370796	0.0273131	LGALS9/HLA-E/IL33/IL1RAP/IRF4	5
GO:0045348	positive regulation of MHC class II biosynthetic process	5/1780	14/18870	0.00718857	0.0370796	0.0273131	JAK2/TMEM106A/IL33/RFX5/CIITA	5
GO:0046131	pyrimidine ribonucleoside metabolic process	5/1780	14/18870	0.00718857	0.0370796	0.0273131	APOBEC3A/APOBEC3G/APOBEC3F/APOBEC3B/UPP1	5
GO:0046133	pyrimidine ribonucleoside catabolic process	5/1780	14/18870	0.00718857	0.0370796	0.0273131	APOBEC3A/APOBEC3G/APOBEC3F/APOBEC3B/UPP1	5
GO:0046512	sphingosine biosynthetic process	5/1780	14/18870	0.00718857	0.0370796	0.0273131	SPTSSB/SPHK1/ACER3/ASAH2/ACER2	5
GO:0046520	sphingoid biosynthetic process	5/1780	14/18870	0.00718857	0.0370796	0.0273131	SPTSSB/SPHK1/ACER3/ASAH2/ACER2	5
GO:0060330	regulation of response to type II interferon	5/1780	14/18870	0.00718857	0.0370796	0.0273131	NLRC5/PARP9/PARP14/PPARG/PTPN2	5
GO:0060334	regulation of type II interferon-mediated signaling pathway	5/1780	14/18870	0.00718857	0.0370796	0.0273131	NLRC5/PARP9/PARP14/PPARG/PTPN2	5
GO:0097202	activation of cysteine-type endopeptidase activity	5/1780	14/18870	0.00718857	0.0370796	0.0273131	IFI16/LGMN/BAK1/RIPK2/CASP8	5
GO:1903265	positive regulation of tumor necrosis factor-mediated signaling pathway	5/1780	14/18870	0.00718857	0.0370796	0.0273131	CASP1/CASP4/ADAM17/RIPK1/TRAF2	5
GO:1903894	regulation of IRE1-mediated unfolded protein response	5/1780	14/18870	0.00718857	0.0370796	0.0273131	BAK1/HSPA5/DAB2IP/DNAJB9/FICD	5
GO:0030330	DNA damage response, signal transduction by p53 class mediator	14/1780	73/18870	0.00764526	0.0394004	0.0290227	PML/PMAIP1/SP100/BRCA2/NBN/PLK3/CDKN1A/CD74/SESN2/SNAI2/BCL3/GTSE1/ACER2/CHEK2	14
GO:0071322	cellular response to carbohydrate stimulus	24/1780	151/18870	0.00768025	0.0395459	0.0291298	NCF1/CLEC7A/ICAM1/VSNL1/NADK/ANO1/GATA4/GPR68/HIF1A/PCK2/KLF7/NPTX1/PIM3/STX4/GJB6/KCNB1/SLC9B2/GCG/PCK1/NR1H4/SLC12A6/IRS2/HLA-DRB1/ABCC8	24
GO:0003018	vascular process in circulatory system	38/1780	269/18870	0.00769123	0.0395675	0.0291457	CEACAM1/GRIP2/PTGS2/CD38/ACE2/SLC16A1/EDN1/SOD2/EXT1/TNF/GCH1/ADM/HRH1/ADRB2/SLC6A9/SMTNL1/ABCC3/EDNRA/OCLN/LRP2/SLC38A5/SLC7A5/HTR2B/NPR1/SRC/ADRA2B/BMPR2/KAT2B/RGS2/ZDHHC21/SLC1A3/NOS3/VEGFA/PLVAP/DOCK4/SLC6A17/SLC27A4/ABCC8	38
GO:0001892	embryonic placenta development	16/1780	88/18870	0.00770929	0.0395907	0.0291628	LIF/PRDM1/ADM/SOCS3/PHLDA2/ST14/CASP8/HIF1A/JUNB/FZD5/GCM1/SOX15/GJB5/PLCD3/PCDH12/MDFI	16
GO:0032147	activation of protein kinase activity	16/1780	88/18870	0.00770929	0.0395907	0.0291628	CCL5/TLR3/JAK2/TNFRSF10A/CHI3L1/ADRB2/PTK2B/ADRA2B/IL23A/RIPK3/CD86/MARK2/CARD14/VEGFA/MALT1/TRAF2	16
GO:0045682	regulation of epidermis development	13/1780	66/18870	0.00794097	0.0406731	0.0299601	MAFF/ALOX15B/ERRFI1/SFN/FGF2/ZFP36/GRHL1/TMEM79/TRIM16/KLF7/TP63/VDR/CYP27B1	13
GO:0050771	negative regulation of axonogenesis	13/1780	66/18870	0.00794097	0.0406731	0.0299601	SEMA3D/SEMA7A/MAP2/SEMA3A/SEMA3B/NRP1/SPART/DIP2B/DCC/TNR/SEMA4B/IFRD1/SEMA6A	13
GO:0061180	mammary gland epithelium development	13/1780	66/18870	0.00794097	0.0406731	0.0299601	PML/JAK2/CSF1/FGF2/BRCA2/HIF1A/AREG/EPHA2/IRF6/SRC/CCND1/VDR/SOSTDC1	13
GO:0071695	anatomical structure maturation	37/1780	261/18870	0.00799734	0.0409259	0.0301464	EREG/CX3CL1/TDRD7/EDN1/CLEC7A/DEFB1/EXT1/CDC25B/SPINK5/PPARG/CDH3/IL15/DDIT3/BRCA2/RET/SCLT1/NRCAM/HIF1A/RND1/FZD5/EDNRA/FERMT1/TMEM79/PTK2B/FUT6/CDKN1A/NR4A2/SNX10/BMP2/AGRN/KCNB1/VEGFA/MAP3K13/CNTN2/ACVRL1/RYR1/TBX6	37
GO:1900744	regulation of p38MAPK cascade	10/1780	45/18870	0.00804259	0.0411214	0.0302904	NCF1/XDH/IL1B/ZC3H12A/SPHK1/DAB2IP/GADD45A/BMP2/CYLD/VEGFA	10
GO:0045732	positive regulation of protein catabolic process	31/1780	210/18870	0.00817238	0.0417035	0.0307191	NUPR1/ADAM8/TNFAIP3/NUB1/TRIB2/IL1B/LDLR/TNF/TRIB3/RNF19B/TRIB1/ANKIB1/SOX9/DAB2IP/IL33/LRP2/TIPARP/PLK3/FMR1/MSN/BARD1/PRICKLE1/RNF19A/NEDD4/IER3/SIRT6/FURIN/CUL4B/SOCS5/DTL/ATG7	31
GO:0002534	cytokine production involved in inflammatory response	15/1780	81/18870	0.008185	0.0417035	0.0307191	GBP5/TLR3/MYD88/TICAM1/CLEC7A/TNF/ABCD1/IL6/APOD/ZC3H12A/NOD2/NOS2/HIF1A/ADCY7/MEFV	15
GO:0045913	positive regulation of carbohydrate metabolic process	15/1780	81/18870	0.008185	0.0417035	0.0307191	HAS2/PMAIP1/GPT2/HRH1/PTAFR/HIF1A/PTPN2/SRC/EGF/KAT2B/ADCYAP1R1/GCG/ADCY10/NNMT/IRS2	15
GO:1900015	regulation of cytokine production involved in inflammatory response	15/1780	81/18870	0.008185	0.0417035	0.0307191	GBP5/TLR3/MYD88/TICAM1/CLEC7A/TNF/ABCD1/IL6/APOD/ZC3H12A/NOD2/NOS2/HIF1A/ADCY7/MEFV	15
GO:1901570	fatty acid derivative biosynthetic process	11/1780	52/18870	0.00819593	0.0417228	0.0307333	ELOVL7/ACSL1/ALOX15B/ELOVL3/ACSL5/FAR1/GGT5/ACSL4/ALOX12/ELOVL6/ACSL3	11
GO:0042100	B cell proliferation	18/1780	104/18870	0.0082529	0.0419057	0.030868	TNFSF13B/IFNB1/CD38/TICAM1/CLCF1/IL7R/NFKBIZ/CD40/PELI1/LYN/IL7/CDKN1A/CTPS1/CD74/CD22/FOSL2/IRS2/CARD11	18
GO:0001516	prostaglandin biosynthetic process	8/1780	32/18870	0.00826774	0.0419057	0.030868	PTGS2/EDN1/IL1B/PTGES/ANXA1/CD74/PTGES2/PTGIS	8
GO:0034391	regulation of smooth muscle cell apoptotic process	8/1780	32/18870	0.00826774	0.0419057	0.030868	EDN1/SOD2/LYPD3/PPARG/SLC7A5/ATF4/ADCY10/E2F3	8
GO:0046457	prostanoid biosynthetic process	8/1780	32/18870	0.00826774	0.0419057	0.030868	PTGS2/EDN1/IL1B/PTGES/ANXA1/CD74/PTGES2/PTGIS	8
GO:0072677	eosinophil migration	8/1780	32/18870	0.00826774	0.0419057	0.030868	CCL5/CX3CL1/ADAM8/CCL22/PTGER4/CCL4/DAPK2/CCL2	8
GO:0098742	cell-cell adhesion via plasma-membrane adhesion molecules	39/1780	279/18870	0.00830778	0.0420721	0.0309906	CEACAM1/CX3CL1/IL1RN/CEACAM5/SELL/NEXN/ICAM1/NECTIN2/FXYD5/PCDH1/KLF4/DSG3/CD177/ITGA3/CDH3/ESAM/ITGA5/RET/CLDN4/VCAM1/MPZL2/CLDN1/MYPN/PECAM1/HMCN2/CEACAM19/PCDHGC3/UNC5D/PCDH12/CLDN23/PVR/IL1RAP/BMP2/CEACAM6/NECTIN1/PCDHGA10/CNTN2/LRFN5/CEACAM8	39
GO:0002295	T-helper cell lineage commitment	6/1780	20/18870	0.00848325	0.042628	0.0314001	IL6/TNFSF18/SOCS3/IL23A/JAK1/IRF4	6
GO:0002643	regulation of tolerance induction	6/1780	20/18870	0.00848325	0.042628	0.0314001	IDO1/CD274/HLA-B/HLA-G/IRAK3/PDCD1	6
GO:0042359	vitamin D metabolic process	6/1780	20/18870	0.00848325	0.042628	0.0314001	LGMN/TNF/LRP2/SNAI2/CYP24A1/CYP27B1	6
GO:0042454	ribonucleoside catabolic process	6/1780	20/18870	0.00848325	0.042628	0.0314001	APOBEC3A/APOBEC3G/XDH/APOBEC3F/APOBEC3B/UPP1	6
GO:0045655	regulation of monocyte differentiation	6/1780	20/18870	0.00848325	0.042628	0.0314001	IRF7/MYC/CSF1/GPR68/CD74/HLA-DRB1	6
GO:0051546	keratinocyte migration	6/1780	20/18870	0.00848325	0.042628	0.0314001	HBEGF/HAS2/KRT16/FERMT1/MAP4K4/MMP9	6
GO:0072567	chemokine (C-X-C motif) ligand 2 production	6/1780	20/18870	0.00848325	0.042628	0.0314001	OAS1/OAS3/MYD88/TNF/KLF4/CD74	6
GO:1903978	regulation of microglial cell activation	6/1780	20/18870	0.00848325	0.042628	0.0314001	CX3CL1/LDLR/IL6/CTSC/SPHK1/GRN	6
GO:2000341	regulation of chemokine (C-X-C motif) ligand 2 production	6/1780	20/18870	0.00848325	0.042628	0.0314001	OAS1/OAS3/MYD88/TNF/KLF4/CD74	6
GO:0006929	substrate-dependent cell migration	7/1780	26/18870	0.00866611	0.0434347	0.0319943	ADAM8/NCK1/NRP1/CD2AP/VEGFC/EPB41L5/SNAI2	7
GO:0014829	vascular associated smooth muscle contraction	7/1780	26/18870	0.00866611	0.0434347	0.0319943	GRIP2/CD38/EDN1/EDNRA/ADRA2B/ZDHHC21/DOCK4	7
GO:1904996	positive regulation of leukocyte adhesion to vascular endothelial cell	7/1780	26/18870	0.00866611	0.0434347	0.0319943	TNF/IL6/CHST4/PTAFR/MDK/ST3GAL4/CHST2	7
GO:0038034	signal transduction in absence of ligand	13/1780	67/18870	0.00902365	0.0451492	0.0332572	IFI6/BCL2A1/CX3CL1/IL1A/IL1B/TNF/BAK1/FAS/RET/MCL1/IL7/RIPK1/SNAI2	13
GO:0097192	extrinsic apoptotic signaling pathway in absence of ligand	13/1780	67/18870	0.00902365	0.0451492	0.0332572	IFI6/BCL2A1/CX3CL1/IL1A/IL1B/TNF/BAK1/FAS/RET/MCL1/IL7/RIPK1/SNAI2	13
GO:0032350	regulation of hormone metabolic process	9/1780	39/18870	0.00906575	0.045321	0.0333838	DUOXA2/ADM/DUOXA1/HIF1A/STC2/BMP2/PAX8/CYP27B1/DGKQ	9
GO:0042552	myelination	23/1780	145/18870	0.00914288	0.0456209	0.0336047	TYMP/TLR2/TNF/MALL/ABCD1/PTN/QKI/SH3TC2/KLK6/MYRF/CTSC/RARG/ID4/DEGS1/FA2H/EIF2AK3/MARVELD1/LPAR1/EGR2/CNTN2/ACER3/MAL2/JAM2	23
GO:0061008	hepaticobiliary system development	23/1780	145/18870	0.00914288	0.0456209	0.0336047	CEACAM1/PNPT1/TNFAIP3/SOD2/CFLAR/TNF/IL6/PTN/LIPA/MDK/LSR/TGFA/ASS1/SOX9/SLC7A5/CLDN1/ANXA1/PCK2/SRD5A1/PCK1/CCND1/UPB1/NPC1	23
GO:1901136	carbohydrate derivative catabolic process	27/1780	178/18870	0.00914919	0.0456209	0.0336047	APOBEC3A/TYMP/APOBEC3G/XDH/FBXO6/NT5E/PGLYRP3/ABCD1/APOBEC3F/VNN1/NCCRP1/APOBEC3B/CHI3L1/HPSE/NT5C2/ACOT7/FGF2/SAMHD1/UPP1/PDE4B/PGLYRP4/PDE4D/NAGK/CEMIP/CST3/UPB1/HYAL4	27
GO:0048675	axon extension	20/1780	121/18870	0.00928708	0.046269	0.0340821	SEMA3D/EDN1/SEMA7A/MAP2/NRCAM/SEMA3A/EDNRA/SEMA3B/NRP1/BMPR2/DIP2B/NRP2/SMURF1/VEGFA/ADCY10/MAP3K13/TNR/SEMA4B/IFRD1/SEMA6A	20
GO:0045604	regulation of epidermal cell differentiation	12/1780	60/18870	0.00932422	0.0463749	0.0341601	MAFF/ALOX15B/ERRFI1/SFN/FGF2/ZFP36/GRHL1/TRIM16/KLF7/TP63/VDR/CYP27B1	12
GO:0051785	positive regulation of nuclear division	12/1780	60/18870	0.00932422	0.0463749	0.0341601	EREG/IL1A/EDN1/IL1B/EPGN/TNF/BTC/TGFA/SPHK1/ESPL1/EGF/MAD2L1BP	12
GO:0046394	carboxylic acid biosynthetic process	45/1780	334/18870	0.00937517	0.046549	0.0342883	IDO1/CEACAM1/PTGS2/ELOVL7/CASP1/EDN1/STARD4/IL1B/LIPG/ABCD1/TRIB3/QKI/ALOX15B/KYNU/PTGES/PSAT1/ACOT7/ALOXE3/ALOX12B/ASS1/ELOVL3/DHRS9/ANXA1/BCAT1/DEGS1/SDS/FA2H/GGT5/CD74/KAT2B/ABAT/SCD/SDSL/PTGES2/PTGIS/ALOX12/FADS6/ELOVL6/EIF6/KMO/SLC1A3/UPB1/NR1H4/ASAH2/CYP4F11	45
GO:0060562	epithelial tube morphogenesis	45/1780	334/18870	0.00937517	0.046549	0.0342883	CXCL10/PML/EDN1/EXT1/TNF/MYC/PRKD2/ADM/HESX1/CLIC4/GRHL3/CSF1/PHACTR4/ST14/TACSTD2/MDK/FGF2/RET/GATA4/RARG/SOX9/HIF1A/AREG/EDNRA/LRP2/EPHA2/NRP1/MMP14/SRC/LAMA1/EGF/PRICKLE1/KIF26B/SIRT6/BMP2/PAX8/LZTS2/VEGFA/TIE1/RYR2/VDR/SOSTDC1/ACVRL1/TBX6/NOTCH4	45
GO:0032768	regulation of monooxygenase activity	10/1780	46/18870	0.00942851	0.0466157	0.0343375	IL1A/IL1B/TNF/GCH1/CDH3/HIF1A/HTR2B/FCER2/VDR/CYP27B1	10
GO:0048483	autonomic nervous system development	10/1780	46/18870	0.00942851	0.0466157	0.0343375	PHACTR4/RET/VCAM1/SEMA3A/EDNRA/NRP1/TFAP2A/NRP2/TP63/EGR2	10
GO:0055078	sodium ion homeostasis	10/1780	46/18870	0.00942851	0.0466157	0.0343375	IL1A/EDN1/EXT1/EDNRA/NPR1/ATP12A/SLC1A3/SLC9B2/FXYD2/ATP4A	10
GO:0060711	labyrinthine layer development	10/1780	46/18870	0.00942851	0.0466157	0.0343375	ADM/SOCS3/ST14/CASP8/JUNB/FZD5/GCM1/GJB5/PLCD3/PCDH12	10
GO:2001239	regulation of extrinsic apoptotic signaling pathway in absence of ligand	10/1780	46/18870	0.00942851	0.0466157	0.0343375	IFI6/CX3CL1/IL1A/IL1B/TNF/RET/MCL1/IL7/RIPK1/SNAI2	10
GO:0006665	sphingolipid metabolic process	25/1780	162/18870	0.00957313	0.0472906	0.0348346	ELOVL7/PRKD2/SPTSSB/ST8SIA4/FUT3/ALOXE3/ALOX12B/ELOVL3/SPHK1/SPNS2/ITGB8/DEGS1/FUT6/FA2H/ASAH2B/ST3GAL1/SAMD8/B3GALNT1/PSAPL1/ELOVL6/CYP4F22/CERS3/ACER3/ASAH2/ACER2	25
GO:0035924	cellular response to vascular endothelial growth factor stimulus	14/1780	75/18870	0.00971608	0.0479157	0.0352951	XDH/PRKD2/NR4A1/VCAM1/SPHK1/DAB2IP/NRP1/ANXA1/FLT1/NRP2/VEGFC/VEGFA/TNXB/SEMA6A	14
GO:0120192	tight junction assembly	14/1780	75/18870	0.00971608	0.0479157	0.0352951	TNF/ESAM/LSR/CLDN4/GPBAR1/FZD5/ACTG1/OCLN/EPHA2/CLDN1/PECAM1/CLDN23/SNAI2/STRN	14
GO:0006790	sulfur compound metabolic process	43/1780	317/18870	0.00973863	0.0479864	0.0353471	XDH/ELOVL7/AHCYL2/EXT1/SQOR/ABCD1/HS3ST1/ACSL1/GAL3ST4/HPSE/CHST4/SLC7A11/ACOT7/SP1/ACOT11/MICAL1/THTPA/ELOVL3/B3GNT3/EDNRA/HMGCS1/CHSY1/ACSL5/FAR1/ST3GAL1/DPEP1/GGT5/B3GNT2/ETHE1/ACSL4/ELOVL6/PAX8/ACSL3/SMS/ST3GAL4/CHST15/STAT5A/HYAL4/CHST2/B3GNT7/ENPP1/SLC19A3/ACOT9	43
GO:0015718	monocarboxylic acid transport	27/1780	179/18870	0.00983425	0.0484167	0.0356641	CEACAM1/PTGS2/IL1A/SLC16A1/EDN1/IL1B/SLC16A4/TNF/ABCD1/THBS1/SLCO4A1/ACSL1/PPARG/PTGES/NOS2/ABCC3/ANXA1/ACSL5/TNFRSF11A/SLC27A3/SLC16A3/ACSL3/SLC51A/SLC22A7/CRABP2/IRS2/SLC27A4	27
GO:0035296	regulation of tube diameter	23/1780	146/18870	0.00991173	0.048651	0.0358367	GRIP2/PTGS2/CD38/ACE2/EDN1/SOD2/EXT1/TNF/GCH1/ADM/HRH1/ADRB2/SMTNL1/EDNRA/HTR2B/NPR1/ADRA2B/BMPR2/KAT2B/RGS2/ZDHHC21/NOS3/DOCK4	23
GO:0046434	organophosphate catabolic process	23/1780	146/18870	0.00991173	0.048651	0.0358367	PLA2G4E/TYMP/XDH/LDLR/CNP/NT5E/LIPG/ABCD1/VNN1/NT5C2/ACOT7/SAMHD1/GDPD3/UPP1/PLCG2/PLPP6/PDE4B/GPCPD1/PDE4D/ENTPD6/UPB1/ENPP1/PON1	23
GO:0097746	blood vessel diameter maintenance	23/1780	146/18870	0.00991173	0.048651	0.0358367	GRIP2/PTGS2/CD38/ACE2/EDN1/SOD2/EXT1/TNF/GCH1/ADM/HRH1/ADRB2/SMTNL1/EDNRA/HTR2B/NPR1/ADRA2B/BMPR2/KAT2B/RGS2/ZDHHC21/NOS3/DOCK4	23
GO:0002829	negative regulation of type 2 immune response	5/1780	15/18870	0.00995684	0.048651	0.0358367	IFNL1/IFNB1/ANXA1/ARG2/SOCS5	5
GO:0032897	negative regulation of viral transcription	5/1780	15/18870	0.00995684	0.048651	0.0358367	TRIM31/TRIM21/IFITM3/TRIM14/ZFP36	5
GO:0046007	negative regulation of activated T cell proliferation	5/1780	15/18870	0.00995684	0.048651	0.0358367	CD274/LGALS9/PDCD1LG2/LRRC32/PRNP	5
GO:1902563	regulation of neutrophil activation	5/1780	15/18870	0.00995684	0.048651	0.0358367	TNF/PTAFR/CD177/PLPP6/GRN	5
GO:2001028	positive regulation of endothelial cell chemotaxis	5/1780	15/18870	0.00995684	0.048651	0.0358367	LGMN/PRKD2/FGF2/VEGFA/TMSB4X	5
GO:2001279	regulation of unsaturated fatty acid biosynthetic process	5/1780	15/18870	0.00995684	0.048651	0.0358367	PTGS2/IL1B/ABCD1/ANXA1/CD74	5
GO:0002862	negative regulation of inflammatory response to antigenic stimulus	8/1780	33/18870	0.0100306	0.0489094	0.0360271	NOD2/RHBDF2/IL20RB/LYN/SRC/FGR/FURIN/HLA-DRB1	8
GO:0034390	smooth muscle cell apoptotic process	8/1780	33/18870	0.0100306	0.0489094	0.0360271	EDN1/SOD2/LYPD3/PPARG/SLC7A5/ATF4/ADCY10/E2F3	8
GO:0010212	response to ionizing radiation	22/1780	138/18870	0.0100349	0.0489094	0.0360271	CXCL10/PML/IL1A/IFI16/SOD2/BAK1/MYC/NABP1/BRCA2/VCAM1/DCLRE1C/THBD/ANXA1/CDKN1A/DCUN1D3/GADD45A/BARD1/TLK2/TANK/SNAI2/RAD9A/CHEK2	22
GO:0001570	vasculogenesis	15/1780	83/18870	0.0102402	0.0498688	0.0367337	CEACAM1/XDH/HAS2/ADM/QKI/JUNB/EPHA2/ITGB8/TIPARP/NRP1/HEG1/VEGFA/TIE1/RIN2/TBX6	15
GO:0007254	JNK cascade	25/1780	163/18870	0.010324	0.0499261	0.0367759	NCF1/IL1A/TLR3/MYD88/IL1B/TNF/RIPK2/NOD2/NOD1/TRIB1/TAOK3/DAB2IP/SEMA3A/NOX1/PTK2B/PTGER4/MAP4K4/IRAK4/GADD45A/DNAJA1/XIAP/RIPK1/CYLD/MAP3K13/TRAF2	25
GO:0030307	positive regulation of cell growth	25/1780	163/18870	0.010324	0.0499261	0.0367759	HBEGF/RIMS2/CD38/EDN1/S100A8/KRT17/CXCL16/S100A9/SEMA7A/SFN/SPHK1/NRP1/ADAM17/RICTOR/MMP14/PTK2B/BMPR2/CPNE5/SMURF1/VEGFA/EXOSC9/ADCY10/MAP3K13/CRABP2/CPNE6	25
GO:0060485	mesenchyme development	44/1780	327/18870	0.0103313	0.0499261	0.0367759	STAT1/SEMA3D/HAS2/ADAM8/EDN1/SP6/IL1B/DKK1/EXT1/MYC/IL6/PHACTR4/SEMA7A/PDPN/MDK/RET/GATA4/SOX9/ZNF750/DAB2IP/HIF1A/PHLDB2/SEMA3A/EDNRA/SEMA3B/NRP1/HTR2B/MEOX1/BMPR2/KBTBD8/PRICKLE1/NRP2/DAND5/EPB41L5/BMP2/SNAI2/NOS3/TNXB/VASN/SEMA4B/ACVRL1/RADIL/SEMA6A/NOTCH4	44
GO:0002361	CD4-positive, CD25-positive, alpha-beta regulatory T cell differentiation	4/1780	10/18870	0.0104059	0.0499261	0.0367759	LGALS9/IL2RG/HLA-DRA/HLA-DRB1	4
GO:0002676	regulation of chronic inflammatory response	4/1780	10/18870	0.0104059	0.0499261	0.0367759	IDO1/CCL5/TNFAIP3/TNF	4
GO:0014820	tonic smooth muscle contraction	4/1780	10/18870	0.0104059	0.0499261	0.0367759	GRIP2/CD38/EDN1/EDNRA	4
GO:0015911	long-chain fatty acid import across plasma membrane	4/1780	10/18870	0.0104059	0.0499261	0.0367759	THBS1/ACSL1/ACSL5/IRS2	4
GO:0032819	positive regulation of natural killer cell proliferation	4/1780	10/18870	0.0104059	0.0499261	0.0367759	HLA-E/JAK2/IL15/IL23A	4
GO:0060397	growth hormone receptor signaling pathway via JAK-STAT	4/1780	10/18870	0.0104059	0.0499261	0.0367759	JAK2/LYN/JAK1/STAT5A	4
GO:0070099	regulation of chemokine-mediated signaling pathway	4/1780	10/18870	0.0104059	0.0499261	0.0367759	CCL5/EDN1/HIF1A/SH2B3	4
GO:0071073	positive regulation of phospholipid biosynthetic process	4/1780	10/18870	0.0104059	0.0499261	0.0367759	HTR2B/RAB38/ACSL3/NR1H4	4
GO:0090331	negative regulation of platelet aggregation	4/1780	10/18870	0.0104059	0.0499261	0.0367759	CEACAM1/SH2B3/ALOX12/ADAMTS18	4
GO:0140059	dendrite arborization	4/1780	10/18870	0.0104059	0.0499261	0.0367759	PTN/SEMA3A/NRP1/PHACTR1	4
GO:1901388	regulation of transforming growth factor beta activation	4/1780	10/18870	0.0104059	0.0499261	0.0367759	ADAM8/ITGB8/LRRC32/TNXB	4
GO:1902237	positive regulation of endoplasmic reticulum stress-induced intrinsic apoptotic signaling pathway	4/1780	10/18870	0.0104059	0.0499261	0.0367759	PMAIP1/DDIT3/NCK1/PTPN2	4
GO:2000425	regulation of apoptotic cell clearance	4/1780	10/18870	0.0104059	0.0499261	0.0367759	TGM2/C4A/CCL2/C2	4
GO:2000563	positive regulation of CD4-positive, alpha-beta T cell proliferation	4/1780	10/18870	0.0104059	0.0499261	0.0367759	LGALS9/RIPK2/CD55/CARD11	4
GO:2000659	regulation of interleukin-1-mediated signaling pathway	4/1780	10/18870	0.0104059	0.0499261	0.0367759	ZBP1/IL1RN/IL6/OTUD4	4

## Sheet: H1N1 48hpi down
ID	Description	GeneRatio	BgRatio	pvalue	p.adjust	qvalue	geneID	Count
GO:0044782	cilium organization	196/2069	407/18870	2.78012e-81	1.5855e-77	1.5276e-77	ZMYND10/DYNC2H1/CFAP221/CC2D2A/DNAH5/WDR54/CCNO/CFAP43/SPEF1/DNAAF3/RSPH1/CFAP47/RSPH9/CFAP61/ERICH3/LRRC43/SPACA9/CFAP161/DNAI2/DNAI1/HYDIN/SPAG6/CCDC65/NME5/TTC29/DRC1/UBXN10/CFAP73/DAW1/DNAH2/RSPH4A/RP1/TEKT1/CCDC40/SPAG17/CFAP65/TMEM231/IFT172/MAPK15/CCDC113/IQCG/FOXJ1/MCIDAS/TEKT2/TMEM67/RFX2/DNAH7/DZIP1L/MNS1/RFX3/SPATA6/DNAAF1/CFAP44/WDR19/IFT22/ARL3/LRGUK/IQUB/CFAP46/BBOF1/TMEM107/TCTN1/I…	196
GO:0060271	cilium assembly	183/2069	378/18870	2.60048e-76	7.41526e-73	7.14447e-73	ZMYND10/DYNC2H1/CFAP221/CC2D2A/DNAH5/WDR54/CCNO/CFAP43/SPEF1/DNAAF3/RSPH1/CFAP47/RSPH9/ERICH3/LRRC43/SPACA9/CFAP161/DNAI2/DNAI1/HYDIN/SPAG6/CCDC65/NME5/DRC1/UBXN10/CFAP73/DAW1/DNAH2/RSPH4A/RP1/TEKT1/CCDC40/SPAG17/CFAP65/TMEM231/IFT172/MAPK15/CCDC113/IQCG/FOXJ1/MCIDAS/TEKT2/TMEM67/RFX2/DNAH7/DZIP1L/MNS1/RFX3/SPATA6/DNAAF1/CFAP44/WDR19/IFT22/ARL3/LRGUK/IQUB/CFAP46/BBOF1/TMEM107/TCTN1/IFT140/IFT81/U…	183
GO:0007018	microtubule-based movement	141/2069	420/18870	4.04727e-36	7.69387e-33	7.4129e-33	ZMYND10/DYNC2H1/CFAP221/TUBA1A/DNAH5/ROPN1L/NEK10/DNAH12/CFAP43/SPEF1/CFAP52/DNAH6/CFAP47/RSPH9/CFAP61/DNAH3/DNAI2/MAP1A/DNAI1/HYDIN/SPAG6/CCDC65/NME5/TTC29/DRC1/DNAH9/CFAP73/CFAP45/DAW1/DNAH2/RSPH4A/TEKT1/CCDC40/SPAG17/CFAP65/DNAH10/IFT172/IQCG/LZTFL1/TEKT2/DNAH7/MNS1/RFX3/DNAAF1/CFAP44/WDR19/IFT22/ARL3/CFAP46/CFAP53/ENKUR/DNAH11/DPCD/IFT140/IFT81/CCDC39/DRC7/ROPN1B/IFT57/KIF24/IFT88/SPEF2/IFT27…	141
GO:0003341	cilium movement	86/2069	203/18870	9.17995e-31	1.30883e-27	1.26103e-27	ZMYND10/DYNC2H1/CFAP221/DNAH5/ROPN1L/NEK10/CFAP43/SPEF1/CFAP52/DNAH6/CFAP47/RSPH9/CFAP61/DNAH3/DNAI2/DNAI1/HYDIN/SPAG6/CCDC65/NME5/TTC29/DRC1/DNAH9/CFAP73/CFAP45/DAW1/DNAH2/RSPH4A/TEKT1/CCDC40/SPAG17/CFAP65/DNAH10/IQCG/LZTFL1/TEKT2/DNAH7/MNS1/RFX3/DNAAF1/CFAP44/CFAP46/CFAP53/ENKUR/DNAH11/DPCD/IFT81/CCDC39/DRC7/ROPN1B/SPEF2/ENO4/TCTE1/TEKT4/CFAP69/ARMC2/TTC21A/CFAP58/CFAP157/TTLL9/SPA17/DNAH1/CFAP…	86
GO:0035082	axoneme assembly	57/2069	96/18870	1.49837e-30	1.70904e-27	1.64663e-27	ZMYND10/CC2D2A/DNAH5/CFAP43/SPEF1/DNAAF3/RSPH1/CFAP47/RSPH9/LRRC43/SPACA9/DNAI2/DNAI1/HYDIN/SPAG6/CCDC65/DRC1/CFAP73/DAW1/DNAH2/RSPH4A/RP1/CCDC40/SPAG17/CFAP65/IQCG/FOXJ1/TEKT2/DNAH7/MNS1/DNAAF1/CFAP44/LRGUK/CFAP46/CCDC39/DRC7/SPEF2/CFAP74/CFAP69/ARMC2/CFAP58/CFAP157/DNAL1/DNAH1/CFAP100/SPAG16/TTC12/TTLL1/GAS8/CLUAP1/CEP131/DNAJB13/STK36/LRRC61/BBS2/CFAP206/TOGARAM1	57
GO:0001578	microtubule bundle formation	62/2069	125/18870	3.66374e-27	3.48238e-24	3.35521e-24	ZMYND10/TPPP3/CC2D2A/DNAH5/CFAP43/SPEF1/DNAAF3/RSPH1/CFAP47/RSPH9/LRRC43/SPACA9/DNAI2/DNAI1/HYDIN/SPAG6/CCDC65/DRC1/CFAP73/DAW1/DNAH2/RSPH4A/RP1/CCDC40/SPAG17/CFAP65/IQCG/FOXJ1/TEKT2/DNAH7/MNS1/DNAAF1/CFAP44/LRGUK/CFAP46/CCDC39/DRC7/SPEF2/CFAP74/TPPP/CFAP69/ARMC2/CFAP58/CFAP157/DNAL1/DNAH1/GAS2L2/CFAP100/SPAG16/MAP1B/TTC12/TTLL1/GAS8/CLUAP1/CEP131/DNAJB13/STK36/LRRC61/BBS2/CFAP206/TOGARAM1/CCDC66	62
GO:0042073	intraciliary transport	36/2069	49/18870	1.30036e-24	1.05943e-21	1.02074e-21	DYNC2H1/DAW1/IFT172/WDR19/IFT22/ARL3/IFT140/IFT81/IFT57/IFT88/IFT27/IFT80/WDPCP/LCA5L/WDR35/FUZ/RABL2B/RPGR/TTC21A/IFT46/LCA5/PCM1/DYNC2LI1/IFT52/TRAF3IP1/IFT122/CLUAP1/CEP131/TTC21B/IFT74/IFT20/BBS12/TUB/KIF3B/MAK/DYNLL1	36
GO:0099111	microtubule-based transport	80/2069	214/18870	2.18236e-24	1.55575e-21	1.49894e-21	DYNC2H1/CFAP221/TUBA1A/DNAH5/ROPN1L/NEK10/CFAP43/MAP1A/DNAI1/SPAG6/NME5/DNAH9/CFAP45/DAW1/RSPH4A/CCDC40/SPAG17/IFT172/RFX3/DNAAF1/WDR19/IFT22/ARL3/CFAP53/DNAH11/DPCD/IFT140/IFT81/CCDC39/IFT57/IFT88/SPEF2/IFT27/IFT80/WDPCP/LCA5L/WDR35/FUZ/RABL2B/RPGR/TTC21A/IFT46/LCA5/SPA17/DNAH1/SPAG16/MAP1B/PCM1/DYNC2LI1/IFT52/KIF3A/SYBU/TTLL1/GAS8/TRAF3IP1/IFT122/CLUAP1/CEP131/TTC21B/STK36/KIF27/BICD2/AGTPBP1/I…	80
GO:0001539	cilium or flagellum-dependent cell motility	68/2069	163/18870	4.02402e-24	2.2949e-21	2.21109e-21	DYNC2H1/CFAP221/DNAH5/ROPN1L/CFAP43/CFAP52/DNAH6/CFAP47/RSPH9/DNAH3/DNAI1/SPAG6/CCDC65/DRC1/DNAH9/CFAP45/EFHC1/DNAH2/RSPH4A/TEKT1/CCDC40/CFAP65/DNAH10/IQCG/LZTFL1/TEKT2/DNAH7/MNS1/RFX3/CFAP44/CFAP46/ENKUR/DNAH11/DPCD/IFT81/CCDC39/DRC7/ROPN1B/SPEF2/ENO4/TCTE1/TEKT4/CFAP69/ARMC2/TTC21A/CFAP58/CFAP157/TTLL9/DNAH1/GAS2L2/SPAG16/TTC12/DZIP1/TTLL1/GAS8/NPHP4/TACR1/BBS4/CEP131/KIF9/TEKT3/PLTP/CFAP20/CFA…	68
GO:0060285	cilium-dependent cell motility	68/2069	163/18870	4.02402e-24	2.2949e-21	2.21109e-21	DYNC2H1/CFAP221/DNAH5/ROPN1L/CFAP43/CFAP52/DNAH6/CFAP47/RSPH9/DNAH3/DNAI1/SPAG6/CCDC65/DRC1/DNAH9/CFAP45/EFHC1/DNAH2/RSPH4A/TEKT1/CCDC40/CFAP65/DNAH10/IQCG/LZTFL1/TEKT2/DNAH7/MNS1/RFX3/CFAP44/CFAP46/ENKUR/DNAH11/DPCD/IFT81/CCDC39/DRC7/ROPN1B/SPEF2/ENO4/TCTE1/TEKT4/CFAP69/ARMC2/TTC21A/CFAP58/CFAP157/TTLL9/DNAH1/GAS2L2/SPAG16/TTC12/DZIP1/TTLL1/GAS8/NPHP4/TACR1/BBS4/CEP131/KIF9/TEKT3/PLTP/CFAP20/CFA…	68
GO:0044458	motile cilium assembly	41/2069	66/18870	1.99567e-23	1.03467e-20	9.96882e-21	ZMYND10/CFAP221/CC2D2A/CFAP43/DNAAF3/CFAP47/RSPH9/SPAG6/CCDC40/SPAG17/CFAP65/IQCG/FOXJ1/MCIDAS/MNS1/SPATA6/DNAAF1/CFAP44/BBOF1/IFT81/CCDC39/DRC7/IFT57/SPEF2/CFAP69/ARMC2/CFAP58/CFAP157/DNAH1/SPAG16/TTC12/DZIP1/MKS1/TTLL1/CEP131/AHI1/CFAP54/ENKD1/BBS2/CFAP206/DYNLL1	41
GO:0060294	cilium movement involved in cell motility	64/2069	158/18870	5.9448e-22	2.82527e-19	2.72209e-19	DYNC2H1/CFAP221/DNAH5/ROPN1L/CFAP43/CFAP52/DNAH6/CFAP47/RSPH9/DNAH3/DNAI1/SPAG6/DNAH9/CFAP45/DNAH2/RSPH4A/TEKT1/CCDC40/CFAP65/DNAH10/IQCG/LZTFL1/TEKT2/DNAH7/MNS1/CFAP44/CFAP46/ENKUR/DNAH11/DPCD/IFT81/CCDC39/DRC7/ROPN1B/SPEF2/ENO4/TCTE1/TEKT4/CFAP69/ARMC2/TTC21A/CFAP58/CFAP157/TTLL9/DNAH1/GAS2L2/SPAG16/TTC12/DZIP1/TTLL1/GAS8/NPHP4/TACR1/BBS4/CEP131/KIF9/TEKT3/PLTP/CFAP20/CFAP54/VPS13A/BBS2/CFAP206…	64
GO:0003351	epithelial cilium movement involved in extracellular fluid movement	30/2069	43/18870	1.1397e-19	4.9998e-17	4.81721e-17	CFAP221/DNAH5/ROPN1L/NEK10/CFAP43/DNAI1/SPAG6/NME5/DNAH9/CFAP45/DAW1/RSPH4A/CCDC40/SPAG17/RFX3/DNAAF1/CFAP53/DNAH11/DPCD/CCDC39/SPEF2/SPA17/DNAH1/SPAG16/TTLL1/GAS8/STK36/KIF27/CFAP54/AQP4	30
GO:0006858	extracellular transport	30/2069	46/18870	2.21765e-18	9.03375e-16	8.70385e-16	CFAP221/DNAH5/ROPN1L/NEK10/CFAP43/DNAI1/SPAG6/NME5/DNAH9/CFAP45/DAW1/RSPH4A/CCDC40/SPAG17/RFX3/DNAAF1/CFAP53/DNAH11/DPCD/CCDC39/SPEF2/SPA17/DNAH1/SPAG16/TTLL1/GAS8/STK36/KIF27/CFAP54/AQP4	30
GO:1905515	non-motile cilium assembly	35/2069	65/18870	2.09876e-17	7.9795e-15	7.6881e-15	DYNC2H1/CC2D2A/RP1/IFT172/TMEM107/IFT140/IFT57/IFT88/CEP126/CCDC13/IFT80/FUZ/RPGRIP1L/PCM1/IFT52/MKS1/IFT122/ARL13B/BBS4/CEP131/IFT74/CEP250/TTC8/TMEM17/ENKD1/PIBF1/BBS2/MAK/C2CD3/TOGARAM1/BBS10/TMEM216/TMEM80/KCNQ1/CLCN4	35
GO:0061512	protein localization to cilium	36/2069	72/18870	1.712e-16	6.10222e-14	5.87938e-14	ZMYND10/DYNC2H1/CC2D2A/MAPK15/LZTFL1/DZIP1L/WDR19/ARL3/TMEM107/TCTN1/DNAH11/IFT140/CCDC39/ROPN1B/IFT80/WDR35/TTC21A/CFAP58/BBS9/TCTN2/DZIP1/ARL6/GAS8/NPHP4/IFT122/SPATA7/ARL13B/BBS4/TTC21B/EFCAB7/CROCC/IFT20/CDK20/TULP3/TUB/CCDC66	36
GO:0030317	flagellated sperm motility	49/2069	134/18870	5.02583e-15	1.59235e-12	1.5342e-12	CFAP221/DNAH5/ROPN1L/CFAP43/CFAP52/CFAP47/DNAI1/SPAG6/CFAP45/CCDC40/CFAP65/IQCG/LZTFL1/TEKT2/MNS1/CFAP44/ENKUR/DNAH11/DPCD/IFT81/CCDC39/DRC7/ROPN1B/SPEF2/ENO4/TCTE1/CFAP69/ARMC2/TTC21A/CFAP58/CFAP157/TTLL9/DNAH1/SPAG16/TTC12/DZIP1/TTLL1/GAS8/NPHP4/TACR1/CEP131/KIF9/TEKT3/PLTP/CFAP54/VPS13A/BBS2/CFAP206/CATSPERD	49
GO:0097722	sperm motility	49/2069	134/18870	5.02583e-15	1.59235e-12	1.5342e-12	CFAP221/DNAH5/ROPN1L/CFAP43/CFAP52/CFAP47/DNAI1/SPAG6/CFAP45/CCDC40/CFAP65/IQCG/LZTFL1/TEKT2/MNS1/CFAP44/ENKUR/DNAH11/DPCD/IFT81/CCDC39/DRC7/ROPN1B/SPEF2/ENO4/TCTE1/CFAP69/ARMC2/TTC21A/CFAP58/CFAP157/TTLL9/DNAH1/SPAG16/TTC12/DZIP1/TTLL1/GAS8/NPHP4/TACR1/CEP131/KIF9/TEKT3/PLTP/CFAP54/VPS13A/BBS2/CFAP206/CATSPERD	49
GO:0007288	sperm axoneme assembly	20/2069	28/18870	7.53786e-14	2.26255e-11	2.17992e-11	CFAP43/CFAP47/SPAG6/CFAP65/IQCG/MNS1/CFAP44/DRC7/SPEF2/CFAP69/ARMC2/CFAP58/CFAP157/DNAH1/SPAG16/TTC12/TTLL1/CEP131/BBS2/CFAP206	20
GO:0120316	sperm flagellum assembly	24/2069	41/18870	1.89408e-13	5.40098e-11	5.20374e-11	CFAP221/CFAP43/CFAP47/SPAG6/CFAP65/IQCG/MNS1/CFAP44/IFT81/DRC7/SPEF2/CFAP69/ARMC2/CFAP58/CFAP157/DNAH1/SPAG16/TTC12/DZIP1/TTLL1/CEP131/CFAP54/BBS2/CFAP206	24
GO:0060972	left/right pattern formation	47/2069	139/18870	5.15789e-13	1.40073e-10	1.34958e-10	DYNC2H1/CC2D2A/DNAH5/CFAP52/DNAAF3/DNAI2/DNAI1/DRC1/CFAP45/DAW1/CCDC40/IFT172/FOXJ1/MNS1/RFX3/DNAAF1/TMEM107/CFAP53/ENKUR/DNAH11/DPCD/IFT140/CCDC39/IFT57/FOLR1/RPGRIP1L/DYNC2LI1/ARL6/IFT52/MKS1/GAS8/IFT122/CLUAP1/ARL13B/IFT74/ACVR1/BICC1/GALNT11/AHI1/ACVR2B/KIF3B/ANKS6/C2CD3/NOTCH1/MEGF8/MESP1/OVOL2	47
GO:0007368	determination of left/right symmetry	45/2069	133/18870	1.56526e-12	4.05758e-10	3.9094e-10	DYNC2H1/CC2D2A/DNAH5/CFAP52/DNAAF3/DNAI2/DNAI1/DRC1/CFAP45/DAW1/CCDC40/IFT172/FOXJ1/RFX3/DNAAF1/TMEM107/CFAP53/ENKUR/DNAH11/DPCD/IFT140/CCDC39/IFT57/FOLR1/RPGRIP1L/DYNC2LI1/ARL6/IFT52/MKS1/GAS8/CLUAP1/ARL13B/IFT74/ACVR1/BICC1/GALNT11/AHI1/ACVR2B/KIF3B/ANKS6/C2CD3/NOTCH1/MEGF8/MESP1/OVOL2	45
GO:0010970	transport along microtubule	52/2069	173/18870	5.52596e-12	1.3702e-09	1.32016e-09	DYNC2H1/TUBA1A/MAP1A/DAW1/SPAG17/IFT172/WDR19/IFT22/ARL3/IFT140/IFT81/IFT57/IFT88/IFT27/IFT80/WDPCP/LCA5L/WDR35/FUZ/RABL2B/RPGR/TTC21A/IFT46/LCA5/MAP1B/PCM1/DYNC2LI1/IFT52/KIF3A/SYBU/TRAF3IP1/IFT122/CLUAP1/CEP131/TTC21B/BICD2/AGTPBP1/IFT74/IFT20/BBS12/KIFAP3/TUB/KIF3B/MAK/AGBL4/MAPK8IP3/AP3M2/BORCS7/SUN1/DYNLL1/BORCS6/DST	52
GO:0009799	specification of symmetry	46/2069	143/18870	6.72369e-12	1.53381e-09	1.4778e-09	DYNC2H1/CC2D2A/DNAH5/CFAP52/DNAAF3/DNAI2/DNAI1/DRC1/CFAP45/DAW1/CCDC40/IFT172/FOXJ1/RFX3/DNAAF1/TMEM107/CFAP53/ENKUR/DNAH11/DPCD/IFT140/CCDC39/IFT57/FOLR1/RPGRIP1L/DYNC2LI1/ARL6/IFT52/MKS1/GAS8/CLUAP1/ARL13B/IFT74/ACVR1/BICC1/GALNT11/AHI1/ACVR2B/KIF3B/ANKS6/C2CD3/NOTCH1/WNT8B/MEGF8/MESP1/OVOL2	46
GO:0009855	determination of bilateral symmetry	46/2069	143/18870	6.72369e-12	1.53381e-09	1.4778e-09	DYNC2H1/CC2D2A/DNAH5/CFAP52/DNAAF3/DNAI2/DNAI1/DRC1/CFAP45/DAW1/CCDC40/IFT172/FOXJ1/RFX3/DNAAF1/TMEM107/CFAP53/ENKUR/DNAH11/DPCD/IFT140/CCDC39/IFT57/FOLR1/RPGRIP1L/DYNC2LI1/ARL6/IFT52/MKS1/GAS8/CLUAP1/ARL13B/IFT74/ACVR1/BICC1/GALNT11/AHI1/ACVR2B/KIF3B/ANKS6/C2CD3/NOTCH1/WNT8B/MEGF8/MESP1/OVOL2	46
GO:0007224	smoothened signaling pathway	45/2069	148/18870	9.54737e-11	2.09418e-08	2.0177e-08	DYNC2H1/CC2D2A/TUBA1A/TMEM231/IFT172/DZIP1L/WDR19/ARL3/IQUB/TCTN1/IFT140/IFT81/IFT57/IFT27/IFT80/WDPCP/B9D1/FUZ/RPGRIP1L/TCTN2/DZIP1/IFT52/MKS1/GAS8/IFT122/CLUAP1/ARL13B/PRKACB/TTC21B/ARMC9/STK36/HIPK1/IFT20/FGFR2/CDK20/TMEM17/TULP3/C2CD3/HHAT/MEGF8/CDON/TCTN3/TTBK2/ULK3/DCDC2	45
GO:0035720	intraciliary anterograde transport	14/2069	19/18870	2.37458e-10	5.01565e-08	4.83248e-08	IFT172/IFT22/IFT81/IFT57/IFT88/IFT27/IFT80/IFT46/IFT52/TRAF3IP1/IFT122/CLUAP1/IFT74/IFT20	14
GO:0030705	cytoskeleton-dependent intracellular transport	56/2069	213/18870	2.84815e-10	5.80107e-08	5.58923e-08	DYNC2H1/TUBA1A/MAP1A/DAW1/SPAG17/IFT172/WDR19/IFT22/ARL3/IFT140/IFT81/IFT57/IFT88/IFT27/IFT80/WDPCP/LCA5L/WDR35/FUZ/RABL2B/RPGR/TTC21A/MAP6/IFT46/LCA5/MAP1B/PCM1/DYNC2LI1/IFT52/KIF3A/SYBU/TRAF3IP1/IFT122/CLUAP1/CEP131/TTC21B/BICD2/AGTPBP1/IFT74/IFT20/BBS12/HOOK1/KIFAP3/TUB/KIF3B/MAK/FNBP1L/AGBL4/MAPK8IP3/AP3M2/BORCS7/SUN1/MYO5C/DYNLL1/BORCS6/DST	56
GO:0070286	axonemal dynein complex assembly	20/2069	40/18870	9.04654e-10	1.77905e-07	1.71408e-07	ZMYND10/DNAH5/DNAAF3/DNAI2/DNAI1/CCDC65/DRC1/CFAP73/DAW1/DNAH2/CCDC40/TEKT2/DNAH7/DNAAF1/CCDC39/DNAL1/DNAH1/CFAP100/TTC12/LRRC61	20
GO:0048515	spermatid differentiation	55/2069	214/18870	1.017e-09	1.93331e-07	1.86271e-07	CFAP221/ROPN1L/CFAP43/RSPH1/CFAP47/SPAG6/NME5/CFAP73/NPHP1/SPAG17/CFAP65/IQCG/PACRG/RFX2/MNS1/CFAP44/IFT81/DRC7/ROPN1B/SPEF2/DPY19L2P2/CFAP69/CIB1/ARMC2/TTC21A/CFAP58/CFAP157/TRIP13/DNAH1/SPAG16/TTC12/DZIP1/TTLL1/REC8/BBS4/CEP131/ABHD2/STRBP/PCSK4/CFAP54/HOOK1/VPS13B/BBS2/CFTR/DPY19L2/HSPA2/CFAP206/CCNB1IP1/KDM3A/CATSPERD/OSBP2/KIT/BAX/PITHD1/HMGB2	55
GO:0007286	spermatid development	53/2069	206/18870	1.95714e-09	3.6005e-07	3.46901e-07	CFAP221/ROPN1L/CFAP43/RSPH1/CFAP47/SPAG6/NME5/CFAP73/SPAG17/CFAP65/IQCG/PACRG/RFX2/MNS1/CFAP44/IFT81/DRC7/ROPN1B/SPEF2/DPY19L2P2/CFAP69/CIB1/ARMC2/TTC21A/CFAP58/CFAP157/TRIP13/DNAH1/SPAG16/TTC12/DZIP1/TTLL1/REC8/BBS4/CEP131/ABHD2/STRBP/PCSK4/CFAP54/HOOK1/VPS13B/BBS2/CFTR/DPY19L2/HSPA2/CFAP206/CCNB1IP1/KDM3A/CATSPERD/OSBP2/KIT/PITHD1/HMGB2	53
GO:0032886	regulation of microtubule-based process	61/2069	258/18870	4.33638e-09	7.72825e-07	7.44603e-07	CFAP43/SPEF1/MAP1A/CCDC65/DRC1/CFAP45/RSPH4A/CCDC40/MAPK15/FRMPD2/TMEM67/DNAAF1/DNAH11/CCDC39/TPPP/MPDZ/CFAP69/CIB1/MAP6/PRKAA2/GAS2L2/MAP1B/DIXDC1/MAPRE3/MDM1/TRAF3IP1/STMN1/TACR1/BBS4/CEP131/TTC21B/ALMS1/STMND1/KIF9/CEP97/BICD2/GPSM2/SPICE1/AKAP9/CFAP20/PLK4/TRIM37/MAP9/CEP120/FAM107A/BBS2/TRPV4/ERBB2/CFAP206/PKD1/CCNL2/GIT1/TOGARAM1/SNCA/RPS3/WDR47/KATNB1/TTBK2/SLAIN2/BRCA1/EFNA5	61
GO:0031503	protein-containing complex localization	49/2069	188/18870	4.9709e-09	8.59062e-07	8.27691e-07	DYNC2H1/DAW1/SPAG17/IFT172/WDR19/IFT22/ARL3/IFT140/IFT81/IFT57/IFT88/IFT27/IFT80/WDPCP/LCA5L/WDR35/FUZ/RABL2B/RPGR/TTC21A/IFT46/LCA5/SYNE1/PCM1/DZIP1/DYNC2LI1/IFT52/TRAF3IP1/IFT122/CLUAP1/LGI1/CEP131/TTC21B/IFT74/IFT20/AKAP9/ATR/BBS12/TUB/KIF3B/ATM/MAK/NACC2/ERBB2/CACNG4/DYNLL1/DBN1/ERBB4/VAC14	49
GO:0006631	fatty acid metabolic process	83/2069	401/18870	7.25999e-09	1.21776e-06	1.17329e-06	ALOX15/CES1/ATP6V1B1/GSTA1/HACD4/CD36/CYGB/PRKAA2/ACAT1/ACSF2/PDK2/CRYL1/APPL2/CYP2F1/SLC27A2/ACSS1/EPHX1/PECR/HACD3/GPX4/MGLL/ACSBG1/SCD5/HADH/HSD17B8/NAAA/MCAT/ABHD2/CYP2A13/PCCA/MGST3/FMO2/HACL1/GPAM/PHYH/ABCD3/SLC27A1/PLA2G10/ALDH3A2/GNPAT/ECI2/EHHADH/PIBF1/PRKAB2/FMO4/MCEE/ACBD7/ALKBH7/ECH1/HPGD/ACACA/NR1H3/GSTM4/ACAD10/PNPLA3/PDK1/SIRT4/ACADSB/SNCA/ELOVL5/ACOT8/AUH/IVD/TECR/ACADS/GLYATL2/FA…	83
GO:0003002	regionalization	86/2069	430/18870	2.09194e-08	3.40867e-06	3.28419e-06	DYNC2H1/CC2D2A/DNAH5/CFAP52/DNAAF3/DNAI2/DNAI1/DRC1/CFAP45/DAW1/CCDC40/IFT172/HEY1/FOXJ1/DZIP1L/MNS1/RFX3/DNAAF1/WDR19/TMEM107/TCTN1/CFAP53/ENKUR/DNAH11/DPCD/IFT140/CCDC39/IFT57/FOLR1/FUZ/RPGRIP1L/TLL1/DYNC2LI1/ARL6/IFT52/MKS1/BMPR1B/GAS8/IFT122/CLUAP1/ARL13B/AXIN2/PRKACB/TTC21B/HIPK1/FGF1/IFT74/FGFR2/ACVR1/CDK20/BICC1/HES6/TULP3/GALNT11/AHI1/HNF1B/BASP1/ACVR2B/KIF3B/BMP4/ATM/PRKDC/ANKS6/DSCAML1/…	86
GO:0007389	pattern specification process	92/2069	475/18870	3.39229e-08	5.37396e-06	5.17771e-06	DYNC2H1/CC2D2A/DNAH5/CFAP52/DNAAF3/DNAI2/DNAI1/DRC1/CFAP45/DAW1/CCDC40/IFT172/HEY1/FOXJ1/DZIP1L/MNS1/RFX3/DNAAF1/WDR19/TMEM107/TCTN1/CFAP53/ENKUR/DNAH11/DPCD/IFT140/CCDC39/IFT57/FOLR1/FUZ/RPGRIP1L/TLL1/DYNC2LI1/ARL6/IFT52/MKS1/BMPR1B/GAS8/IFT122/CLUAP1/ARL13B/AXIN2/PRKACB/TTC21B/HIPK1/FGF1/IFT74/FGFR2/TTC8/ACVR1/CDK20/BICC1/HES6/TULP3/GALNT11/AHI1/HNF1B/SHROOM3/BASP1/ACVR2B/KIF3B/BMP4/ATM/PRKDC/A…	92
GO:0003356	regulation of cilium beat frequency	11/2069	17/18870	1.77035e-07	2.72872e-05	2.62908e-05	CFAP43/CFAP45/CCDC40/DNAAF1/DNAH11/CCDC39/GAS2L2/BBS4/CFAP20/BBS2/CFAP206	11
GO:1902017	regulation of cilium assembly	24/2069	71/18870	2.48706e-07	3.73255e-05	3.59625e-05	ZMYND10/RP1/MAPK15/MCIDAS/MNS1/IFT140/KIF24/IFT88/WDPCP/FUZ/DZIP1/DYNC2LI1/ODF2/CCP110/BBS4/CEP97/CROCC/IFT20/CEP120/MPHOSPH9/CDKL1/MAK/ARHGAP35/DCDC2	24
GO:0007281	germ cell development	72/2069	359/18870	2.60669e-07	3.81178e-05	3.67258e-05	CFAP221/ROPN1L/CFAP43/RSPH1/CFAP47/SPAG6/NME5/CFAP73/SPAG17/CFAP65/IQCG/PACRG/RFX2/MNS1/CFAP44/IFT81/DRC7/ROPN1B/SPEF2/DPY19L2P2/NPM2/CFAP69/CIB1/ARMC2/TTC21A/CFAP58/CFAP157/TRIP13/DNAH1/SPAG16/TTC12/DZIP1/INHBB/BMPR1B/TTLL1/REC8/NPR2/BBS4/CEP131/ABHD2/STRBP/ACVR1/DIAPH2/PCSK4/CFAP54/PDE5A/RPS6/HOOK1/VPS13B/BBS2/BMP4/ATM/CFTR/ANG/DPY19L2/HSPA2/CFAP206/MSH2/METTL3/CCNB1IP1/ZBTB16/KDM1B/TDRKH/KDM3A…	72
GO:0003352	regulation of cilium movement	17/2069	40/18870	3.33508e-07	4.755e-05	4.58135e-05	CFAP43/CCDC65/DRC1/CFAP45/RSPH4A/CCDC40/DNAAF1/DNAH11/CCDC39/CFAP69/GAS2L2/TACR1/BBS4/KIF9/CFAP20/BBS2/CFAP206	17
GO:0031023	microtubule organizing center organization	39/2069	154/18870	4.00034e-07	5.55565e-05	5.35277e-05	TUBA1A/CCDC78/CDC20B/FOXJ1/MCIDAS/FRMPD2/CETN2/TMEM67/MPDZ/CEP68/PCM1/DZIP1/KIF3A/NEK2/MDM1/ODF2/CCP110/BBS4/CEP131/ALMS1/CROCC/CEP250/SPICE1/PLK4/TRIM37/CCDC57/MAP9/CEP120/CHD3/KIF3B/DEUP1/C2CD3/CCNL2/CETN3/PARD6A/POC1B/CEP44/SAC3D1/BRCA1	39
GO:0016054	organic acid catabolic process	55/2069	252/18870	4.1889e-07	5.55565e-05	5.35277e-05	ASRGL1/CRYM/DDAH1/ACAT1/CRYL1/SLC27A2/GCAT/ADHFE1/ALDH5A1/HADH/MCAT/MCCC1/ABHD2/PCCA/ENOSF1/HACL1/PHYH/SHMT1/BCAT2/ABCD3/CYP26A1/BCKDHB/ECI2/EHHADH/ALDH1L1/HIBADH/HIBCH/PRODH/MCEE/KYAT1/ECH1/ALDH6A1/MAT1A/LDHD/ACAD10/ACADSB/HYKK/HGD/ACOT8/DCXR/AUH/IVD/AMDHD2/AADAT/ACADS/AFMID/GLYATL2/FAAH/PEX5/ACADM/ECHDC2/LONP2/NUDT8/ECI1/GCDH	55
GO:0046395	carboxylic acid catabolic process	55/2069	252/18870	4.1889e-07	5.55565e-05	5.35277e-05	ASRGL1/CRYM/DDAH1/ACAT1/CRYL1/SLC27A2/GCAT/ADHFE1/ALDH5A1/HADH/MCAT/MCCC1/ABHD2/PCCA/ENOSF1/HACL1/PHYH/SHMT1/BCAT2/ABCD3/CYP26A1/BCKDHB/ECI2/EHHADH/ALDH1L1/HIBADH/HIBCH/PRODH/MCEE/KYAT1/ECH1/ALDH6A1/MAT1A/LDHD/ACAD10/ACADSB/HYKK/HGD/ACOT8/DCXR/AUH/IVD/AMDHD2/AADAT/ACADS/AFMID/GLYATL2/FAAH/PEX5/ACADM/ECHDC2/LONP2/NUDT8/ECI1/GCDH	55
GO:0036159	inner dynein arm assembly	10/2069	17/18870	2.30925e-06	0.00029931	0.00028838	ZMYND10/CFAP73/DNAH2/CCDC40/TEKT2/DNAH7/DNAAF1/CCDC39/DNAH1/CFAP100	10
GO:0035721	intraciliary retrograde transport	9/2069	14/18870	2.6943e-06	0.000341457	0.000328988	DYNC2H1/WDR19/IFT140/WDR35/TTC21A/DYNC2LI1/IFT122/TTC21B/DYNLL1	9
GO:0072001	renal system development	63/2069	324/18870	4.19007e-06	0.000519477	0.000500507	PROM1/DYNC2H1/CC2D2A/FOXJ1/TP73/HMGCS2/ARL3/CAT/IFT88/IFT27/WDPCP/RPGRIP1L/ACAT1/EPCAM/TRAF3IP1/MAGED1/SERPINF1/CNTRL/PLCE1/FGF1/FREM2/IFT20/FGFR2/TTC8/BICC1/AHI1/HELLS/HNF1B/CYP26A1/BASP1/ACVR2B/NFIA/FRAS1/BMP4/CD24/ANKS6/SIX4/LAMB2/KANK2/HPGD/PKD1/TGFBR1/PTK7/NOTCH1/ASXL1/WFS1/RDH10/PBX1/ZBTB16/LAMA5/WNT2B/CENPF/ERBB4/STRA6/HS2ST1/BAX/KLHL3/AGT/PRKX/AQP1/RRM2B/BMP7/CTSH	63
GO:0090660	cerebrospinal fluid circulation	9/2069	15/18870	6.07724e-06	0.000724194	0.000697748	CFAP221/CFAP43/DNAH9/CFAP45/DAW1/CCDC39/SPAG16/CFAP54/AQP4	9
GO:0001822	kidney development	61/2069	314/18870	6.09527e-06	0.000724194	0.000697748	PROM1/DYNC2H1/CC2D2A/FOXJ1/TP73/HMGCS2/ARL3/CAT/IFT88/IFT27/WDPCP/RPGRIP1L/ACAT1/EPCAM/TRAF3IP1/MAGED1/SERPINF1/CNTRL/PLCE1/FGF1/FREM2/IFT20/FGFR2/BICC1/AHI1/HELLS/HNF1B/CYP26A1/BASP1/ACVR2B/FRAS1/BMP4/CD24/ANKS6/SIX4/LAMB2/KANK2/HPGD/PKD1/TGFBR1/PTK7/NOTCH1/ASXL1/WFS1/RDH10/PBX1/ZBTB16/LAMA5/WNT2B/CENPF/ERBB4/STRA6/HS2ST1/BAX/KLHL3/AGT/PRKX/AQP1/RRM2B/BMP7/CTSH	61
GO:0098534	centriole assembly	17/2069	48/18870	6.7575e-06	0.000786491	0.00075777	CCDC78/CDC20B/MCIDAS/CETN2/MDM1/CCP110/ALMS1/SPICE1/PLK4/TRIM37/CCDC57/CEP120/DEUP1/C2CD3/POC1B/CEP44/BRCA1	17
GO:0019395	fatty acid oxidation	28/2069	107/18870	8.51886e-06	0.000971661	0.000936178	ALOX15/CYGB/ACAT1/APPL2/SLC27A2/HADH/MCAT/FMO2/HACL1/PHYH/ABCD3/ECI2/EHHADH/FMO4/ECH1/ACAD10/SIRT4/ACOT8/AUH/IVD/ACADS/PEX5/ACADM/ECHDC2/LONP2/PDK4/ECI1/GCDH	28
GO:0006520	amino acid metabolic process	57/2069	291/18870	9.39558e-06	0.00105065	0.00101228	ASRGL1/UCP2/CRYM/DDAH1/ACAT1/DALRD3/GCAT/ADHFE1/ALDH5A1/ALDH1A1/BPHL/MCCC1/PCCA/DIO1/DHFR2/ACCS/SEPHS2/ENOSF1/SLC16A2/SHMT1/BCAT2/BCKDHB/WARS2/GNMT/HIBADH/HIBCH/PRODH/GCLM/ALDH18A1/KYAT1/PYCR3/AZIN1/ADI1/CAD/PFAS/ALDH6A1/PHGDH/MAT1A/SIRT4/ACADSB/HYKK/HGD/VARS2/AUH/IVD/AADAT/AFMID/PCBD1/PYCR2/MARS2/RARS2/PYCR1/PSPH/DARS2/PCBD2/NOX4/GCDH	57
GO:0060632	regulation of microtubule-based movement	18/2069	55/18870	1.29485e-05	0.0014201	0.00136824	CFAP43/CCDC65/DRC1/CFAP45/RSPH4A/CCDC40/DNAAF1/DNAH11/CCDC39/CFAP69/GAS2L2/TACR1/BBS4/TTC21B/KIF9/CFAP20/BBS2/CFAP206	18
GO:0010232	vascular transport	24/2069	87/18870	1.4099e-05	0.00146194	0.00140855	SLC7A2/CD36/SLC4A8/ATP2A3/SLC29A1/SLC12A2/SLC5A5/SLC5A3/ABCC4/SLC4A4/SLC16A2/ABCA2/ABCC5/SLC27A1/SLC1A4/SLC29A2/SLC6A20/SLC16A7/ABCC9/SLC15A2/INSR/ATP8A1/SLC4A3/SLC13A3	24
GO:0150104	transport across blood-brain barrier	24/2069	87/18870	1.4099e-05	0.00146194	0.00140855	SLC7A2/CD36/SLC4A8/ATP2A3/SLC29A1/SLC12A2/SLC5A5/SLC5A3/ABCC4/SLC4A4/SLC16A2/ABCA2/ABCC5/SLC27A1/SLC1A4/SLC29A2/SLC6A20/SLC16A7/ABCC9/SLC15A2/INSR/ATP8A1/SLC4A3/SLC13A3	24
GO:1901292	nucleoside phosphate catabolic process	24/2069	87/18870	1.4099e-05	0.00146194	0.00140855	ENPP3/ACAT1/FITM2/NUDT4/NEIL1/DNPH1/NEIL2/ENTPD3/PDE1A/PDE5A/DUT/SMPDL3A/PDE7A/ENTPD8/NTHL1/SARM1/NT5C/PDE7B/NUDT8/NUDT18/OGG1/UNG/PDE8B/SUCLG2	24
GO:0045724	positive regulation of cilium assembly	12/2069	28/18870	1.64863e-05	0.00167895	0.00161764	ZMYND10/RP1/MNS1/IFT88/FUZ/DZIP1/CCP110/BBS4/CROCC/IFT20/CEP120/ARHGAP35	12
GO:0044282	small molecule catabolic process	68/2069	375/18870	2.03884e-05	0.00203991	0.00196542	ENO2/ALDH3B1/ASRGL1/CRYM/DDAH1/ENPP4/ACAT1/CRYL1/CYP27A1/SLC27A2/GCAT/ADHFE1/ALDH5A1/HADH/RBKS/SULT1A1/MCAT/CYP39A1/MCCC1/ABHD2/PCCA/ENOSF1/HACL1/PHYH/SHMT1/BCAT2/ABCD3/CYP26A1/CDADC1/FUT8/BCKDHB/ECI2/EHHADH/ALDH1L1/HIBADH/HIBCH/PRODH/MCEE/KYAT1/ECH1/ALDH6A1/MAT1A/LDHD/ACAD10/ACADSB/HYKK/HGD/ACOT8/DCXR/LRP5/AUH/IVD/AMDHD2/AADAT/ACADS/AFMID/GLYATL2/FAAH/ADA2/PEX5/ACADM/ECHDC2/LONP2/NUDT8/ALDH1B1/G…	68
GO:0009062	fatty acid catabolic process	27/2069	106/18870	2.08323e-05	0.00204839	0.00197359	ACAT1/SLC27A2/HADH/MCAT/ABHD2/PCCA/HACL1/PHYH/ABCD3/ECI2/EHHADH/MCEE/ECH1/ACAD10/ACOT8/AUH/IVD/ACADS/GLYATL2/FAAH/PEX5/ACADM/ECHDC2/LONP2/NUDT8/ECI1/GCDH	27
GO:0072329	monocarboxylic acid catabolic process	31/2069	131/18870	2.57968e-05	0.0024824	0.00239174	ACAT1/CRYL1/SLC27A2/HADH/MCAT/ABHD2/PCCA/HACL1/PHYH/ABCD3/CYP26A1/ECI2/EHHADH/MCEE/ECH1/LDHD/ACAD10/ACOT8/DCXR/AUH/IVD/ACADS/GLYATL2/FAAH/PEX5/ACADM/ECHDC2/LONP2/NUDT8/ECI1/GCDH	31
GO:0021915	neural tube development	36/2069	162/18870	2.62293e-05	0.0024824	0.00239174	CC2D2A/IFT172/DZIP1L/WDR19/TMEM107/TCTN1/IFT140/IFT57/WDPCP/FOLR1/FUZ/RPGRIP1L/CBY1/IFT52/MKS1/IFT122/CLUAP1/ARL13B/PRKACB/BBS4/CDK20/TULP3/HECTD1/BMP4/ARHGAP35/PKD1/PHGDH/C2CD3/CELSR1/PTK7/NOTCH1/SEMA4C/BMP7/OVOL2/GDF7/BMI1	36
GO:1901605	alpha-amino acid metabolic process	43/2069	207/18870	2.6552e-05	0.0024824	0.00239174	ASRGL1/UCP2/CRYM/DDAH1/ACAT1/GCAT/ADHFE1/ALDH5A1/MCCC1/DHFR2/SEPHS2/SHMT1/BCAT2/GNMT/HIBADH/HIBCH/PRODH/GCLM/ALDH18A1/KYAT1/PYCR3/AZIN1/ADI1/CAD/PFAS/ALDH6A1/PHGDH/MAT1A/SIRT4/ACADSB/HYKK/HGD/AUH/IVD/AADAT/AFMID/PCBD1/PYCR2/PYCR1/PSPH/PCBD2/NOX4/GCDH	43
GO:0009083	branched-chain amino acid catabolic process	10/2069	21/18870	2.76661e-05	0.00254484	0.00245191	ACAT1/MCCC1/BCAT2/BCKDHB/HIBADH/HIBCH/ALDH6A1/ACADSB/AUH/IVD	10
GO:0007098	centrosome cycle	32/2069	138/18870	2.97057e-05	0.00268907	0.00259087	TUBA1A/CETN2/TMEM67/CEP68/PCM1/KIF3A/NEK2/MDM1/ODF2/CCP110/BBS4/CEP131/ALMS1/CROCC/CEP250/SPICE1/PLK4/TRIM37/CCDC57/MAP9/CEP120/CHD3/KIF3B/DEUP1/C2CD3/CCNL2/CETN3/PARD6A/POC1B/CEP44/SAC3D1/BRCA1	32
GO:0034440	lipid oxidation	28/2069	114/18870	3.04009e-05	0.002709	0.00261008	ALOX15/CYGB/ACAT1/APPL2/SLC27A2/HADH/MCAT/FMO2/HACL1/PHYH/ABCD3/ECI2/EHHADH/FMO4/ECH1/ACAD10/SIRT4/ACOT8/AUH/IVD/ACADS/PEX5/ACADM/ECHDC2/LONP2/PDK4/ECI1/GCDH	28
GO:0006183	GTP biosynthetic process	7/2069	11/18870	4.17163e-05	0.00366013	0.00352646	NME5/NME9/NME4/NME7/NME3/IMPDH1/IMPDH2	7
GO:0001654	eye development	69/2069	391/18870	4.37681e-05	0.00378196	0.00364385	PROM1/CC2D2A/NPHP1/RP1/TMEM231/IFT172/WNT9A/WDR19/IFT140/WDPCP/B9D1/RPGRIP1L/BMPR1B/MDM1/NPHP4/IFT122/ANGPTL7/TTLL5/BBS4/SERPINF1/DZANK1/VIM/NHS/HIPK1/AGTPBP1/FREM2/PDE6B/TTC8/CDK20/CLN8/TSPAN12/TULP3/CNTF/AHI1/TUB/ACVR2B/NFIA/BMP4/NFIB/ARHGAP35/LAMB2/MFAP2/SALL2/TGFBR1/EFEMP1/NOTCH1/RDH10/PBX1/LRP5/MEIS2/WNT2B/ABI2/COL5A2/SDK2/MEIS1/CDON/ZDHHC16/HSF4/STRA6/RRM1/BAX/AQP1/SOX2/BMP7/PBX3/YY1/CRYBG3…	69
GO:0022412	cellular process involved in reproduction in multicellular organism	80/2069	471/18870	4.49933e-05	0.0038298	0.00368994	CFAP221/ROPN1L/CFAP43/RSPH1/CFAP47/SPAG6/NME5/CFAP73/NPHP1/SPAG17/CFAP65/IQCG/PACRG/RFX2/MNS1/CFAP44/IFT81/DRC7/ROPN1B/SPEF2/FOLR1/DPY19L2P2/NPM2/CFAP69/CIB1/ARMC2/TTC21A/CFAP58/CFAP157/TRIP13/DNAH1/SPAG16/TTC12/DZIP1/INHBB/BMPR1B/TTLL1/REC8/NPR2/BBS4/CEP131/ABHD2/STRBP/ACVR1/DIAPH2/PCSK4/CFAP54/DDB1/PDE5A/RPS6/HOOK1/VPS13B/BBS2/BMP4/ATM/CFTR/ANG/RAD51C/NCAPH2/DPY19L2/HSPA2/CFAP206/MSH2/TGFBR1/ME…	80
GO:0048880	sensory system development	70/2069	401/18870	5.51214e-05	0.0046229	0.00445408	PROM1/CC2D2A/NPHP1/RP1/TMEM231/IFT172/WNT9A/WDR19/IFT140/WDPCP/B9D1/RPGRIP1L/BMPR1B/MDM1/NPHP4/IFT122/ANGPTL7/TTLL5/BBS4/SERPINF1/DZANK1/VIM/NHS/HIPK1/AGTPBP1/FREM2/PDE6B/TTC8/CDK20/CLN8/TSPAN12/TULP3/CNTF/AHI1/TUB/ACVR2B/NFIA/BMP4/NFIB/ARHGAP35/LAMB2/MFAP2/SALL2/TGFBR1/EFEMP1/NOTCH1/RDH10/PBX1/LRP5/MEIS2/WNT2B/ABI2/COL5A2/SDK2/MEIS1/CDON/ZDHHC16/HSF4/STRA6/RRM1/BAX/AQP1/SOX2/BMP7/PBX3/YY1/CRYBG3…	70
GO:0150063	visual system development	69/2069	395/18870	6.07463e-05	0.00502081	0.00483746	PROM1/CC2D2A/NPHP1/RP1/TMEM231/IFT172/WNT9A/WDR19/IFT140/WDPCP/B9D1/RPGRIP1L/BMPR1B/MDM1/NPHP4/IFT122/ANGPTL7/TTLL5/BBS4/SERPINF1/DZANK1/VIM/NHS/HIPK1/AGTPBP1/FREM2/PDE6B/TTC8/CDK20/CLN8/TSPAN12/TULP3/CNTF/AHI1/TUB/ACVR2B/NFIA/BMP4/NFIB/ARHGAP35/LAMB2/MFAP2/SALL2/TGFBR1/EFEMP1/NOTCH1/RDH10/PBX1/LRP5/MEIS2/WNT2B/ABI2/COL5A2/SDK2/MEIS1/CDON/ZDHHC16/HSF4/STRA6/RRM1/BAX/AQP1/SOX2/BMP7/PBX3/YY1/CRYBG3…	69
GO:0009081	branched-chain amino acid metabolic process	11/2069	27/18870	6.56087e-05	0.00534524	0.00515004	ACAT1/MCCC1/PCCA/BCAT2/BCKDHB/HIBADH/HIBCH/ALDH6A1/ACADSB/AUH/IVD	11
GO:0006637	acyl-CoA metabolic process	24/2069	96/18870	8.09523e-05	0.00641209	0.00617794	HMGCS2/ACAT1/ACSF2/PDK2/FITM2/SLC27A2/ACSS1/ACSBG1/GPAM/MPC2/MCEE/ACACA/PDK1/SNCA/ELOVL5/ACOT8/AADAT/TECR/PDK4/NUDT8/PMVK/SLC25A1/SUCLG2/GCDH	24
GO:0035383	thioester metabolic process	24/2069	96/18870	8.09523e-05	0.00641209	0.00617794	HMGCS2/ACAT1/ACSF2/PDK2/FITM2/SLC27A2/ACSS1/ACSBG1/GPAM/MPC2/MCEE/ACACA/PDK1/SNCA/ELOVL5/ACOT8/AADAT/TECR/PDK4/NUDT8/PMVK/SLC25A1/SUCLG2/GCDH	24
GO:0042733	embryonic digit morphogenesis	17/2069	57/18870	8.49238e-05	0.00663453	0.00639225	TMEM231/TMEM107/IFT140/WDPCP/B9D1/IFT52/MKS1/FREM2/TULP3/BMP4/C2CD3/NOTCH1/ZBTB16/LRP5/LNPK/BAX/MAP3K20	17
GO:1903441	protein localization to ciliary membrane	7/2069	12/18870	9.0607e-05	0.00691313	0.00666067	LZTFL1/WDR19/ARL3/IFT80/ARL13B/EFCAB7/TUB	7
GO:0072527	pyrimidine-containing compound metabolic process	22/2069	85/18870	9.09144e-05	0.00691313	0.00666067	ENPP3/NME5/NME9/PRPS1/NEIL1/NME4/NME7/NEIL2/NME3/DHFR2/SHMT1/CDADC1/DUT/CAD/ALDH6A1/NTHL1/NT5C/RRM1/SLC19A2/TET3/OGG1/UNG	22
GO:0001676	long-chain fatty acid metabolic process	26/2069	110/18870	0.000114356	0.00858119	0.00826783	ALOX15/GSTA1/ACSF2/CYP2F1/SLC27A2/EPHX1/GPX4/MGLL/ACSBG1/CYP2A13/MGST3/HACL1/ABCD3/SLC27A1/PLA2G10/GSTM4/PNPLA3/ELOVL5/ACOT8/GLYATL2/FAAH/FADS1/CYP2A6/DAGLA/PTGES3/CYP2U1	26
GO:0007099	centriole replication	14/2069	43/18870	0.000124832	0.00912714	0.00879383	CETN2/MDM1/CCP110/ALMS1/SPICE1/PLK4/TRIM37/CCDC57/CEP120/DEUP1/C2CD3/POC1B/CEP44/BRCA1	14
GO:0045494	photoreceptor cell maintenance	14/2069	43/18870	0.000124832	0.00912714	0.00879383	PROM1/RP1/LCA5/NPHP4/SPATA7/BBS4/CROCC/CLN8/BBS12/TUB/BBS2/MAK/BBS10/ADGRV1	14
GO:0006220	pyrimidine nucleotide metabolic process	16/2069	54/18870	0.000148377	0.0107113	0.0103201	ENPP3/NME5/NME9/PRPS1/NEIL1/NME4/NME7/NEIL2/NME3/SHMT1/DUT/CAD/NTHL1/NT5C/OGG1/UNG	16
GO:0002181	cytoplasmic translation	33/2069	156/18870	0.000152619	0.0108798	0.0104825	RBM24/EIF3L/EIF2D/RPS3A/RPL7/RPL3/RPL13A/RPS23/RPS6/RPL5/EIF3F/RPLP0/RPL4/RPS2/RPS4X/RPL31/MIF4GD/METTL3/RPL10A/RPL22/RPL7A/RPL15/RPS3/RPL6/RPL35/RPL21/EIF2AK4/RPLP0P6/RPS24/PARP16/RPL13/RPL11/RPS14	33
GO:0018200	peptidyl-glutamic acid modification	10/2069	25/18870	0.000169674	0.0116227	0.0111983	AGBL2/AGBL5/TTLL9/TTLL1/TTLL5/AGTPBP1/CEP41/CFAP20/TTLL7/AGBL4	10
GO:0033865	nucleoside bisphosphate metabolic process	28/2069	125/18870	0.000171192	0.0116227	0.0111983	HMGCS2/ACAT1/ACSF2/PDK2/FITM2/SLC27A2/ACSS1/DCAKD/ACSBG1/SULT1A1/ABHD14B/GPAM/PAPSS2/MPC2/MCEE/ACACA/PDK1/SNCA/ELOVL5/ACOT8/AADAT/TECR/PDK4/NUDT8/PMVK/SLC25A1/SUCLG2/GCDH	28
GO:0033875	ribonucleoside bisphosphate metabolic process	28/2069	125/18870	0.000171192	0.0116227	0.0111983	HMGCS2/ACAT1/ACSF2/PDK2/FITM2/SLC27A2/ACSS1/DCAKD/ACSBG1/SULT1A1/ABHD14B/GPAM/PAPSS2/MPC2/MCEE/ACACA/PDK1/SNCA/ELOVL5/ACOT8/AADAT/TECR/PDK4/NUDT8/PMVK/SLC25A1/SUCLG2/GCDH	28
GO:0034032	purine nucleoside bisphosphate metabolic process	28/2069	125/18870	0.000171192	0.0116227	0.0111983	HMGCS2/ACAT1/ACSF2/PDK2/FITM2/SLC27A2/ACSS1/DCAKD/ACSBG1/SULT1A1/ABHD14B/GPAM/PAPSS2/MPC2/MCEE/ACACA/PDK1/SNCA/ELOVL5/ACOT8/AADAT/TECR/PDK4/NUDT8/PMVK/SLC25A1/SUCLG2/GCDH	28
GO:0060287	epithelial cilium movement involved in determination of left/right asymmetry	7/2069	13/18870	0.000177697	0.0119224	0.011487	CFAP45/CCDC40/RFX3/DNAAF1/CFAP53/DNAH11/CCDC39	7
GO:0009166	nucleotide catabolic process	20/2069	78/18870	0.000214028	0.014193	0.0136747	ACAT1/FITM2/NUDT4/NEIL1/DNPH1/NEIL2/PDE1A/PDE5A/DUT/PDE7A/NTHL1/SARM1/NT5C/PDE7B/NUDT8/NUDT18/OGG1/UNG/PDE8B/SUCLG2	20
GO:0021532	neural tube patterning	13/2069	40/18870	0.000220921	0.0144817	0.0139529	DZIP1L/WDR19/TMEM107/TCTN1/IFT140/RPGRIP1L/MKS1/ARL13B/PRKACB/CDK20/TULP3/BMP4/BMI1	13
GO:0006228	UTP biosynthetic process	6/2069	10/18870	0.000244869	0.0158692	0.0152897	NME5/NME9/NME4/NME7/NME3/CAD	6
GO:0070507	regulation of microtubule cytoskeleton organization	33/2069	161/18870	0.000282986	0.0181334	0.0174712	SPEF1/MAP1A/MAPK15/FRMPD2/TPPP/MPDZ/CIB1/MAP6/PRKAA2/GAS2L2/MAP1B/DIXDC1/MAPRE3/TRAF3IP1/STMN1/STMND1/CEP97/BICD2/GPSM2/AKAP9/MAP9/FAM107A/TRPV4/PKD1/GIT1/TOGARAM1/SNCA/RPS3/WDR47/KATNB1/TTBK2/SLAIN2/EFNA5	33
GO:0008589	regulation of smoothened signaling pathway	21/2069	86/18870	0.000312529	0.0198039	0.0190807	DYNC2H1/IFT172/TCTN1/IFT140/IFT81/FUZ/RPGRIP1L/MKS1/GAS8/IFT122/PRKACB/TTC21B/ARMC9/STK36/FGFR2/CDK20/TULP3/C2CD3/MEGF8/ULK3/DCDC2	21
GO:0035384	thioester biosynthetic process	14/2069	47/18870	0.00035706	0.021858	0.0210598	ACAT1/PDK2/SLC27A2/ACSS1/ACSBG1/MPC2/ACACA/PDK1/SNCA/ELOVL5/TECR/PDK4/SLC25A1/GCDH	14
GO:0071616	acyl-CoA biosynthetic process	14/2069	47/18870	0.00035706	0.021858	0.0210598	ACAT1/PDK2/SLC27A2/ACSS1/ACSBG1/MPC2/ACACA/PDK1/SNCA/ELOVL5/TECR/PDK4/SLC25A1/GCDH	14
GO:1901606	alpha-amino acid catabolic process	22/2069	93/18870	0.000367644	0.021858	0.0210598	ASRGL1/CRYM/DDAH1/ACAT1/GCAT/ADHFE1/MCCC1/SHMT1/BCAT2/HIBADH/HIBCH/PRODH/KYAT1/ALDH6A1/MAT1A/ACADSB/HYKK/HGD/AUH/IVD/AADAT/AFMID	22
GO:0033866	nucleoside bisphosphate biosynthetic process	16/2069	58/18870	0.000367941	0.021858	0.0210598	ACAT1/PDK2/SLC27A2/ACSS1/DCAKD/ACSBG1/PAPSS2/MPC2/ACACA/PDK1/SNCA/ELOVL5/TECR/PDK4/SLC25A1/GCDH	16
GO:0034030	ribonucleoside bisphosphate biosynthetic process	16/2069	58/18870	0.000367941	0.021858	0.0210598	ACAT1/PDK2/SLC27A2/ACSS1/DCAKD/ACSBG1/PAPSS2/MPC2/ACACA/PDK1/SNCA/ELOVL5/TECR/PDK4/SLC25A1/GCDH	16
GO:0034033	purine nucleoside bisphosphate biosynthetic process	16/2069	58/18870	0.000367941	0.021858	0.0210598	ACAT1/PDK2/SLC27A2/ACSS1/DCAKD/ACSBG1/PAPSS2/MPC2/ACACA/PDK1/SNCA/ELOVL5/TECR/PDK4/SLC25A1/GCDH	16
GO:0006790	sulfur compound metabolic process	55/2069	317/18870	0.00038517	0.0226456	0.0218186	CHST9/FMO3/HMGCS2/GSTA1/ACAT1/ACSF2/PDK2/FITM2/SLC27A2/ACSS1/CHST6/ACSBG1/SULT1A1/MCCC1/TSTD1/ABHD14B/GPAM/PAPSS2/ISCA1/GNMT/NUBPL/MPC2/GCLM/MCEE/LYRM4/ADI1/GNS/PHGDH/MAT1A/CHST12/ACACA/PDK1/EXTL2/HS3ST6/SNCA/ELOVL5/SLC25A10/ACOT8/UGDH/AADAT/TECR/B4GAT1/B3GAT3/HS2ST1/BOLA1/METTL16/PDK4/NUDT8/PMVK/SLC19A2/SLC25A1/SUCLG2/NUBP2/NOX4/GCDH	55
GO:0006805	xenobiotic metabolic process	27/2069	125/18870	0.000412172	0.0238302	0.02296	GSTA1/FMO5/ALDH3A1/GSTA2/CYP2F1/NQO1/EPHX1/GSTA3/SLC29A1/SULT1A1/ABCC4/BPHL/CYP2A13/RORC/SLC29A3/FMO2/ABCC5/CYP26A1/CMBL/FMO4/CAD/GSTM4/CRYZ/NAT1/CYP2A6/CYP2R1/CYP2U1	27
GO:0035148	tube formation	31/2069	151/18870	0.000413675	0.0238302	0.02296	CC2D2A/IFT172/TCTN1/IFT57/FOLR1/FUZ/IFT52/MKS1/IFT122/CLUAP1/PRKACB/BBS4/FGFR2/CDK20/TULP3/HNF1B/HECTD1/BMP4/NFIB/ARHGAP35/SIX4/CELSR1/PTK7/NOTCH1/SEMA4C/HS2ST1/PIK3CD/BMP7/OVOL2/GDF7/ITGB1BP1	31
GO:0006635	fatty acid beta-oxidation	19/2069	76/18870	0.000431674	0.0246184	0.0237193	ACAT1/SLC27A2/HADH/MCAT/ABCD3/ECI2/EHHADH/ECH1/ACAD10/ACOT8/AUH/IVD/ACADS/PEX5/ACADM/ECHDC2/LONP2/ECI1/GCDH	19
GO:0031122	cytoplasmic microtubule organization	16/2069	59/18870	0.000454113	0.0251588	0.02424	IFT172/KATNAL2/CEP126/CCDC13/TPPP/CIB1/KIF19/PCM1/HOOK1/CEP120/KATNAL1/TRPV4/TUBGCP5/TUBGCP2/KATNB1/SLAIN2	16
GO:0072523	purine-containing compound catabolic process	16/2069	59/18870	0.000454113	0.0251588	0.02424	ENPP4/ACAT1/FITM2/NUDT4/DNPH1/PDE1A/PDE5A/PDE7A/SARM1/ADA2/NT5C/PDE7B/NUDT8/NUDT18/PDE8B/SUCLG2	16
GO:0009063	amino acid catabolic process	25/2069	113/18870	0.000454384	0.0251588	0.02424	ASRGL1/CRYM/DDAH1/ACAT1/GCAT/ADHFE1/ALDH5A1/MCCC1/ENOSF1/SHMT1/BCAT2/BCKDHB/HIBADH/HIBCH/PRODH/KYAT1/ALDH6A1/MAT1A/ACADSB/HYKK/HGD/AUH/IVD/AADAT/AFMID	25
GO:1903564	regulation of protein localization to cilium	6/2069	11/18870	0.000488653	0.0261833	0.0252271	LZTFL1/DZIP1/GAS8/EFCAB7/CROCC/CCDC66	6
GO:0030326	embryonic limb morphogenesis	26/2069	120/18870	0.000496983	0.0261833	0.0252271	DYNC2H1/TMEM231/WDR19/TMEM107/IFT140/WDPCP/B9D1/RPGRIP1L/IFT52/MKS1/IFT122/FREM2/TULP3/FRAS1/BMP4/C2CD3/NOTCH1/RDH10/PBX1/ZBTB16/LRP5/MEGF8/LNPK/BAX/BMP7/MAP3K20	26
GO:0035113	embryonic appendage morphogenesis	26/2069	120/18870	0.000496983	0.0261833	0.0252271	DYNC2H1/TMEM231/WDR19/TMEM107/IFT140/WDPCP/B9D1/RPGRIP1L/IFT52/MKS1/IFT122/FREM2/TULP3/FRAS1/BMP4/C2CD3/NOTCH1/RDH10/PBX1/ZBTB16/LRP5/MEGF8/LNPK/BAX/BMP7/MAP3K20	26
GO:0035107	appendage morphogenesis	30/2069	146/18870	0.000500342	0.0261833	0.0252271	DYNC2H1/TMEM231/WDR19/TMEM107/IFT140/WDPCP/B9D1/RPGRIP1L/IFT52/MKS1/IQCE/IFT122/NPR2/FREM2/FGFR2/TULP3/NFIA/FRAS1/BMP4/C2CD3/NOTCH1/RDH10/PBX1/ZBTB16/LRP5/MEGF8/LNPK/BAX/BMP7/MAP3K20	30
GO:0035108	limb morphogenesis	30/2069	146/18870	0.000500342	0.0261833	0.0252271	DYNC2H1/TMEM231/WDR19/TMEM107/IFT140/WDPCP/B9D1/RPGRIP1L/IFT52/MKS1/IQCE/IFT122/NPR2/FREM2/FGFR2/TULP3/NFIA/FRAS1/BMP4/C2CD3/NOTCH1/RDH10/PBX1/ZBTB16/LRP5/MEGF8/LNPK/BAX/BMP7/MAP3K20	30
GO:0042398	cellular modified amino acid biosynthetic process	10/2069	28/18870	0.000500434	0.0261833	0.0252271	GAMT/ALDH9A1/DHFR2/ALDH7A1/CHDH/SLC27A1/BBOX1/CKB/ACADM/PTDSS2	10
GO:0044773	mitotic DNA damage checkpoint signaling	20/2069	83/18870	0.000517459	0.026623	0.0256508	STK33/NEK11/CDC14B/FOXN3/MBTPS1/ATM/MDC1/MRE11/PRKDC/MRNIP/MSH2/TRIAP1/RPS27L/PIDD1/BLM/NOP53/BRCC3/MAP3K20/FBXO31/BRCA1	20
GO:0006084	acetyl-CoA metabolic process	11/2069	33/18870	0.000522844	0.026623	0.0256508	HMGCS2/ACAT1/PDK2/ACSS1/MPC2/ACACA/PDK1/AADAT/PDK4/NUDT8/PMVK	11
GO:0021591	ventricular system development	11/2069	33/18870	0.000522844	0.026623	0.0256508	DNAH5/HYDIN/NME5/AK8/DPCD/RPGRIP1L/BBS4/TTC21B/KIF27/CENPF/AQP1	11
GO:0010457	centriole-centriole cohesion	7/2069	15/18870	0.000546272	0.0275698	0.026563	CEP68/KIF3A/NEK2/ODF2/CROCC/CEP250/CEP44	7
GO:0072521	purine-containing compound metabolic process	78/2069	493/18870	0.000552431	0.0276361	0.0266269	ENPP3/NME5/ATP6V1B1/HMGCS2/LRGUK/FMO5/MDH1B/NME9/GPD1L/ENPP4/ACAT1/ACSF2/PDK2/FITM2/SLC27A2/NQO1/ACSS1/PRPS1/NUDT4/NME4/DCAKD/ACSBG1/DNPH1/NME7/RBKS/NPR2/SULT1A1/PTHLH/NME3/ABHD14B/ABCC6/NNT/FMO2/GPAM/SHMT1/PDE1A/PDE5A/PAPSS2/ALDH1L1/GNMT/PARP1/MPC2/MCEE/NADK2/PFAS/PDE7A/AMPD2/ACACA/PDK1/SNCA/ELOVL5/SARM1/ACOT8/DCXR/RPIA/AADAT/AK1/TECR/MACROD1/AFMID/ADA2/NT5C/IMPDH1/PDE7B/PDK4/KCNAB2/NUDT8/PMVK/R…	78
GO:0043010	camera-type eye development	58/2069	344/18870	0.000572557	0.0283939	0.027357	PROM1/CC2D2A/NPHP1/RP1/TMEM231/IFT172/WNT9A/WDR19/IFT140/WDPCP/B9D1/RPGRIP1L/BMPR1B/MDM1/NPHP4/IFT122/ANGPTL7/TTLL5/BBS4/SERPINF1/VIM/NHS/HIPK1/AGTPBP1/PDE6B/TTC8/CDK20/CLN8/TSPAN12/TULP3/CNTF/AHI1/TUB/ACVR2B/NFIA/BMP4/NFIB/ARHGAP35/LAMB2/TGFBR1/EFEMP1/NOTCH1/RDH10/LRP5/WNT2B/ABI2/SDK2/MEIS1/CDON/HSF4/STRA6/RRM1/BAX/AQP1/BMP7/YY1/CRYBG3/BFSP1	58
GO:0006284	base-excision repair	13/2069	44/18870	0.00062711	0.0308311	0.0297052	NEIL1/NEIL2/APEX1/LIG1/PARP1/NTHL1/RPS3/RPA3/FAM168A/XRCC1/OGG1/UNG/PARP2	13
GO:0046039	GTP metabolic process	9/2069	24/18870	0.000632684	0.0308393	0.0297131	NME5/NME9/NME4/NME7/NME3/IMPDH1/RHOQ/IMPDH2/RAB23	9
GO:0017158	regulation of calcium ion-dependent exocytosis	12/2069	39/18870	0.000671953	0.0324758	0.0312899	BAIAP3/SCAMP5/SYT8/STXBP1/NOTCH1/DOC2A/SYT17/HYAL3/RAB3A/SYT7/SYT5/CDK5	12
GO:0009416	response to light stimulus	54/2069	318/18870	0.000732672	0.0351129	0.0338306	PLEKHB1/TUBA1A/NPHP1/RP1/USP2/CAT/REEP6/SYNE1/RUVBL2/NPHP4/CDS1/IFT20/CEP250/PDE6B/TP53INP1/DDB2/ATR/DDB1/CRY2/MSH6/KCNE1/MEN1/CRIP1/CRTC1/PARP1/CIRBP/MSH2/TRIAP1/BMF/ERCC2/ABCA7/CAMKMT/METTL3/NFATC4/RBM4B/MEIS2/NMT2/CCDC66/MMP3/EIF2AK4/KIT/BAX/HYAL3/PITPNM1/AQP1/ERCC1/OGG1/MAPK10/YY1/CDK5/MAP3K20/RGS9BP/PDE8B/UNC119	54
GO:0001841	neural tube formation	23/2069	104/18870	0.000757649	0.0360073	0.0346924	CC2D2A/IFT172/TCTN1/IFT57/FOLR1/FUZ/IFT52/MKS1/IFT122/CLUAP1/PRKACB/BBS4/CDK20/TULP3/HECTD1/BMP4/ARHGAP35/CELSR1/PTK7/SEMA4C/BMP7/OVOL2/GDF7	23
GO:0072175	epithelial tube formation	28/2069	137/18870	0.000826259	0.0389434	0.0375213	CC2D2A/IFT172/TCTN1/IFT57/FOLR1/FUZ/IFT52/MKS1/IFT122/CLUAP1/PRKACB/BBS4/FGFR2/CDK20/TULP3/HNF1B/HECTD1/BMP4/ARHGAP35/SIX4/CELSR1/PTK7/SEMA4C/HS2ST1/PIK3CD/BMP7/OVOL2/GDF7	28
GO:0006577	amino-acid betaine metabolic process	7/2069	16/18870	0.000879555	0.040781	0.0392917	SLC22A4/ALDH9A1/ALDH7A1/CHDH/BBOX1/ACADM/DMGDH	7
GO:0018095	protein polyglutamylation	6/2069	12/18870	0.000886699	0.040781	0.0392917	TTLL9/TTLL1/TTLL5/CEP41/CFAP20/TTLL7	6
GO:0046051	UTP metabolic process	6/2069	12/18870	0.000886699	0.040781	0.0392917	NME5/NME9/NME4/NME7/NME3/CAD	6
GO:0006163	purine nucleotide metabolic process	73/2069	463/18870	0.000900793	0.0410978	0.039597	ENPP3/NME5/ATP6V1B1/HMGCS2/LRGUK/FMO5/MDH1B/NME9/GPD1L/ACAT1/ACSF2/PDK2/FITM2/SLC27A2/NQO1/ACSS1/PRPS1/NUDT4/NME4/DCAKD/ACSBG1/DNPH1/NME7/RBKS/NPR2/SULT1A1/PTHLH/NME3/ABHD14B/ABCC6/NNT/FMO2/GPAM/PDE1A/PDE5A/PAPSS2/ALDH1L1/PARP1/MPC2/MCEE/NADK2/PFAS/PDE7A/AMPD2/ACACA/PDK1/SNCA/ELOVL5/SARM1/ACOT8/DCXR/RPIA/AADAT/AK1/TECR/AFMID/NT5C/IMPDH1/PDE7B/PDK4/KCNAB2/NUDT8/PMVK/RHOQ/NUDT18/PARP16/IMPDH2/RAB23…	73
GO:0001838	embryonic epithelial tube formation	26/2069	125/18870	0.000949494	0.0429759	0.0414065	CC2D2A/IFT172/TCTN1/IFT57/FOLR1/FUZ/IFT52/MKS1/IFT122/CLUAP1/PRKACB/BBS4/CDK20/TULP3/HNF1B/HECTD1/BMP4/ARHGAP35/SIX4/CELSR1/PTK7/SEMA4C/HS2ST1/BMP7/OVOL2/GDF7	26
GO:0044774	mitotic DNA integrity checkpoint signaling	20/2069	87/18870	0.000979924	0.044004	0.0423971	STK33/NEK11/CDC14B/FOXN3/MBTPS1/ATM/MDC1/MRE11/PRKDC/MRNIP/MSH2/TRIAP1/RPS27L/PIDD1/BLM/NOP53/BRCC3/MAP3K20/FBXO31/BRCA1	20
GO:0016331	morphogenesis of embryonic epithelium	30/2069	152/18870	0.00100031	0.0445683	0.0429407	CC2D2A/IFT172/TCTN1/IFT57/FOLR1/FUZ/IFT52/MKS1/IFT122/CLUAP1/PRKACB/BBS4/FGFR2/CDK20/TULP3/HNF1B/HECTD1/BMP4/ARHGAP35/SIX4/CELSR1/PTK7/RDH10/LAMA5/WNT2B/SEMA4C/HS2ST1/BMP7/OVOL2/GDF7	30
GO:0006575	cellular modified amino acid metabolic process	26/2069	126/18870	0.00107397	0.047433	0.0457008	CRYM/GAMT/FOLR1/ABHD12B/SLC22A4/SLC5A5/ALDH9A1/DIO1/DHFR2/SLC16A2/ALDH7A1/SHMT1/CHDH/SLC27A1/PLA2G10/PCYOX1/GNMT/PRODH/BBOX1/SLC46A1/SLC6A8/CKB/ACADM/DMGDH/PTDSS2/PCYOX1L	26
GO:0009314	response to radiation	68/2069	428/18870	0.00108124	0.047433	0.0457008	PLEKHB1/TUBA1A/NPHP1/RP1/USP2/CAT/REEP6/SYNE1/RUVBL2/NPHP4/CDS1/IFT20/CEP250/PDE6B/TP53BP1/TP53INP1/DDB2/ATR/DDB1/CRY2/MSH6/KCNE1/XRRA1/MEN1/CRIP1/CRTC1/ATM/PARP1/PRKDC/MRNIP/ALAD/CIRBP/MSH2/TRIAP1/BMF/ERCC2/ABCA7/CAMKMT/METTL3/NFATC4/RBM4B/MEIS2/NMT2/CCDC66/MMP3/EIF2AK4/NUCKS1/KIT/RRM1/BAX/HYAL3/BLM/PITPNM1/AQP1/FBXO4/ERCC1/OGG1/SWI5/MAPK10/BRCC3/YY1/CDK5/MAP3K20/RGS9BP/PDE8B/UNC119/CYP2R1/BRCA1	68

## Sheet: H3N2 48hpi up
ID	Description	GeneRatio	BgRatio	pvalue	p.adjust	qvalue	geneID	Count
GO:0009615	response to virus	123/1292	436/18870	7.33649e-44	4.08716e-40	2.98788e-40	CXCL10/IFNL3/IFIT2/RSAD2/OASL/IFIT1/IFIT3/APOBEC3A/ISG15/ZBP1/MX2/IFNL1/IFI6/IFI44L/HERC5/IFNL2/MX1/OAS1/OAS3/IFIH1/USP18/GBP5/CCL5/IFITM1/DUOX2/IFNB1/GBP1/DDX60L/ISG20/OAS2/AIM2/CXCL9/BST2/DDX60/IFNL4/IFI44/IRF7/IFI27/STAT1/NT5C3A/NLRC5/MLKL/PARP9/TLR2/APOBEC3G/IFITM3/DHX58/TRIM31/TRIM21/PLSCR1/RTP4/IFIT1B/TRIM22/IFIT5/NMI/LGALS9/EIF2AK2/PML/TRIM5/FOSL1/ZNFX1/IFITM2/PMAIP1/TLR3/DTX3L/JAK2/CASP1/…	123
GO:0051607	defense response to virus	103/1292	334/18870	1.30153e-40	3.26868e-37	2.38954e-37	CXCL10/IFNL3/IFIT2/RSAD2/OASL/IFIT1/IFIT3/APOBEC3A/ISG15/ZBP1/MX2/IFNL1/IFI6/IFI44L/HERC5/IFNL2/MX1/OAS1/OAS3/IFIH1/USP18/GBP5/IFITM1/IFNB1/GBP1/DDX60L/ISG20/OAS2/AIM2/CXCL9/BST2/DDX60/IFNL4/IRF7/IFI27/STAT1/NT5C3A/NLRC5/MLKL/PARP9/TLR2/APOBEC3G/IFITM3/DHX58/TRIM31/TRIM21/PLSCR1/RTP4/IFIT1B/TRIM22/IFIT5/EIF2AK2/PML/TRIM5/ZNFX1/IFITM2/PMAIP1/TLR3/DTX3L/CASP1/GBP2/STAT2/MYD88/TNF/IFI16/TNFAIP3/IL1B…	103
GO:0140546	defense response to symbiont	103/1292	335/18870	1.76019e-40	3.26868e-37	2.38954e-37	CXCL10/IFNL3/IFIT2/RSAD2/OASL/IFIT1/IFIT3/APOBEC3A/ISG15/ZBP1/MX2/IFNL1/IFI6/IFI44L/HERC5/IFNL2/MX1/OAS1/OAS3/IFIH1/USP18/GBP5/IFITM1/IFNB1/GBP1/DDX60L/ISG20/OAS2/AIM2/CXCL9/BST2/DDX60/IFNL4/IRF7/IFI27/STAT1/NT5C3A/NLRC5/MLKL/PARP9/TLR2/APOBEC3G/IFITM3/DHX58/TRIM31/TRIM21/PLSCR1/RTP4/IFIT1B/TRIM22/IFIT5/EIF2AK2/PML/TRIM5/ZNFX1/IFITM2/PMAIP1/TLR3/DTX3L/CASP1/GBP2/STAT2/MYD88/TNF/IFI16/TNFAIP3/IL1B…	103
GO:0045088	regulation of innate immune response	105/1292	425/18870	5.59921e-32	7.7983e-29	5.70088e-29	RSAD2/OASL/ISG15/ZBP1/OAS1/OAS3/IFIH1/USP18/GBP5/CCL5/IFNB1/AIM2/IFI35/DDX60/CEACAM1/IRF7/NLRC5/SLC15A3/NCF1/EREG/PARP9/TLR2/SERPING1/DHX58/TRIM31/BIRC3/TRIM21/PLSCR1/HLA-F/NMI/LGALS9/EIF2AK2/TRIM5/FOSL1/ZNFX1/PARP14/TLR3/HLA-E/TNIP3/CASP1/GBP2/STAT2/MYD88/TNF/IFI16/HLA-B/ADAM8/TNFAIP3/LAG3/SERPINB9/TRIM25/CLEC7A/IRF1/FFAR2/NFKBIZ/TICAM1/RIPK2/HLA-A/NFKBIA/PIK3AP1/IRAK2/SH2D1B/IKBKE/ADAR/N4BP1/CD…	105
GO:0001819	positive regulation of cytokine production	114/1292	499/18870	2.53932e-31	2.82931e-28	2.06834e-28	RSAD2/ISG15/IFNL1/IDO1/OAS1/OAS3/IFIH1/GBP5/OAS2/AIM2/IRF7/STAT1/C3AR1/CD274/EREG/TLR2/DHX58/IL1A/HLA-F/PTGS2/LGALS9/CX3CL1/EIF2AK2/TLR3/HLA-E/JAK2/CASP1/MYD88/TNF/IFI16/ADAM8/IL1B/SAA1/CLEC7A/IRF1/CD55/FFAR2/TICAM1/RIPK2/B2M/HLA-A/SEMA7A/IL6/THBS1/ZC3HAV1/IKBKE/SERPINE1/ALOX15B/TMEM106A/CD40/SERPINB7/BTN3A1/PRKD2/CHI3L1/NOD2/IL23A/AKIRIN2/HPSE/F3/PTAFR/ARID5A/NOD1/IL33/PDE4B/HLA-G/IL18R1/EBI3/PE…	114
GO:0031349	positive regulation of defense response	106/1292	480/18870	7.44167e-28	6.90959e-25	5.0512e-25	RSAD2/OASL/ZBP1/IDO1/OAS1/OAS3/IFIH1/GBP5/CCL5/IFNB1/AIM2/IFI35/DDX60/IRF7/NLRC5/SLC15A3/EREG/PARP9/TLR2/DHX58/TRIM31/BIRC3/PLSCR1/HLA-F/NMI/PTGS2/CX3CL1/EIF2AK2/TRIM5/FOSL1/ZNFX1/NUPR1/TLR3/HLA-E/TNIP3/CASP1/GBP2/MYD88/TNF/IFI16/ADAM8/TNFAIP3/IL1B/LAG3/TRIM25/LDLR/CLEC7A/IRF1/FFAR2/NFKBIZ/TICAM1/S100A8/RIPK2/TNFSF18/NFKBIA/OPTN/PIK3AP1/IRAK2/SH2D1B/CD47/IL6/IKBKE/SERPINE1/S100A9/CD40/KLK7/NECTIN…	106
GO:0002237	response to molecule of bacterial origin	90/1292	369/18870	4.43023e-27	3.48023e-24	2.54419e-24	CXCL11/CXCL10/CMPK2/IDO1/GBP5/CXCL9/IL36G/CSF3/CD274/TLR2/IL1A/CXCL8/PTGS2/LGALS9/CX3CL1/TRIM5/CXCL13/JAK2/TNIP3/CASP1/GBP2/PDCD1LG2/MYD88/IL18BP/TNF/TAP2/TNFAIP3/IL1B/EDN1/GCH1/GBP3/CNP/CD55/NFKBIZ/TICAM1/S100A8/RIPK2/B2M/NFKBIA/SOD2/IRAK2/ZC3H12A/IL6/SERPINE1/S100A9/CD40/ADM/CXCL3/NR4A1/CXCL5/CXCL2/NOD2/ALPL/NOCT/AKIRIN2/GJB2/ZFP36/PTAFR/ARID5A/PDE4B/CLDN1/THBD/PELI1/ASS1/IRAK3/TRIB1/SLC7A5/CAS…	90
GO:0032496	response to lipopolysaccharide	87/1292	348/18870	4.99763e-27	3.48023e-24	2.54419e-24	CXCL11/CXCL10/CMPK2/IDO1/GBP5/CXCL9/IL36G/CSF3/CD274/TLR2/IL1A/CXCL8/PTGS2/LGALS9/CX3CL1/TRIM5/CXCL13/JAK2/TNIP3/CASP1/GBP2/PDCD1LG2/MYD88/IL18BP/TNF/TNFAIP3/IL1B/EDN1/GCH1/GBP3/CNP/CD55/NFKBIZ/TICAM1/S100A8/RIPK2/NFKBIA/SOD2/IRAK2/ZC3H12A/IL6/SERPINE1/S100A9/CD40/ADM/CXCL3/NR4A1/CXCL5/CXCL2/NOD2/ALPL/NOCT/AKIRIN2/GJB2/ZFP36/PTAFR/ARID5A/PDE4B/CLDN1/THBD/PELI1/ASS1/IRAK3/TRIB1/SLC7A5/CASP8/CASP7/…	87
GO:0034341	response to type II interferon	51/1292	143/18870	6.77837e-24	4.19581e-21	3.06731e-21	GBP4/GBP5/CCL5/IFITM1/GBP1/BST2/STAT1/NLRC5/PARP9/TLR2/CCL20/IFITM3/TRIM21/LGALS9/CX3CL1/IFITM2/PARP14/TLR3/NUB1/JAK2/CASP1/GBP2/TNF/CCL22/EDN1/SP100/GCH1/GBP3/IRF1/GBP6/CD47/CD40/GBP7/CXCL16/CDC42EP2/KYNU/PPARG/CLDN1/IFNGR2/PTPN2/ASS1/ACTG1/CALCOCO2/CCL2/MEFV/NOS2/CCL4/CD58/JAK1/CD74/RAB43	51
GO:0045089	positive regulation of innate immune response	81/1292	343/18870	1.73304e-23	9.65475e-21	7.05803e-21	RSAD2/OASL/ZBP1/OAS1/OAS3/IFIH1/GBP5/CCL5/IFNB1/AIM2/IFI35/DDX60/IRF7/NLRC5/SLC15A3/EREG/PARP9/TLR2/DHX58/TRIM31/BIRC3/PLSCR1/HLA-F/NMI/EIF2AK2/TRIM5/FOSL1/ZNFX1/TLR3/HLA-E/TNIP3/CASP1/GBP2/MYD88/TNF/IFI16/ADAM8/TNFAIP3/LAG3/TRIM25/CLEC7A/IRF1/FFAR2/NFKBIZ/TICAM1/RIPK2/NFKBIA/PIK3AP1/IRAK2/SH2D1B/IKBKE/CD40/NECTIN2/NOD2/AKIRIN2/USP15/NOD1/WDFY1/HLA-G/PELI1/IRAK3/S100A14/SRC/TNIP1/XIAP/DAB2IP/MEFV…	81
GO:0002833	positive regulation of response to biotic stimulus	84/1292	369/18870	3.50234e-23	1.77377e-20	1.2967e-20	RSAD2/OASL/ZBP1/OAS1/OAS3/IFIH1/GBP5/CCL5/IFNB1/AIM2/IFI35/DDX60/IRF7/NLRC5/CD274/SLC15A3/EREG/PARP9/TLR2/DHX58/TRIM31/BIRC3/PLSCR1/HLA-F/NMI/EIF2AK2/TRIM5/FOSL1/ZNFX1/TLR3/HLA-E/TNIP3/CASP1/GBP2/MYD88/TNF/IFI16/ADAM8/TNFAIP3/LAG3/TRIM25/CLEC7A/IRF1/FFAR2/NFKBIZ/TICAM1/RIPK2/NFKBIA/PIK3AP1/IRAK2/SH2D1B/IKBKE/CD40/KLK7/NECTIN2/NOD2/AKIRIN2/USP15/NOD1/WDFY1/HLA-G/PELI1/IRAK3/S100A14/SRC/TNIP1/XIAP/…	84
GO:0048525	negative regulation of viral process	40/1292	93/18870	1.41026e-22	6.54712e-20	4.78622e-20	IFNL3/RSAD2/OASL/IFIT1/APOBEC3A/ISG15/MX1/OAS1/OAS3/IFIH1/CCL5/IFITM1/IFNB1/ISG20/OAS2/BST2/STAT1/APOBEC3G/IFITM3/TRIM31/TRIM21/PLSCR1/IFIT5/EIF2AK2/TRIM5/ZNFX1/IFITM2/LY6E/TNF/IFI16/TRIM14/TRIM25/CH25H/APOBEC3F/ZC3HAV1/N4BP1/APOBEC3B/ZFP36/TNIP1/TRIM26	40
GO:0043588	skin development	76/1292	317/18870	1.55775e-22	6.67555e-20	4.8801e-20	EREG/TGM1/SPRR2D/KRT6B/IL1A/SPRR1A/OVOL1/SPRR3/SPRR1B/MYD88/TNF/EXT1/SPRR2E/KRT6A/CFLAR/SPRR2F/NFKBIZ/KRT6C/KRT17/KRT16/SCEL/GRHL3/ERRFI1/KLF4/DKK1/ALOX15B/KRT14/IVL/TMPRSS11F/KRT78/CLIC4/POU2F3/ASPRV1/SPINK5/HPSE/KRT75/SFN/FLG2/ZFP36/TXNIP/CLDN1/ST14/CSTA/SOX9/GJB3/FERMT1/LSR/CDH3/ANXA1/FST/ITGA3/CLDN4/CDKN1A/IRF6/S100A7/ITGA6/PIP5K1A/ALOXE3/EPHA2/CYSRT1/GRHL1/LATS2/ALOX12B/NSUN2/MAFB/DKK4/TMEM7…	76
GO:0002697	regulation of immune effector process	85/1292	389/18870	3.45199e-22	1.37364e-19	1.00419e-19	RSAD2/IFNL1/IFNB1/BST2/DDX60/IL4I1/CEACAM1/NCF1/SERPING1/DHX58/HLA-F/LGALS9/TLR3/HLA-E/MYD88/TNF/TAP2/HLA-B/IL1B/LAG3/HLA-C/SERPINB9/CLEC7A/IL7R/CD55/FFAR2/NFKBIZ/TICAM1/RIPK2/CLCF1/TNFSF18/B2M/RAET1L/HLA-A/ZC3H12A/SEMA7A/SH2D1B/CD47/IL6/CD40/HLA-H/KLK7/NECTIN2/CD177/NOD2/SERPINB4/IL23A/SPINK5/MICB/UNC13D/ICAM1/PTAFR/ARID5A/NOD1/ADGRE2/IL33/PGLYRP3/JUNB/TNFSF13/HLA-G/IL18R1/PANX1/IRAK3/SLC7A5/ANX…	85
GO:0071222	cellular response to lipopolysaccharide	61/1292	226/18870	4.11303e-21	1.52758e-18	1.11672e-18	CXCL11/CXCL10/CMPK2/GBP5/CXCL9/IL36G/CSF3/CD274/TLR2/IL1A/CXCL8/CX3CL1/TRIM5/CXCL13/JAK2/TNIP3/CASP1/GBP2/PDCD1LG2/MYD88/TNF/TNFAIP3/IL1B/GBP3/CD55/NFKBIZ/TICAM1/RIPK2/NFKBIA/IRAK2/ZC3H12A/IL6/SERPINE1/CD40/CXCL3/CXCL5/CXCL2/NOD2/ZFP36/PTAFR/ARID5A/PDE4B/ASS1/IRAK3/TRIB1/SLC7A5/CASP7/CHMP5/IL36RN/CARD16/SRC/TNIP1/CCL2/DAB2IP/CXCL1/NOS2/KMO/MALT1/NOS3/MMP9/IL36A	61
GO:0045071	negative regulation of viral genome replication	30/1292	55/18870	4.88994e-21	1.70262e-18	1.24468e-18	IFNL3/RSAD2/OASL/IFIT1/APOBEC3A/ISG15/MX1/OAS1/OAS3/IFIH1/CCL5/IFITM1/IFNB1/ISG20/OAS2/BST2/APOBEC3G/IFITM3/PLSCR1/IFIT5/EIF2AK2/ZNFX1/IFITM2/TNF/IFI16/APOBEC3F/ZC3HAV1/N4BP1/APOBEC3B/TNIP1	30
GO:0008544	epidermis development	82/1292	385/18870	1.06669e-20	3.49e-18	2.55134e-18	EREG/TGM1/SPRR2D/KRT6B/IL1A/SPRR1A/OVOL1/SPRR3/SPRR1B/EMP1/TNF/MAFF/EXT1/SPRR2E/KRT6A/CFLAR/SPRR2F/FGF2/NFKBIZ/KRT6C/KRT17/STS/KRT16/SCEL/GRHL3/ERRFI1/KLF4/DKK1/ALOX15B/KRT14/IVL/KLK7/TMPRSS11F/KRT78/CLIC4/POU2F3/SPINK5/HPSE/KRT75/SFN/FLG2/ZFP36/TXNIP/LAMA3/TGM5/CLDN1/ST14/CSTA/SOX9/FERMT1/LSR/CDH3/ANXA1/FST/CLDN4/CDKN1A/COL17A1/ZNF750/IRF6/GJB5/S100A7/PIP5K1A/ALOXE3/EPHA2/CYSRT1/GRHL1/LATS2/ALOX…	82
GO:0071216	cellular response to biotic stimulus	66/1292	265/18870	1.12763e-20	3.49e-18	2.55134e-18	CXCL11/CXCL10/CMPK2/GBP5/CXCL9/IL36G/CSF3/CD274/TLR2/IL1A/CXCL8/CX3CL1/TRIM5/CXCL13/JAK2/TNIP3/CASP1/GBP2/PDCD1LG2/MYD88/TNF/TNFAIP3/IL1B/CLEC7A/GBP3/CD55/NFKBIZ/TICAM1/RIPK2/NFKBIA/IRAK2/ZC3H12A/IL6/SERPINE1/CD40/CXCL3/CXCL5/CXCL2/NOD2/ZFP36/PTAFR/ARID5A/TXNIP/PDE4B/ASS1/IRAK3/TRIB1/SLC7A5/HSPA5/CASP7/CHMP5/IL36RN/CARD16/SRC/TNIP1/CCL2/FZD5/DDIT3/DAB2IP/CXCL1/NOS2/KMO/MALT1/NOS3/MMP9/IL36A	66
GO:0071219	cellular response to molecule of bacterial origin	62/1292	239/18870	1.80315e-20	5.28702e-18	3.86503e-18	CXCL11/CXCL10/CMPK2/GBP5/CXCL9/IL36G/CSF3/CD274/TLR2/IL1A/CXCL8/CX3CL1/TRIM5/CXCL13/JAK2/TNIP3/CASP1/GBP2/PDCD1LG2/MYD88/TNF/TNFAIP3/IL1B/GBP3/CD55/NFKBIZ/TICAM1/RIPK2/NFKBIA/IRAK2/ZC3H12A/IL6/SERPINE1/CD40/CXCL3/CXCL5/CXCL2/NOD2/ZFP36/PTAFR/ARID5A/PDE4B/ASS1/IRAK3/TRIB1/SLC7A5/CASP7/CHMP5/IL36RN/CARD16/SRC/TNIP1/CCL2/FZD5/DAB2IP/CXCL1/NOS2/KMO/MALT1/NOS3/MMP9/IL36A	62
GO:1903900	regulation of viral life cycle	47/1292	143/18870	2.03182e-20	5.65963e-18	4.13742e-18	IFNL3/RSAD2/OASL/IFIT1/APOBEC3A/ISG15/LAMP3/MX1/OAS1/OAS3/IFIH1/CCL5/IFITM1/IFNB1/ISG20/OAS2/BST2/APOBEC3G/IFITM3/TRIM31/TRIM21/PLSCR1/TRIM22/CXCL8/IFIT5/LGALS9/EIF2AK2/TRIM5/ZNFX1/IFITM2/LY6E/TNF/IFI16/TRIM25/CH25H/TRIM38/APOBEC3F/ZC3HAV1/ADAR/N4BP1/APOBEC3B/NECTIN2/GBP7/FMR1/TNIP1/TRIM26/CD74	47
GO:0050792	regulation of viral process	51/1292	168/18870	2.60555e-20	6.91215e-18	5.05307e-18	IFNL3/RSAD2/OASL/IFIT1/APOBEC3A/ISG15/LAMP3/MX1/OAS1/OAS3/IFIH1/CCL5/IFITM1/IFNB1/ISG20/OAS2/BST2/STAT1/APOBEC3G/IFITM3/TRIM31/TRIM21/PLSCR1/TRIM22/CXCL8/IFIT5/LGALS9/EIF2AK2/TRIM5/ZNFX1/IFITM2/LY6E/TNF/IFI16/TRIM14/TRIM25/CH25H/TRIM38/APOBEC3F/ZC3HAV1/ADAR/N4BP1/APOBEC3B/NECTIN2/GBP7/ZFP36/FMR1/TNIP1/TRIM26/CD74/STOM	51
GO:0019058	viral life cycle	72/1292	321/18870	1.21411e-19	3.07445e-17	2.24755e-17	IFNL3/RSAD2/OASL/IFIT1/APOBEC3A/ISG15/LAMP3/MX1/OAS1/OAS3/IFIH1/CCL5/IFITM1/IFNB1/ISG20/OAS2/BST2/IFI27/APOBEC3G/IFITM3/TRIM31/TRIM21/PLSCR1/TRIM22/CXCL8/IFIT5/LGALS9/EIF2AK2/TRIM5/ZNFX1/IFITM2/ACE2/LY6E/TNF/IFI16/TRIM25/LDLR/CH25H/CD55/TRIM38/ZC3H12A/APOBEC3F/ZC3HAV1/ADAR/SCARB2/N4BP1/APOBEC3B/NECTIN2/GBP7/ICAM1/CLDN1/CHMP5/ITGA5/FMR1/TNIP1/CCL2/TRIM26/PCBP1/CAV2/SLC3A2/EPHA2/DPP4/NRP1/ITGB7/PPI…	72
GO:0002757	immune response-activating signaling pathway	90/1292	473/18870	3.71886e-19	9.00772e-17	6.58501e-17	RSAD2/OASL/OAS1/OAS3/IFIH1/GBP5/GBP1/AIM2/IFI35/DDX60/THEMIS2/CEACAM1/IRF7/C3AR1/SLC15A3/TLR2/DHX58/TRIM31/BIRC3/PLSCR1/NMI/EIF2AK2/FOSL1/TLR3/CD38/TNIP3/CASP1/GBP2/MYD88/FYB1/TNF/TNFAIP3/TRIM25/CLEC7A/IRF1/RBCK1/FFAR2/NFKBIZ/TICAM1/RIPK2/HLA-A/NFKBIA/PIK3AP1/IRAK2/ZC3H12A/CD47/BTN3A3/CD40/BTN3A1/NECTIN2/PRKD2/NOD2/MICB/LIPA/USP15/NOD1/WDFY1/PDE4B/PTPN2/PELI1/IRAK3/S100A14/SRC/TNIP1/BTN3A2/XIAP/B…	90
GO:0016032	viral process	85/1292	432/18870	4.24547e-19	9.85479e-17	7.20426e-17	IFNL3/RSAD2/OASL/IFIT1/APOBEC3A/ISG15/LAMP3/MX1/OAS1/OAS3/IFIH1/CCL5/IFITM1/IFNB1/ISG20/OAS2/BST2/IRF7/IFI27/STAT1/PARP9/APOBEC3G/IFITM3/TRIM31/TRIM21/PLSCR1/TRIM22/CXCL8/IFIT5/LGALS9/EIF2AK2/TRIM5/ZNFX1/IFITM2/ACE2/LY6E/TNF/IFI16/TRIM14/PARP10/TRIM25/LDLR/CH25H/CD55/TRIM38/ZC3H12A/APOBEC3F/ZC3HAV1/ADAR/SCARB2/N4BP1/APOBEC3B/NECTIN2/POU2F3/GBP7/ZFP36/ICAM1/CLDN1/CHMP5/ITGA5/FMR1/CALCOCO2/TNIP1/CC…	85
GO:0007249	canonical NF-kappaB signal transduction	68/1292	300/18870	7.07649e-19	1.57692e-16	1.1528e-16	BST2/STAT1/TLR2/IL1A/BIRC3/TRIM21/TNFSF10/TRIM22/IFIT5/SECTM1/LGALS9/CX3CL1/TRIM5/TLR3/TNIP3/CASP1/APOL3/MYD88/TNF/TNFAIP3/IL1B/EDN1/TRIM25/CFLAR/CLEC7A/RBCK1/TICAM1/RIPK2/TRIM38/NFKBIA/OPTN/IRAK2/ZC3H12A/CASP10/IKBKE/TMEM106A/CD40/NOD2/GBP7/SHISA5/NOD1/SLC39A8/PELI1/ECM1/EDNRA/HTR2B/CASP8/PLEKHG5/NFKB2/CARD16/TNIP1/MIER1/XIAP/SNIP1/AZI2/DAB2IP/CARD11/BIRC2/MALT1/LPAR1/TLR7/ALPK1/TBK1/TANK/NKIRAS…	68
GO:0002819	regulation of adaptive immune response	55/1292	208/18870	1.02612e-18	2.19865e-16	1.60731e-16	RSAD2/TNFSF13B/IFNB1/IL4I1/CEACAM1/IRF7/CD274/HLA-F/HLA-E/JAK2/TNF/TAP2/HLA-B/TNFAIP3/IL1B/HLA-C/CLEC7A/IRF1/IL7R/CD55/NFKBIZ/RIPK2/CLCF1/TNFSF18/B2M/RAET1L/HLA-A/ZC3H12A/IL6/CD40/HLA-H/NECTIN2/NOD2/IL23A/AKIRIN2/MICB/ARID5A/IL33/JUNB/TNFSF13/HLA-G/IL18R1/ANXA1/IL20RB/FZD5/PARP3/MALT1/IL27/PVR/NFKBID/ZBTB7B/RAET1G/IL1RL1/ULBP2/RIPK3	55
GO:0002764	immune response-regulating signaling pathway	92/1292	500/18870	1.49082e-18	3.07605e-16	2.24872e-16	RSAD2/OASL/OAS1/OAS3/IFIH1/GBP5/GBP1/AIM2/IFI35/DDX60/THEMIS2/CEACAM1/IRF7/C3AR1/SLC15A3/TLR2/DHX58/TRIM31/BIRC3/PLSCR1/NMI/EIF2AK2/FOSL1/TLR3/CD38/TNIP3/CASP1/GBP2/MYD88/FYB1/TNF/TNFAIP3/TRIM25/CLEC7A/IRF1/RBCK1/FFAR2/NFKBIZ/TICAM1/RIPK2/HLA-A/NFKBIA/PIK3AP1/IRAK2/ZC3H12A/CD47/BTN3A3/CD40/BTN3A1/NECTIN2/PRKD2/NOD2/MICB/LIPA/USP15/NOD1/WDFY1/PDE4B/HLA-G/PTPN2/PELI1/IRAK3/S100A14/IL20RB/SRC/TNIP1/…	92
GO:0052547	regulation of peptidase activity	69/1292	312/18870	1.59811e-18	3.17966e-16	2.32446e-16	IFI6/LAMP3/AIM2/PLAUR/SERPING1/BIRC3/TNFSF10/LGALS9/PSMB9/PMAIP1/XDH/JAK2/CASP1/SERPINB2/TNF/IFI16/SERPINB9/PSMB8/CLEC7A/TIMP1/MYC/SERPINB1/LGMN/S100A8/RIPK2/BAK1/CASP10/THBS1/KLF4/SERPINE1/PSME2/S100A9/SERPINB7/SERPINB4/SERPINB8/SPINK5/F3/SFN/BCL2L13/FAS/A2ML1/CSTB/NOD1/PPARG/SERPINB5/CSTA/SERPINB13/ECM1/CASP8/CLDN4/CARD16/SRC/XIAP/PSMA3/PRELID1/CYCS/MEFV/BIRC2/PSME1/CTSS/GRN/DPEP1/MALT1/BBC3/VS…	69
GO:0007159	leukocyte cell-cell adhesion	82/1292	419/18870	2.57663e-18	4.94979e-16	3.6185e-16	IFNL1/TNFSF13B/IDO1/CCL5/IFNB1/IL4I1/CEACAM1/CD274/IL1A/LGALS9/HAS2/HLA-E/JAK2/PDCD1LG2/TNF/ADAM8/SOCS1/IL1B/LAG3/EXT1/NT5E/IRF1/IL7R/CD55/NFKBIZ/S100A8/RIPK2/TNFSF18/B2M/HLA-A/ZC3H12A/SELL/CD47/IL2RG/IL6/KLF4/S100A9/VNN1/CD177/NOD2/IL23A/MAP3K8/ICAM1/PTAFR/CORO1A/SLC39A8/HLA-G/PTPN2/EBI3/PELI1/ASS1/ANXA1/EGR3/IL15/ITGA5/MDK/IL20RB/TNFSF14/SRC/TNIP1/CCL2/NCK1/VCAM1/CARD11/PECAM1/PRNP/ACTB/CHST4/D…	82
GO:0045069	regulation of viral genome replication	34/1292	85/18870	3.41173e-18	6.33559e-16	4.63158e-16	IFNL3/RSAD2/OASL/IFIT1/APOBEC3A/ISG15/MX1/OAS1/OAS3/IFIH1/CCL5/IFITM1/IFNB1/ISG20/OAS2/BST2/APOBEC3G/IFITM3/PLSCR1/CXCL8/IFIT5/EIF2AK2/ZNFX1/IFITM2/TNF/IFI16/TRIM38/APOBEC3F/ZC3HAV1/ADAR/N4BP1/APOBEC3B/GBP7/TNIP1	34
GO:0002822	regulation of adaptive immune response based on somatic recombination of immune receptors built from immunoglobulin superfamily domains	52/1292	193/18870	3.7605e-18	6.75797e-16	4.94036e-16	RSAD2/TNFSF13B/IFNB1/IL4I1/CEACAM1/CD274/HLA-F/HLA-E/JAK2/TNF/TAP2/HLA-B/TNFAIP3/IL1B/HLA-C/CLEC7A/IL7R/CD55/NFKBIZ/RIPK2/CLCF1/TNFSF18/B2M/RAET1L/HLA-A/ZC3H12A/IL6/CD40/HLA-H/NECTIN2/NOD2/IL23A/MICB/ARID5A/IL33/JUNB/TNFSF13/HLA-G/IL18R1/ANXA1/IL20RB/FZD5/PARP3/MALT1/IL27/PVR/NFKBID/ZBTB7B/RAET1G/IL1RL1/ULBP2/RIPK3	52
GO:0140888	interferon-mediated signaling pathway	38/1292	107/18870	4.49473e-18	7.82504e-16	5.72043e-16	IFNL3/ISG15/ZBP1/IFNL1/IFNL2/OAS1/OAS3/IFIH1/USP18/IFITM1/IFNB1/OAS2/IFNL4/IRF7/IFI27/STAT1/NLRC5/PARP9/IFITM3/IFITM2/PARP14/JAK2/STAT2/MYD88/SP100/IRF1/IKBKE/ADAR/PPARG/SAMHD1/IFNGR2/PTPN2/IFNE/IFNA1/AZI2/JAK1/TBK1/TANK	38
GO:0060326	cell chemotaxis	69/1292	325/18870	1.59398e-17	2.69093e-15	1.96718e-15	CXCL11/CXCL10/CCL5/CXCL9/C3AR1/HBEGF/CCL20/CXCL8/LGALS9/CX3CL1/CXCL13/CCL22/ACKR4/ADAM8/IL1B/EDN1/SAA1/CH25H/FGF2/FFAR2/LGMN/S100A8/TNFAIP6/TNFSF18/IL6/THBS1/SERPINE1/S100A9/CXCL3/NR4A1/CXCL5/PRKD2/CXCL2/NOD2/IL23A/CXCL16/CORO1A/ADGRE2/CCRL2/PDE4B/PTN/MMP28/ANXA1/CSF1/S100A14/EGR3/PLEKHG5/MDK/TNFSF14/ADAM17/CCL2/PTK2B/VCAM1/CALR/CXCL1/S100A7/PIP5K1A/EPHA2/CCL4/DPP4/XCR1/NRP1/DPEP1/PPIB/LPAR1/VEGF…	69
GO:0002221	pattern recognition receptor signaling pathway	57/1292	236/18870	2.29817e-17	3.76562e-15	2.75282e-15	RSAD2/OASL/OAS1/OAS3/IFIH1/GBP5/AIM2/IFI35/DDX60/IRF7/SLC15A3/TLR2/DHX58/TRIM31/BIRC3/NMI/EIF2AK2/FOSL1/TLR3/TNIP3/CASP1/GBP2/MYD88/TNF/TNFAIP3/TRIM25/IRF1/FFAR2/NFKBIZ/TICAM1/RIPK2/NFKBIA/PIK3AP1/IRAK2/CD40/NOD2/USP15/NOD1/WDFY1/PELI1/IRAK3/S100A14/SRC/TNIP1/XIAP/DAB2IP/MEFV/BIRC2/CTSS/NAGK/TLR7/ALPK1/CYLD/TBK1/ZDHHC5/TRIL/NEK7	57
GO:0019079	viral genome replication	41/1292	131/18870	4.02731e-17	6.26214e-15	4.57788e-15	IFNL3/RSAD2/OASL/IFIT1/APOBEC3A/ISG15/MX1/OAS1/OAS3/IFIH1/CCL5/IFITM1/IFNB1/ISG20/OAS2/BST2/IFI27/APOBEC3G/IFITM3/PLSCR1/CXCL8/IFIT5/EIF2AK2/ZNFX1/IFITM2/TNF/IFI16/TRIM38/ZC3H12A/APOBEC3F/ZC3HAV1/ADAR/N4BP1/APOBEC3B/GBP7/FMR1/TNIP1/CCL2/PCBP1/PPIB/STOM	41
GO:0002218	activation of innate immune response	62/1292	276/18870	4.04662e-17	6.26214e-15	4.57788e-15	RSAD2/OASL/ZBP1/OAS1/OAS3/IFIH1/GBP5/AIM2/IFI35/DDX60/IRF7/SLC15A3/TLR2/DHX58/TRIM31/BIRC3/NMI/EIF2AK2/TRIM5/FOSL1/ZNFX1/TLR3/TNIP3/CASP1/GBP2/MYD88/TNF/IFI16/TNFAIP3/TRIM25/CLEC7A/IRF1/FFAR2/NFKBIZ/TICAM1/RIPK2/NFKBIA/PIK3AP1/IRAK2/CD40/NOD2/USP15/NOD1/WDFY1/PELI1/IRAK3/S100A14/SRC/TNIP1/XIAP/DAB2IP/MEFV/BIRC2/CTSS/NAGK/TLR7/ALPK1/CYLD/TBK1/ZDHHC5/TRIL/NEK7	62
GO:0050900	leukocyte migration	77/1292	396/18870	4.20617e-17	6.33312e-15	4.62978e-15	CXCL11/CXCL10/CCL5/CXCL9/C3AR1/CCL20/IL1A/CXCL8/LGALS9/CX3CL1/CXCL13/MYD88/TNF/CCL22/ADAM8/IL1B/EDN1/EXT1/SAA1/CH25H/FFAR2/LGMN/S100A8/TNFAIP6/TNFSF18/SELL/CD47/IL6/THBS1/APOD/SERPINE1/S100A9/CXCL3/CXCL5/CD177/CXCL2/NOD2/IL23A/CXCL16/ICAM1/RET/PTAFR/CORO1A/ADGRE2/IL33/PDE4B/PTN/ECM1/MMP28/ANXA1/CSF1/S100A14/ITGA3/MDK/TNFSF14/ADAM17/SRC/CCL2/PTK2B/VCAM1/CALR/PECAM1/CXCL1/S100A7/ITGA6/CHST4/CCL4/DP…	77
GO:0002460	adaptive immune response based on somatic recombination of immune receptors built from immunoglobulin superfamily domains	74/1292	380/18870	1.60993e-16	2.36025e-14	1.72544e-14	RSAD2/TNFSF13B/IFNB1/IL4I1/CEACAM1/IRF7/CD274/SERPING1/HLA-F/C1R/C1S/CXCL13/HLA-E/JAK2/MYD88/IL18BP/TNF/TAP2/HLA-B/TNFAIP3/IL1B/HLA-C/CLEC7A/IL7R/CD55/NFKBIZ/RIPK2/CLCF1/TNFSF18/B2M/RAET1L/HLA-A/ZC3H12A/IL6/BTN3A3/CD40/HLA-H/SOCS3/NECTIN2/NOD2/IL23A/MICB/UNC13D/ICAM1/ARID5A/IL33/CTSC/JUNB/TNFSF13/HLA-G/IL18R1/EBI3/ANXA1/IL20RB/NFKB2/ADAM17/NBN/BTN3A2/FZD5/PARP3/C9/MALT1/IL27/C4A/PVR/NFKBID/ZBTB7B…	74
GO:0006935	chemotaxis	84/1292	468/18870	2.28672e-16	3.2385e-14	2.36748e-14	CXCL11/CXCL10/CCL5/CXCL9/PLAUR/C3AR1/HBEGF/SEMA3D/CCL20/TYMP/CXCL8/LGALS9/CX3CL1/FOSL1/CXCL13/CCL22/ACKR4/ADAM8/IL1B/EDN1/SAA1/CH25H/FGF2/FFAR2/LGMN/S100A8/TNFAIP6/TNFSF18/SEMA7A/IL6/THBS1/SERPINE1/DEFB1/S100A9/CXCL3/NR4A1/CXCL5/PRKD2/CXCL2/NOD2/IL23A/F3/CXCL16/PTAFR/CORO1A/ADGRE2/CCRL2/SEMA3A/PDE4B/PTN/PTPN2/MMP28/ANXA1/CSF1/S100A14/EGR3/PLEKHG5/MDK/TNFSF14/ADAM17/CCL2/PTK2B/BMPR2/VCAM1/CALR/CXC…	84
GO:0002758	innate immune response-activating signaling pathway	58/1292	255/18870	2.32525e-16	3.2385e-14	2.36748e-14	RSAD2/OASL/OAS1/OAS3/IFIH1/GBP5/AIM2/IFI35/DDX60/IRF7/SLC15A3/TLR2/DHX58/TRIM31/BIRC3/NMI/EIF2AK2/FOSL1/TLR3/TNIP3/CASP1/GBP2/MYD88/TNF/TNFAIP3/TRIM25/CLEC7A/IRF1/FFAR2/NFKBIZ/TICAM1/RIPK2/NFKBIA/PIK3AP1/IRAK2/CD40/NOD2/USP15/NOD1/WDFY1/PELI1/IRAK3/S100A14/SRC/TNIP1/XIAP/DAB2IP/MEFV/BIRC2/CTSS/NAGK/TLR7/ALPK1/CYLD/TBK1/ZDHHC5/TRIL/NEK7	58
GO:0050727	regulation of inflammatory response	79/1292	425/18870	2.39275e-16	3.25123e-14	2.37678e-14	ZBP1/DUOXA2/IDO1/USP18/CCL5/AIM2/IFI35/NCF1/TLR2/BIRC3/NMI/PTGS2/CX3CL1/NUPR1/ACE2/TLR3/HLA-E/JAK2/CASP1/MYD88/TNF/ADAM8/TNFAIP3/IL1B/SAA1/LDLR/NT5E/FFAR2/METRNL/NFKBIZ/S100A8/TNFAIP6/TNFSF18/NFKBIA/PIK3AP1/SEMA7A/CD47/IL6/KLF4/SERPINE1/S100A9/SOCS3/NOD2/IL23A/FANCA/RHBDF2/ZFP36/OSMR/IL22RA1/IL33/CTSC/PPARG/DUOXA1/SLC39A8/PTPN2/ANXA1/RICTOR/CASP4/PTGES/IL15/MDK/IL20RB/CARD16/SRC/TNIP1/PSMA6/XIAP/…	79
GO:0032609	type II interferon production	38/1292	119/18870	2.69621e-16	3.49316e-14	2.55364e-14	ISG15/IFNL1/CD274/LGALS9/TLR3/JAK2/PDCD1LG2/TNF/IL1B/CLEC7A/RIPK2/HLA-A/ZC3H12A/CD47/BTN3A1/NOD2/IL23A/ARID5A/IL33/PGLYRP3/PDE4B/IL18R1/EBI3/SLC7A5/IL36RN/IL20RB/BTN3A2/FZD5/DDIT3/PDE4D/PRNP/IL27/LGALS9C/VSIR/TLR7/IL1RL1/SLAMF6/RIPK3	38
GO:0032649	regulation of type II interferon production	38/1292	119/18870	2.69621e-16	3.49316e-14	2.55364e-14	ISG15/IFNL1/CD274/LGALS9/TLR3/JAK2/PDCD1LG2/TNF/IL1B/CLEC7A/RIPK2/HLA-A/ZC3H12A/CD47/BTN3A1/NOD2/IL23A/ARID5A/IL33/PGLYRP3/PDE4B/IL18R1/EBI3/SLC7A5/IL36RN/IL20RB/BTN3A2/FZD5/DDIT3/PDE4D/PRNP/IL27/LGALS9C/VSIR/TLR7/IL1RL1/SLAMF6/RIPK3	38
GO:0042330	taxis	84/1292	470/18870	2.96834e-16	3.73078e-14	2.72735e-14	CXCL11/CXCL10/CCL5/CXCL9/PLAUR/C3AR1/HBEGF/SEMA3D/CCL20/TYMP/CXCL8/LGALS9/CX3CL1/FOSL1/CXCL13/CCL22/ACKR4/ADAM8/IL1B/EDN1/SAA1/CH25H/FGF2/FFAR2/LGMN/S100A8/TNFAIP6/TNFSF18/SEMA7A/IL6/THBS1/SERPINE1/DEFB1/S100A9/CXCL3/NR4A1/CXCL5/PRKD2/CXCL2/NOD2/IL23A/F3/CXCL16/PTAFR/CORO1A/ADGRE2/CCRL2/SEMA3A/PDE4B/PTN/PTPN2/MMP28/ANXA1/CSF1/S100A14/EGR3/PLEKHG5/MDK/TNFSF14/ADAM17/CCL2/PTK2B/BMPR2/VCAM1/CALR/CXC…	84
GO:0050777	negative regulation of immune response	51/1292	205/18870	3.01355e-16	3.73078e-14	2.72735e-14	ISG15/IFNL1/OAS1/OAS3/USP18/IFNB1/IL4I1/CEACAM1/NLRC5/SERPING1/DHX58/TRIM21/HLA-F/NMI/LGALS9/PARP14/HLA-E/STAT2/IFI16/HLA-B/TNFAIP3/SERPINB9/IL7R/CD55/TNFSF18/HLA-A/ZC3H12A/ADAR/NOD2/SERPINB4/SPINK5/RHBDF2/USP15/TRAFD1/IL33/PGLYRP3/PPARG/SAMHD1/HLA-G/PTPN2/IRAK3/ANXA1/IL20RB/SRC/PARP3/FGR/GRN/PDCD1/ZBTB7B/ARG2/IL1RL1	51
GO:0071346	cellular response to type II interferon	38/1292	120/18870	3.68969e-16	4.46854e-14	3.26669e-14	GBP4/GBP5/CCL5/GBP1/STAT1/NLRC5/PARP9/TLR2/CCL20/LGALS9/CX3CL1/PARP14/TLR3/JAK2/CASP1/GBP2/TNF/CCL22/EDN1/SP100/GBP3/IRF1/GBP6/CD47/GBP7/CDC42EP2/PPARG/CLDN1/IFNGR2/PTPN2/ASS1/ACTG1/CCL2/NOS2/CCL4/CD58/JAK1/RAB43	38
GO:0042742	defense response to bacterium	67/1292	330/18870	5.13159e-16	6.08257e-14	4.44661e-14	ISG15/OAS1/GBP4/OAS3/GBP5/GBP1/OAS2/SPRR2A/TLR2/CCL20/RNF213/ZNFX1/CXCL13/TLR3/HLA-E/CASP1/GBP2/MYD88/TNF/GSDMB/IL1B/KRT6A/PI3/GBP3/RBCK1/IL7R/NFKBIZ/S100A8/RIPK2/HLA-A/OPTN/GBP6/IL6/SERPINE1/GSDMC/DEFB1/S100A9/KLK7/NOD2/IL23A/GBP7/SPINK5/AKIRIN2/IL22RA1/NOD1/PGLYRP3/ANXA3/CASP7/CASP4/S100A14/IFNE/SHC1/ADAM17/XIAP/NOS2/GSDMD/EPHA2/FGR/GRN/PGLYRP4/PLAC8/NAGK/ARG2/TBK1/LCN2/LYZL6/DEFB4A	67
GO:0002474	antigen processing and presentation of peptide antigen via MHC class I	21/1292	36/18870	6.19093e-16	7.18534e-14	5.25278e-14	TAP1/HLA-F/HLA-E/TAP2/HLA-B/HLA-C/B2M/RAET1L/HLA-A/HLA-H/MICB/ERAP2/HLA-G/TAPBP/TAPBPL/ERAP1/CALR/PDIA3/LNPEP/RAET1G/ULBP2	21
GO:0002699	positive regulation of immune effector process	59/1292	270/18870	9.06312e-16	1.03042e-13	7.53281e-14	RSAD2/DDX60/DHX58/HLA-F/LGALS9/TLR3/HLA-E/MYD88/TNF/TAP2/HLA-B/IL1B/LAG3/HLA-C/CLEC7A/CD55/FFAR2/NFKBIZ/TICAM1/RIPK2/CLCF1/B2M/RAET1L/HLA-A/SEMA7A/SH2D1B/IL6/CD40/HLA-H/KLK7/NECTIN2/CD177/NOD2/IL23A/MICB/UNC13D/PTAFR/ARID5A/NOD1/ADGRE2/IL33/TNFSF13/HLA-G/IL18R1/PANX1/SLC7A5/ANXA1/FZD5/NOS2/FGR/MALT1/PVR/NFKBID/TLR7/RAET1G/NCR3/SLAMF6/ULBP2/CD74	59
GO:0019885	antigen processing and presentation of endogenous peptide antigen via MHC class I	17/1292	23/18870	9.83421e-16	1.09573e-13	8.01022e-14	TAP1/HLA-F/HLA-E/TAP2/HLA-B/HLA-C/B2M/RAET1L/HLA-A/HLA-H/MICB/ERAP2/HLA-G/TAPBP/ERAP1/RAET1G/ULBP2	17
GO:0032102	negative regulation of response to external stimulus	84/1292	481/18870	1.20631e-15	1.31771e-13	9.63302e-14	ISG15/OAS1/OAS3/USP18/CEACAM1/PLAUR/NLRC5/SEMA3D/SERPING1/DHX58/TRIM31/TRIM21/HLA-F/NMI/LGALS9/CX3CL1/PARP14/CXCL13/HLA-E/PLAT/SERPINB2/STAT2/TNF/IFI16/HLA-B/TNFAIP3/EDN1/SAA1/SERPINB9/LDLR/NT5E/FGF2/METRNL/TRIM38/TNFAIP6/HLA-A/SEMA7A/THBS1/KLF4/SERPINE1/ADAR/SOCS3/NOD2/SERPINB4/SPINK5/MICB/RHBDF2/ZFP36/USP15/TRAFD1/IL22RA1/IL33/PPARG/SEMA3A/SAMHD1/SLC39A8/SH2B3/HLA-G/NT5C2/PTPN2/THBD/IRAK3/TRIB1…	84
GO:0052548	regulation of endopeptidase activity	61/1292	288/18870	1.37474e-15	1.47282e-13	1.07669e-13	IFI6/LAMP3/AIM2/PLAUR/SERPING1/BIRC3/TNFSF10/LGALS9/PSMB9/PMAIP1/XDH/JAK2/CASP1/SERPINB2/TNF/IFI16/SERPINB9/PSMB8/CLEC7A/TIMP1/MYC/SERPINB1/LGMN/S100A8/RIPK2/BAK1/CASP10/THBS1/KLF4/SERPINE1/PSME2/S100A9/SERPINB7/SERPINB4/SERPINB8/F3/SFN/BCL2L13/FAS/A2ML1/NOD1/PPARG/SERPINB5/SERPINB13/CASP8/CARD16/SRC/XIAP/PSMA3/PRELID1/CYCS/MEFV/BIRC2/PSME1/DPEP1/MALT1/BBC3/VSIR/TNFSF15/MMP9/GRIN2B	61
GO:0030216	keratinocyte differentiation	46/1292	177/18870	1.46424e-15	1.52378e-13	1.11395e-13	EREG/TGM1/SPRR2D/KRT6B/IL1A/SPRR1A/SPRR3/SPRR1B/SPRR2E/KRT6A/CFLAR/SPRR2F/NFKBIZ/KRT6C/KRT17/KRT16/SCEL/ERRFI1/ALOX15B/KRT14/IVL/KRT78/CLIC4/POU2F3/KRT75/SFN/ZFP36/TXNIP/ST14/CSTA/CDH3/ANXA1/CDKN1A/IRF6/S100A7/PIP5K1A/EPHA2/GRHL1/LATS2/MAFB/TMEM79/KRT7/CERS3/TRIM16/AQP3/ZBED2	46
GO:0043122	regulation of canonical NF-kappaB signal transduction	58/1292	265/18870	1.47701e-15	1.52378e-13	1.11395e-13	BST2/STAT1/IL1A/BIRC3/TRIM21/TNFSF10/TRIM22/IFIT5/SECTM1/LGALS9/CX3CL1/TRIM5/TLR3/TNIP3/CASP1/APOL3/MYD88/TNF/TNFAIP3/IL1B/TRIM25/CFLAR/CLEC7A/RBCK1/TICAM1/RIPK2/TRIM38/OPTN/ZC3H12A/CASP10/IKBKE/TMEM106A/CD40/NOD2/GBP7/SHISA5/NOD1/SLC39A8/PELI1/ECM1/HTR2B/CASP8/PLEKHG5/CARD16/TNIP1/MIER1/XIAP/DAB2IP/CARD11/BIRC2/MALT1/LPAR1/ALPK1/TBK1/TANK/NKIRAS2/CD74/RIPK1	58
GO:0060759	regulation of response to cytokine stimulus	46/1292	183/18870	5.71994e-15	5.79378e-13	4.23549e-13	ISG15/ZBP1/OAS1/OAS3/IFIH1/USP18/CCL5/IRF7/NLRC5/PARP9/TLR2/PARP14/IL1RN/CASP1/STAT2/TNFAIP3/EDN1/RIPK2/IRAK2/IL6/IKBKE/KLF4/ADAR/PPARG/SAMHD1/SH2B3/PTPN2/IRAK3/ECM1/CSF1/CASP8/HIF1A/CASP4/IL36RN/ADAM17/CARD16/XIAP/IL7/IL1R2/SPPL2A/CYLD/TBK1/NKIRAS2/CD74/RIPK1/SPHK1	46
GO:0002696	positive regulation of leukocyte activation	71/1292	380/18870	6.21422e-15	6.18203e-13	4.51932e-13	TNFSF13B/CCL5/IL4I1/CD274/IL1A/HLA-F/LGALS9/IL15RA/HLA-E/JAK2/CD38/PDCD1LG2/MYD88/TNF/ADAM8/SOCS1/IL1B/CLEC7A/IL7R/CD55/NFKBIZ/TICAM1/RIPK2/CLCF1/B2M/HLA-A/CD47/IL2RG/IL6/THBS1/VNN1/CD40/NECTIN2/CD177/NOD2/IL23A/AKIRIN2/MAP3K8/PTAFR/CORO1A/IL33/CTSC/TNFSF13/HLA-G/EBI3/PELI1/ANXA1/EGR3/IL15/MDK/TNFSF14/CDKN1A/SRC/CCL2/NCK1/VCAM1/CARD11/ACTB/DPP4/SH3KBP1/BLOC1S3/IL7/FGR/MALT1/NFKBID/ZBTB7B/VSIR/IL1…	71
GO:0097530	granulocyte migration	42/1292	156/18870	6.56144e-15	6.41295e-13	4.68813e-13	CXCL11/CXCL10/CCL5/CXCL9/C3AR1/CCL20/IL1A/CXCL8/CX3CL1/CXCL13/MYD88/CCL22/ADAM8/IL1B/EDN1/SAA1/S100A8/TNFAIP6/TNFSF18/THBS1/S100A9/CXCL3/CXCL5/CD177/CXCL2/NOD2/IL23A/ADGRE2/PDE4B/ANXA1/CSF1/S100A14/MDK/CCL2/PECAM1/CXCL1/S100A7/CCL4/DPP4/DPEP1/PPIB/CD74	42
GO:0034612	response to tumor necrosis factor	56/1292	259/18870	7.98967e-15	7.67422e-13	5.61017e-13	TNFSF13B/CCL5/GBP1/AIM2/STAT1/CCL20/BIRC3/CXCL8/PTGS2/CX3CL1/HAS2/NUB1/JAK2/CASP1/GBP2/IL18BP/TNF/CCL22/TNFAIP3/EDN1/EXT1/GCH1/GBP3/TNFSF18/NFKBIA/ZC3H12A/THBS1/CD40/CHI3L1/CXCL16/ZFP36/FAS/CLDN1/PTPN2/ASS1/CASP8/CASP4/ADAM17/CARD16/CCL2/PTK2B/XIAP/PCK2/DAB2IP/VCAM1/BIRC2/CCL4/CD58/PLVAP/EIF5A/SPPL2A/CYLD/TANK/NKIRAS2/RIPK1/SPHK1	56
GO:0002483	antigen processing and presentation of endogenous peptide antigen	17/1292	25/18870	9.23501e-15	8.72004e-13	6.37471e-13	TAP1/HLA-F/HLA-E/TAP2/HLA-B/HLA-C/B2M/RAET1L/HLA-A/HLA-H/MICB/ERAP2/HLA-G/TAPBP/ERAP1/RAET1G/ULBP2	17
GO:0034340	response to type I interferon	31/1292	89/18870	9.93684e-15	9.22636e-13	6.74485e-13	IFIT1/ISG15/ZBP1/MX1/OAS1/OAS3/IFIH1/USP18/IFITM1/IFNB1/OAS2/IRF7/IFI27/STAT1/NLRC5/IFITM3/IFITM2/STAT2/MYD88/SP100/CH25H/IKBKE/ADAR/SAMHD1/PTPN2/IFNE/IFNA1/AZI2/JAK1/TBK1/TANK	31
GO:0045785	positive regulation of cell adhesion	82/1292	482/18870	1.2226e-14	1.11657e-12	8.16262e-13	TNFSF13B/CCL5/IL4I1/PLAUR/CD274/IL1A/LGALS9/CX3CL1/CXCL13/LIF/HAS2/HLA-E/JAK2/PDCD1LG2/TNF/ADAM8/SOCS1/IL1B/SAA1/IL7R/CD55/NFKBIZ/RIPK2/TNFSF18/B2M/HLA-A/CD47/IL2RG/IL6/VNN1/PRKD2/NOD2/IL23A/MAP3K8/UNC13D/TGM2/FSTL3/RET/PTAFR/CORO1A/COL8A1/HLA-G/PDPN/EBI3/FUT3/FERMT1/ADAM19/ANXA1/CSF1/EGR3/ITGA3/IL15/ITGA5/MDK/TNFSF14/SRC/CCL2/COL16A1/PTK2B/NCK1/VCAM1/CALR/CARD11/ACTB/ITGA6/CHST4/DPP4/S100A10/NRP…	82
GO:0022407	regulation of cell-cell adhesion	83/1292	493/18870	1.53634e-14	1.38047e-12	1.00918e-12	IFNL1/TNFSF13B/IDO1/CCL5/IFNB1/IL4I1/CEACAM1/PLAUR/CD274/IL1A/LGALS9/CX3CL1/CXCL13/MUC21/HAS2/HLA-E/JAK2/IL1RN/PDCD1LG2/TNF/ADAM8/SOCS1/IL1B/LAG3/IRF1/IL7R/CD55/NFKBIZ/RIPK2/TNFSF18/B2M/HLA-A/ZC3H12A/CD47/IL2RG/IL6/KLF4/VNN1/NOD2/IL23A/MAP3K8/FSTL3/FXYD5/PTAFR/CORO1A/SH2B3/HLA-G/PDPN/PTPN2/EBI3/PELI1/FUT3/ASS1/ADAM19/ANXA1/EGR3/IL15/MDK/IL20RB/TNFSF14/SRC/CCL2/NCK1/VCAM1/CARD11/PRNP/ACTB/CHST4/DP…	83
GO:0030595	leukocyte chemotaxis	53/1292	240/18870	1.68611e-14	1.48461e-12	1.08531e-12	CXCL11/CXCL10/CCL5/CXCL9/C3AR1/CCL20/CXCL8/LGALS9/CX3CL1/CXCL13/CCL22/ADAM8/IL1B/EDN1/SAA1/CH25H/FFAR2/LGMN/S100A8/TNFAIP6/TNFSF18/IL6/THBS1/SERPINE1/S100A9/CXCL3/CXCL5/CXCL2/NOD2/IL23A/CXCL16/CORO1A/ADGRE2/PDE4B/PTN/MMP28/ANXA1/CSF1/S100A14/MDK/TNFSF14/ADAM17/CCL2/PTK2B/CALR/CXCL1/S100A7/CCL4/DPP4/DPEP1/PPIB/VEGFC/CD74	53
GO:0050867	positive regulation of cell activation	72/1292	396/18870	1.70553e-14	1.48461e-12	1.08531e-12	TNFSF13B/CCL5/IL4I1/CD274/IL1A/HLA-F/LGALS9/IL15RA/HLA-E/JAK2/CD38/PDCD1LG2/MYD88/TNF/ADAM8/SOCS1/IL1B/CLEC7A/IL7R/CD55/NFKBIZ/TICAM1/RIPK2/CLCF1/B2M/HLA-A/CD47/IL2RG/IL6/THBS1/VNN1/CD40/NECTIN2/CD177/NOD2/IL23A/AKIRIN2/MAP3K8/PTAFR/CORO1A/IL33/CTSC/TNFSF13/HLA-G/EBI3/PELI1/ANXA1/EGR3/IL15/MDK/TNFSF14/SOX15/CDKN1A/SRC/CCL2/NCK1/VCAM1/CARD11/ACTB/DPP4/SH3KBP1/BLOC1S3/IL7/FGR/MALT1/NFKBID/ZBTB7B/VS…	72
GO:0043123	positive regulation of canonical NF-kappaB signal transduction	47/1292	196/18870	1.99144e-14	1.70682e-12	1.24775e-12	BST2/IL1A/BIRC3/TRIM21/TNFSF10/TRIM22/IFIT5/SECTM1/LGALS9/CX3CL1/TRIM5/TLR3/CASP1/APOL3/MYD88/TNF/IL1B/TRIM25/CFLAR/CLEC7A/RBCK1/TICAM1/RIPK2/TRIM38/CASP10/IKBKE/TMEM106A/CD40/NOD2/SHISA5/NOD1/PELI1/ECM1/HTR2B/CASP8/PLEKHG5/CARD16/MIER1/XIAP/CARD11/BIRC2/MALT1/LPAR1/ALPK1/TBK1/CD74/RIPK1	47
GO:0002703	regulation of leukocyte mediated immunity	54/1292	249/18870	2.12259e-14	1.79166e-12	1.30978e-12	RSAD2/IFNB1/BST2/IL4I1/CEACAM1/HLA-F/LGALS9/TLR3/HLA-E/TNF/TAP2/HLA-B/IL1B/LAG3/HLA-C/SERPINB9/CLEC7A/IL7R/CD55/TICAM1/CLCF1/B2M/RAET1L/HLA-A/SH2D1B/IL6/CD40/HLA-H/NECTIN2/CD177/NOD2/SERPINB4/IL23A/MICB/UNC13D/ICAM1/PTAFR/ARID5A/ADGRE2/TNFSF13/HLA-G/IL18R1/IL20RB/FZD5/PARP3/NOS2/FGR/MALT1/PVR/RAET1G/NCR3/SLAMF6/ULBP2/RIPK3	54
GO:0050863	regulation of T cell activation	70/1292	381/18870	2.32249e-14	1.93113e-12	1.41174e-12	IFNL1/TNFSF13B/IDO1/CCL5/IFNB1/IL4I1/CEACAM1/CD274/IL1A/LGALS9/HLA-E/JAK2/PDCD1LG2/ADAM8/SOCS1/IL1B/LAG3/IRF1/IL7R/CD55/NFKBIZ/RIPK2/TNFSF18/B2M/HLA-A/ZC3H12A/PRDM1/CD47/IL2RG/IL6/VNN1/NOD2/IL23A/SPINK5/FANCA/MAP3K8/CORO1A/JUNB/HLA-G/PTPN2/EBI3/PELI1/ANXA1/EGR3/IL15/MDK/IL20RB/TNFSF14/SRC/CCL2/NCK1/PRELID1/VCAM1/CARD11/PRNP/ACTB/DPP4/IL7/MALT1/IL27/LGALS9C/NFKBID/ZBTB7B/VSIR/ARG2/CAMK4/CD83/PNP/C…	70
GO:0002821	positive regulation of adaptive immune response	37/1292	130/18870	3.99899e-14	3.21255e-12	2.34851e-12	RSAD2/TNFSF13B/CD274/HLA-F/HLA-E/JAK2/TNF/TAP2/HLA-B/IL1B/HLA-C/CLEC7A/CD55/NFKBIZ/RIPK2/CLCF1/B2M/RAET1L/HLA-A/IL6/CD40/HLA-H/NECTIN2/NOD2/IL23A/AKIRIN2/MICB/ARID5A/TNFSF13/HLA-G/IL18R1/FZD5/MALT1/PVR/NFKBID/RAET1G/ULBP2	37
GO:0071621	granulocyte chemotaxis	37/1292	130/18870	3.99899e-14	3.21255e-12	2.34851e-12	CXCL11/CXCL10/CCL5/CXCL9/C3AR1/CCL20/CXCL8/CX3CL1/CXCL13/CCL22/IL1B/EDN1/SAA1/S100A8/TNFAIP6/TNFSF18/THBS1/S100A9/CXCL3/CXCL5/CXCL2/NOD2/IL23A/ADGRE2/PDE4B/ANXA1/CSF1/S100A14/MDK/CCL2/CXCL1/S100A7/CCL4/DPP4/DPEP1/PPIB/CD74	37
GO:0002832	negative regulation of response to biotic stimulus	40/1292	150/18870	4.09425e-14	3.21255e-12	2.34851e-12	ISG15/OAS1/OAS3/USP18/IL4I1/CEACAM1/NLRC5/SERPING1/DHX58/TRIM31/TRIM21/HLA-F/NMI/LGALS9/PARP14/HLA-E/STAT2/IFI16/HLA-B/TNFAIP3/SERPINB9/TRIM38/HLA-A/ADAR/SERPINB4/SPINK5/MICB/USP15/TRAFD1/PPARG/SAMHD1/HLA-G/NT5C2/PTPN2/IRAK3/TRIB1/CARD16/MEFV/GRN/ARG2	40
GO:0051092	positive regulation of NF-kappaB transcription factor activity	40/1292	150/18870	4.09425e-14	3.21255e-12	2.34851e-12	AIM2/TLR2/TRIM21/TRIM22/LGALS9/CX3CL1/EIF2AK2/TRIM5/MYD88/TNF/TRIM14/ADAM8/IL1B/RTKN2/TRIM25/CRNN/CFLAR/CLEC7A/RBCK1/TICAM1/S100A8/RIPK2/TRIM38/TNFSF18/IRAK2/S100A9/CD40/PRKD2/NOD2/NOD1/IL18R1/IRAK3/CARD16/PSMA6/CARD11/MALT1/MAP3K13/RIPK1/RIPK3/SPHK1	40
GO:0001959	regulation of cytokine-mediated signaling pathway	43/1292	171/18870	4.34175e-14	3.35943e-12	2.45588e-12	ISG15/ZBP1/OAS1/OAS3/USP18/CCL5/IRF7/NLRC5/PARP9/PARP14/IL1RN/CASP1/STAT2/TNFAIP3/EDN1/RIPK2/IRAK2/IL6/IKBKE/ADAR/PPARG/SAMHD1/SH2B3/PTPN2/IRAK3/ECM1/CSF1/CASP8/HIF1A/CASP4/IL36RN/ADAM17/CARD16/XIAP/IL7/IL1R2/SPPL2A/CYLD/TBK1/NKIRAS2/CD74/RIPK1/SPHK1	43
GO:0002824	positive regulation of adaptive immune response based on somatic recombination of immune receptors built from immunoglobulin superfamily domains	36/1292	124/18870	4.50975e-14	3.44162e-12	2.51596e-12	RSAD2/TNFSF13B/CD274/HLA-F/HLA-E/JAK2/TNF/TAP2/HLA-B/IL1B/HLA-C/CLEC7A/CD55/NFKBIZ/RIPK2/CLCF1/B2M/RAET1L/HLA-A/IL6/CD40/HLA-H/NECTIN2/NOD2/IL23A/MICB/ARID5A/TNFSF13/HLA-G/IL18R1/FZD5/MALT1/PVR/NFKBID/RAET1G/ULBP2	36
GO:0071356	cellular response to tumor necrosis factor	52/1292	238/18870	4.71066e-14	3.54636e-12	2.59254e-12	TNFSF13B/CCL5/GBP1/AIM2/STAT1/CCL20/BIRC3/CXCL8/CX3CL1/HAS2/JAK2/CASP1/GBP2/IL18BP/TNF/CCL22/TNFAIP3/EDN1/EXT1/GBP3/TNFSF18/NFKBIA/ZC3H12A/THBS1/CD40/CHI3L1/ZFP36/FAS/CLDN1/PTPN2/ASS1/CASP8/CASP4/ADAM17/CARD16/CCL2/PTK2B/XIAP/PCK2/DAB2IP/VCAM1/BIRC2/CCL4/CD58/PLVAP/EIF5A/SPPL2A/CYLD/TANK/NKIRAS2/RIPK1/SPHK1	52
GO:0071357	cellular response to type I interferon	29/1292	83/18870	6.56996e-14	4.88016e-12	3.5676e-12	IFIT1/ISG15/ZBP1/OAS1/OAS3/IFIH1/USP18/IFITM1/IFNB1/OAS2/IRF7/IFI27/STAT1/NLRC5/IFITM3/IFITM2/STAT2/MYD88/SP100/IKBKE/ADAR/SAMHD1/PTPN2/IFNE/IFNA1/AZI2/JAK1/TBK1/TANK	29
GO:1903037	regulation of leukocyte cell-cell adhesion	69/1292	382/18870	8.46525e-14	6.20525e-12	4.5363e-12	IFNL1/TNFSF13B/IDO1/CCL5/IFNB1/IL4I1/CEACAM1/CD274/IL1A/LGALS9/HAS2/HLA-E/JAK2/PDCD1LG2/TNF/ADAM8/SOCS1/IL1B/LAG3/IRF1/IL7R/CD55/NFKBIZ/RIPK2/TNFSF18/B2M/HLA-A/ZC3H12A/CD47/IL2RG/IL6/KLF4/VNN1/NOD2/IL23A/MAP3K8/PTAFR/CORO1A/HLA-G/PTPN2/EBI3/PELI1/ASS1/ANXA1/EGR3/IL15/MDK/IL20RB/TNFSF14/SRC/CCL2/NCK1/VCAM1/CARD11/PRNP/ACTB/CHST4/DPP4/IL7/MALT1/LGALS9C/NFKBID/ZBTB7B/VSIR/ARG2/ZDHHC21/CD83/PNP/CD74	69
GO:1903131	mononuclear cell differentiation	80/1292	481/18870	9.17522e-14	6.63833e-12	4.85289e-12	RSAD2/IFNL1/TNFSF13B/IFNB1/BATF2/IL4I1/IRF7/IL1A/LGALS9/IL15RA/IFI16/HLA-B/ADAM8/SOCS1/IL1B/LAG3/IRF1/MYC/HDAC9/IL7R/NFKBIZ/RIPK2/CLCF1/TNFSF18/B2M/BAK1/ZC3H12A/PRDM1/IL2RG/KLF6/IL6/VNN1/SOCS3/IL23A/SPINK5/FANCA/LRRC8A/LIPA/PGLYRP3/PPARG/JUNB/HLA-G/PTPN2/IL18R1/ANXA1/CSF1/EGR3/IL15/MDK/IFNE/ADAM17/PTK2B/IFNA1/FZD5/BLNK/GPR68/AZI2/PRELID1/VCAM1/CARD11/ACTB/ST3GAL1/IL7/MALT1/IL27/MAFB/ITGB8/NFKBID/…	80
GO:0070661	leukocyte proliferation	65/1292	350/18870	1.19021e-13	8.50084e-12	6.21447e-12	TNFSF13B/IDO1/CCL5/IFNB1/BST2/IL4I1/CD274/IL1A/LGALS9/CX3CL1/HLA-E/JAK2/CD38/PDCD1LG2/MYD88/TNFAIP3/IL1B/IRF1/IL7R/CD55/NFKBIZ/TICAM1/RIPK2/CLCF1/TNFSF18/HLA-A/IL6/CD40/BTN3A1/IL23A/CCND3/LIPA/CORO1A/IL33/JUNB/HLA-G/EBI3/PELI1/PSMB10/ANXA1/CSF1/IL15/IFNE/IL20RB/TNFSF14/CDKN1A/IFNA1/NCK1/AZI2/VCAM1/CARD11/PRNP/CTPS1/IL7/MALT1/IL27/LGALS9C/ZBTB7B/VSIR/ARG2/MSN/TBK1/PNP/CD74/RIPK3	65
GO:0045824	negative regulation of innate immune response	30/1292	91/18870	1.42957e-13	1.00812e-11	7.36974e-12	ISG15/OAS1/OAS3/USP18/CEACAM1/NLRC5/SERPING1/DHX58/TRIM21/HLA-F/NMI/LGALS9/PARP14/HLA-E/STAT2/IFI16/HLA-B/TNFAIP3/SERPINB9/HLA-A/ADAR/SERPINB4/USP15/TRAFD1/PPARG/SAMHD1/HLA-G/PTPN2/IRAK3/GRN	30
GO:0009913	epidermal cell differentiation	52/1292	245/18870	1.60182e-13	1.11547e-11	8.15455e-12	EREG/TGM1/SPRR2D/KRT6B/IL1A/SPRR1A/OVOL1/SPRR3/SPRR1B/MAFF/SPRR2E/KRT6A/CFLAR/SPRR2F/FGF2/NFKBIZ/KRT6C/KRT17/KRT16/SCEL/ERRFI1/KLF4/ALOX15B/KRT14/IVL/KRT78/CLIC4/POU2F3/SPINK5/KRT75/SFN/ZFP36/TXNIP/ST14/CSTA/CDH3/ANXA1/CDKN1A/IRF6/S100A7/PIP5K1A/EPHA2/GRHL1/LATS2/KLF7/MAFB/TMEM79/KRT7/CERS3/TRIM16/AQP3/ZBED2	52
GO:0002456	T cell mediated immunity	36/1292	129/18870	1.70819e-13	1.17485e-11	8.58866e-12	RSAD2/IFNB1/IL4I1/CEACAM1/HLA-F/HLA-E/TAP2/HLA-B/IL1B/HLA-C/IL7R/CD55/NFKBIZ/B2M/RAET1L/HLA-A/IL6/BTN3A3/HLA-H/NECTIN2/NOD2/IL23A/MICB/ICAM1/ARID5A/CTSC/HLA-G/IL18R1/IL20RB/BTN3A2/FZD5/MALT1/PVR/RAET1G/ULBP2/RIPK3	36
GO:0019883	antigen processing and presentation of endogenous antigen	18/1292	32/18870	1.82903e-13	1.24263e-11	9.08411e-12	TAP1/HLA-F/HLA-E/TAP2/HLA-B/HLA-C/B2M/RAET1L/HLA-A/HLA-H/MICB/ERAP2/HLA-G/TAPBP/ERAP1/RAET1G/ULBP2/CD74	18
GO:0001906	cell killing	49/1292	223/18870	2.02549e-13	1.35952e-11	9.93866e-12	GBP5/GBP1/CEACAM1/HLA-F/LGALS9/APOL1/HLA-E/GBP2/MYD88/TAP2/GSDMB/HLA-B/LAG3/HLA-C/SERPINB9/KRT6A/CLEC7A/GBP3/IL7R/CD55/B2M/RAET1L/HLA-A/RNF19B/HLA-H/SLAMF7/NECTIN2/SERPINB4/IL23A/GBP7/MICB/UNC13D/ICAM1/CORO1A/CTSC/PGLYRP3/HLA-G/CFH/NOS2/C9/PGLYRP4/PVR/RAET1G/NCR3/SLAMF6/LYZL6/ULBP2/DEFB4A/RIPK3	49
GO:0051251	positive regulation of lymphocyte activation	62/1292	330/18870	2.58721e-13	1.71588e-11	1.25438e-11	TNFSF13B/CCL5/IL4I1/CD274/IL1A/HLA-F/LGALS9/IL15RA/HLA-E/JAK2/CD38/PDCD1LG2/MYD88/ADAM8/SOCS1/IL1B/CLEC7A/IL7R/CD55/NFKBIZ/TICAM1/RIPK2/CLCF1/B2M/HLA-A/CD47/IL2RG/IL6/VNN1/CD40/NOD2/IL23A/AKIRIN2/MAP3K8/CORO1A/TNFSF13/HLA-G/EBI3/PELI1/ANXA1/EGR3/IL15/MDK/TNFSF14/CDKN1A/SRC/CCL2/NCK1/VCAM1/CARD11/ACTB/DPP4/SH3KBP1/BLOC1S3/IL7/MALT1/NFKBID/ZBTB7B/VSIR/CD83/PNP/CD74	62
GO:0002709	regulation of T cell mediated immunity	31/1292	99/18870	2.72652e-13	1.78699e-11	1.30637e-11	RSAD2/IFNB1/IL4I1/CEACAM1/HLA-F/HLA-E/TAP2/HLA-B/IL1B/HLA-C/IL7R/CD55/B2M/RAET1L/HLA-A/IL6/HLA-H/NECTIN2/NOD2/IL23A/MICB/ARID5A/HLA-G/IL18R1/IL20RB/FZD5/MALT1/PVR/RAET1G/ULBP2/RIPK3	31
GO:0032943	mononuclear cell proliferation	60/1292	314/18870	2.93881e-13	1.90374e-11	1.39171e-11	TNFSF13B/IDO1/CCL5/IFNB1/IL4I1/CD274/IL1A/LGALS9/HLA-E/JAK2/CD38/PDCD1LG2/MYD88/IL1B/IRF1/IL7R/CD55/NFKBIZ/TICAM1/RIPK2/CLCF1/TNFSF18/HLA-A/IL6/CD40/BTN3A1/IL23A/CCND3/LIPA/CORO1A/HLA-G/EBI3/PELI1/PSMB10/ANXA1/CSF1/IL15/IFNE/IL20RB/TNFSF14/CDKN1A/IFNA1/NCK1/AZI2/VCAM1/CARD11/PRNP/CTPS1/IL7/MALT1/IL27/LGALS9C/ZBTB7B/VSIR/ARG2/MSN/TBK1/PNP/CD74/RIPK3	60
GO:0050729	positive regulation of inflammatory response	39/1292	152/18870	3.28889e-13	2.10602e-11	1.53959e-11	ZBP1/IDO1/AIM2/IFI35/TLR2/NMI/PTGS2/CX3CL1/NUPR1/TLR3/HLA-E/CASP1/TNF/ADAM8/IL1B/LDLR/FFAR2/NFKBIZ/S100A8/TNFSF18/NFKBIA/CD47/IL6/SERPINE1/S100A9/IL23A/OSMR/IL33/CTSC/CASP4/IL15/MDK/TNIP1/MEFV/GSDMD/GRN/TLR7/IL1RL1/RIPK1	39
GO:0060337	type I interferon-mediated signaling pathway	28/1292	82/18870	3.42971e-13	2.17124e-11	1.58727e-11	ISG15/ZBP1/OAS1/OAS3/IFIH1/USP18/IFITM1/IFNB1/OAS2/IRF7/IFI27/STAT1/NLRC5/IFITM3/IFITM2/STAT2/MYD88/SP100/IKBKE/ADAR/SAMHD1/PTPN2/IFNE/IFNA1/AZI2/JAK1/TBK1/TANK	28
GO:0002753	cytosolic pattern recognition receptor signaling pathway	38/1292	146/18870	4.06729e-13	2.54594e-11	1.86119e-11	RSAD2/OASL/OAS1/OAS3/IFIH1/GBP5/DDX60/IRF7/SLC15A3/DHX58/TRIM31/BIRC3/EIF2AK2/TLR3/GBP2/MYD88/TNF/TNFAIP3/TRIM25/TICAM1/RIPK2/NFKBIA/PIK3AP1/NOD2/USP15/NOD1/WDFY1/PELI1/SRC/XIAP/MEFV/BIRC2/NAGK/TLR7/ALPK1/CYLD/TBK1/NEK7	38
GO:0002685	regulation of leukocyte migration	49/1292	230/18870	6.94782e-13	4.3007e-11	3.14399e-11	CXCL10/CCL5/C3AR1/CCL20/IL1A/CXCL8/LGALS9/CX3CL1/CXCL13/MYD88/TNF/ADAM8/EDN1/LGMN/TNFAIP6/TNFSF18/CD47/IL6/THBS1/APOD/SERPINE1/NOD2/IL23A/ICAM1/PTAFR/CORO1A/IL33/PTN/ECM1/MMP28/ANXA1/CSF1/S100A14/MDK/TNFSF14/ADAM17/CCL2/PTK2B/CALR/S100A7/CHST4/CCL4/DPP4/WASL/PLVAP/VEGFC/MSN/CD74/RIPK3	49
GO:0022409	positive regulation of cell-cell adhesion	60/1292	322/18870	9.12897e-13	5.55794e-11	4.06309e-11	TNFSF13B/CCL5/IL4I1/PLAUR/CD274/IL1A/LGALS9/CX3CL1/CXCL13/HAS2/HLA-E/JAK2/PDCD1LG2/TNF/ADAM8/SOCS1/IL1B/IL7R/CD55/NFKBIZ/RIPK2/B2M/HLA-A/CD47/IL2RG/IL6/VNN1/NOD2/IL23A/MAP3K8/FSTL3/PTAFR/CORO1A/HLA-G/PDPN/EBI3/FUT3/ADAM19/ANXA1/EGR3/IL15/MDK/TNFSF14/SRC/CCL2/NCK1/VCAM1/CARD11/ACTB/CHST4/DPP4/IL7/MALT1/NFKBID/ZBTB7B/VSIR/JAK1/CD83/PNP/CD74	60
GO:1990266	neutrophil migration	35/1292	129/18870	9.17844e-13	5.55794e-11	4.06309e-11	CXCL11/CXCL10/CCL5/CXCL9/C3AR1/CCL20/IL1A/CXCL8/CX3CL1/CXCL13/MYD88/CCL22/ADAM8/IL1B/EDN1/SAA1/S100A8/TNFAIP6/S100A9/CXCL3/CXCL5/CD177/CXCL2/NOD2/IL23A/PDE4B/MDK/CCL2/PECAM1/CXCL1/CCL4/DPP4/DPEP1/PPIB/CD74	35
GO:0032612	interleukin-1 production	35/1292	130/18870	1.1746e-12	6.9614e-11	5.08907e-11	GBP5/AIM2/CEACAM1/LGALS9/CX3CL1/PML/JAK2/CASP1/MYD88/TNF/IFI16/TNFAIP3/SAA1/CLEC7A/SERPINB1/S1PR3/RIPK2/ZC3H12A/IL6/TMEM106A/NOD2/NOD1/PANX1/ANXA1/CASP8/CARD16/FZD5/MEFV/GSDMD/MALT1/IL1R2/ARG2/TRIM16/EGR1/SPHK1	35
GO:0032652	regulation of interleukin-1 production	35/1292	130/18870	1.1746e-12	6.9614e-11	5.08907e-11	GBP5/AIM2/CEACAM1/LGALS9/CX3CL1/PML/JAK2/CASP1/MYD88/TNF/IFI16/TNFAIP3/SAA1/CLEC7A/SERPINB1/S1PR3/RIPK2/ZC3H12A/IL6/TMEM106A/NOD2/NOD1/PANX1/ANXA1/CASP8/CARD16/FZD5/MEFV/GSDMD/MALT1/IL1R2/ARG2/TRIM16/EGR1/SPHK1	35
GO:0002705	positive regulation of leukocyte mediated immunity	38/1292	151/18870	1.26797e-12	7.43563e-11	5.43575e-11	RSAD2/HLA-F/HLA-E/TNF/TAP2/HLA-B/IL1B/LAG3/HLA-C/CLEC7A/CD55/TICAM1/CLCF1/B2M/RAET1L/HLA-A/SH2D1B/IL6/CD40/HLA-H/NECTIN2/CD177/NOD2/IL23A/MICB/PTAFR/ARID5A/TNFSF13/HLA-G/IL18R1/FZD5/NOS2/MALT1/PVR/RAET1G/NCR3/SLAMF6/ULBP2	38
GO:0002706	regulation of lymphocyte mediated immunity	43/1292	188/18870	1.44442e-12	8.38212e-11	6.12768e-11	RSAD2/IFNB1/IL4I1/CEACAM1/HLA-F/LGALS9/HLA-E/TNF/TAP2/HLA-B/IL1B/LAG3/HLA-C/SERPINB9/IL7R/CD55/CLCF1/B2M/RAET1L/HLA-A/SH2D1B/IL6/CD40/HLA-H/NECTIN2/NOD2/SERPINB4/IL23A/MICB/ARID5A/TNFSF13/HLA-G/IL18R1/IL20RB/FZD5/PARP3/MALT1/PVR/RAET1G/NCR3/SLAMF6/ULBP2/RIPK3	43
GO:0002720	positive regulation of cytokine production involved in immune response	27/1292	81/18870	1.74915e-12	1.00459e-10	7.34395e-11	RSAD2/HLA-F/TLR3/HLA-E/MYD88/IL1B/CLEC7A/CD55/FFAR2/TICAM1/RIPK2/B2M/HLA-A/SEMA7A/IL6/NOD2/ARID5A/NOD1/HLA-G/IL18R1/PANX1/SLC7A5/FZD5/MALT1/TLR7/RAET1G/CD74	27
GO:2001233	regulation of apoptotic signaling pathway	68/1292	398/18870	1.93523e-12	1.10012e-10	8.04232e-11	IFI6/IFNB1/PLAUR/IL1A/TNFSF10/PTGS2/CX3CL1/PML/NUPR1/PMAIP1/JAK2/BCL2L14/TNF/TNFAIP3/IL1B/SP100/RTKN2/CFLAR/RBCK1/MYC/S100A8/BAK1/SOD2/IL19/THBS1/SERPINE1/S100A9/VNN1/DDIAS/ATF3/ITPRIP/ICAM1/FAS/RET/TNFRSF12A/USP15/CTSC/TMBIM1/PTPN2/MCL1/HIF1A/NR4A2/SRC/DDIT3/GATA4/NCK1/DAB2IP/PRELID1/DNAJA1/ITGA6/CTSS/PDIA3/IER3/ATF4/NRP1/IL7/MSX1/BBC3/NOS3/EIF5A/NOX1/G0S2/MMP9/CYLD/CD74/RIPK1/RIPK3/MAPK8IP2	68
GO:0070555	response to interleukin-1	36/1292	140/18870	2.48418e-12	1.38534e-10	1.01274e-10	ZBP1/CCL5/GBP1/CCL20/CXCL8/LGALS9/CX3CL1/HAS2/IL1RN/CD38/GBP2/MYD88/CCL22/IL1B/EDN1/GBP3/RIPK2/NFKBIA/IRAK2/ZC3H12A/CD47/IL6/CD40/CHI3L1/SOX9/IRAK3/ANXA1/HIF1A/SRC/CCL2/DAB2IP/CCL4/KMO/IL1R2/TANK/EGR1	36
GO:0098586	cellular response to virus	28/1292	88/18870	2.4867e-12	1.38534e-10	1.01274e-10	CXCL10/IFNL3/IFNL1/IFI6/IFNL2/OAS1/IFIH1/CCL5/IFNB1/IFNL4/LGALS9/TLR3/JAK2/EXT1/ZC3H12A/IL6/IKBKE/ADAR/IFNGR2/HIF1A/FMR1/IFNE/IFNA1/CALR/LGALS8/EIF5A/TLR7/JAK1	28
GO:0046651	lymphocyte proliferation	57/1292	307/18870	3.96541e-12	2.18726e-10	1.59897e-10	TNFSF13B/IDO1/CCL5/IFNB1/IL4I1/CD274/IL1A/LGALS9/HLA-E/JAK2/CD38/PDCD1LG2/MYD88/IL1B/IRF1/IL7R/CD55/NFKBIZ/TICAM1/RIPK2/CLCF1/TNFSF18/HLA-A/IL6/CD40/BTN3A1/IL23A/CCND3/LIPA/CORO1A/HLA-G/EBI3/PELI1/PSMB10/ANXA1/IL15/IFNE/IL20RB/TNFSF14/CDKN1A/IFNA1/NCK1/VCAM1/CARD11/PRNP/CTPS1/IL7/MALT1/IL27/LGALS9C/ZBTB7B/VSIR/ARG2/MSN/PNP/CD74/RIPK3	57
GO:0002428	antigen processing and presentation of peptide antigen via MHC class Ib	13/1292	18/18870	4.25184e-12	2.32225e-10	1.69766e-10	HLA-F/HLA-E/TAP2/HLA-B/HLA-C/B2M/RAET1L/HLA-A/HLA-H/MICB/HLA-G/RAET1G/ULBP2	13
GO:0097529	myeloid leukocyte migration	49/1292	242/18870	5.03981e-12	2.7259e-10	1.99275e-10	CXCL11/CXCL10/CCL5/CXCL9/C3AR1/CCL20/IL1A/CXCL8/CX3CL1/CXCL13/MYD88/CCL22/ADAM8/IL1B/EDN1/SAA1/LGMN/S100A8/TNFAIP6/TNFSF18/CD47/IL6/THBS1/SERPINE1/S100A9/CXCL3/CXCL5/CD177/CXCL2/NOD2/IL23A/ADGRE2/PDE4B/MMP28/ANXA1/CSF1/S100A14/MDK/CCL2/PTK2B/PECAM1/CXCL1/S100A7/CCL4/DPP4/DPEP1/PPIB/VEGFC/CD74	49
GO:0019882	antigen processing and presentation	32/1292	116/18870	5.30722e-12	2.82748e-10	2.06701e-10	TAP1/HLA-F/HLA-E/TAP2/HLA-B/EXT1/HLA-C/PSMB8/LGMN/B2M/RAET1L/HLA-A/THBS1/HLA-H/NOD2/MICB/RAB8B/ERAP2/ICAM1/NOD1/HLA-G/TAPBP/TAPBPL/ERAP1/CALR/PSME1/CTSS/PDIA3/LNPEP/RAET1G/ULBP2/CD74	32
GO:2000116	regulation of cysteine-type endopeptidase activity	43/1292	195/18870	5.32913e-12	2.82748e-10	2.06701e-10	IFI6/LAMP3/AIM2/PLAUR/BIRC3/TNFSF10/LGALS9/PSMB9/PMAIP1/XDH/JAK2/CASP1/TNF/IFI16/CLEC7A/MYC/LGMN/S100A8/RIPK2/BAK1/CASP10/THBS1/KLF4/S100A9/F3/SFN/BCL2L13/FAS/NOD1/PPARG/CASP8/CARD16/SRC/XIAP/CYCS/MEFV/BIRC2/DPEP1/MALT1/BBC3/TNFSF15/MMP9/GRIN2B	43
GO:0051091	positive regulation of DNA-binding transcription factor activity	49/1292	244/18870	6.90695e-12	3.63006e-10	2.65372e-10	AIM2/CSF3/TLR2/TRIM31/TRIM21/TRIM22/LGALS9/CX3CL1/EIF2AK2/TRIM5/MYD88/TNF/TRIM14/ADAM8/IL1B/EDN1/RTKN2/TRIM25/CRNN/CFLAR/CLEC7A/RBCK1/TICAM1/S100A8/RIPK2/TRIM38/TNFSF18/IRAK2/IL6/IKBKE/S100A9/CD40/PRKD2/NOD2/NOD1/PPARG/ANXA3/IL18R1/IRAK3/CARD16/PSMA6/TRIM26/DDIT3/CARD11/MALT1/MAP3K13/RIPK1/RIPK3/SPHK1	49
GO:0032611	interleukin-1 beta production	31/1292	111/18870	7.99719e-12	4.12522e-10	3.0157e-10	GBP5/AIM2/LGALS9/CX3CL1/PML/JAK2/CASP1/MYD88/TNF/IFI16/TNFAIP3/CLEC7A/SERPINB1/S1PR3/RIPK2/ZC3H12A/IL6/TMEM106A/NOD2/NOD1/PANX1/CASP8/CARD16/FZD5/MEFV/GSDMD/MALT1/ARG2/TRIM16/EGR1/SPHK1	31
GO:0032651	regulation of interleukin-1 beta production	31/1292	111/18870	7.99719e-12	4.12522e-10	3.0157e-10	GBP5/AIM2/LGALS9/CX3CL1/PML/JAK2/CASP1/MYD88/TNF/IFI16/TNFAIP3/CLEC7A/SERPINB1/S1PR3/RIPK2/ZC3H12A/IL6/TMEM106A/NOD2/NOD1/PANX1/CASP8/CARD16/FZD5/MEFV/GSDMD/MALT1/ARG2/TRIM16/EGR1/SPHK1	31
GO:0030098	lymphocyte differentiation	70/1292	429/18870	8.42762e-12	4.30736e-10	3.14886e-10	RSAD2/IFNL1/TNFSF13B/IFNB1/IL4I1/IL1A/LGALS9/IL15RA/ADAM8/SOCS1/IL1B/LAG3/IRF1/HDAC9/IL7R/NFKBIZ/RIPK2/CLCF1/TNFSF18/B2M/BAK1/ZC3H12A/PRDM1/IL2RG/KLF6/IL6/VNN1/SOCS3/IL23A/SPINK5/FANCA/LRRC8A/LIPA/PGLYRP3/JUNB/HLA-G/PTPN2/IL18R1/ANXA1/EGR3/IL15/MDK/IFNE/ADAM17/PTK2B/IFNA1/FZD5/BLNK/PRELID1/VCAM1/CARD11/ACTB/ST3GAL1/IL7/MALT1/IL27/MAFB/NFKBID/ZBTB7B/VSIR/DCLRE1C/JAK1/SLAMF6/CAMK4/CD83/LY6D/PNP/CD7…	70
GO:0002711	positive regulation of T cell mediated immunity	24/1292	69/18870	1.05848e-11	5.36074e-10	3.91892e-10	RSAD2/HLA-F/HLA-E/TAP2/HLA-B/IL1B/HLA-C/CD55/B2M/RAET1L/HLA-A/IL6/HLA-H/NECTIN2/IL23A/MICB/ARID5A/HLA-G/IL18R1/FZD5/MALT1/PVR/RAET1G/ULBP2	24
GO:0002718	regulation of cytokine production involved in immune response	32/1292	120/18870	1.43058e-11	7.17997e-10	5.24885e-10	RSAD2/IFNB1/BST2/HLA-F/TLR3/HLA-E/MYD88/TNF/IL1B/CLEC7A/CD55/FFAR2/TICAM1/RIPK2/B2M/HLA-A/SEMA7A/IL6/NOD2/ARID5A/NOD1/HLA-G/IL18R1/PANX1/IRAK3/SLC7A5/FZD5/MALT1/TLR7/RAET1G/TRIL/CD74	32
GO:0030593	neutrophil chemotaxis	30/1292	107/18870	1.5555e-11	7.73723e-10	5.65623e-10	CXCL11/CXCL10/CCL5/CXCL9/C3AR1/CCL20/CXCL8/CX3CL1/CXCL13/CCL22/IL1B/EDN1/SAA1/S100A8/TNFAIP6/S100A9/CXCL3/CXCL5/CXCL2/NOD2/IL23A/PDE4B/MDK/CCL2/CXCL1/CCL4/DPP4/DPEP1/PPIB/CD74	30
[truncated: 1,025 more rows]

## Sheet: H3N2 48hpi down
ID	Description	GeneRatio	BgRatio	pvalue	p.adjust	qvalue	geneID	Count
[truncated: 101 more rows]

[truncated: 4 more sheets: BVic 48hpi up, BVic 48hpi down, H5N1 48hpi up, H5N1 48hpi down]
