# Supplementary material for: Unique immune and other responses of human nasal epithelial cells infected with H5N1 avian influenza virus compared to seasonal human influenza A and B viruses
Source: Emerg Microbes Infect. 2025 Mar 24;14(1):2484330. doi: 10.1080/22221751.2025.2484330 (PMC11980200; doi:10.1080/22221751.2025.2484330)
Supplement: Table S2 Full Pathway List at 24 hpi.xlsx [file TEMI_A_2484330_SM9101.xlsx]

## Sheet: H1N1 24hpi up
ID	Description	GeneRatio	BgRatio	pvalue	p.adjust	qvalue	geneID	Count
GO:0009615	response to virus	115/1071	436/18870	5.03846e-46	2.70263e-42	2.06471e-42	CXCL10/IFIT2/IFIT1/RSAD2/OASL/IFIT3/MX2/ISG15/IFI44L/MX1/IFI6/HERC5/IFNL2/OAS3/IFITM1/IFNL3/ZBP1/OAS2/OAS1/DDX60/IFNL1/IFIH1/USP18/DDX60L/STAT1/ISG20/IFI44/IRF7/BST2/DUOX2/IFI27/GBP1/CXCL9/IFITM3/NT5C3A/PARP9/GBP5/DHX58/NLRC5/AIM2/RTP4/APOBEC3A/TRIM21/IFIT5/TRIM22/EIF2AK2/APOBEC3G/CCL5/PLSCR1/TRIM25/IFNB1/STAT2/PML/NMI/PMAIP1/ZNFX1/LGALS9/IFITM2/TRIM5/MYD88/DTX3L/IFI16/GBP2/IFIT1B/CASP1/TLR3/MLKL…	115
GO:0051607	defense response to virus	97/1071	334/18870	8.38048e-43	1.99963e-39	1.52764e-39	CXCL10/IFIT2/IFIT1/RSAD2/OASL/IFIT3/MX2/ISG15/IFI44L/MX1/IFI6/HERC5/IFNL2/OAS3/IFITM1/IFNL3/ZBP1/OAS2/OAS1/DDX60/IFNL1/IFIH1/USP18/DDX60L/STAT1/ISG20/IRF7/BST2/IFI27/GBP1/CXCL9/IFITM3/NT5C3A/PARP9/GBP5/DHX58/NLRC5/AIM2/RTP4/APOBEC3A/TRIM21/IFIT5/TRIM22/EIF2AK2/APOBEC3G/PLSCR1/TRIM25/IFNB1/STAT2/PML/PMAIP1/ZNFX1/IFITM2/TRIM5/MYD88/DTX3L/IFI16/GBP2/IFIT1B/CASP1/TLR3/MLKL/TLR2/IRF1/ADAR/TRIM38/SAMHD…	97
GO:0140546	defense response to symbiont	97/1071	335/18870	1.11836e-42	1.99963e-39	1.52764e-39	CXCL10/IFIT2/IFIT1/RSAD2/OASL/IFIT3/MX2/ISG15/IFI44L/MX1/IFI6/HERC5/IFNL2/OAS3/IFITM1/IFNL3/ZBP1/OAS2/OAS1/DDX60/IFNL1/IFIH1/USP18/DDX60L/STAT1/ISG20/IRF7/BST2/IFI27/GBP1/CXCL9/IFITM3/NT5C3A/PARP9/GBP5/DHX58/NLRC5/AIM2/RTP4/APOBEC3A/TRIM21/IFIT5/TRIM22/EIF2AK2/APOBEC3G/PLSCR1/TRIM25/IFNB1/STAT2/PML/PMAIP1/ZNFX1/IFITM2/TRIM5/MYD88/DTX3L/IFI16/GBP2/IFIT1B/CASP1/TLR3/MLKL/TLR2/IRF1/ADAR/TRIM38/SAMHD…	97
GO:0045088	regulation of innate immune response	95/1071	425/18870	9.51842e-32	1.27642e-28	9.75138e-29	RSAD2/OASL/ISG15/OAS3/ZBP1/OAS1/DDX60/IFIH1/USP18/IRF7/IFI35/PARP9/GBP5/DHX58/NLRC5/AIM2/TRIM21/EIF2AK2/CCL5/PLSCR1/CEACAM1/SLC15A3/TRIM25/IFNB1/STAT2/NMI/ZNFX1/LGALS9/PARP14/TRIM5/MYD88/IFI16/HLA-E/GBP2/HLA-F/SERPING1/CASP1/TLR3/TLR2/CLEC7A/IRF1/ADAR/EREG/SAMHD1/NFKBIA/BIRC3/FOSL1/SERPINB4/HLA-B/TRAFD1/NECTIN2/N4BP1/SERPINB9/LAG3/IKBKE/TRIL/TRIM31/NOD1/TICAM1/NCF1/NEK7/UNC93B1/TNFAIP3/RIPK2/LYN/…	95
GO:0031349	positive regulation of defense response	94/1071	480/18870	9.34145e-27	1.00215e-23	7.65606e-24	RSAD2/OASL/OAS3/ZBP1/OAS1/DDX60/IFIH1/IRF7/IFI35/IDO1/PARP9/GBP5/DHX58/NLRC5/AIM2/EIF2AK2/CCL5/PLSCR1/SLC15A3/TRIM25/IFNB1/NUPR1/NMI/ZNFX1/TRIM5/MYD88/IFI16/HLA-E/GBP2/HLA-F/CASP1/TLR3/TLR2/CLEC7A/IRF1/CX3CL1/OPTN/S100A8/EREG/NFKBIA/BIRC3/FOSL1/TNFSF18/NECTIN2/IL6/LAG3/IKBKE/TRIL/CD47/TRIM31/NOD1/TICAM1/S100A9/NEK7/UNC93B1/TNFAIP3/RIPK2/SERPINE1/LYN/NOD2/IRAK2/IL33/CTSC/NFKBIZ/PIK3AP1/LDLR/AKIRIN…	94
GO:0048525	negative regulation of viral process	40/1071	93/18870	1.30295e-25	1.16484e-22	8.89893e-23	IFIT1/RSAD2/OASL/ISG15/MX1/OAS3/IFITM1/IFNL3/OAS2/OAS1/IFIH1/STAT1/ISG20/BST2/IFITM3/APOBEC3A/TRIM21/IFIT5/EIF2AK2/APOBEC3G/CCL5/PLSCR1/TRIM25/IFNB1/ZNFX1/TRIM14/IFITM2/TRIM5/LY6E/IFI16/APOBEC3F/ZC3HAV1/CH25H/N4BP1/TRIM31/TRIM26/APOBEC3B/TNF/LRRC15/CIITA	40
GO:1903900	regulation of viral life cycle	48/1071	143/18870	9.38046e-25	7.18811e-22	5.49145e-22	IFIT1/RSAD2/OASL/ISG15/MX1/OAS3/IFITM1/IFNL3/LAMP3/OAS2/OAS1/IFIH1/ISG20/BST2/IFITM3/APOBEC3A/TRIM21/IFIT5/TRIM22/EIF2AK2/APOBEC3G/CCL5/PLSCR1/TRIM25/IFNB1/ZNFX1/LGALS9/IFITM2/TRIM5/LY6E/IFI16/ADAR/TRIM38/APOBEC3F/ZC3HAV1/CH25H/NECTIN2/N4BP1/TRIM31/TRIM26/CXCL8/APOBEC3B/TNF/FMR1/AXL/GBP7/LRRC15/CIITA	48
GO:0050792	regulation of viral process	51/1071	168/18870	6.18765e-24	4.14882e-21	3.16954e-21	IFIT1/RSAD2/OASL/ISG15/MX1/OAS3/IFITM1/IFNL3/LAMP3/OAS2/OAS1/IFIH1/STAT1/ISG20/BST2/IFITM3/APOBEC3A/TRIM21/IFIT5/TRIM22/EIF2AK2/APOBEC3G/CCL5/PLSCR1/TRIM25/IFNB1/ZNFX1/TRIM14/LGALS9/IFITM2/TRIM5/LY6E/IFI16/ADAR/TRIM38/APOBEC3F/ZC3HAV1/CH25H/NECTIN2/N4BP1/TRIM31/TRIM26/CXCL8/APOBEC3B/TNF/FMR1/AXL/DYNLT1/GBP7/LRRC15/CIITA	51
GO:0002237	response to molecule of bacterial origin	76/1071	369/18870	3.33913e-23	1.99012e-20	1.52038e-20	CXCL10/CXCL11/CMPK2/IDO1/CXCL9/GBP5/CD274/LGALS9/TRIM5/MYD88/GBP2/CASP1/CNP/TLR2/CX3CL1/JAK2/S100A8/IL36G/TAP2/NFKBIA/CXCL13/IL18BP/GCH1/GJB2/IL6/THBD/GBP3/PDCD1LG2/B2M/TICAM1/S100A9/TNFAIP3/RIPK2/CD55/SERPINE1/ARID5A/CHMP5/LYN/NOD2/CXCL8/IRAK2/CARD16/NFKBIZ/ASS1/AKIRIN2/CD40/TNF/TRIB1/SPON2/CASP7/GJB6/S100A14/SOD2/AXL/ADM/SLC7A5/PCK2/IL12A/CSF3/ZC3H12A/FZD5/EDN1/VCAM1/CASP8/PTGER4/PTGIR/PTAFR/NO…	76
GO:0001819	positive regulation of cytokine production	89/1071	499/18870	2.01892e-22	1.08295e-19	8.27333e-20	RSAD2/ISG15/OAS3/OAS2/OAS1/IFNL1/IFIH1/STAT1/IRF7/IDO1/GBP5/DHX58/AIM2/EIF2AK2/CD274/LGALS9/MYD88/IFI16/HLA-E/HLA-F/CASP1/TLR3/TLR2/CLEC7A/IRF1/C3AR1/CX3CL1/JAK2/EREG/ALOX15B/ZC3HAV1/IL20RB/PRKD2/BCL3/IL6/IKBKE/BTN3A1/B2M/NOD1/TICAM1/UNC93B1/RIPK2/CD55/SERPINE1/ARID5A/CHI3L1/NOD2/HLA-A/IL33/PANX1/AKIRIN2/CD40/RIPK1/TNF/THBS1/SPON2/ADAM8/GSDMD/SPHK1/MDK/SLC7A5/HTR2B/TRIM56/IL12A/BTN3A2/FERMT1/NLRP…	89
GO:0032496	response to lipopolysaccharide	72/1071	348/18870	3.71636e-22	1.81223e-19	1.38448e-19	CXCL10/CXCL11/CMPK2/IDO1/CXCL9/GBP5/CD274/LGALS9/TRIM5/MYD88/GBP2/CASP1/CNP/TLR2/CX3CL1/JAK2/S100A8/IL36G/NFKBIA/CXCL13/IL18BP/GCH1/GJB2/IL6/THBD/GBP3/PDCD1LG2/TICAM1/S100A9/TNFAIP3/RIPK2/CD55/SERPINE1/ARID5A/CHMP5/LYN/NOD2/CXCL8/IRAK2/CARD16/NFKBIZ/ASS1/AKIRIN2/CD40/TNF/TRIB1/SPON2/CASP7/GJB6/S100A14/SOD2/AXL/ADM/SLC7A5/PCK2/IL12A/CSF3/ZC3H12A/EDN1/VCAM1/CASP8/PTGER4/PTGIR/PTAFR/NOS2/MAOB/TNIP2/…	72
GO:0045071	negative regulation of viral genome replication	29/1071	55/18870	4.37492e-22	1.95559e-19	1.494e-19	IFIT1/RSAD2/OASL/ISG15/MX1/OAS3/IFITM1/IFNL3/OAS2/OAS1/IFIH1/ISG20/BST2/IFITM3/APOBEC3A/IFIT5/EIF2AK2/APOBEC3G/CCL5/PLSCR1/IFNB1/ZNFX1/IFITM2/IFI16/APOBEC3F/ZC3HAV1/N4BP1/APOBEC3B/TNF	29
GO:0045089	positive regulation of innate immune response	71/1071	343/18870	7.08502e-22	2.92339e-19	2.23336e-19	RSAD2/OASL/OAS3/ZBP1/OAS1/DDX60/IFIH1/IRF7/IFI35/PARP9/GBP5/DHX58/NLRC5/AIM2/EIF2AK2/CCL5/PLSCR1/SLC15A3/TRIM25/IFNB1/NMI/ZNFX1/TRIM5/MYD88/IFI16/HLA-E/GBP2/HLA-F/CASP1/TLR3/TLR2/CLEC7A/IRF1/EREG/NFKBIA/BIRC3/FOSL1/NECTIN2/LAG3/IKBKE/TRIL/TRIM31/NOD1/TICAM1/NEK7/UNC93B1/TNFAIP3/RIPK2/LYN/NOD2/IRAK2/NFKBIZ/PIK3AP1/AKIRIN2/CD40/TNF/ADAM8/C1QBP/S100A14/LAMP1/TRIM56/USP15/SH2D1B/IL12A/WDFY1/NLRP10/TB…	71
GO:0002833	positive regulation of response to biotic stimulus	73/1071	369/18870	3.01418e-21	1.15486e-18	8.8227e-19	RSAD2/OASL/OAS3/ZBP1/OAS1/DDX60/IFIH1/IRF7/IFI35/PARP9/GBP5/DHX58/NLRC5/AIM2/EIF2AK2/CCL5/PLSCR1/SLC15A3/CD274/TRIM25/IFNB1/NMI/ZNFX1/TRIM5/MYD88/IFI16/HLA-E/GBP2/HLA-F/CASP1/TLR3/TLR2/CLEC7A/IRF1/EREG/NFKBIA/BIRC3/FOSL1/NECTIN2/LAG3/IKBKE/TRIL/TRIM31/NOD1/TICAM1/NEK7/UNC93B1/TNFAIP3/RIPK2/LYN/NOD2/IRAK2/NFKBIZ/PIK3AP1/AKIRIN2/CD40/TNF/ADAM8/C1QBP/S100A14/LAMP1/TRIM56/USP15/SH2D1B/IL12A/WDFY1/NLR…	73
GO:0045069	regulation of viral genome replication	33/1071	85/18870	1.10046e-19	3.93524e-17	3.00638e-17	IFIT1/RSAD2/OASL/ISG15/MX1/OAS3/IFITM1/IFNL3/OAS2/OAS1/IFIH1/ISG20/BST2/IFITM3/APOBEC3A/IFIT5/EIF2AK2/APOBEC3G/CCL5/PLSCR1/IFNB1/ZNFX1/IFITM2/IFI16/ADAR/TRIM38/APOBEC3F/ZC3HAV1/N4BP1/CXCL8/APOBEC3B/TNF/GBP7	33
GO:0034341	response to type II interferon	42/1071	143/18870	2.45565e-19	8.23256e-17	6.28936e-17	IFITM1/STAT1/BST2/GBP4/GBP1/IFITM3/PARP9/GBP5/NLRC5/TRIM21/CCL5/LGALS9/PARP14/SP100/IFITM2/NUB1/GBP2/CASP1/TLR3/TLR2/IRF1/CX3CL1/JAK2/GBP6/CCL20/GCH1/GBP3/CXCL16/CD47/IFNGR2/ZYX/CCL22/ASS1/CALCOCO2/CD40/TNF/GBP7/EDN1/NOS2/PPARG/CIITA/STX4	42
GO:0140888	interferon-mediated signaling pathway	36/1071	107/18870	6.2291e-19	1.96546e-16	1.50154e-16	ISG15/IFNL2/OAS3/IFITM1/IFNL3/ZBP1/OAS2/OAS1/IFNL1/IFIH1/USP18/STAT1/IRF7/IFI27/IFITM3/PARP9/NLRC5/IFNB1/STAT2/PARP14/SP100/IFITM2/MYD88/IRF1/ADAR/JAK2/SAMHD1/IKBKE/IFNGR2/TTLL12/AZI2/TRIM56/TBK1/IFNA1/IFNL4/PPARG	36
GO:0002697	regulation of immune effector process	70/1071	389/18870	4.59546e-18	1.36945e-15	1.04621e-15	RSAD2/DDX60/IFNL1/BST2/DHX58/CEACAM1/IFNB1/LGALS9/MYD88/HLA-E/HLA-F/SERPING1/IL4I1/TLR3/CLEC7A/SPINK5/TAP2/RAET1L/HLA-C/SERPINB4/JUNB/IL20RB/HLA-B/TNFSF18/NECTIN2/SERPINB9/IL6/LAG3/TRIL/CD47/B2M/NOD1/PGLYRP3/TICAM1/NCF1/RIPK2/CD55/ARID5A/LYN/NOD2/HLA-A/IL33/NFKBIZ/PANX1/CD40/TNF/SPON2/C1QBP/AXL/PARP3/SLC7A5/LAMP1/HLA-H/MICB/SH2D1B/IL12A/ZC3H12A/FZD5/CFH/GATA3/IL18R1/MR1/PTAFR/NOS2/CD177/TRAF2/STX…	70
GO:0019058	viral life cycle	62/1071	321/18870	1.11316e-17	3.14262e-15	2.40085e-15	IFIT1/RSAD2/OASL/ISG15/MX1/OAS3/IFITM1/IFNL3/LAMP3/OAS2/OAS1/IFIH1/ISG20/BST2/IFI27/IFITM3/APOBEC3A/TRIM21/IFIT5/TRIM22/EIF2AK2/APOBEC3G/CCL5/PLSCR1/TRIM25/IFNB1/ZNFX1/LGALS9/IFITM2/TRIM5/LY6E/IFI16/ACE2/ADAR/TRIM38/APOBEC3F/ZC3HAV1/CH25H/NECTIN2/N4BP1/SCARB2/TRIM31/TRIM26/CD55/CHMP5/CXCL8/PCBP1/APOBEC3B/EPHA2/LDLR/TNF/FMR1/AXL/LAMP1/DYNLT1/NRP1/ZC3H12A/GBP7/HSPA1B/NECTIN1/LRRC15/CIITA	62
GO:0002819	regulation of adaptive immune response	48/1071	208/18870	3.62833e-17	9.73119e-15	7.43426e-15	RSAD2/TNFSF13B/IRF7/CEACAM1/CD274/IFNB1/HLA-E/HLA-F/IL4I1/CLEC7A/IRF1/JAK2/TAP2/RAET1L/HLA-C/JUNB/IL20RB/HLA-B/TNFSF18/NECTIN2/IL6/B2M/TNFAIP3/RIPK2/CD55/ARID5A/NOD2/HLA-A/IL33/NFKBIZ/AKIRIN2/CD40/TNF/PARP3/HLA-H/MICB/IL12A/NLRP10/ZC3H12A/FZD5/GATA3/IL18R1/MR1/ADCY7/TRAF2/TNFSF13/ADA/ASCL2	48
GO:0019079	viral genome replication	37/1071	131/18870	1.41202e-16	3.60671e-14	2.75539e-14	IFIT1/RSAD2/OASL/ISG15/MX1/OAS3/IFITM1/IFNL3/OAS2/OAS1/IFIH1/ISG20/BST2/IFI27/IFITM3/APOBEC3A/IFIT5/EIF2AK2/APOBEC3G/CCL5/PLSCR1/IFNB1/ZNFX1/IFITM2/IFI16/ADAR/TRIM38/APOBEC3F/ZC3HAV1/N4BP1/CXCL8/PCBP1/APOBEC3B/TNF/FMR1/ZC3H12A/GBP7	37
GO:0052547	regulation of peptidase activity	59/1071	312/18870	1.94185e-16	4.73457e-14	3.61704e-14	IFI6/LAMP3/AIM2/TNFSF10/PMAIP1/PLAUR/LGALS9/PSMB9/IFI16/SERPING1/CASP1/CLEC7A/PSMB8/JAK2/S100A8/SPINK5/LGMN/SERPINB1/BIRC3/SERPINB4/PSME2/MYC/SERPINB9/CSTA/BAK1/CASP10/NOD1/TIMP1/XDH/SERPINB13/S100A9/CSTB/RIPK2/BCL2L13/SERPINE1/LYN/SFN/MTCH1/CARD16/KLF4/PSME1/TNF/THBS1/SOX7/SERPINB5/CDKN2D/PSMA3/A2ML1/ECM1/NGFR/FAS/ANXA8/MAP3K5/CASP8/SERPINB8/PPARG/NKX3-1/PRELID1/SIAH2	59
GO:0034612	response to tumor necrosis factor	53/1071	259/18870	2.08545e-16	4.86364e-14	3.71564e-14	TNFSF13B/STAT1/GBP1/AIM2/CCL5/NUB1/GBP2/CASP1/CX3CL1/JAK2/NFKBIA/BIRC3/IL18BP/CCL20/HAS2/GCH1/CCDC3/TNFSF18/ZFP36L2/GBP3/CXCL16/EXT1/TNFAIP3/CHI3L1/CXCL8/CARD16/CCL22/PTK2B/ASS1/CD40/RIPK1/TNF/THBS1/SPHK1/CASP4/NPNT/TRADD/HES1/NFE2L2/PCK2/FAS/ZC3H12A/HSPA1B/EDN1/VCAM1/GATA3/MAP3K5/CASP8/PLVAP/NKX3-1/TRAF2/DAB2IP/TNFSF11	53
GO:0051092	positive regulation of NF-kappaB transcription factor activity	39/1071	150/18870	4.69468e-16	1.04509e-13	7.98408e-14	AIM2/TRIM21/TRIM22/EIF2AK2/TRIM25/TRIM14/LGALS9/TRIM5/MYD88/TLR2/RBCK1/CLEC7A/CX3CL1/S100A8/TRIM38/TNFSF18/PRKD2/CFLAR/NOD1/TICAM1/S100A9/RIPK2/CRNN/NOD2/IRAK2/CARD16/RTKN2/CD40/RIPK1/TNF/ADAM8/SPHK1/TRADD/HSPA1B/PSMA6/IL18R1/TRAF2/TERF2IP/TNFSF11	39
GO:0071356	cellular response to tumor necrosis factor	50/1071	238/18870	4.87084e-16	1.04509e-13	7.98408e-14	TNFSF13B/STAT1/GBP1/AIM2/CCL5/GBP2/CASP1/CX3CL1/JAK2/NFKBIA/BIRC3/IL18BP/CCL20/HAS2/CCDC3/TNFSF18/ZFP36L2/GBP3/EXT1/TNFAIP3/CHI3L1/CXCL8/CARD16/CCL22/PTK2B/ASS1/CD40/RIPK1/TNF/THBS1/SPHK1/CASP4/NPNT/TRADD/HES1/NFE2L2/PCK2/FAS/ZC3H12A/HSPA1B/EDN1/VCAM1/GATA3/MAP3K5/CASP8/PLVAP/NKX3-1/TRAF2/DAB2IP/TNFSF11	50
GO:0002218	activation of innate immune response	54/1071	276/18870	8.26113e-16	1.70433e-13	1.30205e-13	RSAD2/OASL/OAS3/ZBP1/OAS1/DDX60/IFIH1/IRF7/IFI35/GBP5/DHX58/AIM2/EIF2AK2/SLC15A3/TRIM25/NMI/ZNFX1/TRIM5/MYD88/IFI16/GBP2/CASP1/TLR3/TLR2/CLEC7A/IRF1/NFKBIA/BIRC3/FOSL1/TRIL/TRIM31/NOD1/TICAM1/NEK7/UNC93B1/TNFAIP3/RIPK2/LYN/NOD2/IRAK2/NFKBIZ/PIK3AP1/CD40/TNF/C1QBP/S100A14/USP15/WDFY1/NLRP10/TBK1/HSPA1B/TNIP2/DAB2IP/NOP53	54
GO:0071222	cellular response to lipopolysaccharide	48/1071	226/18870	1.20489e-15	2.34335e-13	1.79023e-13	CXCL10/CXCL11/CMPK2/CXCL9/GBP5/CD274/TRIM5/MYD88/GBP2/CASP1/TLR2/CX3CL1/JAK2/IL36G/NFKBIA/CXCL13/IL6/GBP3/PDCD1LG2/TICAM1/TNFAIP3/RIPK2/CD55/SERPINE1/ARID5A/CHMP5/LYN/NOD2/CXCL8/IRAK2/CARD16/NFKBIZ/ASS1/CD40/TNF/TRIB1/SPON2/CASP7/AXL/SLC7A5/CSF3/ZC3H12A/PTAFR/NOS2/TNIP2/DAB2IP/SBNO2/GHSR	48
GO:0002822	regulation of adaptive immune response based on somatic recombination of immune receptors built from immunoglobulin superfamily domains	44/1071	193/18870	1.22323e-15	2.34335e-13	1.79023e-13	RSAD2/TNFSF13B/CEACAM1/CD274/IFNB1/HLA-E/HLA-F/IL4I1/CLEC7A/JAK2/TAP2/RAET1L/HLA-C/JUNB/IL20RB/HLA-B/TNFSF18/NECTIN2/IL6/B2M/TNFAIP3/RIPK2/CD55/ARID5A/NOD2/HLA-A/IL33/NFKBIZ/CD40/TNF/PARP3/HLA-H/MICB/IL12A/NLRP10/ZC3H12A/FZD5/GATA3/IL18R1/MR1/TRAF2/TNFSF13/ADA/ASCL2	44
GO:0052548	regulation of endopeptidase activity	55/1071	288/18870	1.33383e-15	2.46713e-13	1.8848e-13	IFI6/LAMP3/AIM2/TNFSF10/PMAIP1/PLAUR/LGALS9/PSMB9/IFI16/SERPING1/CASP1/CLEC7A/PSMB8/JAK2/S100A8/LGMN/SERPINB1/BIRC3/SERPINB4/PSME2/MYC/SERPINB9/BAK1/CASP10/NOD1/TIMP1/XDH/SERPINB13/S100A9/RIPK2/BCL2L13/SERPINE1/LYN/SFN/MTCH1/CARD16/KLF4/PSME1/TNF/THBS1/SOX7/SERPINB5/CDKN2D/PSMA3/A2ML1/NGFR/FAS/ANXA8/MAP3K5/CASP8/SERPINB8/PPARG/NKX3-1/PRELID1/SIAH2	55
GO:0007249	canonical NF-kappaB signal transduction	56/1071	300/18870	2.07431e-15	3.70887e-13	2.83344e-13	STAT1/BST2/TNFSF10/TRIM21/IFIT5/TRIM22/TRIM25/LGALS9/TRIM5/SECTM1/MYD88/CASP1/TLR3/TLR2/RBCK1/CLEC7A/APOL3/CX3CL1/OPTN/TRIM38/NFKBIA/SHISA5/BIRC3/RELB/BCL3/IKBKE/CFLAR/CASP10/NOD1/TICAM1/TNFAIP3/RIPK2/NOD2/IRAK2/CARD16/CD40/RIPK1/TNF/AZI2/PLEKHG5/ECM1/HTR2B/TRADD/ZC3H12A/TBK1/GBP7/EDN1/CASP8/TMEM106A/TRAF2/TERF2IP/TNIP2/DAB2IP/SNIP1/EDNRA/TNFSF11	56
GO:0071219	cellular response to molecule of bacterial origin	49/1071	239/18870	2.66259e-15	4.60714e-13	3.51968e-13	CXCL10/CXCL11/CMPK2/CXCL9/GBP5/CD274/TRIM5/MYD88/GBP2/CASP1/TLR2/CX3CL1/JAK2/IL36G/NFKBIA/CXCL13/IL6/GBP3/PDCD1LG2/TICAM1/TNFAIP3/RIPK2/CD55/SERPINE1/ARID5A/CHMP5/LYN/NOD2/CXCL8/IRAK2/CARD16/NFKBIZ/ASS1/CD40/TNF/TRIB1/SPON2/CASP7/AXL/SLC7A5/CSF3/ZC3H12A/FZD5/PTAFR/NOS2/TNIP2/DAB2IP/SBNO2/GHSR	49
GO:0034340	response to type I interferon	29/1071	89/18870	4.26315e-15	7.1461e-13	5.45935e-13	IFIT1/ISG15/MX1/OAS3/IFITM1/ZBP1/OAS2/OAS1/IFIH1/USP18/STAT1/IRF7/IFI27/IFITM3/NLRC5/IFNB1/STAT2/SP100/IFITM2/MYD88/ADAR/SAMHD1/CH25H/IKBKE/TTLL12/AZI2/TRIM56/TBK1/IFNA1	29
GO:0002757	immune response-activating signaling pathway	73/1071	473/18870	4.55867e-15	7.23893e-13	5.53027e-13	RSAD2/OASL/OAS3/OAS1/DDX60/IFIH1/IRF7/IFI35/GBP1/THEMIS2/GBP5/DHX58/AIM2/EIF2AK2/PLSCR1/CEACAM1/SLC15A3/TRIM25/NMI/MYD88/GBP2/CASP1/TLR3/TLR2/RBCK1/CLEC7A/FYB1/IRF1/C3AR1/CD38/NFKBIA/BIRC3/FOSL1/NECTIN2/PRKD2/TRIL/BTN3A1/CD47/TRIM31/NOD1/TICAM1/NEK7/UNC93B1/TNFAIP3/RIPK2/LYN/NOD2/HLA-A/BTN3A3/IRAK2/NFKBIZ/PIK3AP1/CD40/LIPA/TNF/C1QBP/CMTM3/S100A14/PRKCD/USP15/MICB/WDFY1/BTN3A2/ZC3H12A/BLNK/TBK1/HS…	73
GO:0016032	viral process	69/1071	432/18870	4.58843e-15	7.23893e-13	5.53027e-13	IFIT1/RSAD2/OASL/ISG15/MX1/OAS3/IFITM1/IFNL3/LAMP3/OAS2/OAS1/IFIH1/STAT1/ISG20/IRF7/BST2/IFI27/IFITM3/PARP9/APOBEC3A/TRIM21/IFIT5/TRIM22/EIF2AK2/PARP10/APOBEC3G/CCL5/PLSCR1/TRIM25/IFNB1/ZNFX1/TRIM14/LGALS9/IFITM2/TRIM5/LY6E/IFI16/ACE2/ADAR/TRIM38/APOBEC3F/ZC3HAV1/CH25H/NECTIN2/N4BP1/SCARB2/TRIM31/TRIM26/CD55/CHMP5/CXCL8/PCBP1/APOBEC3B/EPHA2/LDLR/CALCOCO2/TNF/FMR1/POU2F3/AXL/LAMP1/DYNLT1/NRP1/ZC3H…	69
GO:0002221	pattern recognition receptor signaling pathway	48/1071	236/18870	7.10691e-15	1.08919e-12	8.32097e-13	RSAD2/OASL/OAS3/OAS1/DDX60/IFIH1/IRF7/IFI35/GBP5/DHX58/AIM2/EIF2AK2/SLC15A3/TRIM25/NMI/MYD88/GBP2/CASP1/TLR3/TLR2/IRF1/NFKBIA/BIRC3/FOSL1/TRIL/TRIM31/NOD1/TICAM1/NEK7/UNC93B1/TNFAIP3/RIPK2/LYN/NOD2/IRAK2/NFKBIZ/PIK3AP1/CD40/TNF/C1QBP/S100A14/USP15/WDFY1/TBK1/HSPA1B/TNIP2/DAB2IP/NOP53	48
GO:0071216	cellular response to biotic stimulus	51/1071	265/18870	1.06e-14	1.5794e-12	1.2066e-12	CXCL10/CXCL11/CMPK2/CXCL9/GBP5/CD274/TRIM5/MYD88/GBP2/CASP1/TLR2/CLEC7A/CX3CL1/JAK2/IL36G/NFKBIA/CXCL13/TXNIP/IL6/GBP3/PDCD1LG2/TICAM1/TNFAIP3/RIPK2/CD55/SERPINE1/ARID5A/CHMP5/LYN/NOD2/CXCL8/IRAK2/CARD16/NFKBIZ/ASS1/CD40/TNF/TRIB1/SPON2/CASP7/AXL/SLC7A5/CSF3/ZC3H12A/FZD5/PTAFR/NOS2/TNIP2/DAB2IP/SBNO2/GHSR	51
GO:0002460	adaptive immune response based on somatic recombination of immune receptors built from immunoglobulin superfamily domains	63/1071	380/18870	1.25431e-14	1.77745e-12	1.35791e-12	RSAD2/TNFSF13B/IRF7/CEACAM1/C1R/CD274/IFNB1/C1S/MYD88/HLA-E/HLA-F/SERPING1/IL4I1/CLEC7A/JAK2/TAP2/RAET1L/CXCL13/IL18BP/HLA-C/JUNB/RELB/IL20RB/HLA-B/TNFSF18/NECTIN2/BCL3/IL6/B2M/UNC93B1/SOCS3/TNFAIP3/RIPK2/CD55/ARID5A/NOD2/HLA-A/BTN3A3/IL33/CTSC/NFKBIZ/CD40/TNF/JAG1/C1QBP/PARP3/PRKCD/HLA-H/MICB/IL12A/BTN3A2/NLRP10/ZC3H12A/FZD5/GATA3/NBN/IL18R1/MR1/TCIRG1/TRAF2/TNFSF13/ADA/ASCL2	63
GO:0050777	negative regulation of immune response	44/1071	205/18870	1.25919e-14	1.77745e-12	1.35791e-12	ISG15/OAS3/OAS1/IFNL1/USP18/DHX58/NLRC5/TRIM21/CEACAM1/IFNB1/STAT2/NMI/LGALS9/PARP14/IFI16/HLA-E/HLA-F/SERPING1/IL4I1/ADAR/SPINK5/SAMHD1/SERPINB4/IL20RB/HLA-B/TRAFD1/TNFSF18/SERPINB9/PGLYRP3/TNFAIP3/CD55/LYN/NOD2/HLA-A/AURKB/IL33/RHBDF2/TTLL12/PARP3/USP15/ZC3H12A/PPARG/ASCL2/PDCD1	44
GO:0050727	regulation of inflammatory response	67/1071	425/18870	2.22038e-14	3.05388e-12	2.33305e-12	ZBP1/DUOXA2/USP18/IFI35/IDO1/AIM2/CCL5/NUPR1/NMI/MYD88/HLA-E/CASP1/TLR3/TLR2/ACE2/CX3CL1/JAK2/S100A8/NFKBIA/BIRC3/TNFAIP6/IL20RB/TNFSF18/IL6/IL22RA1/CD47/NT5E/S100A9/NCF1/SOCS3/FANCA/TNFAIP3/SERPINE1/LYN/NOD2/CARD16/IL33/CTSC/NFKBIZ/KLF4/PIK3AP1/LDLR/DUOXA1/RHBDF2/RIPK1/TNF/ADAM8/GSDMD/SPHK1/CASP4/MDK/OSMR/PRKCD/TRADD/METRNL/ABHD12/NLRP10/GATA3/PSMA6/SAA1/PTGER4/PPARG/ADA/SBNO2/GHSR/TNFSF11/IL15	67
GO:0002764	immune response-regulating signaling pathway	74/1071	500/18870	2.75164e-14	3.68995e-12	2.81898e-12	RSAD2/OASL/OAS3/OAS1/DDX60/IFIH1/IRF7/IFI35/GBP1/THEMIS2/GBP5/DHX58/AIM2/EIF2AK2/PLSCR1/CEACAM1/SLC15A3/TRIM25/NMI/MYD88/GBP2/CASP1/TLR3/TLR2/RBCK1/CLEC7A/FYB1/IRF1/C3AR1/CD38/NFKBIA/BIRC3/FOSL1/IL20RB/NECTIN2/PRKD2/TRIL/BTN3A1/CD47/TRIM31/NOD1/TICAM1/NEK7/UNC93B1/TNFAIP3/RIPK2/LYN/NOD2/HLA-A/BTN3A3/IRAK2/NFKBIZ/PIK3AP1/CD40/LIPA/TNF/C1QBP/CMTM3/S100A14/PRKCD/USP15/MICB/WDFY1/BTN3A2/ZC3H12A/BLNK/…	74
GO:0002821	positive regulation of adaptive immune response	34/1071	130/18870	2.96589e-14	3.88025e-12	2.96437e-12	RSAD2/TNFSF13B/CD274/HLA-E/HLA-F/CLEC7A/JAK2/TAP2/RAET1L/HLA-C/HLA-B/NECTIN2/IL6/B2M/RIPK2/CD55/ARID5A/NOD2/HLA-A/NFKBIZ/AKIRIN2/CD40/TNF/HLA-H/MICB/IL12A/NLRP10/FZD5/GATA3/IL18R1/MR1/TRAF2/TNFSF13/ADA	34
GO:0002758	innate immune response-activating signaling pathway	49/1071	255/18870	3.77776e-14	4.82473e-12	3.68592e-12	RSAD2/OASL/OAS3/OAS1/DDX60/IFIH1/IRF7/IFI35/GBP5/DHX58/AIM2/EIF2AK2/SLC15A3/TRIM25/NMI/MYD88/GBP2/CASP1/TLR3/TLR2/CLEC7A/IRF1/NFKBIA/BIRC3/FOSL1/TRIL/TRIM31/NOD1/TICAM1/NEK7/UNC93B1/TNFAIP3/RIPK2/LYN/NOD2/IRAK2/NFKBIZ/PIK3AP1/CD40/TNF/C1QBP/S100A14/USP15/WDFY1/TBK1/HSPA1B/TNIP2/DAB2IP/NOP53	49
GO:0071357	cellular response to type I interferon	27/1071	83/18870	3.94392e-14	4.91981e-12	3.75855e-12	IFIT1/ISG15/OAS3/IFITM1/ZBP1/OAS2/OAS1/IFIH1/USP18/STAT1/IRF7/IFI27/IFITM3/NLRC5/IFNB1/STAT2/SP100/IFITM2/MYD88/ADAR/SAMHD1/IKBKE/TTLL12/AZI2/TRIM56/TBK1/IFNA1	27
GO:0002824	positive regulation of adaptive immune response based on somatic recombination of immune receptors built from immunoglobulin superfamily domains	33/1071	124/18870	4.11686e-14	5.01883e-12	3.83419e-12	RSAD2/TNFSF13B/CD274/HLA-E/HLA-F/CLEC7A/JAK2/TAP2/RAET1L/HLA-C/HLA-B/NECTIN2/IL6/B2M/RIPK2/CD55/ARID5A/NOD2/HLA-A/NFKBIZ/CD40/TNF/HLA-H/MICB/IL12A/NLRP10/FZD5/GATA3/IL18R1/MR1/TRAF2/TNFSF13/ADA	33
GO:0045824	negative regulation of innate immune response	28/1071	91/18870	6.52184e-14	7.77403e-12	5.93907e-12	ISG15/OAS3/OAS1/USP18/DHX58/NLRC5/TRIM21/CEACAM1/STAT2/NMI/LGALS9/PARP14/IFI16/HLA-E/HLA-F/SERPING1/ADAR/SAMHD1/SERPINB4/HLA-B/TRAFD1/SERPINB9/TNFAIP3/HLA-A/AURKB/TTLL12/USP15/PPARG	28
GO:0002832	negative regulation of response to biotic stimulus	36/1071	150/18870	9.12665e-14	1.06425e-11	8.13045e-12	ISG15/OAS3/OAS1/USP18/DHX58/NLRC5/TRIM21/CEACAM1/STAT2/NMI/LGALS9/PARP14/IFI16/HLA-E/HLA-F/SERPING1/IL4I1/ADAR/TRIM38/SPINK5/SAMHD1/SERPINB4/HLA-B/TRAFD1/SERPINB9/TRIM31/TNFAIP3/HLA-A/CARD16/AURKB/TRIB1/TTLL12/C1QBP/USP15/MICB/PPARG	36
GO:0051091	positive regulation of DNA-binding transcription factor activity	47/1071	244/18870	1.14784e-13	1.31e-11	1.00079e-11	AIM2/TRIM21/TRIM22/EIF2AK2/TRIM25/TRIM14/LGALS9/TRIM5/MYD88/TLR2/RBCK1/CLEC7A/CX3CL1/S100A8/TRIM38/TNFSF18/PRKD2/IL6/IKBKE/CFLAR/TRIM31/NOD1/TRIM26/TICAM1/S100A9/RIPK2/CRNN/NOD2/IRAK2/CARD16/RTKN2/CD40/RIPK1/TNF/ADAM8/SPHK1/TRADD/CSF3/HSPA1B/EDN1/PSMA6/IL18R1/PPARG/TRAF2/TERF2IP/CRTC3/TNFSF11	47
GO:0042742	defense response to bacterium	56/1071	330/18870	1.41263e-13	1.57861e-11	1.206e-11	ISG15/OAS3/OAS2/OAS1/GBP4/GBP1/GBP5/RNF213/ZNFX1/MYD88/HLA-E/GBP2/CASP1/TLR3/TLR2/RBCK1/OPTN/S100A8/SPINK5/KRT6A/CXCL13/GBP6/CCL20/BCL3/IL6/GSDMB/GBP3/PI3/IL22RA1/NOD1/PGLYRP3/S100A9/RIPK2/SERPINE1/NOD2/GSDMC/HLA-A/NFKBIZ/EPHA2/AKIRIN2/TNF/SPON2/GSDMD/CASP7/CASP4/S100A14/PRKCD/IL12A/NLRP10/TBK1/GBP7/SLC9A9/MR1/NOS2/PGLYRP4/TF	56
GO:0060337	type I interferon-mediated signaling pathway	26/1071	82/18870	2.31815e-13	2.53766e-11	1.93868e-11	ISG15/OAS3/IFITM1/ZBP1/OAS2/OAS1/IFIH1/USP18/STAT1/IRF7/IFI27/IFITM3/NLRC5/IFNB1/STAT2/SP100/IFITM2/MYD88/ADAR/SAMHD1/IKBKE/TTLL12/AZI2/TRIM56/TBK1/IFNA1	26
GO:0043123	positive regulation of canonical NF-kappaB signal transduction	41/1071	196/18870	2.50888e-13	2.69153e-11	2.05623e-11	BST2/TNFSF10/TRIM21/IFIT5/TRIM22/TRIM25/LGALS9/TRIM5/SECTM1/MYD88/CASP1/TLR3/RBCK1/CLEC7A/APOL3/CX3CL1/TRIM38/SHISA5/BIRC3/IKBKE/CFLAR/CASP10/NOD1/TICAM1/RIPK2/NOD2/CARD16/CD40/RIPK1/TNF/PLEKHG5/ECM1/HTR2B/TRADD/TBK1/CASP8/TMEM106A/TRAF2/TERF2IP/TNIP2/TNFSF11	41
GO:0008544	epidermis development	61/1071	385/18870	2.66351e-13	2.80139e-11	2.14015e-11	TGM1/OVOL1/EREG/KRT14/SPINK5/KRT6A/ALOX15B/KRT6B/SPRR1A/WNT10A/KRT6C/KRT16/SPRR1B/TXNIP/CSTA/CFLAR/CERS3/STS/EXT1/MAFF/SLC39A2/KRT4/SFN/SPRR3/KRT17/NFKBIZ/EPHA2/AQP3/KLF4/COL17A1/GRHL3/TNF/JAG1/MAFB/EMP1/POU2F3/KRT5/FABP5/IRF6/ALOXE3/DKK1/TRADD/HES1/FERMT1/NGFR/KRT75/FST/GJB5/CRABP2/KRT15/FOXE1/KRT36/HPSE/TGM5/LSR/SPRR2D/DKK4/KRT25/S100A7/CDH23/NAB2	61
GO:0060759	regulation of response to cytokine stimulus	39/1071	183/18870	5.15089e-13	5.31335e-11	4.0592e-11	ISG15/OAS3/ZBP1/OAS1/IFIH1/USP18/IRF7/PARP9/NLRC5/CCL5/STAT2/PARP14/CASP1/TLR2/ADAR/SAMHD1/IL1RN/CCDC3/IL6/CSF1/IKBKE/TNFAIP3/RIPK2/IRAK2/CARD16/KLF4/RIPK1/SPHK1/TTLL12/CASP4/AXL/ECM1/TRIM56/TBK1/HSPA1B/EDN1/CASP8/PPARG/TRAF2	39
GO:0071346	cellular response to type II interferon	31/1071	120/18870	5.8088e-13	5.87895e-11	4.49129e-11	STAT1/GBP4/GBP1/PARP9/GBP5/NLRC5/CCL5/LGALS9/PARP14/SP100/GBP2/CASP1/TLR3/TLR2/IRF1/CX3CL1/JAK2/GBP6/CCL20/GBP3/CD47/IFNGR2/ZYX/CCL22/ASS1/TNF/GBP7/EDN1/NOS2/PPARG/STX4	31
GO:0002456	T cell mediated immunity	32/1071	129/18870	8.2319e-13	8.17702e-11	6.24694e-11	RSAD2/CEACAM1/IFNB1/HLA-E/HLA-F/IL4I1/TAP2/RAET1L/HLA-C/IL20RB/HLA-B/NECTIN2/IL6/B2M/UNC93B1/CD55/ARID5A/NOD2/HLA-A/BTN3A3/CTSC/NFKBIZ/JAG1/HLA-H/MICB/IL12A/BTN3A2/FZD5/GATA3/IL18R1/MR1/TRAF2	32
GO:0051090	regulation of DNA-binding transcription factor activity	62/1071	406/18870	9.01588e-13	8.79294e-11	6.71748e-11	NLRC5/AIM2/TRIM21/TRIM22/EIF2AK2/PARP10/TRIM25/NUPR1/TRIM14/LGALS9/SP100/TRIM5/MYD88/TLR2/RBCK1/CLEC7A/CX3CL1/S100A8/TRIM38/NFKBIA/TNFSF18/PRKD2/BCL3/IL6/ID1/IKBKE/CFLAR/TRIM31/NOD1/TRIM26/TICAM1/S100A9/TNFAIP3/RIPK2/CRNN/NOD2/IRAK2/CARD16/KLF4/RTKN2/CD40/RIPK1/TNF/TRIB1/ADAM8/SPHK1/MDFI/TRADD/HES1/CSF3/ZC3H12A/HSPA1B/EDN1/PSMA6/IL18R1/PPARG/TRAF2/TERF2IP/DAB2IP/CRTC3/BMP7/TNFSF11	62
GO:0032102	negative regulation of response to external stimulus	69/1071	481/18870	9.63302e-13	9.22706e-11	7.04913e-11	ISG15/OAS3/OAS1/USP18/DHX58/NLRC5/TRIM21/CEACAM1/STAT2/NMI/PLAUR/LGALS9/PARP14/IFI16/HLA-E/HLA-F/SERPING1/ADAR/CX3CL1/TRIM38/SPINK5/SEMA3D/SAMHD1/MMP28/PLAT/CXCL13/SERPINB4/TNFAIP6/IL20RB/HLA-B/TRAFD1/SERPINB9/THBD/IL22RA1/NT5E/TRIM31/SOCS3/TNFAIP3/SERPINE1/LYN/NOD2/HLA-A/CARD16/AURKB/IL33/KLF4/LDLR/RHBDF2/TNF/TRIB1/THBS1/TTLL12/C1QBP/MDK/PRKCD/USP15/MICB/METRNL/SEMA4B/NRP1/EDN1/GATA3/SAA1/SEMA3A…	69
GO:0002753	cytosolic pattern recognition receptor signaling pathway	34/1071	146/18870	1.12362e-12	1.05738e-10	8.07802e-11	RSAD2/OASL/OAS3/OAS1/DDX60/IFIH1/IRF7/GBP5/DHX58/EIF2AK2/SLC15A3/TRIM25/MYD88/GBP2/TLR3/NFKBIA/BIRC3/TRIM31/NOD1/TICAM1/NEK7/UNC93B1/TNFAIP3/RIPK2/NOD2/PIK3AP1/TNF/C1QBP/USP15/WDFY1/TBK1/HSPA1B/TNIP2/NOP53	34
GO:0043588	skin development	53/1071	317/18870	1.17595e-12	1.08755e-10	8.30846e-11	TGM1/MYD88/OVOL1/EREG/KRT14/SPINK5/KRT6A/ALOX15B/KRT6B/SPRR1A/WNT10A/KRT6C/KRT16/SPRR1B/GJB3/TXNIP/CSTA/CFLAR/CERS3/EXT1/SLC39A2/KRT4/SFN/SPRR3/KRT17/NFKBIZ/EPHA2/AQP3/KLF4/GRHL3/TNF/JAG1/MAFB/POU2F3/KRT5/IRF6/ALOXE3/DKK1/ITGA3/TRADD/FERMT1/NGFR/KRT75/ITGA6/FST/FOXE1/KRT36/HPSE/LSR/SPRR2D/DKK4/KRT25/S100A7	53
GO:0002699	positive regulation of immune effector process	48/1071	270/18870	1.39824e-12	1.27121e-10	9.7116e-11	RSAD2/DDX60/DHX58/LGALS9/MYD88/HLA-E/HLA-F/TLR3/CLEC7A/TAP2/RAET1L/HLA-C/HLA-B/NECTIN2/IL6/LAG3/B2M/NOD1/TICAM1/RIPK2/CD55/ARID5A/LYN/NOD2/HLA-A/IL33/NFKBIZ/PANX1/CD40/TNF/SPON2/SLC7A5/LAMP1/HLA-H/MICB/SH2D1B/IL12A/FZD5/GATA3/IL18R1/MR1/PTAFR/NOS2/CD177/TRAF2/STX4/TNFSF13/IRF5	48
GO:0031348	negative regulation of defense response	53/1071	321/18870	1.95003e-12	1.74332e-10	1.33183e-10	ISG15/OAS3/OAS1/USP18/DHX58/NLRC5/TRIM21/CEACAM1/STAT2/NMI/LGALS9/PARP14/IFI16/HLA-E/HLA-F/SERPING1/ADAR/CX3CL1/TRIM38/SPINK5/SAMHD1/SERPINB4/TNFAIP6/IL20RB/HLA-B/TRAFD1/SERPINB9/IL22RA1/NT5E/TRIM31/SOCS3/TNFAIP3/LYN/NOD2/HLA-A/AURKB/IL33/KLF4/LDLR/RHBDF2/TTLL12/C1QBP/MDK/PRKCD/USP15/MICB/METRNL/GATA3/SAA1/PTGER4/PPARG/ADA/GHSR	53
GO:0043122	regulation of canonical NF-kappaB signal transduction	47/1071	265/18870	2.61722e-12	2.30144e-10	1.75821e-10	STAT1/BST2/TNFSF10/TRIM21/IFIT5/TRIM22/TRIM25/LGALS9/TRIM5/SECTM1/MYD88/CASP1/TLR3/RBCK1/CLEC7A/APOL3/CX3CL1/OPTN/TRIM38/SHISA5/BIRC3/IKBKE/CFLAR/CASP10/NOD1/TICAM1/TNFAIP3/RIPK2/NOD2/CARD16/CD40/RIPK1/TNF/PLEKHG5/ECM1/HTR2B/TRADD/ZC3H12A/TBK1/GBP7/CASP8/TMEM106A/TRAF2/TERF2IP/TNIP2/DAB2IP/TNFSF11	47
GO:0050900	leukocyte migration	60/1071	396/18870	2.97876e-12	2.57711e-10	1.96881e-10	CXCL10/CXCL11/CXCL9/CCL5/LGALS9/MYD88/C3AR1/CX3CL1/S100A8/LGMN/MMP28/CXCL13/CCL20/TNFAIP6/RAC1/CH25H/TNFSF18/IL6/CSF1/SELL/CXCL16/CD47/S100A9/EXT1/SERPINE1/LYN/NOD2/CXCL8/CCL22/IL33/RET/PTK2B/TNF/THBS1/ADAM8/C1QBP/S100A14/MDK/ECM1/ITGA3/IL12A/ITGA6/EDN1/VCAM1/GATA3/SAA1/APOD/PLVAP/PTGER4/PTAFR/CD177/PTN/TNFSF14/ADA/LRCH1/S100A7/ASCL2/DAPK2/IL17RC/TNFSF11	60
GO:0002705	positive regulation of leukocyte mediated immunity	34/1071	151/18870	3.11772e-12	2.65451e-10	2.02795e-10	RSAD2/HLA-E/HLA-F/CLEC7A/TAP2/RAET1L/HLA-C/HLA-B/NECTIN2/IL6/LAG3/B2M/TICAM1/CD55/ARID5A/NOD2/HLA-A/CD40/TNF/LAMP1/HLA-H/MICB/SH2D1B/IL12A/FZD5/GATA3/IL18R1/MR1/PTAFR/NOS2/CD177/TRAF2/STX4/TNFSF13	34
GO:0050729	positive regulation of inflammatory response	34/1071	152/18870	3.80138e-12	3.18603e-10	2.43401e-10	ZBP1/IFI35/IDO1/AIM2/NUPR1/NMI/HLA-E/CASP1/TLR3/TLR2/CX3CL1/S100A8/NFKBIA/TNFSF18/IL6/CD47/S100A9/SERPINE1/IL33/CTSC/NFKBIZ/LDLR/RIPK1/TNF/ADAM8/GSDMD/CASP4/MDK/OSMR/TRADD/NLRP10/PTGER4/TNFSF11/IL15	34
GO:0002703	regulation of leukocyte mediated immunity	45/1071	249/18870	3.92037e-12	3.23521e-10	2.47158e-10	RSAD2/BST2/CEACAM1/IFNB1/LGALS9/HLA-E/HLA-F/IL4I1/TLR3/CLEC7A/TAP2/RAET1L/HLA-C/SERPINB4/IL20RB/HLA-B/NECTIN2/SERPINB9/IL6/LAG3/B2M/TICAM1/CD55/ARID5A/LYN/NOD2/HLA-A/CD40/TNF/PARP3/LAMP1/HLA-H/MICB/SH2D1B/IL12A/FZD5/GATA3/IL18R1/MR1/PTAFR/NOS2/CD177/TRAF2/STX4/TNFSF13	45
GO:0032612	interleukin-1 production	31/1071	130/18870	5.73719e-12	4.59317e-10	3.50901e-10	GBP5/AIM2/CEACAM1/PML/LGALS9/MYD88/IFI16/CASP1/CLEC7A/CX3CL1/JAK2/SERPINB1/IL6/NOD1/TNFAIP3/RIPK2/NOD2/CARD16/S1PR3/PANX1/TNF/GSDMD/SPHK1/NLRP10/ZC3H12A/FZD5/CASP8/SAA1/EGR1/TMEM106A/GHSR	31
GO:0032652	regulation of interleukin-1 production	31/1071	130/18870	5.73719e-12	4.59317e-10	3.50901e-10	GBP5/AIM2/CEACAM1/PML/LGALS9/MYD88/IFI16/CASP1/CLEC7A/CX3CL1/JAK2/SERPINB1/IL6/NOD1/TNFAIP3/RIPK2/NOD2/CARD16/S1PR3/PANX1/TNF/GSDMD/SPHK1/NLRP10/ZC3H12A/FZD5/CASP8/SAA1/EGR1/TMEM106A/GHSR	31
GO:0001959	regulation of cytokine-mediated signaling pathway	36/1071	171/18870	5.90984e-12	4.66182e-10	3.56145e-10	ISG15/OAS3/ZBP1/OAS1/USP18/IRF7/PARP9/NLRC5/CCL5/STAT2/PARP14/CASP1/ADAR/SAMHD1/IL1RN/CCDC3/IL6/CSF1/IKBKE/TNFAIP3/RIPK2/IRAK2/CARD16/RIPK1/SPHK1/TTLL12/CASP4/AXL/ECM1/TRIM56/TBK1/HSPA1B/EDN1/CASP8/PPARG/TRAF2	36
GO:0035456	response to interferon-beta	16/1071	34/18870	8.68897e-12	6.75473e-10	5.16036e-10	IFITM1/OAS1/STAT1/BST2/XAF1/IFITM3/AIM2/PNPT1/PLSCR1/IFNB1/IFITM2/IFI16/TLR3/IRF1/IKBKE/CDC34	16
GO:0032611	interleukin-1 beta production	28/1071	111/18870	1.4276e-11	1.07816e-09	8.23676e-10	GBP5/AIM2/PML/LGALS9/MYD88/IFI16/CASP1/CLEC7A/CX3CL1/JAK2/SERPINB1/IL6/NOD1/TNFAIP3/RIPK2/NOD2/CARD16/S1PR3/PANX1/TNF/GSDMD/SPHK1/ZC3H12A/FZD5/CASP8/EGR1/TMEM106A/GHSR	28
GO:0032651	regulation of interleukin-1 beta production	28/1071	111/18870	1.4276e-11	1.07816e-09	8.23676e-10	GBP5/AIM2/PML/LGALS9/MYD88/IFI16/CASP1/CLEC7A/CX3CL1/JAK2/SERPINB1/IL6/NOD1/TNFAIP3/RIPK2/NOD2/CARD16/S1PR3/PANX1/TNF/GSDMD/SPHK1/ZC3H12A/FZD5/CASP8/EGR1/TMEM106A/GHSR	28
GO:0002685	regulation of leukocyte migration	42/1071	230/18870	1.4472e-11	1.07816e-09	8.23676e-10	CXCL10/CCL5/LGALS9/MYD88/C3AR1/CX3CL1/LGMN/MMP28/CXCL13/CCL20/TNFAIP6/RAC1/TNFSF18/IL6/CSF1/CD47/SERPINE1/LYN/NOD2/CXCL8/IL33/PTK2B/TNF/THBS1/ADAM8/C1QBP/S100A14/MDK/ECM1/IL12A/EDN1/APOD/PLVAP/PTGER4/PTAFR/PTN/TNFSF14/ADA/LRCH1/S100A7/ASCL2/DAPK2	42
GO:2000116	regulation of cysteine-type endopeptidase activity	38/1071	195/18870	1.81368e-11	1.33268e-09	1.01812e-09	IFI6/LAMP3/AIM2/TNFSF10/PMAIP1/PLAUR/LGALS9/PSMB9/IFI16/CASP1/CLEC7A/JAK2/S100A8/LGMN/BIRC3/MYC/BAK1/CASP10/NOD1/XDH/S100A9/RIPK2/BCL2L13/SFN/MTCH1/CARD16/KLF4/TNF/THBS1/SOX7/CDKN2D/NGFR/FAS/MAP3K5/CASP8/PPARG/NKX3-1/SIAH2	38
GO:0002474	antigen processing and presentation of peptide antigen via MHC class I	16/1071	36/18870	2.58642e-11	1.87481e-09	1.43228e-09	TAP1/HLA-E/HLA-F/TAP2/RAET1L/HLA-C/HLA-B/ERAP2/B2M/HLA-A/LNPEP/ERAP1/HLA-H/MICB/MR1/IFI30	16
GO:0002709	regulation of T cell mediated immunity	26/1071	99/18870	2.85421e-11	2.04133e-09	1.5595e-09	RSAD2/CEACAM1/IFNB1/HLA-E/HLA-F/IL4I1/TAP2/RAET1L/HLA-C/IL20RB/HLA-B/NECTIN2/IL6/B2M/CD55/ARID5A/NOD2/HLA-A/HLA-H/MICB/IL12A/FZD5/GATA3/IL18R1/MR1/TRAF2	26
GO:0019885	antigen processing and presentation of endogenous peptide antigen via MHC class I	13/1071	23/18870	3.96833e-11	2.8008e-09	2.13971e-09	TAP1/HLA-E/HLA-F/TAP2/RAET1L/HLA-C/HLA-B/ERAP2/B2M/HLA-A/ERAP1/HLA-H/MICB	13
GO:0002443	leukocyte mediated immunity	64/1071	466/18870	4.43845e-11	3.09193e-09	2.36212e-09	RSAD2/IRF7/BST2/CEACAM1/C1R/IFNB1/LGALS9/C1S/MYD88/HLA-E/HLA-F/SERPING1/IL4I1/TLR3/CLEC7A/TAP2/RAET1L/HLA-C/SERPINB4/IL20RB/HLA-B/RNF19B/NECTIN2/BCL3/SERPINB9/IL6/LAG3/B2M/TICAM1/UNC93B1/CD55/ARID5A/LYN/NOD2/HLA-A/BTN3A3/CTSC/NFKBIZ/CD40/TNF/JAG1/SPON2/C1QBP/PARP3/PRKCD/LAMP1/HLA-H/MICB/SH2D1B/IL12A/MILR1/BTN3A2/FZD5/GATA3/NBN/IL18R1/MR1/TCIRG1/PTAFR/NOS2/CD177/TRAF2/STX4/TNFSF13	64
GO:0098586	cellular response to virus	24/1071	88/18870	6.93735e-11	4.77076e-09	3.64468e-09	CXCL10/IFI6/IFNL2/IFNL3/OAS1/IFNL1/IFIH1/CCL5/IFNB1/LGALS9/TLR3/ADAR/JAK2/IL6/IKBKE/IFNGR2/EXT1/FMR1/IL12A/ZC3H12A/IFNA1/IFNL4/IRF5/PENK	24
GO:0002720	positive regulation of cytokine production involved in immune response	23/1071	81/18870	7.03604e-11	4.77738e-09	3.64974e-09	RSAD2/MYD88/HLA-E/HLA-F/TLR3/CLEC7A/IL6/B2M/NOD1/TICAM1/RIPK2/CD55/ARID5A/NOD2/HLA-A/PANX1/SPON2/SLC7A5/FZD5/GATA3/IL18R1/TRAF2/IRF5	23
GO:0032609	type II interferon production	28/1071	119/18870	8.4987e-11	5.62803e-09	4.2996e-09	ISG15/IFNL1/CD274/LGALS9/TLR3/CLEC7A/JAK2/IL20RB/BCL3/PDCD1LG2/BTN3A1/CD47/PGLYRP3/RIPK2/ARID5A/NOD2/HLA-A/IL33/TNF/C1QBP/AXL/SLC7A5/IL12A/BTN3A2/ZC3H12A/FZD5/GATA3/IL18R1	28
GO:0032649	regulation of type II interferon production	28/1071	119/18870	8.4987e-11	5.62803e-09	4.2996e-09	ISG15/IFNL1/CD274/LGALS9/TLR3/CLEC7A/JAK2/IL20RB/BCL3/PDCD1LG2/BTN3A1/CD47/PGLYRP3/RIPK2/ARID5A/NOD2/HLA-A/IL33/TNF/C1QBP/AXL/SLC7A5/IL12A/BTN3A2/ZC3H12A/FZD5/GATA3/IL18R1	28
GO:0002706	regulation of lymphocyte mediated immunity	36/1071	188/18870	1.03496e-10	6.77012e-09	5.17212e-09	RSAD2/CEACAM1/IFNB1/LGALS9/HLA-E/HLA-F/IL4I1/TAP2/RAET1L/HLA-C/SERPINB4/IL20RB/HLA-B/NECTIN2/SERPINB9/IL6/LAG3/B2M/CD55/ARID5A/NOD2/HLA-A/CD40/TNF/PARP3/LAMP1/HLA-H/MICB/SH2D1B/IL12A/FZD5/GATA3/IL18R1/MR1/TRAF2/TNFSF13	36
GO:0002718	regulation of cytokine production involved in immune response	28/1071	120/18870	1.04944e-10	6.78215e-09	5.18131e-09	RSAD2/BST2/IFNB1/MYD88/HLA-E/HLA-F/TLR3/CLEC7A/IL6/TRIL/B2M/NOD1/TICAM1/RIPK2/CD55/ARID5A/NOD2/HLA-A/PANX1/TNF/SPON2/AXL/SLC7A5/FZD5/GATA3/IL18R1/TRAF2/IRF5	28
GO:0002711	positive regulation of T cell mediated immunity	21/1071	69/18870	1.11579e-10	7.1251e-09	5.44331e-09	RSAD2/HLA-E/HLA-F/TAP2/RAET1L/HLA-C/HLA-B/NECTIN2/IL6/B2M/CD55/ARID5A/HLA-A/HLA-H/MICB/IL12A/FZD5/GATA3/IL18R1/MR1/TRAF2	21
GO:0002367	cytokine production involved in immune response	28/1071	122/18870	1.58824e-10	1.00227e-08	7.65698e-09	RSAD2/BST2/IFNB1/MYD88/HLA-E/HLA-F/TLR3/CLEC7A/IL6/TRIL/B2M/NOD1/TICAM1/RIPK2/CD55/ARID5A/NOD2/HLA-A/PANX1/TNF/SPON2/AXL/SLC7A5/FZD5/GATA3/IL18R1/TRAF2/IRF5	28
GO:0002483	antigen processing and presentation of endogenous peptide antigen	13/1071	25/18870	1.62118e-10	1.01117e-08	7.72493e-09	TAP1/HLA-E/HLA-F/TAP2/RAET1L/HLA-C/HLA-B/ERAP2/B2M/HLA-A/ERAP1/HLA-H/MICB	13
GO:1903131	mononuclear cell differentiation	64/1071	481/18870	1.71634e-10	1.05821e-08	8.08432e-09	RSAD2/BATF2/IFNL1/TNFSF13B/IRF7/IFNB1/LGALS9/IFI16/IL15RA/IL4I1/IRF1/SOCS1/SPINK5/JUNB/MYC/RELB/HLA-B/TNFSF18/BCL3/IL6/ZFP36L2/CSF1/LAG3/BAK1/LY6D/B2M/PGLYRP3/SOCS3/FANCA/RIPK2/PRDM1/LYN/NFKBIZ/PTK2B/LIPA/ADAM8/MAFB/AZI2/MDK/AXL/IL2RG/SLC4A2/ZC3H12A/BLNK/FZD5/IFNA1/CLPTM1/VCAM1/GATA3/IL18R1/MR1/ZEB1/TCIRG1/PTGER4/PPARG/EGR1/CD83/BATF3/PRELID1/DCLRE1C/ADA/ASCL2/VNN1/IL15	64
GO:0097191	extrinsic apoptotic signaling pathway	40/1071	229/18870	1.80612e-10	1.10091e-08	8.41056e-09	IFI6/IFI27/TNFSF10/PML/PMAIP1/SP100/BCL2L14/TLR3/RBCK1/CX3CL1/JAK2/BAK1/CFLAR/TNFRSF10A/CASP10/ATF3/TNFAIP3/SERPINE1/IL33/NFKBIZ/RET/MCL1/RIPK1/TNF/THBS1/BCL2A1/ITPRIP/BAG3/LMNA/TRADD/IL12A/FAS/NRP1/ITGA6/HSPA1B/CASP8/TRAF2/STX4/DAB2IP/SIAH2	40
GO:0038061	non-canonical NF-kappaB signal transduction	31/1071	148/18870	1.98582e-10	1.19685e-08	9.14347e-09	IFI35/EIF2AK2/NMI/LGALS9/TLR3/TLR2/RBCK1/NFKBIA/BIRC3/RELB/BCL3/IKBKE/TNFRSF10A/NOD1/CHI3L1/NOD2/RTKN2/RIPK1/TNF/SPHK1/TRADD/TRIM56/PPP4C/ZC3H12A/EDN1/IL18R1/TRIP6/TRAF2/TERF2IP/TNFSF14/BMP7	31
GO:0002687	positive regulation of leukocyte migration	31/1071	149/18870	2.37369e-10	1.41472e-08	1.08079e-08	CXCL10/CCL5/LGALS9/C3AR1/CX3CL1/LGMN/CXCL13/CCL20/RAC1/TNFSF18/IL6/CSF1/CD47/SERPINE1/CXCL8/PTK2B/TNF/THBS1/ADAM8/C1QBP/S100A14/MDK/IL12A/EDN1/PLVAP/PTAFR/PTN/TNFSF14/S100A7/ASCL2/DAPK2	31
GO:1903557	positive regulation of tumor necrosis factor superfamily cytokine production	26/1071	110/18870	3.58924e-10	2.08127e-08	1.59001e-08	OAS3/OAS2/OAS1/IFIH1/LGALS9/MYD88/HLA-E/TLR3/TLR2/CLEC7A/JAK2/IL6/NOD1/TICAM1/RIPK2/ARID5A/NOD2/IL33/RIPK1/THBS1/SPON2/ADAM8/FZD5/PTAFR/FRMD8/TMEM106A	26
GO:0060326	cell chemotaxis	49/1071	325/18870	3.59183e-10	2.08127e-08	1.59001e-08	CXCL10/CXCL11/CXCL9/CCL5/LGALS9/C3AR1/CX3CL1/S100A8/LGMN/MMP28/CXCL13/CCL20/ACKR4/TNFAIP6/RAC1/CH25H/TNFSF18/PRKD2/IL6/CSF1/CXCL16/HBEGF/S100A9/SERPINE1/LYN/NOD2/CXCL8/CCL22/EPHA2/PTK2B/THBS1/ADAM8/C1QBP/S100A14/MDK/PLEKHG5/PRKCD/IL12A/NRP1/TPBG/EDN1/VCAM1/SAA1/PTN/TNFSF14/S100A7/DAPK2/IL17RC/TNFSF11	49
GO:0032732	positive regulation of interleukin-1 production	21/1071	73/18870	3.60847e-10	2.08127e-08	1.59001e-08	GBP5/AIM2/LGALS9/MYD88/IFI16/CASP1/CLEC7A/JAK2/IL6/NOD1/RIPK2/NOD2/PANX1/TNF/GSDMD/NLRP10/FZD5/CASP8/SAA1/EGR1/TMEM106A	21
GO:0002449	lymphocyte mediated immunity	53/1071	368/18870	3.7923e-10	2.16403e-08	1.65324e-08	RSAD2/IRF7/CEACAM1/C1R/IFNB1/LGALS9/C1S/MYD88/HLA-E/HLA-F/SERPING1/IL4I1/TAP2/RAET1L/HLA-C/SERPINB4/IL20RB/HLA-B/RNF19B/NECTIN2/BCL3/SERPINB9/IL6/LAG3/B2M/UNC93B1/CD55/ARID5A/NOD2/HLA-A/BTN3A3/CTSC/NFKBIZ/CD40/TNF/JAG1/C1QBP/PARP3/PRKCD/LAMP1/HLA-H/MICB/SH2D1B/IL12A/BTN3A2/FZD5/GATA3/NBN/IL18R1/MR1/TCIRG1/TRAF2/TNFSF13	53
GO:0071674	mononuclear cell migration	37/1071	207/18870	4.44101e-10	2.50753e-08	1.91566e-08	CXCL10/CXCL11/CCL5/LGALS9/C3AR1/CX3CL1/LGMN/CXCL13/CCL20/CH25H/TNFSF18/IL6/CSF1/CXCL16/CD47/EXT1/SERPINE1/LYN/CCL22/RET/PTK2B/TNF/THBS1/ADAM8/C1QBP/S100A14/MDK/ECM1/IL12A/GATA3/SAA1/APOD/TNFSF14/LRCH1/S100A7/ASCL2/TNFSF11	37
GO:0002708	positive regulation of lymphocyte mediated immunity	28/1071	129/18870	6.29072e-10	3.51494e-08	2.68528e-08	RSAD2/HLA-E/HLA-F/TAP2/RAET1L/HLA-C/HLA-B/NECTIN2/IL6/LAG3/B2M/CD55/ARID5A/NOD2/HLA-A/CD40/TNF/LAMP1/HLA-H/MICB/SH2D1B/IL12A/FZD5/GATA3/IL18R1/MR1/TRAF2/TNFSF13	28
GO:0071887	leukocyte apoptotic process	27/1071	121/18870	6.60158e-10	3.65061e-08	2.78893e-08	IRF7/IDO1/HSH2D/CCL5/CD274/LGALS9/PRKD2/BCL3/IL6/BAK1/LYN/NOD2/AURKB/NFKBIZ/LIPA/RIPK1/ADAM8/CASP7/SLC7A11/AXL/VHL/FAS/CHEK2/PRELID1/ADA/GHSR/PDCD1	27
GO:0032731	positive regulation of interleukin-1 beta production	19/1071	62/18870	7.53569e-10	4.12464e-08	3.15107e-08	GBP5/AIM2/LGALS9/MYD88/IFI16/CASP1/CLEC7A/JAK2/IL6/NOD1/RIPK2/NOD2/PANX1/TNF/GSDMD/FZD5/CASP8/EGR1/TMEM106A	19
GO:0030595	leukocyte chemotaxis	40/1071	240/18870	7.68623e-10	4.16454e-08	3.18155e-08	CXCL10/CXCL11/CXCL9/CCL5/LGALS9/C3AR1/CX3CL1/S100A8/LGMN/MMP28/CXCL13/CCL20/TNFAIP6/RAC1/CH25H/TNFSF18/IL6/CSF1/CXCL16/S100A9/SERPINE1/LYN/NOD2/CXCL8/CCL22/PTK2B/THBS1/ADAM8/C1QBP/S100A14/MDK/IL12A/EDN1/SAA1/PTN/TNFSF14/S100A7/DAPK2/IL17RC/TNFSF11	40
GO:0010950	positive regulation of endopeptidase activity	31/1071	156/18870	7.89177e-10	4.23315e-08	3.23397e-08	AIM2/TNFSF10/PMAIP1/LGALS9/IFI16/CASP1/CLEC7A/JAK2/S100A8/LGMN/PSME2/MYC/BAK1/CASP10/NOD1/XDH/S100A9/RIPK2/BCL2L13/LYN/MTCH1/PSME1/TNF/SOX7/NGFR/FAS/MAP3K5/CASP8/PPARG/NKX3-1/PRELID1	31
GO:1901224	positive regulation of non-canonical NF-kappaB signal transduction	20/1071	69/18870	8.15965e-10	4.31559e-08	3.29695e-08	IFI35/EIF2AK2/NMI/LGALS9/TLR3/TLR2/RBCK1/NOD1/NOD2/RTKN2/RIPK1/TNF/SPHK1/TRADD/TRIM56/EDN1/IL18R1/TRIP6/TERF2IP/TNFSF14	20
GO:0032760	positive regulation of tumor necrosis factor production	25/1071	106/18870	8.20638e-10	4.31559e-08	3.29695e-08	OAS3/OAS2/OAS1/IFIH1/LGALS9/MYD88/HLA-E/TLR3/TLR2/CLEC7A/JAK2/IL6/NOD1/TICAM1/RIPK2/ARID5A/NOD2/IL33/RIPK1/THBS1/SPON2/FZD5/PTAFR/FRMD8/TMEM106A	25
GO:0052372	modulation by symbiont of entry into host	18/1071	56/18870	8.81432e-10	4.59029e-08	3.50681e-08	IFITM1/IFITM3/TRIM21/TRIM22/TRIM25/LGALS9/IFITM2/TRIM5/LY6E/TRIM38/KRT6A/CH25H/NECTIN2/TRIM31/TRIM26/CXCL8/LRRC15/CIITA	18
GO:0002544	chronic inflammatory response	11/1071	19/18870	9.28837e-10	4.79066e-08	3.65988e-08	IDO1/CCL5/S100A8/CXCL13/S100A9/TNFAIP3/NFKBIZ/TNF/THBS1/VCAM1/VNN1	11
GO:0002696	positive regulation of leukocyte activation	53/1071	380/18870	1.22373e-09	6.25151e-08	4.77592e-08	TNFSF13B/CCL5/CD274/LGALS9/MYD88/HLA-E/HLA-F/IL15RA/IL4I1/CLEC7A/CD38/SOCS1/JAK2/NECTIN2/IL6/PDCD1LG2/CD47/B2M/TICAM1/RIPK2/CD55/LYN/NOD2/HLA-A/IL33/CTSC/NFKBIZ/AKIRIN2/CD40/TNF/THBS1/ADAM8/EFNB1/MDK/AXL/IL2RG/LAMP1/HES1/IL12A/VCAM1/GATA3/PTAFR/CD83/CD177/TNIP2/STX4/TNFSF13/TNFSF14/ADA/BLOC1S3/VNN1/TNFSF11/IL15	53
GO:0045862	positive regulation of proteolysis	50/1071	350/18870	1.58603e-09	8.02593e-08	6.13151e-08	AIM2/TNFSF10/NUPR1/PMAIP1/LGALS9/IFI16/NUB1/CASP1/CLEC7A/JAK2/S100A8/LGMN/PSME2/MYC/RNF19B/ANKIB1/BAK1/CASP10/NOD1/XDH/TRIB2/S100A9/RIPK2/BCL2L13/TRIB3/LYN/MTCH1/IL33/CTSC/PTK2B/PSME1/TNF/TRIB1/FMR1/ADAM8/SOX7/NFE2L2/NGFR/FAS/ZC3H12A/HSPA1B/MAP3K5/CASP8/PPARG/NKX3-1/DAB2IP/PRELID1/NOP53/TMEM259/PLK3	50
GO:0002688	regulation of leukocyte chemotaxis	27/1071	126/18870	1.71471e-09	8.54616e-08	6.52894e-08	CXCL10/CCL5/LGALS9/C3AR1/LGMN/MMP28/CXCL13/TNFAIP6/RAC1/TNFSF18/IL6/CSF1/SERPINE1/LYN/NOD2/CXCL8/PTK2B/THBS1/C1QBP/S100A14/MDK/IL12A/EDN1/PTN/TNFSF14/S100A7/DAPK2	27
GO:1903706	regulation of hemopoiesis	56/1071	417/18870	1.7207e-09	8.54616e-08	6.52894e-08	ISG15/IFNL1/STAT1/IRF7/CEACAM1/IFNB1/LGALS9/IL15RA/IL4I1/TLR3/IRF1/SOCS1/SPINK5/NFKBIA/JUNB/TNFAIP6/MYC/HLA-B/TNFSF18/ZFP36L2/CSF1/LAG3/B2M/PGLYRP3/FANCA/RIPK2/PRDM1/LYN/RARG/NFKBIZ/PTK2B/RIPK1/TNF/TRIB1/JAG1/ADAM8/MAFB/MDK/AXL/IL2RG/SLC4A2/CSF3/ZC3H12A/HSPA1B/CLPTM1/GATA3/CASP8/ZEB1/CD83/PRELID1/PTN/ADA/ASCL2/VNN1/TNFSF11/IL15	56
GO:0032481	positive regulation of type I interferon production	20/1071	72/18870	1.87099e-09	9.20733e-08	7.03405e-08	ISG15/OAS3/OAS2/OAS1/IFIH1/STAT1/IRF7/DHX58/MYD88/TLR3/TLR2/IRF1/ZC3HAV1/IKBKE/TICAM1/RIPK2/TRIM56/TBK1/ARRDC4/IRF5	20
GO:0050867	positive regulation of cell activation	54/1071	396/18870	1.94197e-09	9.4248e-08	7.20019e-08	TNFSF13B/CCL5/CD274/LGALS9/MYD88/HLA-E/HLA-F/IL15RA/IL4I1/CLEC7A/CD38/SOCS1/JAK2/NECTIN2/IL6/PDCD1LG2/CD47/B2M/TICAM1/RIPK2/CD55/LYN/NOD2/HLA-A/SOX15/IL33/CTSC/NFKBIZ/AKIRIN2/CD40/TNF/THBS1/ADAM8/EFNB1/MDK/AXL/IL2RG/LAMP1/HES1/IL12A/VCAM1/GATA3/PTAFR/CD83/CD177/TNIP2/STX4/TNFSF13/TNFSF14/ADA/BLOC1S3/VNN1/TNFSF11/IL15	54
GO:0032728	positive regulation of interferon-beta production	15/1071	40/18870	1.95032e-09	9.4248e-08	7.20019e-08	ISG15/OAS3/OAS2/OAS1/IFIH1/IRF7/TLR3/TLR2/IRF1/TICAM1/RIPK2/TRIM56/TBK1/ARRDC4/IRF5	15
GO:0032608	interferon-beta production	18/1071	59/18870	2.28532e-09	1.08482e-07	8.2876e-08	ISG15/OAS3/OAS2/OAS1/IFIH1/IRF7/NMI/TLR3/TLR2/IRF1/TRIM38/RELB/TICAM1/RIPK2/TRIM56/TBK1/ARRDC4/IRF5	18
GO:0032648	regulation of interferon-beta production	18/1071	59/18870	2.28532e-09	1.08482e-07	8.2876e-08	ISG15/OAS3/OAS2/OAS1/IFIH1/IRF7/NMI/TLR3/TLR2/IRF1/TRIM38/RELB/TICAM1/RIPK2/TRIM56/TBK1/ARRDC4/IRF5	18
GO:0043281	regulation of cysteine-type endopeptidase activity involved in apoptotic process	31/1071	163/18870	2.4285e-09	1.14267e-07	8.7296e-08	IFI6/LAMP3/TNFSF10/PMAIP1/PLAUR/LGALS9/CASP1/CLEC7A/JAK2/S100A8/MYC/CASP10/NOD1/XDH/S100A9/BCL2L13/SFN/MTCH1/CARD16/KLF4/TNF/THBS1/SOX7/CDKN2D/NGFR/FAS/MAP3K5/CASP8/PPARG/NKX3-1/SIAH2	31
GO:0002700	regulation of production of molecular mediator of immune response	34/1071	191/18870	2.51483e-09	1.15295e-07	8.80812e-08	RSAD2/BST2/IFNB1/MYD88/HLA-E/HLA-F/TLR3/CLEC7A/SPINK5/IL6/TRIL/B2M/NOD1/TICAM1/RIPK2/CD55/ARID5A/NOD2/HLA-A/IL33/PANX1/CD40/TNF/SPON2/AXL/PARP3/SLC7A5/FZD5/GATA3/IL18R1/TRAF2/STX4/TNFSF13/IRF5	34
GO:0071706	tumor necrosis factor superfamily cytokine production	34/1071	191/18870	2.51483e-09	1.15295e-07	8.80812e-08	OAS3/OAS2/OAS1/IFIH1/CD274/LGALS9/MYD88/HLA-E/TLR3/TLR2/CLEC7A/CX3CL1/JAK2/BCL3/IL6/CD47/NOD1/TICAM1/TNFAIP3/RIPK2/ARID5A/NOD2/IL33/RIPK1/THBS1/SPON2/ADAM8/AXL/ZC3H12A/FZD5/PTAFR/FRMD8/TMEM106A/GHSR	34
GO:1903555	regulation of tumor necrosis factor superfamily cytokine production	34/1071	191/18870	2.51483e-09	1.15295e-07	8.80812e-08	OAS3/OAS2/OAS1/IFIH1/CD274/LGALS9/MYD88/HLA-E/TLR3/TLR2/CLEC7A/CX3CL1/JAK2/BCL3/IL6/CD47/NOD1/TICAM1/TNFAIP3/RIPK2/ARID5A/NOD2/IL33/RIPK1/THBS1/SPON2/ADAM8/AXL/ZC3H12A/FZD5/PTAFR/FRMD8/TMEM106A/GHSR	34
GO:0006935	chemotaxis	60/1071	468/18870	2.74724e-09	1.24883e-07	9.54058e-08	CXCL10/CXCL11/TYMP/CXCL9/CCL5/PLAUR/LGALS9/C3AR1/CX3CL1/S100A8/SEMA3D/LGMN/MMP28/FOSL1/CXCL13/CCL20/ACKR4/TNFAIP6/RAC1/CH25H/TNFSF18/PRKD2/IL6/CSF1/CXCL16/HBEGF/S100A9/SERPINE1/LYN/NOD2/CXCL8/CCL22/EPHA2/PTK2B/MYCBP2/THBS1/ADAM8/C1QBP/CMTM3/S100A14/BMPR2/MDK/PLEKHG5/PRKCD/IL12A/SEMA4B/NRP1/TPBG/EDN1/VCAM1/SAA1/SEMA3A/PTAFR/STX4/PTN/TNFSF14/S100A7/DAPK2/IL17RC/TNFSF11	60
GO:0002690	positive regulation of leukocyte chemotaxis	23/1071	96/18870	2.79318e-09	1.25904e-07	9.61862e-08	CXCL10/CCL5/LGALS9/C3AR1/LGMN/CXCL13/RAC1/TNFSF18/IL6/CSF1/SERPINE1/CXCL8/PTK2B/THBS1/C1QBP/S100A14/MDK/IL12A/EDN1/PTN/TNFSF14/S100A7/DAPK2	23
GO:2001056	positive regulation of cysteine-type endopeptidase activity	27/1071	129/18870	2.96218e-09	1.32409e-07	1.01156e-07	AIM2/TNFSF10/PMAIP1/LGALS9/IFI16/CASP1/CLEC7A/JAK2/S100A8/LGMN/MYC/BAK1/CASP10/NOD1/XDH/S100A9/RIPK2/BCL2L13/MTCH1/TNF/SOX7/NGFR/FAS/MAP3K5/CASP8/PPARG/NKX3-1	27
GO:0042330	taxis	60/1071	470/18870	3.23531e-09	1.42509e-07	1.08872e-07	CXCL10/CXCL11/TYMP/CXCL9/CCL5/PLAUR/LGALS9/C3AR1/CX3CL1/S100A8/SEMA3D/LGMN/MMP28/FOSL1/CXCL13/CCL20/ACKR4/TNFAIP6/RAC1/CH25H/TNFSF18/PRKD2/IL6/CSF1/CXCL16/HBEGF/S100A9/SERPINE1/LYN/NOD2/CXCL8/CCL22/EPHA2/PTK2B/MYCBP2/THBS1/ADAM8/C1QBP/CMTM3/S100A14/BMPR2/MDK/PLEKHG5/PRKCD/IL12A/SEMA4B/NRP1/TPBG/EDN1/VCAM1/SAA1/SEMA3A/PTAFR/STX4/PTN/TNFSF14/S100A7/DAPK2/IL17RC/TNFSF11	60
GO:0060760	positive regulation of response to cytokine stimulus	19/1071	67/18870	3.24126e-09	1.42509e-07	1.08872e-07	ZBP1/IFIH1/IRF7/PARP9/NLRC5/PARP14/CASP1/TLR2/CSF1/IKBKE/RIPK2/RIPK1/CASP4/AXL/TRIM56/TBK1/HSPA1B/EDN1/TRAF2	19
GO:0097530	granulocyte migration	30/1071	156/18870	3.33642e-09	1.455e-07	1.11157e-07	CXCL10/CXCL11/CXCL9/CCL5/MYD88/C3AR1/CX3CL1/S100A8/CXCL13/CCL20/TNFAIP6/RAC1/TNFSF18/CSF1/S100A9/NOD2/CXCL8/CCL22/THBS1/ADAM8/C1QBP/S100A14/MDK/EDN1/SAA1/PTGER4/CD177/S100A7/DAPK2/IL17RC	30
GO:0070227	lymphocyte apoptotic process	21/1071	82/18870	3.73785e-09	1.61692e-07	1.23527e-07	IDO1/HSH2D/CCL5/CD274/LGALS9/PRKD2/BCL3/BAK1/LYN/AURKB/NFKBIZ/LIPA/RIPK1/ADAM8/CASP7/VHL/FAS/CHEK2/PRELID1/ADA/PDCD1	21
GO:0140374	antiviral innate immune response	16/1071	48/18870	4.18058e-09	1.79397e-07	1.37052e-07	CXCL10/IFIT2/IFIT1/IFIT3/MX1/ZBP1/OAS1/IFIH1/USP18/DHX58/EIF2AK2/TRIM25/TRIM7/TRIM31/TNF/TBK1	16
GO:0070555	response to interleukin-1	28/1071	140/18870	4.45082e-09	1.89478e-07	1.44754e-07	ZBP1/GBP1/CCL5/LGALS9/MYD88/GBP2/CX3CL1/CD38/NFKBIA/IL1RN/CCL20/HAS2/IL6/GBP3/CD47/RIPK2/CHI3L1/CXCL8/IRAK2/CCL22/CD40/HES1/ZC3H12A/EDN1/EGR1/NKX3-1/TNIP2/DAB2IP	28
GO:0032479	regulation of type I interferon production	26/1071	123/18870	4.64677e-09	1.94729e-07	1.48765e-07	ISG15/OAS3/OAS2/OAS1/IFIH1/STAT1/IRF7/XAF1/DHX58/TRIM21/NMI/MYD88/TLR3/TLR2/IRF1/TRIM38/ZC3HAV1/RELB/IKBKE/TICAM1/RIPK2/TRIM56/TBK1/GBP7/ARRDC4/IRF5	26
GO:0032606	type I interferon production	26/1071	123/18870	4.64677e-09	1.94729e-07	1.48765e-07	ISG15/OAS3/OAS2/OAS1/IFIH1/STAT1/IRF7/XAF1/DHX58/TRIM21/NMI/MYD88/TLR3/TLR2/IRF1/TRIM38/ZC3HAV1/RELB/IKBKE/TICAM1/RIPK2/TRIM56/TBK1/GBP7/ARRDC4/IRF5	26
GO:0007159	leukocyte cell-cell adhesion	55/1071	419/18870	5.49179e-09	2.28356e-07	1.74456e-07	IFNL1/TNFSF13B/IDO1/CCL5/CEACAM1/CD274/IFNB1/LGALS9/HLA-E/IL4I1/IRF1/SOCS1/JAK2/S100A8/HAS2/IL20RB/TNFSF18/IL6/LAG3/SELL/PDCD1LG2/CD47/NT5E/B2M/S100A9/EXT1/RIPK2/CD55/LYN/NOD2/HLA-A/NFKBIZ/KLF4/ASS1/TNF/ADAM8/EFNB1/MDK/IL2RG/HES1/IL12A/SLC4A2/ZC3H12A/VCAM1/GATA3/PTAFR/CD83/CD177/TNFSF14/ADA/ASCL2/BMP7/VNN1/TNFSF11/IL15	55
GO:0046596	regulation of viral entry into host cell	16/1071	49/18870	5.88229e-09	2.42005e-07	1.84883e-07	IFITM1/IFITM3/TRIM21/TRIM22/TRIM25/LGALS9/IFITM2/TRIM5/LY6E/TRIM38/CH25H/NECTIN2/TRIM31/TRIM26/LRRC15/CIITA	16
GO:0070269	pyroptosis	14/1071	37/18870	5.91027e-09	2.42005e-07	1.84883e-07	ZBP1/IFI27/GBP1/GBP5/AIM2/TRIM21/GBP2/CASP1/GSDMB/GBP3/GSDMC/GSDMD/CASP4/CASP8	14
GO:0019882	antigen processing and presentation	25/1071	116/18870	6.03299e-09	2.45159e-07	1.87292e-07	TAP1/HLA-E/HLA-F/PSMB8/TAP2/LGMN/RAET1L/HLA-C/RELB/HLA-B/ERAP2/B2M/NOD1/EXT1/UNC93B1/NOD2/HLA-A/PSME1/THBS1/LNPEP/ERAP1/HLA-H/MICB/MR1/IFI30	25
GO:1902105	regulation of leukocyte differentiation	46/1071	321/18870	6.47905e-09	2.61305e-07	1.99627e-07	IFNL1/IRF7/CEACAM1/IFNB1/LGALS9/IL15RA/IL4I1/TLR3/IRF1/SOCS1/SPINK5/JUNB/TNFAIP6/MYC/HLA-B/TNFSF18/ZFP36L2/CSF1/LAG3/PGLYRP3/FANCA/RIPK2/PRDM1/LYN/NFKBIZ/RIPK1/TNF/TRIB1/ADAM8/MAFB/MDK/AXL/IL2RG/SLC4A2/ZC3H12A/CLPTM1/GATA3/CASP8/ZEB1/CD83/PRELID1/ADA/ASCL2/VNN1/TNFSF11/IL15	46
GO:0002698	negative regulation of immune effector process	26/1071	125/18870	6.65525e-09	2.64435e-07	2.02019e-07	IFNL1/BST2/CEACAM1/IFNB1/LGALS9/HLA-E/HLA-F/SERPING1/IL4I1/SPINK5/SERPINB4/IL20RB/HLA-B/TNFSF18/SERPINB9/CD47/PGLYRP3/CD55/NOD2/HLA-A/IL33/TNF/AXL/PARP3/ZC3H12A/ASCL2	26
GO:0071675	regulation of mononuclear cell migration	26/1071	125/18870	6.65525e-09	2.64435e-07	2.02019e-07	CXCL10/CCL5/LGALS9/C3AR1/LGMN/CXCL13/CCL20/TNFSF18/CSF1/CD47/SERPINE1/LYN/PTK2B/TNF/THBS1/ADAM8/C1QBP/S100A14/MDK/ECM1/IL12A/APOD/TNFSF14/LRCH1/S100A7/ASCL2	26
GO:0010952	positive regulation of peptidase activity	31/1071	170/18870	6.96727e-09	2.74797e-07	2.09935e-07	AIM2/TNFSF10/PMAIP1/LGALS9/IFI16/CASP1/CLEC7A/JAK2/S100A8/LGMN/PSME2/MYC/BAK1/CASP10/NOD1/XDH/S100A9/RIPK2/BCL2L13/LYN/MTCH1/PSME1/TNF/SOX7/NGFR/FAS/MAP3K5/CASP8/PPARG/NKX3-1/PRELID1	31
GO:0019883	antigen processing and presentation of endogenous antigen	13/1071	32/18870	7.45691e-09	2.91963e-07	2.23048e-07	TAP1/HLA-E/HLA-F/TAP2/RAET1L/HLA-C/HLA-B/ERAP2/B2M/HLA-A/ERAP1/HLA-H/MICB	13
GO:0032755	positive regulation of interleukin-6 production	23/1071	101/18870	7.98087e-09	3.10213e-07	2.36991e-07	IFIH1/LGALS9/MYD88/TLR3/TLR2/CLEC7A/EREG/IL6/NOD1/TICAM1/UNC93B1/RIPK2/ARID5A/NOD2/IL33/AKIRIN2/TNF/SPON2/NLRP10/PTAFR/NOS2/TMEM106A/IL17RC	23
GO:0002428	antigen processing and presentation of peptide antigen via MHC class Ib	10/1071	18/18870	9.59053e-09	3.67454e-07	2.80721e-07	HLA-E/HLA-F/TAP2/RAET1L/HLA-C/HLA-B/B2M/HLA-A/HLA-H/MICB	10
GO:0035455	response to interferon-alpha	10/1071	18/18870	9.59053e-09	3.67454e-07	2.80721e-07	MX2/IFITM1/LAMP3/BST2/IFITM3/EIF2AK2/IFITM2/ADAR/AXL/GATA3	10
GO:0044409	entry into host	30/1071	163/18870	9.7299e-09	3.7015e-07	2.82781e-07	IFITM1/IFITM3/TRIM21/TRIM22/PLSCR1/TRIM25/LGALS9/IFITM2/TRIM5/LY6E/ACE2/TRIM38/KRT6A/CH25H/NECTIN2/SCARB2/TRIM31/TRIM26/CD55/CXCL8/EPHA2/LDLR/AXL/LAMP1/DYNLT1/NRP1/HSPA1B/NECTIN1/LRRC15/CIITA	30
GO:0002274	myeloid leukocyte activation	38/1071	241/18870	9.88416e-09	3.71156e-07	2.83549e-07	BATF2/IFI35/CCL5/PLSCR1/NMI/LGALS9/MYD88/TLR3/TLR2/CX3CL1/JAK2/RELB/NECTIN2/IL6/CSF1/TICAM1/IFNGR2/LYN/CXCL8/TMEM229B/IL33/CTSC/LDLR/TNF/THBS1/SPHK1/PRKCD/MILR1/ZC3H12A/PTAFR/TMEM106A/CD177/TNIP2/STX4/CRTC3/BATF3/SBNO2/IL15	38
GO:0002702	positive regulation of production of molecular mediator of immune response	27/1071	136/18870	9.89473e-09	3.71156e-07	2.83549e-07	RSAD2/MYD88/HLA-E/HLA-F/TLR3/CLEC7A/IL6/B2M/NOD1/TICAM1/RIPK2/CD55/ARID5A/NOD2/HLA-A/IL33/PANX1/CD40/SPON2/SLC7A5/FZD5/GATA3/IL18R1/TRAF2/STX4/TNFSF13/IRF5	27
GO:0050921	positive regulation of chemotaxis	28/1071	145/18870	1.00666e-08	3.74982e-07	2.86472e-07	CXCL10/CCL5/LGALS9/C3AR1/LGMN/CXCL13/RAC1/TNFSF18/PRKD2/IL6/CSF1/SERPINE1/CXCL8/PTK2B/THBS1/C1QBP/S100A14/BMPR2/MDK/IL12A/NRP1/TPBG/EDN1/STX4/PTN/TNFSF14/S100A7/DAPK2	28
GO:0097529	myeloid leukocyte migration	38/1071	242/18870	1.10987e-08	4.10574e-07	3.13663e-07	CXCL10/CXCL11/CXCL9/CCL5/MYD88/C3AR1/CX3CL1/S100A8/LGMN/MMP28/CXCL13/CCL20/TNFAIP6/RAC1/TNFSF18/IL6/CSF1/CD47/S100A9/SERPINE1/LYN/NOD2/CXCL8/CCL22/PTK2B/THBS1/ADAM8/C1QBP/S100A14/MDK/EDN1/SAA1/PTGER4/CD177/S100A7/DAPK2/IL17RC/TNFSF11	38
GO:0033209	tumor necrosis factor-mediated signaling pathway	24/1071	111/18870	1.13141e-08	4.12851e-07	3.15402e-07	TNFSF13B/STAT1/AIM2/CASP1/JAK2/NFKBIA/BIRC3/CCDC3/TNFSF18/EXT1/TNFAIP3/CARD16/PTK2B/RIPK1/TNF/SPHK1/CASP4/TRADD/FAS/HSPA1B/CASP8/PLVAP/TRAF2/TNFSF11	24
GO:0071347	cellular response to interleukin-1	24/1071	111/18870	1.13141e-08	4.12851e-07	3.15402e-07	ZBP1/GBP1/CCL5/MYD88/GBP2/CX3CL1/NFKBIA/IL1RN/CCL20/HAS2/IL6/GBP3/CD47/CXCL8/IRAK2/CCL22/CD40/HES1/ZC3H12A/EDN1/EGR1/NKX3-1/TNIP2/DAB2IP	24
GO:0043903	regulation of biological process involved in symbiotic interaction	18/1071	65/18870	1.27096e-08	4.59151e-07	3.50774e-07	IFITM1/IFITM3/TRIM21/TRIM22/TRIM25/LGALS9/IFITM2/TRIM5/LY6E/TRIM38/KRT6A/CH25H/NECTIN2/TRIM31/TRIM26/CXCL8/LRRC15/CIITA	18
GO:0001906	cell killing	36/1071	223/18870	1.28344e-08	4.59151e-07	3.50774e-07	GBP1/GBP5/CEACAM1/APOL1/LGALS9/MYD88/HLA-E/GBP2/HLA-F/CLEC7A/KRT6A/TAP2/RAET1L/HLA-C/SERPINB4/HLA-B/RNF19B/NECTIN2/SERPINB9/LAG3/GSDMB/GBP3/B2M/PGLYRP3/CD55/HLA-A/CTSC/LAMP1/HLA-H/MICB/IL12A/CFH/GBP7/MR1/NOS2/PGLYRP4	36
GO:0070661	leukocyte proliferation	48/1071	350/18870	1.28398e-08	4.59151e-07	3.50774e-07	TNFSF13B/BST2/IDO1/CCL5/CD274/IFNB1/LGALS9/MYD88/HLA-E/IL4I1/IRF1/CX3CL1/CD38/JAK2/JUNB/IL20RB/TNFSF18/CCND3/IL6/CSF1/PDCD1LG2/BTN3A1/TICAM1/TNFAIP3/RIPK2/CD55/LYN/HLA-A/IL33/NFKBIZ/NPR3/CD40/LIPA/AZI2/EFNB1/PSMB10/PRKCD/HES1/IL12A/SLC4A2/TBK1/IFNA1/VCAM1/TCIRG1/TNFSF14/ADA/TNFSF11/IL15	48
GO:0046597	negative regulation of viral entry into host cell	11/1071	23/18870	1.34567e-08	4.78025e-07	3.65193e-07	IFITM1/IFITM3/TRIM25/IFITM2/TRIM5/LY6E/CH25H/TRIM31/TRIM26/LRRC15/CIITA	11
GO:1903901	negative regulation of viral life cycle	12/1071	28/18870	1.37089e-08	4.8378e-07	3.6959e-07	IFITM1/BST2/IFITM3/TRIM25/IFITM2/TRIM5/LY6E/CH25H/TRIM31/TRIM26/LRRC15/CIITA	12
GO:0071621	granulocyte chemotaxis	26/1071	130/18870	1.57644e-08	5.52681e-07	4.22227e-07	CXCL10/CXCL11/CXCL9/CCL5/C3AR1/CX3CL1/S100A8/CXCL13/CCL20/TNFAIP6/RAC1/TNFSF18/CSF1/S100A9/NOD2/CXCL8/CCL22/THBS1/C1QBP/S100A14/MDK/EDN1/SAA1/S100A7/DAPK2/IL17RC	26
GO:1901222	regulation of non-canonical NF-kappaB signal transduction	24/1071	113/18870	1.63943e-08	5.71032e-07	4.36247e-07	IFI35/EIF2AK2/NMI/LGALS9/TLR3/TLR2/RBCK1/NFKBIA/BCL3/NOD1/NOD2/RTKN2/RIPK1/TNF/SPHK1/TRADD/TRIM56/ZC3H12A/EDN1/IL18R1/TRIP6/TERF2IP/TNFSF14/BMP7	24
GO:2001233	regulation of apoptotic signaling pathway	52/1071	398/18870	1.68281e-08	5.82361e-07	4.44902e-07	IFI6/TNFSF10/IFNB1/NUPR1/PML/PMAIP1/PLAUR/SP100/BCL2L14/RBCK1/CX3CL1/JAK2/S100A8/MYC/BAK1/CFLAR/GRINA/S100A9/ATF3/TNFAIP3/SERPINE1/CTSC/RET/DDIAS/MCL1/RTKN2/DNAJA1/RIPK1/TNF/THBS1/ITPRIP/SOD2/CDKN2D/LMNA/PRKCD/VHL/USP15/NFE2L2/NGFR/FAS/NRP1/ITGA6/HSPA1B/PRODH/NKX3-1/TRAF2/STX4/DAB2IP/PRELID1/DAPK2/SIAH2/VNN1	52
GO:0032640	tumor necrosis factor production	32/1071	186/18870	1.73148e-08	5.91571e-07	4.51938e-07	OAS3/OAS2/OAS1/IFIH1/LGALS9/MYD88/HLA-E/TLR3/TLR2/CLEC7A/CX3CL1/JAK2/BCL3/IL6/CD47/NOD1/TICAM1/TNFAIP3/RIPK2/ARID5A/NOD2/IL33/RIPK1/THBS1/SPON2/AXL/ZC3H12A/FZD5/PTAFR/FRMD8/TMEM106A/GHSR	32
GO:0032680	regulation of tumor necrosis factor production	32/1071	186/18870	1.73148e-08	5.91571e-07	4.51938e-07	OAS3/OAS2/OAS1/IFIH1/LGALS9/MYD88/HLA-E/TLR3/TLR2/CLEC7A/CX3CL1/JAK2/BCL3/IL6/CD47/NOD1/TICAM1/TNFAIP3/RIPK2/ARID5A/NOD2/IL33/RIPK1/THBS1/SPON2/AXL/ZC3H12A/FZD5/PTAFR/FRMD8/TMEM106A/GHSR	32
GO:0030216	keratinocyte differentiation	31/1071	177/18870	1.87531e-08	6.36655e-07	4.8638e-07	TGM1/EREG/KRT14/KRT6A/ALOX15B/KRT6B/SPRR1A/KRT6C/KRT16/SPRR1B/TXNIP/CSTA/CFLAR/CERS3/SLC39A2/KRT4/SFN/SPRR3/KRT17/NFKBIZ/EPHA2/AQP3/JAG1/MAFB/POU2F3/KRT5/IRF6/KRT75/KRT36/SPRR2D/S100A7	31
GO:0001961	positive regulation of cytokine-mediated signaling pathway	17/1071	60/18870	2.20762e-08	7.44759e-07	5.68968e-07	ZBP1/IRF7/PARP9/NLRC5/PARP14/CASP1/CSF1/IKBKE/RIPK2/RIPK1/CASP4/AXL/TRIM56/TBK1/HSPA1B/EDN1/TRAF2	17
GO:0050863	regulation of T cell activation	50/1071	381/18870	2.74723e-08	9.21008e-07	7.03616e-07	IFNL1/TNFSF13B/IDO1/CCL5/CEACAM1/CD274/IFNB1/LGALS9/HLA-E/IL4I1/IRF1/SOCS1/JAK2/SPINK5/JUNB/IL20RB/TNFSF18/IL6/LAG3/PDCD1LG2/CD47/B2M/FANCA/RIPK2/CD55/PRDM1/LYN/NOD2/HLA-A/NFKBIZ/ADAM8/EFNB1/MDK/IL2RG/HES1/IL12A/SLC4A2/ZC3H12A/CLPTM1/VCAM1/GATA3/ZEB1/CD83/PRELID1/TNFSF14/ADA/ASCL2/VNN1/TNFSF11/IL15	50
GO:0030098	lymphocyte differentiation	54/1071	429/18870	3.23267e-08	1.07702e-06	8.22803e-07	RSAD2/IFNL1/TNFSF13B/IFNB1/LGALS9/IL15RA/IL4I1/IRF1/SOCS1/SPINK5/JUNB/RELB/TNFSF18/BCL3/IL6/ZFP36L2/LAG3/BAK1/LY6D/B2M/PGLYRP3/SOCS3/FANCA/RIPK2/PRDM1/NFKBIZ/PTK2B/LIPA/ADAM8/MAFB/MDK/AXL/IL2RG/SLC4A2/ZC3H12A/BLNK/FZD5/IFNA1/CLPTM1/VCAM1/GATA3/IL18R1/MR1/ZEB1/TCIRG1/PTGER4/EGR1/CD83/PRELID1/DCLRE1C/ADA/ASCL2/VNN1/IL15	54
GO:0050920	regulation of chemotaxis	36/1071	232/18870	3.67819e-08	1.21789e-06	9.30421e-07	CXCL10/CCL5/LGALS9/C3AR1/SEMA3D/LGMN/MMP28/CXCL13/TNFAIP6/RAC1/TNFSF18/PRKD2/IL6/CSF1/SERPINE1/LYN/NOD2/CXCL8/PTK2B/MYCBP2/THBS1/C1QBP/S100A14/BMPR2/MDK/IL12A/SEMA4B/NRP1/TPBG/EDN1/SEMA3A/STX4/PTN/TNFSF14/S100A7/DAPK2	36
GO:0030217	T cell differentiation	43/1071	307/18870	3.96252e-08	1.30398e-06	9.96195e-07	RSAD2/IFNL1/IFNB1/LGALS9/IL4I1/IRF1/SOCS1/SPINK5/JUNB/RELB/TNFSF18/BCL3/IL6/ZFP36L2/LAG3/B2M/SOCS3/FANCA/RIPK2/PRDM1/NFKBIZ/LIPA/ADAM8/MAFB/MDK/IL2RG/SLC4A2/ZC3H12A/FZD5/CLPTM1/GATA3/IL18R1/MR1/ZEB1/TCIRG1/PTGER4/EGR1/CD83/PRELID1/ADA/ASCL2/VNN1/IL15	43
GO:0050673	epithelial cell proliferation	58/1071	480/18870	4.33617e-08	1.41045e-06	1.07753e-06	STAT1/TGM1/CEACAM1/NUPR1/OVOL1/IGFBP4/EREG/SERPINB1/HAS2/MYC/FGFBP1/IGFBP3/PRKD2/IL6/BRCA2/BAK1/CFLAR/B2M/XDH/TACSTD2/TNFAIP3/CRNN/KRT4/NOD2/SFN/NFKBIZ/EPHA2/LIPA/TNF/SGPP2/THBS1/JAG1/SERPINB5/EPGN/BMPR2/IRF6/MDK/ECM1/HTR2B/VHL/HES1/IL12A/FERMT1/NGFR/NRP1/SDR16C5/FST/GATA3/ZEB1/PPARG/BMPR1A/NKX3-1/IQGAP3/DAB2IP/PTN/GHSR/TNFSF11/GPBAR1	58
GO:0051251	positive regulation of lymphocyte activation	45/1071	330/18870	4.33863e-08	1.41045e-06	1.07753e-06	TNFSF13B/CCL5/CD274/LGALS9/MYD88/HLA-E/HLA-F/IL15RA/IL4I1/CLEC7A/CD38/SOCS1/JAK2/IL6/PDCD1LG2/CD47/B2M/TICAM1/RIPK2/CD55/LYN/NOD2/HLA-A/NFKBIZ/AKIRIN2/CD40/ADAM8/EFNB1/MDK/AXL/IL2RG/LAMP1/HES1/IL12A/VCAM1/GATA3/CD83/TNIP2/TNFSF13/TNFSF14/ADA/BLOC1S3/VNN1/TNFSF11/IL15	45
GO:0007259	receptor signaling pathway via JAK-STAT	30/1071	174/18870	4.57638e-08	1.47878e-06	1.12973e-06	IFNL2/IFNL3/IFNL1/STAT1/PARP9/CCL5/IFNB1/STAT2/NMI/PARP14/IL15RA/SOCS1/JAK2/TNFSF18/BCL3/IL6/SOCS3/LYN/SOCS2/RET/PTK2B/CD40/TNF/VHL/HES1/IL12A/IFNA1/GBP7/IFNL4/IL15	30
GO:0140895	cell surface toll-like receptor signaling pathway	17/1071	63/18870	4.91305e-08	1.57429e-06	1.2027e-06	OAS1/IFI35/NMI/MYD88/TLR2/NFKBIA/TRIL/TNFAIP3/RIPK2/LYN/NOD2/IRAK2/PIK3AP1/S100A14/WDFY1/TNIP2/DAB2IP	17
GO:0009913	epidermal cell differentiation	37/1071	245/18870	4.93066e-08	1.57429e-06	1.2027e-06	TGM1/OVOL1/EREG/KRT14/SPINK5/KRT6A/ALOX15B/KRT6B/SPRR1A/KRT6C/KRT16/SPRR1B/TXNIP/CSTA/CFLAR/CERS3/MAFF/SLC39A2/KRT4/SFN/SPRR3/KRT17/NFKBIZ/EPHA2/AQP3/KLF4/JAG1/MAFB/POU2F3/KRT5/IRF6/HES1/KRT75/KRT36/SPRR2D/S100A7/CDH23	37
GO:0046718	viral entry into host cell	28/1071	156/18870	5.27178e-08	1.66823e-06	1.27446e-06	IFITM1/IFITM3/TRIM21/TRIM22/PLSCR1/TRIM25/LGALS9/IFITM2/TRIM5/LY6E/ACE2/TRIM38/CH25H/NECTIN2/SCARB2/TRIM31/TRIM26/CD55/EPHA2/LDLR/AXL/LAMP1/DYNLT1/NRP1/HSPA1B/NECTIN1/LRRC15/CIITA	28
GO:0031341	regulation of cell killing	23/1071	111/18870	5.28708e-08	1.66823e-06	1.27446e-06	CEACAM1/LGALS9/HLA-E/HLA-F/CLEC7A/TAP2/RAET1L/HLA-C/SERPINB4/HLA-B/NECTIN2/SERPINB9/LAG3/B2M/CD55/HLA-A/LAMP1/HLA-H/MICB/IL12A/CFH/MR1/NOS2	23
GO:0048002	antigen processing and presentation of peptide antigen	18/1071	71/18870	5.73395e-08	1.79865e-06	1.3741e-06	TAP1/HLA-E/HLA-F/TAP2/LGMN/RAET1L/HLA-C/HLA-B/ERAP2/B2M/UNC93B1/HLA-A/LNPEP/ERAP1/HLA-H/MICB/MR1/IFI30	18
GO:0060338	regulation of type I interferon-mediated signaling pathway	14/1071	44/18870	7.654e-08	2.38698e-06	1.82356e-06	ISG15/OAS3/ZBP1/OAS1/USP18/IRF7/NLRC5/STAT2/ADAR/SAMHD1/IKBKE/TTLL12/TRIM56/TBK1	14
GO:0044000	movement in host	31/1071	188/18870	7.91437e-08	2.43981e-06	1.86392e-06	IFITM1/IFITM3/TRIM21/TRIM22/PLSCR1/TRIM25/LGALS9/IFITM2/TRIM5/LY6E/ACE2/TRIM38/KRT6A/CH25H/NECTIN2/SCARB2/TRIM31/TRIM26/CD55/CHMP5/CXCL8/EPHA2/LDLR/AXL/LAMP1/DYNLT1/NRP1/HSPA1B/NECTIN1/LRRC15/CIITA	31
GO:0097696	receptor signaling pathway via STAT	31/1071	188/18870	7.91437e-08	2.43981e-06	1.86392e-06	IFNL2/IFNL3/IFNL1/STAT1/PARP9/CCL5/IFNB1/STAT2/NMI/PARP14/IL15RA/SOCS1/JAK2/TNFSF18/BCL3/IL6/SOCS3/LYN/SOCS2/RET/PTK2B/CD40/TNF/VHL/HES1/IL12A/IFNA1/GBP7/IFNL4/PPARG/IL15	31
GO:0070231	T cell apoptotic process	16/1071	58/18870	8.65926e-08	2.65419e-06	2.0277e-06	IDO1/CCL5/CD274/LGALS9/PRKD2/BCL3/BAK1/LIPA/RIPK1/ADAM8/VHL/FAS/CHEK2/PRELID1/ADA/PDCD1	16
GO:0071677	positive regulation of mononuclear cell migration	18/1071	73/18870	9.10888e-08	2.77614e-06	2.12087e-06	CXCL10/CCL5/LGALS9/LGMN/CXCL13/CCL20/TNFSF18/CD47/SERPINE1/PTK2B/TNF/ADAM8/C1QBP/S100A14/IL12A/TNFSF14/S100A7/ASCL2	18
GO:0002476	antigen processing and presentation of endogenous peptide antigen via MHC class Ib	9/1071	17/18870	9.50113e-08	2.86315e-06	2.18734e-06	HLA-E/HLA-F/TAP2/RAET1L/HLA-C/HLA-B/HLA-A/HLA-H/MICB	9
GO:0002484	antigen processing and presentation of endogenous peptide antigen via MHC class I via ER pathway	9/1071	17/18870	9.50113e-08	2.86315e-06	2.18734e-06	HLA-E/HLA-F/TAP2/RAET1L/HLA-C/HLA-B/HLA-A/HLA-H/MICB	9
GO:0002429	immune response-activating cell surface receptor signaling pathway	43/1071	318/18870	1.10023e-07	3.28692e-06	2.51108e-06	OAS1/IFI35/GBP1/THEMIS2/PLSCR1/CEACAM1/NMI/MYD88/TLR2/RBCK1/CLEC7A/FYB1/C3AR1/CD38/NFKBIA/NECTIN2/PRKD2/TRIL/BTN3A1/CD47/TNFAIP3/RIPK2/LYN/NOD2/HLA-A/BTN3A3/IRAK2/NFKBIZ/PIK3AP1/LIPA/CMTM3/S100A14/PRKCD/MICB/WDFY1/BTN3A2/ZC3H12A/BLNK/GATA3/KCNN4/TNIP2/DAB2IP/ADA	43
GO:0022407	regulation of cell-cell adhesion	58/1071	493/18870	1.10299e-07	3.28692e-06	2.51108e-06	IFNL1/TNFSF13B/IDO1/CCL5/CEACAM1/CD274/IFNB1/PLAUR/LGALS9/HLA-E/IL4I1/IRF1/CX3CL1/SOCS1/JAK2/IL1RN/CXCL13/HAS2/IL20RB/TNFSF18/IL6/LAG3/PDCD1LG2/CD47/B2M/RIPK2/CD55/LYN/NOD2/HLA-A/NFKBIZ/KLF4/ASS1/TNF/JAG1/ADAM8/EFNB1/MDK/IL2RG/PRKCD/HES1/IL12A/SLC4A2/ZC3H12A/VCAM1/NOTCH4/GATA3/PTAFR/CD83/FXYD5/TNFSF14/ADA/ASCL2/BMP7/VNN1/TNFSF11/MUC21/IL15	58
GO:0051701	biological process involved in interaction with host	33/1071	211/18870	1.11707e-07	3.31047e-06	2.52908e-06	IFIT1/IFITM1/IFITM3/TRIM21/TRIM22/PLSCR1/TRIM25/LGALS9/IFITM2/TRIM5/LY6E/ACE2/TRIM38/KRT6A/CH25H/NECTIN2/SCARB2/TRIM31/PGLYRP3/TRIM26/CD55/CHMP5/CXCL8/EPHA2/LDLR/AXL/LAMP1/DYNLT1/NRP1/HSPA1B/NECTIN1/LRRC15/CIITA	33
GO:0046631	alpha-beta T cell activation	30/1071	181/18870	1.13589e-07	3.34775e-06	2.55756e-06	RSAD2/CD274/LGALS9/HLA-E/IRF1/SOCS1/JAK2/JUNB/RELB/TNFSF18/BCL3/IL6/SOCS3/RIPK2/CD55/PRDM1/HLA-A/NFKBIZ/IL2RG/IL12A/SLC4A2/ZC3H12A/GATA3/IL18R1/TCIRG1/PTGER4/CD83/ADA/ASCL2/IL15	30
GO:0097193	intrinsic apoptotic signaling pathway	43/1071	319/18870	1.20364e-07	3.52804e-06	2.69529e-06	IFI6/NUPR1/PML/PMAIP1/PLAUR/IFI16/JAK2/S100A8/SHISA5/MYC/BCL3/IKBKE/BRCA2/BAK1/GRINA/S100A9/TRIB3/SFN/EPHA2/DDIAS/MCL1/RTKN2/DNAJA1/TNF/CASP4/BCL2A1/SOD2/CDKN2D/PRKCD/USP15/NFE2L2/MELK/E2F2/MAP3K5/NBN/CHAC1/CHEK2/PRODH/NKX3-1/TRAF2/DAB2IP/DAPK2/VNN1	43
GO:0006979	response to oxidative stress	50/1071	400/18870	1.30128e-07	3.79351e-06	2.8981e-06	STAT1/DUOX2/PNPT1/TRIM25/NCOA7/CD38/JAK2/FOSL1/IL18BP/GCH1/RBM11/GJB2/TXNIP/IL6/BAK1/ABCD1/NCF1/TNFAIP3/GPR37/CPEB2/PTK2B/MGAT3/EPAS1/RIPK1/GPX2/SPHK1/SLC7A11/SOD2/AXL/PRKCD/SDC1/MICB/NFE2L2/SCARA3/SETX/ZC3H12A/HSPA1B/EDN1/MAP3K5/CYB5B/APOD/RCAN1/STX4/S100A7/BMP7/EDNRA/PLK3/TLDC2/VNN1/PENK	50
GO:0071622	regulation of granulocyte chemotaxis	15/1071	53/18870	1.50952e-07	4.37678e-06	3.3437e-06	CCL5/C3AR1/TNFAIP6/RAC1/TNFSF18/CSF1/NOD2/CXCL8/THBS1/C1QBP/S100A14/MDK/EDN1/S100A7/DAPK2	15
GO:0001916	positive regulation of T cell mediated cytotoxicity	13/1071	40/18870	1.68787e-07	4.8676e-06	3.71867e-06	HLA-E/HLA-F/TAP2/RAET1L/HLA-C/HLA-B/NECTIN2/B2M/HLA-A/HLA-H/MICB/IL12A/MR1	13
GO:0002366	leukocyte activation involved in immune response	41/1071	301/18870	1.77202e-07	5.08295e-06	3.88318e-06	IFNL1/IFI35/CEACAM1/IFNB1/NMI/LGALS9/MYD88/HLA-F/JUNB/RELB/TNFSF18/BCL3/IL6/PGLYRP3/TICAM1/SOCS3/RIPK2/LYN/IL33/NFKBIZ/PTK2B/CD40/TNF/MDK/PARP3/LAMP1/SH2D1B/MILR1/ZC3H12A/IFNA1/GATA3/NBN/IL18R1/PTGER4/PTAFR/CD177/STX4/TNFSF13/ADA/ASCL2/SBNO2	41
GO:0010466	negative regulation of peptidase activity	25/1071	137/18870	1.94134e-07	5.53901e-06	4.23159e-06	IFI6/LAMP3/PLAUR/IFI16/SERPING1/SPINK5/SERPINB1/SERPINB4/SERPINB9/CSTA/TIMP1/SERPINB13/CSTB/SERPINE1/SFN/CARD16/KLF4/TNF/THBS1/SERPINB5/CDKN2D/ECM1/ANXA8/SERPINB8/SIAH2	25
GO:1903037	regulation of leukocyte cell-cell adhesion	48/1071	382/18870	1.97986e-07	5.61904e-06	4.29274e-06	IFNL1/TNFSF13B/IDO1/CCL5/CEACAM1/CD274/IFNB1/LGALS9/HLA-E/IL4I1/IRF1/SOCS1/JAK2/HAS2/IL20RB/TNFSF18/IL6/LAG3/PDCD1LG2/CD47/B2M/RIPK2/CD55/LYN/NOD2/HLA-A/NFKBIZ/KLF4/ASS1/TNF/ADAM8/EFNB1/MDK/IL2RG/HES1/IL12A/SLC4A2/ZC3H12A/VCAM1/GATA3/PTAFR/CD83/TNFSF14/ADA/ASCL2/VNN1/TNFSF11/IL15	48
GO:0043280	positive regulation of cysteine-type endopeptidase activity involved in apoptotic process	22/1071	111/18870	2.34191e-07	6.61157e-06	5.05099e-06	TNFSF10/PMAIP1/LGALS9/CASP1/CLEC7A/JAK2/S100A8/MYC/CASP10/NOD1/XDH/S100A9/BCL2L13/MTCH1/TNF/SOX7/NGFR/FAS/MAP3K5/CASP8/PPARG/NKX3-1	22
GO:0032635	interleukin-6 production	29/1071	177/18870	2.37237e-07	6.62781e-06	5.0634e-06	IFIH1/LGALS9/MYD88/TLR3/TLR2/CLEC7A/CX3CL1/EREG/HLA-B/IL6/CD47/NOD1/TICAM1/UNC93B1/TNFAIP3/RIPK2/ARID5A/NOD2/IL33/AKIRIN2/TNF/SPON2/NLRP10/ZC3H12A/PTAFR/NOS2/TMEM106A/IL17RC/GHSR	29
GO:0032675	regulation of interleukin-6 production	29/1071	177/18870	2.37237e-07	6.62781e-06	5.0634e-06	IFIH1/LGALS9/MYD88/TLR3/TLR2/CLEC7A/CX3CL1/EREG/HLA-B/IL6/CD47/NOD1/TICAM1/UNC93B1/TNFAIP3/RIPK2/ARID5A/NOD2/IL33/AKIRIN2/TNF/SPON2/NLRP10/ZC3H12A/PTAFR/NOS2/TMEM106A/IL17RC/GHSR	29
GO:0002263	cell activation involved in immune response	41/1071	305/18870	2.54196e-07	7.06481e-06	5.39725e-06	IFNL1/IFI35/CEACAM1/IFNB1/NMI/LGALS9/MYD88/HLA-F/JUNB/RELB/TNFSF18/BCL3/IL6/PGLYRP3/TICAM1/SOCS3/RIPK2/LYN/IL33/NFKBIZ/PTK2B/CD40/TNF/MDK/PARP3/LAMP1/SH2D1B/MILR1/ZC3H12A/IFNA1/GATA3/NBN/IL18R1/PTGER4/PTAFR/CD177/STX4/TNFSF13/ADA/ASCL2/SBNO2	41
GO:0002752	cell surface pattern recognition receptor signaling pathway	17/1071	70/18870	2.62111e-07	7.24723e-06	5.53661e-06	OAS1/IFI35/NMI/MYD88/TLR2/NFKBIA/TRIL/TNFAIP3/RIPK2/LYN/NOD2/IRAK2/PIK3AP1/S100A14/WDFY1/TNIP2/DAB2IP	17
GO:0032757	positive regulation of interleukin-8 production	16/1071	63/18870	3.03372e-07	8.34507e-06	6.37532e-06	LGALS9/MYD88/TLR3/TLR2/CLEC7A/PRKD2/IL6/NOD1/SERPINE1/CHI3L1/NOD2/RIPK1/TNF/NLRP10/HSPA1B/NOS2	16
GO:0030522	intracellular receptor signaling pathway	45/1071	353/18870	3.14832e-07	8.61611e-06	6.58238e-06	RSAD2/OASL/OAS3/OAS1/DDX60/IFIH1/IRF7/GBP5/DHX58/EIF2AK2/SLC15A3/TRIM25/PML/MYD88/GBP2/TLR3/JAK2/ALOX15B/NFKBIA/BIRC3/SREBF1/TRIM31/NOD1/TICAM1/NEK7/UNC93B1/TNFAIP3/RIPK2/NOD2/RARG/PIK3AP1/DNAJA1/TNF/C1QBP/FABP5/ALOXE3/USP15/RBFOX2/WDFY1/TBK1/HSPA1B/PPARG/NKX3-1/TNIP2/NOP53	45
GO:0001910	regulation of leukocyte mediated cytotoxicity	20/1071	96/18870	3.52903e-07	9.60899e-06	7.34091e-06	CEACAM1/LGALS9/HLA-E/HLA-F/TAP2/RAET1L/HLA-C/SERPINB4/HLA-B/NECTIN2/SERPINB9/LAG3/B2M/HLA-A/LAMP1/HLA-H/MICB/IL12A/MR1/NOS2	20
GO:0032615	interleukin-12 production	16/1071	64/18870	3.83366e-07	1.03335e-05	7.89443e-06	IDO1/LGALS9/TLR3/TLR2/CLEC7A/IRF1/HLA-B/CD47/UNC93B1/RIPK2/NOD2/CD40/THBS1/C1QBP/MDK/IRF5	16
GO:0032655	regulation of interleukin-12 production	16/1071	64/18870	3.83366e-07	1.03335e-05	7.89443e-06	IDO1/LGALS9/TLR3/TLR2/CLEC7A/IRF1/HLA-B/CD47/UNC93B1/RIPK2/NOD2/CD40/THBS1/C1QBP/MDK/IRF5	16
GO:0043405	regulation of MAP kinase activity	25/1071	142/18870	3.95365e-07	1.05589e-05	8.06658e-06	PPEF2/TRIB2/TRIB3/LYN/NOD2/CD40/DNAJA1/TNF/TRIB1/THBS1/ADAM8/EPGN/DKK1/HTR2B/AIDA/PRKCD/EDN1/MAP3K5/MAP3K11/PPARG/MST1R/TRAF2/DAB2IP/TNFSF11/DUSP7	25
GO:0045619	regulation of lymphocyte differentiation	32/1071	212/18870	3.95662e-07	1.05589e-05	8.06658e-06	IFNL1/IFNB1/LGALS9/IL15RA/IL4I1/IRF1/SOCS1/SPINK5/JUNB/TNFSF18/ZFP36L2/LAG3/PGLYRP3/FANCA/RIPK2/PRDM1/NFKBIZ/ADAM8/MDK/AXL/IL2RG/SLC4A2/ZC3H12A/CLPTM1/GATA3/ZEB1/CD83/PRELID1/ADA/ASCL2/VNN1/IL15	32
GO:0044403	biological process involved in symbiotic interaction	42/1071	322/18870	4.17411e-07	1.10841e-05	8.46785e-06	IFIT1/IFITM1/IFI27/IFITM3/TRIM21/TRIM22/CCL5/PLSCR1/TRIM25/APOL1/LGALS9/IFITM2/TRIM5/LY6E/MYD88/ACE2/JAK2/TRIM38/KRT6A/CH25H/NECTIN2/SCARB2/TRIM31/PGLYRP3/TRIM26/CD55/CHMP5/NOD2/CXCL8/EPHA2/LDLR/FMR1/POU2F3/AXL/LAMP1/DYNLT1/NRP1/ZC3H12A/HSPA1B/NECTIN1/LRRC15/CIITA	42
GO:0001914	regulation of T cell mediated cytotoxicity	14/1071	50/18870	4.53425e-07	1.19161e-05	9.10343e-06	CEACAM1/HLA-E/HLA-F/TAP2/RAET1L/HLA-C/HLA-B/NECTIN2/B2M/HLA-A/HLA-H/MICB/IL12A/MR1	14
GO:0002768	immune response-regulating cell surface receptor signaling pathway	44/1071	346/18870	4.55268e-07	1.19161e-05	9.10343e-06	OAS1/IFI35/GBP1/THEMIS2/PLSCR1/CEACAM1/NMI/MYD88/TLR2/RBCK1/CLEC7A/FYB1/C3AR1/CD38/NFKBIA/NECTIN2/PRKD2/TRIL/BTN3A1/CD47/TNFAIP3/RIPK2/LYN/NOD2/HLA-A/BTN3A3/IRAK2/NFKBIZ/PIK3AP1/CD40/LIPA/CMTM3/S100A14/PRKCD/MICB/WDFY1/BTN3A2/ZC3H12A/BLNK/GATA3/KCNN4/TNIP2/DAB2IP/ADA	44
GO:0001818	negative regulation of cytokine production	47/1071	381/18870	4.55405e-07	1.19161e-05	9.10343e-06	OAS3/OAS1/IFNL1/BST2/XAF1/IDO1/GBP1/DHX58/CEACAM1/CD274/IFNB1/PML/NMI/LGALS9/HLA-F/CX3CL1/SERPINB1/RAC1/RELB/IL20RB/BCL3/N4BP1/IL6/LAG3/PDCD1LG2/ABCD1/PGLYRP3/TRIB2/TNFAIP3/NOD2/CARD16/IL33/EPHA2/KLF4/TNF/THBS1/C1QBP/AXL/IL12A/ZC3H12A/GBP7/GATA3/APOD/PTGER4/ADCY7/CD83/GHSR	47
GO:0002475	antigen processing and presentation via MHC class Ib	10/1071	25/18870	4.96971e-07	1.29406e-05	9.8861e-06	HLA-E/HLA-F/TAP2/RAET1L/HLA-C/HLA-B/B2M/HLA-A/HLA-H/MICB	10
GO:0045109	intermediate filament organization	17/1071	73/18870	5.00462e-07	1.29685e-05	9.90745e-06	KRT13/KRT14/KRT6A/KRT6B/KRT6C/KRT16/KRT23/KRT24/KRT4/KRT17/PKP1/KRT5/KRT75/KRT15/KRT38/KRT36/KRT25	17
GO:0045785	positive regulation of cell adhesion	55/1071	482/18870	6.30724e-07	1.62654e-05	1.24262e-05	TNFSF13B/CCL5/CD274/PLAUR/LGALS9/HLA-E/IL4I1/CX3CL1/SOCS1/JAK2/CXCL13/HAS2/RAC1/TNFSF18/PRKD2/IL6/CSF1/PDCD1LG2/CD47/B2M/RIPK2/CD55/LYN/NOD2/HLA-A/NFKBIZ/RET/PTK2B/TNF/ADAM8/C1QBP/EFNB1/MDK/NPNT/ITGA3/IL2RG/HES1/IL12A/FERMT1/NRP1/ITGA6/VCAM1/GATA3/SAA1/EPHA1/LAMA1/PTAFR/CD83/STX4/TNFSF14/ADA/BMP7/VNN1/TNFSF11/IL15	55
GO:0050830	defense response to Gram-positive bacterium	22/1071	118/18870	7.08447e-07	1.81823e-05	1.38906e-05	GBP4/MYD88/HLA-E/GBP2/TLR2/KRT6A/GBP6/IL6/NOD1/PGLYRP3/RIPK2/NOD2/HLA-A/EPHA2/TNF/GSDMD/CASP4/IL12A/TBK1/GBP7/MR1/PGLYRP4	22
GO:0002369	T cell cytokine production	12/1071	38/18870	7.18909e-07	1.8276e-05	1.39622e-05	RSAD2/IFNB1/HLA-F/IL6/B2M/CD55/ARID5A/HLA-A/FZD5/GATA3/IL18R1/TRAF2	12
GO:0002724	regulation of T cell cytokine production	12/1071	38/18870	7.18909e-07	1.8276e-05	1.39622e-05	RSAD2/IFNB1/HLA-F/IL6/B2M/CD55/ARID5A/HLA-A/FZD5/GATA3/IL18R1/TRAF2	12
GO:0002726	positive regulation of T cell cytokine production	10/1071	26/18870	7.66541e-07	1.93039e-05	1.47474e-05	RSAD2/IL6/B2M/CD55/ARID5A/HLA-A/FZD5/GATA3/IL18R1/TRAF2	10
GO:0032816	positive regulation of natural killer cell activation	10/1071	26/18870	7.66541e-07	1.93039e-05	1.47474e-05	HLA-E/HLA-F/IL15RA/JAK2/TICAM1/AXL/LAMP1/IL12A/BLOC1S3/IL15	10
GO:0043410	positive regulation of MAPK cascade	54/1071	474/18870	8.38441e-07	2.09653e-05	1.60167e-05	EIF2AK2/CCL5/LGALS9/TRIM5/MYD88/TLR3/CX3CL1/IGFBP6/IGFBP4/JAK2/CCL20/IGFBP3/PRKD2/IL6/CFLAR/NOD1/XDH/NCF1/RIPK2/CHI3L1/NOD2/GPR37/CCL22/RET/PTK2B/CD40/RIPK1/TNF/THBS1/AVPI1/ADAM8/SPHK1/EPGN/DKK1/HTR2B/NPNT/NRP1/TPBG/ZC3H12A/EDN1/MAP3K5/SEMA3A/MAP3K11/GADD45B/MST1R/TMEM106A/CAVIN3/TRAF2/IQGAP3/NENF/DAB2IP/S100A7/TNFSF11/GPBAR1	54
GO:0042116	macrophage activation	21/1071	110/18870	8.40333e-07	2.09653e-05	1.60167e-05	IFI35/NMI/TLR3/TLR2/CX3CL1/JAK2/IL6/TICAM1/IFNGR2/TMEM229B/IL33/CTSC/LDLR/TNF/THBS1/SPHK1/ZC3H12A/TMEM106A/TNIP2/CRTC3/SBNO2	21
GO:0001913	T cell mediated cytotoxicity	15/1071	60/18870	8.83466e-07	2.18383e-05	1.66836e-05	CEACAM1/HLA-E/HLA-F/TAP2/RAET1L/HLA-C/HLA-B/NECTIN2/B2M/HLA-A/CTSC/HLA-H/MICB/IL12A/MR1	15
GO:0097300	programmed necrotic cell death	15/1071	60/18870	8.83466e-07	2.18383e-05	1.66836e-05	ZBP1/NUPR1/TLR3/MLKL/RBCK1/BIRC3/CFLAR/RIPK1/TNF/ITPK1/FAS/MAP3K5/CASP8/TRAF2/PGAM5	15
GO:0002486	antigen processing and presentation of endogenous peptide antigen via MHC class I via ER pathway, TAP-independent	8/1071	16/18870	8.97066e-07	2.20728e-05	1.68628e-05	HLA-E/HLA-F/RAET1L/HLA-C/HLA-B/HLA-A/HLA-H/MICB	8
GO:1990266	neutrophil migration	23/1071	129/18870	9.07231e-07	2.22209e-05	1.6976e-05	CXCL10/CXCL11/CXCL9/CCL5/MYD88/C3AR1/CX3CL1/S100A8/CXCL13/CCL20/TNFAIP6/RAC1/S100A9/NOD2/CXCL8/CCL22/ADAM8/C1QBP/MDK/EDN1/SAA1/CD177/DAPK2	23
GO:0031343	positive regulation of cell killing	17/1071	76/18870	9.21045e-07	2.24568e-05	1.71561e-05	HLA-E/HLA-F/CLEC7A/TAP2/RAET1L/HLA-C/HLA-B/NECTIN2/LAG3/B2M/HLA-A/LAMP1/HLA-H/MICB/IL12A/MR1/NOS2	17
GO:2000106	regulation of leukocyte apoptotic process	19/1071	93/18870	9.45514e-07	2.2949e-05	1.75322e-05	IRF7/IDO1/HSH2D/CCL5/CD274/LGALS9/PRKD2/BCL3/LYN/NOD2/AURKB/ADAM8/SLC7A11/AXL/VHL/PRELID1/ADA/GHSR/PDCD1	19
GO:0032729	positive regulation of type II interferon production	17/1071	77/18870	1.12017e-06	2.70656e-05	2.06771e-05	ISG15/IFNL1/LGALS9/TLR3/CLEC7A/JAK2/BCL3/BTN3A1/RIPK2/ARID5A/HLA-A/TNF/SLC7A5/IL12A/BTN3A2/FZD5/IL18R1	17
GO:0001912	positive regulation of leukocyte mediated cytotoxicity	16/1071	69/18870	1.1483e-06	2.7621e-05	2.11014e-05	HLA-E/HLA-F/TAP2/RAET1L/HLA-C/HLA-B/NECTIN2/LAG3/B2M/HLA-A/LAMP1/HLA-H/MICB/IL12A/MR1/NOS2	16
GO:0035458	cellular response to interferon-beta	10/1071	27/18870	1.15561e-06	2.76727e-05	2.11409e-05	OAS1/STAT1/AIM2/PNPT1/IFNB1/IFITM2/IFI16/TLR3/IRF1/CDC34	10
GO:0045580	regulation of T cell differentiation	28/1071	181/18870	1.25875e-06	3.00087e-05	2.29255e-05	IFNL1/IFNB1/LGALS9/IL4I1/IRF1/SOCS1/SPINK5/JUNB/TNFSF18/LAG3/FANCA/RIPK2/PRDM1/NFKBIZ/ADAM8/MDK/IL2RG/SLC4A2/ZC3H12A/CLPTM1/GATA3/ZEB1/CD83/PRELID1/ADA/ASCL2/VNN1/IL15	28
GO:0046209	nitric oxide metabolic process	17/1071	78/18870	1.35742e-06	3.22176e-05	2.46131e-05	TLR2/CLEC7A/JAK2/GCH1/RAC1/CD47/TICAM1/PTK2B/KLF4/ASS1/TNF/SOD2/ZC3H12A/EDN1/CYB5B/NOS2/TMEM106A	17
GO:0045861	negative regulation of proteolysis	33/1071	235/18870	1.39397e-06	3.29394e-05	2.51645e-05	IFI6/LAMP3/TRIM21/PML/PLAUR/IFI16/SERPING1/SPINK5/PLAT/SERPINB1/SERPINB4/N4BP1/SERPINB9/CSTA/TIMP1/SERPINB13/CSTB/SERPINE1/SFN/CARD16/KLF4/TNF/THBS1/SERPINB5/CDKN2D/ECM1/PSMF1/ANXA8/SERPINB8/CHAC1/TLK2/NOP53/SIAH2	33
GO:0032943	mononuclear cell proliferation	40/1071	314/18870	1.43852e-06	3.38432e-05	2.58549e-05	TNFSF13B/IDO1/CCL5/CD274/IFNB1/LGALS9/MYD88/HLA-E/IL4I1/IRF1/CD38/JAK2/IL20RB/TNFSF18/CCND3/IL6/CSF1/PDCD1LG2/BTN3A1/TICAM1/RIPK2/CD55/LYN/HLA-A/NFKBIZ/CD40/LIPA/AZI2/EFNB1/PSMB10/PRKCD/HES1/IL12A/SLC4A2/TBK1/IFNA1/VCAM1/TNFSF14/ADA/IL15	40
GO:0060339	negative regulation of type I interferon-mediated signaling pathway	9/1071	22/18870	1.50099e-06	3.51587e-05	2.68599e-05	ISG15/OAS3/OAS1/USP18/NLRC5/STAT2/ADAR/SAMHD1/TTLL12	9
GO:0034142	toll-like receptor 4 signaling pathway	14/1071	55/18870	1.61276e-06	3.76123e-05	2.87344e-05	OAS1/IFI35/NMI/MYD88/NFKBIA/TRIL/TNFAIP3/RIPK2/LYN/IRAK2/PIK3AP1/S100A14/WDFY1/DAB2IP	14
GO:2001057	reactive nitrogen species metabolic process	17/1071	79/18870	1.63915e-06	3.80624e-05	2.90783e-05	TLR2/CLEC7A/JAK2/GCH1/RAC1/CD47/TICAM1/PTK2B/KLF4/ASS1/TNF/SOD2/ZC3H12A/EDN1/CYB5B/NOS2/TMEM106A	17
GO:0046632	alpha-beta T cell differentiation	22/1071	124/18870	1.69679e-06	3.92309e-05	2.9971e-05	RSAD2/LGALS9/IRF1/SOCS1/JUNB/RELB/TNFSF18/BCL3/IL6/SOCS3/RIPK2/PRDM1/NFKBIZ/IL2RG/SLC4A2/ZC3H12A/GATA3/IL18R1/PTGER4/CD83/ADA/ASCL2	22
GO:0042832	defense response to protozoan	10/1071	28/18870	1.70635e-06	3.92827e-05	3.00105e-05	BATF2/GBP4/GBP1/MYD88/GBP2/CLEC7A/GBP6/BCL3/CD40/GBP7	10
GO:0046634	regulation of alpha-beta T cell activation	21/1071	116/18870	2.07315e-06	4.7523e-05	3.63058e-05	CD274/LGALS9/HLA-E/IRF1/SOCS1/JAK2/JUNB/TNFSF18/RIPK2/CD55/PRDM1/HLA-A/NFKBIZ/IL2RG/IL12A/SLC4A2/ZC3H12A/GATA3/CD83/ADA/ASCL2	21
GO:0032722	positive regulation of chemokine production	16/1071	72/18870	2.10378e-06	4.78242e-05	3.65359e-05	OAS3/OAS1/EIF2AK2/LGALS9/MYD88/TLR3/TLR2/CLEC7A/ALOX15B/IL6/TICAM1/RIPK2/NOD2/IL33/TNF/EGR1	16
GO:0062207	regulation of pattern recognition receptor signaling pathway	24/1071	145/18870	2.11304e-06	4.78242e-05	3.65359e-05	RSAD2/OASL/DDX60/IRF7/IFI35/GBP5/DHX58/EIF2AK2/SLC15A3/MYD88/GBP2/IRF1/BIRC3/TRIM31/NEK7/TNFAIP3/LYN/NOD2/C1QBP/USP15/WDFY1/HSPA1B/DAB2IP/NOP53	24
GO:2001235	positive regulation of apoptotic signaling pathway	24/1071	145/18870	2.11304e-06	4.78242e-05	3.65359e-05	TNFSF10/IFNB1/NUPR1/PML/PMAIP1/RBCK1/JAK2/S100A8/MYC/S100A9/ATF3/CTSC/RET/MCL1/RIPK1/TNF/THBS1/PRKCD/NGFR/FAS/NKX3-1/TRAF2/DAB2IP/VNN1	24
GO:0030593	neutrophil chemotaxis	20/1071	107/18870	2.15388e-06	4.85439e-05	3.70857e-05	CXCL10/CXCL11/CXCL9/CCL5/C3AR1/CX3CL1/S100A8/CXCL13/CCL20/TNFAIP6/RAC1/S100A9/NOD2/CXCL8/CCL22/C1QBP/MDK/EDN1/SAA1/DAPK2	20
GO:0070234	positive regulation of T cell apoptotic process	7/1071	13/18870	2.36029e-06	5.29731e-05	4.04695e-05	IDO1/CCL5/CD274/LGALS9/ADAM8/PRELID1/PDCD1	7
GO:0043086	negative regulation of catalytic activity	53/1071	480/18870	2.71904e-06	6.07705e-05	4.64264e-05	IFIT1/IFI6/LAMP3/PARP9/CEACAM1/PLAUR/MASTL/DTX3L/IFI16/SERPING1/ADAR/SPINK5/SERPINB1/SERPINB4/SERPINB9/CSTA/TIMP1/ANGPTL4/SERPINB13/TRIB2/CSTB/RUBCN/SNX6/TRIB3/SERPINE1/LYN/SFN/CARD16/CPEB2/KLF4/DNAJA1/TNF/TRIB1/THBS1/SERPINB5/PARP3/CDKN2D/ECM1/AIDA/PRKCD/FBXO5/CAND1/ANXA8/HNRNPU/EPHA1/SERPINB8/PPARG/PIF1/DAB2IP/HEG1/LRCH1/SIAH2/DUSP7	53
GO:0002220	innate immune response activating cell surface receptor signaling pathway	18/1071	91/18870	2.96631e-06	6.60219e-05	5.04383e-05	OAS1/IFI35/NMI/MYD88/TLR2/CLEC7A/NFKBIA/TRIL/TNFAIP3/RIPK2/LYN/NOD2/IRAK2/PIK3AP1/S100A14/WDFY1/TNIP2/DAB2IP	18
GO:2001236	regulation of extrinsic apoptotic signaling pathway	25/1071	158/18870	3.03744e-06	6.73256e-05	5.14343e-05	IFI6/TNFSF10/PML/PMAIP1/SP100/BCL2L14/RBCK1/CX3CL1/CFLAR/ATF3/TNFAIP3/SERPINE1/RET/MCL1/RIPK1/TNF/THBS1/ITPRIP/LMNA/NRP1/ITGA6/HSPA1B/TRAF2/STX4/SIAH2	25
GO:0032735	positive regulation of interleukin-12 production	12/1071	43/18870	3.12853e-06	6.87764e-05	5.25426e-05	IDO1/LGALS9/TLR3/TLR2/CLEC7A/IRF1/UNC93B1/RIPK2/NOD2/CD40/MDK/IRF5	12
GO:0032814	regulation of natural killer cell activation	12/1071	43/18870	3.12853e-06	6.87764e-05	5.25426e-05	HLA-E/HLA-F/IL15RA/JAK2/PGLYRP3/TICAM1/PRDM1/AXL/LAMP1/IL12A/BLOC1S3/IL15	12
GO:0035710	CD4-positive, alpha-beta T cell activation	21/1071	119/18870	3.17303e-06	6.94699e-05	5.30724e-05	RSAD2/CD274/LGALS9/SOCS1/JUNB/RELB/TNFSF18/BCL3/IL6/SOCS3/RIPK2/CD55/NFKBIZ/IL2RG/ZC3H12A/GATA3/IL18R1/TCIRG1/PTGER4/CD83/ASCL2	21
GO:0031663	lipopolysaccharide-mediated signaling pathway	14/1071	58/18870	3.20314e-06	6.98442e-05	5.33583e-05	TRIM5/MYD88/TLR2/CX3CL1/NFKBIA/TICAM1/TNFAIP3/RIPK2/CD55/LYN/IRAK2/CARD16/TRIB1/PTAFR	14
GO:0072593	reactive oxygen species metabolic process	32/1071	234/18870	3.5674e-06	7.74718e-05	5.91856e-05	IFI6/DUOXA2/DUOX2/PMAIP1/ACE2/CLEC7A/GCH1/RAC1/CFLAR/ABCD1/XDH/NCF1/HK2/NCF1C/PTK2B/DUOXA1/LIPA/RIPK1/TNF/THBS1/SOD2/PRKCD/NFE2L2/ZC3H12A/EDN1/NOS2/MAOB/STK17A/FOXM1/CD177/BMP7/NCF1B	32
GO:0001909	leukocyte mediated cytotoxicity	23/1071	140/18870	3.90187e-06	8.42301e-05	6.43487e-05	CEACAM1/LGALS9/MYD88/HLA-E/HLA-F/TAP2/RAET1L/HLA-C/SERPINB4/HLA-B/RNF19B/NECTIN2/SERPINB9/LAG3/B2M/HLA-A/CTSC/LAMP1/HLA-H/MICB/IL12A/MR1/NOS2	23
GO:0002573	myeloid leukocyte differentiation	32/1071	235/18870	3.91001e-06	8.42301e-05	6.43487e-05	BATF2/IRF7/CEACAM1/MYD88/IFI16/TLR3/TLR2/SOCS1/JUNB/TNFAIP6/MYC/RELB/CSF1/CASP10/LYN/IL33/EPHA2/RIPK1/TNF/TRIB1/MAFB/SLC4A2/CSF3/GATA3/CASP8/TCIRG1/PPARG/BATF3/SBNO2/TF/TNFSF11/IL15	32
GO:0039531	regulation of viral-induced cytoplasmic pattern recognition receptor signaling pathway	18/1071	93/18870	4.10649e-06	8.76901e-05	6.6992e-05	RSAD2/OASL/DDX60/GBP5/DHX58/EIF2AK2/SLC15A3/MYD88/GBP2/BIRC3/TRIM31/NEK7/TNFAIP3/C1QBP/USP15/WDFY1/HSPA1B/NOP53	18
GO:0043367	CD4-positive, alpha-beta T cell differentiation	18/1071	93/18870	4.10649e-06	8.76901e-05	6.6992e-05	RSAD2/LGALS9/SOCS1/JUNB/RELB/TNFSF18/BCL3/IL6/SOCS3/RIPK2/NFKBIZ/IL2RG/ZC3H12A/GATA3/IL18R1/PTGER4/CD83/ASCL2	18
GO:0006959	humoral immune response	34/1071	258/18870	4.11967e-06	8.76901e-05	6.6992e-05	CXCL10/CXCL11/CXCL9/C1R/IFNB1/C1S/HLA-E/SERPING1/SPINK5/KRT6A/CXCL13/BCL3/IL6/PI3/PGLYRP3/S100A9/CD55/NOD2/CXCL8/HLA-A/TNF/SPON2/C1QBP/CFB/PSMB10/BLNK/IFNA1/CFH/GATA3/CD83/S100A7/PGLYRP4/TF/PDCD1	34
GO:0098792	xenophagy	7/1071	14/18870	4.4887e-06	9.50706e-05	7.26304e-05	RNF213/OPTN/NOD1/RIPK2/NOD2/CALCOCO2/TBK1	7
GO:0051797	regulation of hair follicle development	8/1071	19/18870	4.51958e-06	9.50706e-05	7.26304e-05	KRT17/TNF/TRADD/FERMT1/NGFR/FST/HPSE/DKK4	8
GO:0098543	detection of other organism	8/1071	19/18870	4.51958e-06	9.50706e-05	7.26304e-05	TLR2/CLEC7A/HLA-B/NOD1/PGLYRP3/NOD2/HLA-A/PGLYRP4	8
GO:0060761	negative regulation of response to cytokine stimulus	18/1071	94/18870	4.81316e-06	0.000100851	7.70462e-05	ISG15/OAS3/OAS1/USP18/NLRC5/CCL5/STAT2/PARP14/ADAR/SAMHD1/IL1RN/CCDC3/IL6/CARD16/KLF4/TTLL12/ECM1/PPARG	18
GO:0070228	regulation of lymphocyte apoptotic process	14/1071	60/18870	4.92532e-06	0.000102565	7.83555e-05	IDO1/HSH2D/CCL5/CD274/LGALS9/PRKD2/BCL3/LYN/AURKB/ADAM8/VHL/PRELID1/ADA/PDCD1	14
GO:0001562	response to protozoan	10/1071	31/18870	4.9332e-06	0.000102565	7.83555e-05	BATF2/GBP4/GBP1/MYD88/GBP2/CLEC7A/GBP6/BCL3/CD40/GBP7	10
GO:0032642	regulation of chemokine production	19/1071	104/18870	5.46183e-06	0.000113117	8.6417e-05	OAS3/OAS1/EIF2AK2/LGALS9/MYD88/TLR3/TLR2/CLEC7A/ALOX15B/IL6/TICAM1/RIPK2/NOD2/IL33/EPHA2/KLF4/TNF/APOD/EGR1	19
GO:0002715	regulation of natural killer cell mediated immunity	13/1071	53/18870	5.9237e-06	0.000122211	9.33643e-05	CEACAM1/LGALS9/HLA-E/HLA-F/SERPINB4/HLA-B/NECTIN2/SERPINB9/LAG3/HLA-A/LAMP1/SH2D1B/IL12A	13
GO:0048732	gland development	49/1071	443/18870	6.13157e-06	0.000126014	9.62703e-05	OAS2/PNPT1/CEACAM1/PML/JAK2/ALOX15B/WNT10A/PITX1/IL6/CSF1/BRCA2/CFLAR/XDH/EXT1/TNFAIP3/HK2/SOCS2/RARG/EPHA2/HESX1/ASS1/LIPA/TNF/MAFB/SERPINB5/IRF6/MDK/SOD2/SLC7A5/HES1/PCK2/SRD5A1/NRP1/EDN1/NOTCH4/GATA3/LAMA1/FOXE1/BMPR1A/NKX3-1/IQGAP3/TBX3/PSAPL1/LSR/PTN/ADA/BMP7/EDNRA/TNFSF11	49
GO:0070304	positive regulation of stress-activated protein kinase signaling cascade	21/1071	124/18870	6.22726e-06	0.000127008	9.70291e-05	EIF2AK2/MYD88/TLR3/IGFBP6/NOD1/XDH/NCF1/RIPK2/LYN/NOD2/PTK2B/RIPK1/TNF/SPHK1/ZC3H12A/MAP3K5/SEMA3A/MAP3K11/GADD45B/DAB2IP/TNFSF11	21
GO:0072676	lymphocyte migration	21/1071	124/18870	6.22726e-06	0.000127008	9.70291e-05	CXCL10/CXCL11/CCL5/CX3CL1/CXCL13/CCL20/CH25H/CXCL16/EXT1/CCL22/RET/PTK2B/ADAM8/ECM1/GATA3/SAA1/APOD/TNFSF14/LRCH1/S100A7/ASCL2	21
GO:0051346	negative regulation of hydrolase activity	30/1071	218/18870	6.27236e-06	0.000127443	9.73616e-05	IFI6/LAMP3/PLAUR/MASTL/IFI16/SERPING1/SPINK5/SERPINB1/SERPINB4/SERPINB9/CSTA/TIMP1/ANGPTL4/SERPINB13/CSTB/SERPINE1/SFN/CARD16/CPEB2/KLF4/TNF/THBS1/SERPINB5/CDKN2D/ECM1/ANXA8/SERPINB8/DAB2IP/LRCH1/SIAH2	30
GO:0032602	chemokine production	19/1071	105/18870	6.31877e-06	0.000127901	9.77119e-05	OAS3/OAS1/EIF2AK2/LGALS9/MYD88/TLR3/TLR2/CLEC7A/ALOX15B/IL6/TICAM1/RIPK2/NOD2/IL33/EPHA2/KLF4/TNF/APOD/EGR1	19
GO:1904019	epithelial cell apoptotic process	23/1071	144/18870	6.35147e-06	0.00012808	9.78484e-05	NUPR1/ADAR/JAK2/BTC/IL6/CFLAR/ANGPTL4/SERPINB13/TNFAIP3/SERPINE1/NFKBIZ/CD40/TNF/THBS1/BMPR2/MDK/NFE2L2/E2F2/GATA3/MAP3K5/TNIP2/DAB2IP/EDNRA	23
GO:0001666	response to hypoxia	37/1071	298/18870	6.43382e-06	0.000129255	9.87457e-05	PML/PMAIP1/BRIP1/TLR2/CD38/PLAT/MYC/CFLAR/ANGPTL4/HK2/CPEB2/PTK2B/AQP3/EPAS1/TNF/PLEKHN1/THBS1/ADAM8/CCNA2/SOD2/ADM/LMNA/VHL/NFE2L2/EDN1/VCAM1/NOS2/PPARG/EGR1/NKX3-1/ADA/ASCL2/BMP7/EDNRA/NOP53/PLK3/PENK	37
GO:1903039	positive regulation of leukocyte cell-cell adhesion	35/1071	275/18870	6.56582e-06	0.000131414	0.000100396	TNFSF13B/CCL5/CD274/LGALS9/HLA-E/IL4I1/SOCS1/JAK2/HAS2/IL6/PDCD1LG2/CD47/B2M/RIPK2/CD55/LYN/NOD2/HLA-A/NFKBIZ/TNF/ADAM8/EFNB1/MDK/IL2RG/HES1/IL12A/VCAM1/GATA3/PTAFR/CD83/TNFSF14/ADA/VNN1/TNFSF11/IL15	35
GO:0022409	positive regulation of cell-cell adhesion	39/1071	322/18870	6.63523e-06	0.00013231	0.00010108	TNFSF13B/CCL5/CD274/PLAUR/LGALS9/HLA-E/IL4I1/CX3CL1/SOCS1/JAK2/CXCL13/HAS2/IL6/PDCD1LG2/CD47/B2M/RIPK2/CD55/LYN/NOD2/HLA-A/NFKBIZ/TNF/ADAM8/EFNB1/MDK/IL2RG/HES1/IL12A/VCAM1/GATA3/PTAFR/CD83/TNFSF14/ADA/BMP7/VNN1/TNFSF11/IL15	39
GO:0045953	negative regulation of natural killer cell mediated cytotoxicity	8/1071	20/18870	7.15794e-06	0.000142204	0.000108639	CEACAM1/LGALS9/HLA-E/HLA-F/SERPINB4/HLA-B/SERPINB9/HLA-A	8
GO:0060333	type II interferon-mediated signaling pathway	9/1071	26/18870	7.67014e-06	0.000151818	0.000115983	STAT1/PARP9/NLRC5/PARP14/SP100/IRF1/JAK2/IFNGR2/PPARG	9
GO:0002440	production of molecular mediator of immune response	38/1071	314/18870	8.84427e-06	0.000174414	0.000133246	RSAD2/BST2/IFNB1/MYD88/HLA-E/HLA-F/TLR3/CLEC7A/SPINK5/SAMHD1/IL6/TRIL/B2M/NOD1/TICAM1/RIPK2/CD55/ARID5A/NOD2/HLA-A/IL33/NFKBIZ/PANX1/CD40/TNF/SPON2/CTNNBL1/AXL/PARP3/SLC7A5/FZD5/GATA3/NBN/IL18R1/TRAF2/STX4/TNFSF13/IRF5	38
GO:0070302	regulation of stress-activated protein kinase signaling cascade	27/1071	189/18870	8.97572e-06	0.000176358	0.000134731	EIF2AK2/MYD88/TLR3/IGFBP6/MYC/NOD1/XDH/NCF1/RIPK2/LYN/NOD2/PTK2B/DNAJA1/RIPK1/TNF/SPHK1/AIDA/FAS/ZC3H12A/MAP3K5/SEMA3A/MAP3K11/GADD45B/FOXM1/TRAF2/DAB2IP/TNFSF11	27
GO:0001960	negative regulation of cytokine-mediated signaling pathway	17/1071	89/18870	9.08974e-06	0.000177947	0.000135944	ISG15/OAS3/OAS1/USP18/NLRC5/CCL5/STAT2/PARP14/ADAR/SAMHD1/IL1RN/CCDC3/IL6/CARD16/TTLL12/ECM1/PPARG	17
GO:0070232	regulation of T cell apoptotic process	11/1071	40/18870	9.42408e-06	0.000183821	0.000140432	IDO1/CCL5/CD274/LGALS9/PRKD2/BCL3/ADAM8/VHL/PRELID1/ADA/PDCD1	11
GO:0010951	negative regulation of endopeptidase activity	21/1071	128/18870	1.03703e-05	0.000200818	0.000153417	IFI6/LAMP3/PLAUR/IFI16/SERPING1/SERPINB1/SERPINB4/SERPINB9/TIMP1/SERPINB13/SERPINE1/SFN/CARD16/KLF4/TNF/THBS1/SERPINB5/CDKN2D/ANXA8/SERPINB8/SIAH2	21
GO:0098773	skin epidermis development	21/1071	128/18870	1.03703e-05	0.000200818	0.000153417	SPINK5/WNT10A/KRT16/EXT1/SFN/KRT17/NFKBIZ/KLF4/GRHL3/TNF/ALOXE3/DKK1/TRADD/FERMT1/NGFR/FST/FOXE1/HPSE/LSR/DKK4/KRT25	21
GO:0009612	response to mechanical stimulus	29/1071	213/18870	1.09745e-05	0.000208881	0.000159577	CXCL10/STAT1/MYD88/CASP1/TLR3/IRF1/NFKBIA/FOSL1/TXNIP/BAK1/TNFRSF10A/CHI3L1/IL33/PTK2B/CD40/TNF/THBS1/SLC1A3/KRT5/MDK/BAG3/FAS/ABHD12/EDN1/CASP8/PTGER4/PKD1L3/PTN/TNFSF14	29
GO:0048247	lymphocyte chemotaxis	14/1071	64/18870	1.09876e-05	0.000208881	0.000159577	CXCL10/CXCL11/CCL5/CX3CL1/CXCL13/CCL20/CH25H/CXCL16/CCL22/PTK2B/ADAM8/SAA1/TNFSF14/S100A7	14
GO:2000630	positive regulation of miRNA metabolic process	14/1071	64/18870	1.09876e-05	0.000208881	0.000159577	PNPT1/KLF5/FOSL1/MYC/SREBF1/KLF4/TNF/NGFR/SMAD1/ZC3H12A/GATA3/PPARG/BMPR1A/EGR1	14
GO:0002716	negative regulation of natural killer cell mediated immunity	8/1071	21/18870	1.09881e-05	0.000208881	0.000159577	CEACAM1/LGALS9/HLA-E/HLA-F/SERPINB4/HLA-B/SERPINB9/HLA-A	8
GO:0032495	response to muramyl dipeptide	8/1071	21/18870	1.09881e-05	0.000208881	0.000159577	NFKBIA/NOD1/TNFAIP3/RIPK2/CHMP5/NOD2/JAG1/IRF5	8
GO:0062197	cellular response to chemical stress	38/1071	317/18870	1.10204e-05	0.000208881	0.000159577	PNPT1/TRIM21/NCOA7/CASP1/IL18BP/GCH1/RBM11/GJB2/RELB/AQP5/IL6/ABCD1/NCF1/TNFAIP3/GPR37/CPEB2/MGAT3/DNAJA1/EPAS1/RIPK1/SPHK1/SLC7A11/SOD2/AXL/LRRC8D/PRKCD/USP15/NFE2L2/FAS/SETX/ZC3H12A/HSPA1B/EDN1/MAP3K5/STX4/BMP7/EDNRA/PENK	38
GO:0002158	osteoclast proliferation	6/1071	11/18870	1.18992e-05	0.000223172	0.000170495	JUNB/CSF1/TNFAIP3/NPR3/TCIRG1/TNFSF11	6
GO:0039530	MDA-5 signaling pathway	6/1071	11/18870	1.18992e-05	0.000223172	0.000170495	OAS3/DDX60/IFIH1/IRF7/DHX58/C1QBP	6
GO:0070213	protein auto-ADP-ribosylation	6/1071	11/18870	1.18992e-05	0.000223172	0.000170495	PARP12/PARP10/PARP3/PARP8/TNKS2/PARP6	6
GO:0006809	nitric oxide biosynthetic process	15/1071	73/18870	1.20708e-05	0.000225602	0.000172352	CLEC7A/JAK2/GCH1/RAC1/CD47/TICAM1/PTK2B/KLF4/ASS1/TNF/SOD2/ZC3H12A/EDN1/CYB5B/NOS2	15
GO:0002828	regulation of type 2 immune response	10/1071	34/18870	1.24793e-05	0.000231902	0.000177164	RSAD2/IFNL1/IDO1/IFNB1/IL6/NOD2/IL33/ECM1/GATA3/ASCL2	10
GO:0007260	tyrosine phosphorylation of STAT protein	16/1071	82/18870	1.24944e-05	0.000231902	0.000177164	IFNL1/PARP9/CCL5/PARP14/SOCS1/JAK2/TNFSF18/IL6/SOCS3/LYN/CD40/TNF/HES1/IL12A/IFNL4/IL15	16
GO:0046651	lymphocyte proliferation	37/1071	307/18870	1.26898e-05	0.000234133	0.000178869	TNFSF13B/IDO1/CCL5/CD274/IFNB1/LGALS9/MYD88/HLA-E/IL4I1/IRF1/CD38/JAK2/IL20RB/TNFSF18/CCND3/IL6/PDCD1LG2/BTN3A1/TICAM1/RIPK2/CD55/LYN/HLA-A/NFKBIZ/CD40/LIPA/EFNB1/PSMB10/PRKCD/HES1/IL12A/SLC4A2/IFNA1/VCAM1/TNFSF14/ADA/IL15	37
GO:0048660	regulation of smooth muscle cell proliferation	25/1071	171/18870	1.27018e-05	0.000234133	0.000178869	STAT1/CCL5/MYD88/ACE2/CX3CL1/JAK2/EREG/IGFBP3/IL6/HBEGF/TNFAIP3/TNF/TRIB1/THBS1/BMPR2/SOD2/IL12A/EDN1/MAP3K5/ELN/APOD/PTGIR/PTAFR/PPARG/BMPR1A	25
GO:0030099	myeloid cell differentiation	47/1071	430/18870	1.29041e-05	0.000237047	0.000181095	ISG15/BATF2/STAT1/IRF7/CEACAM1/PML/MYD88/IFI16/TLR3/TLR2/ADAR/SOCS1/JAK2/NFKBIA/JUNB/TNFAIP6/MYC/RELB/CSF1/CFLAR/B2M/CASP10/LYN/RARG/IL33/EPHA2/PTK2B/LIPA/EPAS1/RIPK1/TNF/TRIB1/JAG1/MAFB/SLC4A2/CSF3/HSPA1B/GATA3/CASP8/TCIRG1/PPARG/BATF3/HSCB/SBNO2/TF/TNFSF11/IL15	47
GO:0032613	interleukin-10 production	14/1071	65/18870	1.32799e-05	0.00024229	0.000185101	ISG15/IDO1/CD274/LGALS9/TLR2/CLEC7A/IL20RB/BCL3/IL6/PDCD1LG2/CD47/TRIB2/NOD2/CD83	14
GO:0032653	regulation of interleukin-10 production	14/1071	65/18870	1.32799e-05	0.00024229	0.000185101	ISG15/IDO1/CD274/LGALS9/TLR2/CLEC7A/IL20RB/BCL3/IL6/PDCD1LG2/CD47/TRIB2/NOD2/CD83	14
GO:0016045	detection of bacterium	7/1071	16/18870	1.35303e-05	0.00024519	0.000187316	TLR2/HLA-B/NOD1/PGLYRP3/NOD2/HLA-A/PGLYRP4	7
GO:0070230	positive regulation of lymphocyte apoptotic process	7/1071	16/18870	1.35303e-05	0.00024519	0.000187316	IDO1/CCL5/CD274/LGALS9/ADAM8/PRELID1/PDCD1	7
GO:0042542	response to hydrogen peroxide	18/1071	101/18870	1.36881e-05	0.000246156	0.000188054	STAT1/FOSL1/IL18BP/TXNIP/IL6/BAK1/TNFAIP3/PTK2B/RIPK1/SPHK1/SOD2/AXL/PRKCD/SDC1/NFE2L2/SETX/EDN1/MAP3K5	18
GO:0042269	regulation of natural killer cell mediated cytotoxicity	12/1071	49/18870	1.37212e-05	0.000246156	0.000188054	CEACAM1/LGALS9/HLA-E/HLA-F/SERPINB4/HLA-B/NECTIN2/SERPINB9/LAG3/HLA-A/LAMP1/IL12A	12
GO:0070266	necroptotic process	12/1071	49/18870	1.37212e-05	0.000246156	0.000188054	ZBP1/TLR3/MLKL/RBCK1/BIRC3/CFLAR/RIPK1/TNF/ITPK1/FAS/CASP8/PGAM5	12
GO:0001890	placenta development	23/1071	151/18870	1.41807e-05	0.000253551	0.000193704	FOSL1/JUNB/GJB2/GJB3/SOCS3/PRDM1/PHLDA2/SOX15/EPAS1/MME/BMPR2/MDFI/ADM/HES1/FZD5/GJB5/CASP8/PPARG/PTN/ADA/ASCL2/BMP7/GHSR	23
GO:0050678	regulation of epithelial cell proliferation	45/1071	407/18870	1.46943e-05	0.000261862	0.000200053	STAT1/TGM1/CEACAM1/NUPR1/OVOL1/EREG/HAS2/MYC/FGFBP1/PRKD2/BRCA2/CFLAR/B2M/XDH/TACSTD2/TNFAIP3/CRNN/KRT4/NOD2/SFN/TNF/SGPP2/THBS1/JAG1/SERPINB5/EPGN/IRF6/MDK/ECM1/HTR2B/VHL/HES1/IL12A/NGFR/NRP1/GATA3/ZEB1/PPARG/BMPR1A/NKX3-1/IQGAP3/DAB2IP/PTN/GHSR/GPBAR1	45
GO:0071624	positive regulation of granulocyte chemotaxis	9/1071	28/18870	1.52953e-05	0.000271668	0.000207544	C3AR1/RAC1/CXCL8/C1QBP/S100A14/MDK/EDN1/S100A7/DAPK2	9
GO:0050870	positive regulation of T cell activation	32/1071	251/18870	1.55554e-05	0.000275377	0.000210378	TNFSF13B/CCL5/CD274/LGALS9/HLA-E/IL4I1/SOCS1/JAK2/IL6/PDCD1LG2/CD47/B2M/RIPK2/CD55/LYN/NOD2/HLA-A/NFKBIZ/ADAM8/EFNB1/MDK/IL2RG/HES1/IL12A/VCAM1/GATA3/CD83/TNFSF14/ADA/VNN1/TNFSF11/IL15	32
GO:0042092	type 2 immune response	11/1071	42/18870	1.57168e-05	0.000277318	0.000211861	RSAD2/IFNL1/IDO1/IFNB1/BCL3/IL6/NOD2/IL33/ECM1/GATA3/ASCL2	11
GO:0048771	tissue remodeling	26/1071	184/18870	1.59183e-05	0.000279954	0.000213874	CEACAM1/CD38/IL6/BAK1/TIMP1/EXT1/TNFAIP3/EPHA2/NPR3/PTK2B/LIPA/EPAS1/JAG1/ADAM8/BMPR2/MDK/AXL/SLC4A2/TCIRG1/PPARG/NCDN/PTN/EDNRA/TF/TNFSF11/IL15	26
GO:0032874	positive regulation of stress-activated MAPK cascade	20/1071	122/18870	1.69205e-05	0.000296606	0.000226596	EIF2AK2/MYD88/TLR3/IGFBP6/NOD1/XDH/NCF1/RIPK2/NOD2/PTK2B/RIPK1/TNF/SPHK1/ZC3H12A/MAP3K5/SEMA3A/MAP3K11/GADD45B/DAB2IP/TNFSF11	20
GO:0002707	negative regulation of lymphocyte mediated immunity	13/1071	58/18870	1.70556e-05	0.000298001	0.000227662	CEACAM1/IFNB1/LGALS9/HLA-E/HLA-F/IL4I1/SERPINB4/IL20RB/HLA-B/SERPINB9/NOD2/HLA-A/PARP3	13
GO:0010656	negative regulation of muscle cell apoptotic process	12/1071	50/18870	1.71295e-05	0.000298278	0.000227874	NUPR1/JAK2/LYPD3/CFLAR/PTK2B/MDK/SLC7A5/BAG3/NFE2L2/ZC3H12A/EDN1/BMP7	12
GO:0010660	regulation of muscle cell apoptotic process	16/1071	84/18870	1.71827e-05	0.000298278	0.000227874	NUPR1/JAK2/LYPD3/CFLAR/PTK2B/MDK/SOD2/SLC7A5/BAG3/NFE2L2/IL12A/ZC3H12A/EDN1/MAP3K5/PPARG/BMP7	16
GO:0032677	regulation of interleukin-8 production	18/1071	103/18870	1.80906e-05	0.000313025	0.00023914	LGALS9/MYD88/TLR3/TLR2/CLEC7A/PRKD2/BCL3/IL6/NOD1/SERPINE1/CHI3L1/NOD2/KLF4/RIPK1/TNF/NLRP10/HSPA1B/NOS2	18
GO:0048659	smooth muscle cell proliferation	25/1071	175/18870	1.90481e-05	0.000328534	0.000250988	STAT1/CCL5/MYD88/ACE2/CX3CL1/JAK2/EREG/IGFBP3/IL6/HBEGF/TNFAIP3/TNF/TRIB1/THBS1/BMPR2/SOD2/IL12A/EDN1/MAP3K5/ELN/APOD/PTGIR/PTAFR/PPARG/BMPR1A	25
GO:0032872	regulation of stress-activated MAPK cascade	26/1071	186/18870	1.93135e-05	0.000331081	0.000252934	EIF2AK2/MYD88/TLR3/IGFBP6/MYC/NOD1/XDH/NCF1/RIPK2/NOD2/PTK2B/DNAJA1/RIPK1/TNF/SPHK1/AIDA/FAS/ZC3H12A/MAP3K5/SEMA3A/MAP3K11/GADD45B/FOXM1/TRAF2/DAB2IP/TNFSF11	26
GO:0045104	intermediate filament cytoskeleton organization	17/1071	94/18870	1.93192e-05	0.000331081	0.000252934	KRT13/KRT14/KRT6A/KRT6B/KRT6C/KRT16/KRT23/KRT24/KRT4/KRT17/PKP1/KRT5/KRT75/KRT15/KRT38/KRT36/KRT25	17
GO:0032637	interleukin-8 production	18/1071	104/18870	2.07338e-05	0.000353348	0.000269945	LGALS9/MYD88/TLR3/TLR2/CLEC7A/PRKD2/BCL3/IL6/NOD1/SERPINE1/CHI3L1/NOD2/KLF4/RIPK1/TNF/NLRP10/HSPA1B/NOS2	18
GO:0043616	keratinocyte proliferation	13/1071	59/18870	2.07503e-05	0.000353348	0.000269945	TGM1/OVOL1/EREG/HAS2/CRNN/SFN/NFKBIZ/IRF6/MDK/FERMT1/SDR16C5/FST/ZEB1	13
GO:0034134	toll-like receptor 2 signaling pathway	7/1071	17/18870	2.18745e-05	0.000371312	0.000283668	TLR2/TNFAIP3/RIPK2/LYN/NOD2/PIK3AP1/TNIP2	7
GO:0045103	intermediate filament-based process	17/1071	95/18870	2.23033e-05	0.000377398	0.000288318	KRT13/KRT14/KRT6A/KRT6B/KRT6C/KRT16/KRT23/KRT24/KRT4/KRT17/PKP1/KRT5/KRT75/KRT15/KRT38/KRT36/KRT25	17
GO:0036293	response to decreased oxygen levels	37/1071	315/18870	2.25201e-05	0.000379867	0.000290204	PML/PMAIP1/BRIP1/TLR2/CD38/PLAT/MYC/CFLAR/ANGPTL4/HK2/CPEB2/PTK2B/AQP3/EPAS1/TNF/PLEKHN1/THBS1/ADAM8/CCNA2/SOD2/ADM/LMNA/VHL/NFE2L2/EDN1/VCAM1/NOS2/PPARG/EGR1/NKX3-1/ADA/ASCL2/BMP7/EDNRA/NOP53/PLK3/PENK	37
GO:0045602	negative regulation of endothelial cell differentiation	6/1071	12/18870	2.26527e-05	0.000380661	0.000290811	XDH/S1PR3/JAG1/VHL/NOTCH4/ZEB1	6
GO:0070665	positive regulation of leukocyte proliferation	24/1071	166/18870	2.27091e-05	0.000380661	0.000290811	TNFSF13B/BST2/CCL5/CD274/LGALS9/MYD88/HLA-E/CD38/JAK2/IL6/CSF1/PDCD1LG2/TICAM1/RIPK2/CD55/LYN/HLA-A/CD40/EFNB1/HES1/IL12A/VCAM1/ADA/IL15	24
GO:0008625	extrinsic apoptotic signaling pathway via death domain receptors	16/1071	86/18870	2.33716e-05	0.000390547	0.000298363	PMAIP1/SP100/CFLAR/TNFRSF10A/CASP10/ATF3/TNFAIP3/SERPINE1/TNF/THBS1/ITPRIP/BAG3/TRADD/CASP8/STX4/DAB2IP	16
GO:0050878	regulation of body fluid levels	41/1071	365/18870	2.40957e-05	0.000401396	0.000306651	OAS2/PLSCR1/CEACAM1/PLAUR/SERPING1/JAK2/PLAT/HAS2/BTC/AQP5/IL6/THBD/FBLN1/XDH/EXT1/SERPINE1/HK2/LYN/PROCR/SOCS2/NPR3/AQP3/CD40/THBS1/SLC7A11/ITPK1/AXL/ADM/PRKCD/C1GALT1C1/NFE2L2/ANXA8/EDN1/SAA1/KCNN4/HPSE/HEG1/ADA/ANO1/AQP6/BLOC1S3	41
GO:0080164	regulation of nitric oxide metabolic process	13/1071	60/18870	2.51274e-05	0.000417286	0.000318791	CLEC7A/JAK2/RAC1/CD47/TICAM1/PTK2B/KLF4/ASS1/TNF/SOD2/ZC3H12A/EDN1/TMEM106A	13
GO:0032689	negative regulation of type II interferon production	11/1071	44/18870	2.5365e-05	0.00041864	0.000319825	CD274/LGALS9/IL20RB/PDCD1LG2/PGLYRP3/NOD2/IL33/C1QBP/AXL/ZC3H12A/GATA3	11
GO:0050691	regulation of defense response to virus by host	11/1071	44/18870	2.5365e-05	0.00041864	0.000319825	STAT1/PARP9/AIM2/TRIM22/APOBEC3G/DTX3L/APOBEC3F/TNFAIP3/MICB/ZC3H12A/IL15	11
GO:0002269	leukocyte activation involved in inflammatory response	12/1071	52/18870	2.6215e-05	0.000430023	0.000328521	MYD88/TLR3/TLR2/CX3CL1/JAK2/IL6/IFNGR2/IL33/CTSC/LDLR/TNF/SPHK1	12
GO:1902895	positive regulation of miRNA transcription	12/1071	52/18870	2.6215e-05	0.000430023	0.000328521	KLF5/FOSL1/MYC/SREBF1/KLF4/TNF/NGFR/SMAD1/GATA3/PPARG/BMPR1A/EGR1	12
GO:0002532	production of molecular mediator involved in inflammatory response	18/1071	106/18870	2.70751e-05	0.000442777	0.000338265	GBP5/MYD88/TLR3/CLEC7A/IL6/ABCD1/TICAM1/NCF1/SERPINE1/LYN/NOD2/LIPA/TNF/ZC3H12A/APOD/NOS2/ADCY7/IL17RC	18
GO:0002704	negative regulation of leukocyte mediated immunity	14/1071	69/18870	2.72273e-05	0.000443913	0.000339133	BST2/CEACAM1/IFNB1/LGALS9/HLA-E/HLA-F/IL4I1/SERPINB4/IL20RB/HLA-B/SERPINB9/NOD2/HLA-A/PARP3	14
GO:0042509	regulation of tyrosine phosphorylation of STAT protein	15/1071	78/18870	2.7783e-05	0.0004516	0.000345005	IFNL1/PARP9/CCL5/PARP14/SOCS1/JAK2/TNFSF18/IL6/SOCS3/LYN/CD40/TNF/HES1/IL12A/IL15	15
GO:2000377	regulation of reactive oxygen species metabolic process	22/1071	147/18870	2.86135e-05	0.000463695	0.000354245	DUOXA2/ACE2/CLEC7A/GCH1/RAC1/CFLAR/ABCD1/XDH/HK2/PTK2B/DUOXA1/RIPK1/TNF/THBS1/SOD2/PRKCD/NFE2L2/ZC3H12A/STK17A/FOXM1/CD177/BMP7	22
GO:0070482	response to oxygen levels	39/1071	343/18870	2.87404e-05	0.000464348	0.000354745	PML/PMAIP1/BRIP1/TLR2/CD38/PLAT/MYC/CFLAR/ANGPTL4/HK2/CPEB2/PTK2B/AQP3/EPAS1/TNF/PLEKHN1/THBS1/ADAM8/CCNA2/SOD2/ADM/SLC7A5/LMNA/VHL/NFE2L2/FAS/EDN1/VCAM1/NOS2/PPARG/EGR1/NKX3-1/ADA/ASCL2/BMP7/EDNRA/NOP53/PLK3/PENK	39
GO:0002285	lymphocyte activation involved in immune response	28/1071	213/18870	2.96991e-05	0.000478396	0.000365477	IFNL1/CEACAM1/IFNB1/LGALS9/HLA-F/JUNB/RELB/TNFSF18/BCL3/IL6/PGLYRP3/SOCS3/RIPK2/NFKBIZ/PTK2B/CD40/MDK/PARP3/LAMP1/ZC3H12A/IFNA1/GATA3/NBN/IL18R1/PTGER4/TNFSF13/ADA/ASCL2	28
GO:0032946	positive regulation of mononuclear cell proliferation	22/1071	148/18870	3.18416e-05	0.000510194	0.000389769	TNFSF13B/CCL5/CD274/LGALS9/MYD88/HLA-E/CD38/JAK2/IL6/CSF1/PDCD1LG2/TICAM1/RIPK2/CD55/HLA-A/CD40/EFNB1/HES1/IL12A/VCAM1/ADA/IL15	22
GO:0140894	endolysosomal toll-like receptor signaling pathway	11/1071	45/18870	3.18633e-05	0.000510194	0.000389769	RSAD2/OAS1/MYD88/TLR3/TICAM1/UNC93B1/TNFAIP3/PIK3AP1/TNF/WDFY1/TNIP2	11
GO:0034138	toll-like receptor 3 signaling pathway	8/1071	24/18870	3.40887e-05	0.000542586	0.000414515	OAS1/TLR3/TICAM1/UNC93B1/TNFAIP3/TNF/WDFY1/TNIP2	8
GO:0060907	positive regulation of macrophage cytokine production	8/1071	24/18870	3.40887e-05	0.000542586	0.000414515	MYD88/TLR3/NOD1/TICAM1/RIPK2/NOD2/PANX1/SPON2	8
GO:0071900	regulation of protein serine/threonine kinase activity	34/1071	285/18870	3.47419e-05	0.000551347	0.000421209	HERC5/PPEF2/CCNA1/CCND3/TRIB2/TRIB3/LYN/NOD2/CD40/DNAJA1/TNF/TRIB1/THBS1/ADAM8/CCNA2/EPGN/SERTAD1/DKK1/CDKN2D/HTR2B/AIDA/PRKCD/PKMYT1/EDN1/MAP3K5/MAP3K11/PPARG/MST1R/CDC6/TRAF2/DAB2IP/HEG1/TNFSF11/DUSP7	34
GO:0031098	stress-activated protein kinase signaling cascade	30/1071	238/18870	3.52449e-05	0.000557007	0.000425532	EIF2AK2/LGALS9/MYD88/TLR3/IGFBP6/MYC/NOD1/XDH/NCF1/RIPK2/LYN/NOD2/PTK2B/DNAJA1/RIPK1/TNF/TRIB1/SPHK1/AIDA/FAS/ZC3H12A/MAP3K5/SEMA3A/PTGER4/MAP3K11/GADD45B/FOXM1/TRAF2/DAB2IP/TNFSF11	30
GO:0007088	regulation of mitotic nuclear division	19/1071	118/18870	3.53062e-05	0.000557007	0.000425532	EREG/BTC/MKI67/AURKB/NDC80/BUB1B/TNF/SPHK1/SPC24/EPGN/BUB1/PKMYT1/FBXO5/ESPL1/MAD2L1BP/EDN1/NUSAP1/CDCA2/BMP7	19
GO:1900017	positive regulation of cytokine production involved in inflammatory response	9/1071	31/18870	3.82608e-05	0.00060185	0.000459791	GBP5/MYD88/TLR3/CLEC7A/IL6/TICAM1/NOD2/TNF/IL17RC	9
GO:0030101	natural killer cell activation	17/1071	99/18870	3.87539e-05	0.000607825	0.000464355	IFNB1/HLA-E/HLA-F/IL15RA/JAK2/PGLYRP3/TICAM1/PRDM1/AXL/LAMP1/IL12A/IFNA1/GATA3/CASP8/IL18R1/BLOC1S3/IL15	17
GO:1902622	regulation of neutrophil migration	11/1071	46/18870	3.97479e-05	0.000621147	0.000474533	MYD88/C3AR1/TNFAIP6/RAC1/NOD2/CXCL8/ADAM8/C1QBP/MDK/EDN1/DAPK2	11
GO:0001776	leukocyte homeostasis	18/1071	109/18870	3.98349e-05	0.000621147	0.000474533	TNFSF13B/AIM2/PMAIP1/LGALS9/IL20RB/IL6/CSF1/BAK1/TNFAIP3/LYN/LIPA/SLC7A11/AXL/FAS/TCIRG1/GCNT4/TNFSF14/ADA	18
GO:0070371	ERK1 and ERK2 cascade	38/1071	336/18870	4.07335e-05	0.000633317	0.00048383	GBP1/CCL5/CEACAM1/LGALS9/ACE2/CX3CL1/CCL20/MYC/PRKD2/ZFP36L2/CFLAR/FBLN1/NOD1/ATF3/RIPK2/CHI3L1/LYN/NOD2/CCL22/EPHA2/HESX1/PTK2B/TNF/HTR2B/NPNT/NRP1/TPBG/EDN1/PTGER4/CAVIN3/IQGAP3/DAB2IP/S100A7/DUSP5/TF/TNFSF11/GPBAR1/DUSP7	38
GO:0010657	muscle cell apoptotic process	16/1071	90/18870	4.19279e-05	0.000650004	0.000496579	NUPR1/JAK2/LYPD3/CFLAR/PTK2B/MDK/SOD2/SLC7A5/BAG3/NFE2L2/IL12A/ZC3H12A/EDN1/MAP3K5/PPARG/BMP7	16
GO:0045765	regulation of angiogenesis	39/1071	349/18870	4.23578e-05	0.000654775	0.000500224	CXCL10/STAT1/CEACAM1/PML/SP100/TLR3/C3AR1/SPINK5/CXCL13/PRKD2/IL6/ANGPTL4/TNFAIP3/SERPINE1/HK2/CHI3L1/CXCL8/EPHA2/PTK2B/KLF4/CD40/TNF/THBS1/SPHK1/MDK/ADM/ECM1/ERAP1/BTG1/NFE2L2/NRP1/SMAD1/ZC3H12A/E2F2/EPHA1/PPARG/GTF2I/DAB2IP/GHSR	39
GO:1904407	positive regulation of nitric oxide metabolic process	10/1071	39/18870	4.66815e-05	0.000719539	0.000549701	CLEC7A/JAK2/TICAM1/PTK2B/KLF4/ASS1/TNF/SOD2/EDN1/TMEM106A	10
GO:0051403	stress-activated MAPK cascade	29/1071	230/18870	4.70202e-05	0.000722683	0.000552102	EIF2AK2/LGALS9/MYD88/TLR3/IGFBP6/MYC/NOD1/XDH/NCF1/RIPK2/NOD2/PTK2B/DNAJA1/RIPK1/TNF/TRIB1/SPHK1/AIDA/FAS/ZC3H12A/MAP3K5/SEMA3A/PTGER4/MAP3K11/GADD45B/FOXM1/TRAF2/DAB2IP/TNFSF11	29
GO:0072576	liver morphogenesis	8/1071	25/18870	4.76455e-05	0.000730201	0.000557846	CEACAM1/IL6/CFLAR/TNFAIP3/LIPA/TNF/MDK/PTN	8
GO:0072538	T-helper 17 type immune response	11/1071	47/18870	4.92552e-05	0.000752721	0.00057505	CLEC7A/JAK2/JUNB/TNFSF18/IL6/SOCS3/ARID5A/NFKBIZ/NLRP10/ZC3H12A/ASCL2	11
GO:0043491	phosphatidylinositol 3-kinase/protein kinase B signal transduction	34/1071	290/18870	4.95478e-05	0.00075504	0.000576822	AIM2/CCL5/CEACAM1/CX3CL1/JAK2/XDH/HBEGF/NCF1/RUBCN/CRNN/CHI3L1/EPHA2/RET/PIK3AP1/CD40/TNF/THBS1/ADAM8/C1QBP/AXL/HTR2B/TPBG/CSF3/SETX/EDN1/GATA3/MST1R/NKX3-1/HPSE/CAVIN3/DAB2IP/NOP53/PLK3/TNFSF11	34
GO:2000316	regulation of T-helper 17 type immune response	9/1071	32/18870	5.05669e-05	0.000768387	0.000587019	CLEC7A/JAK2/JUNB/TNFSF18/ARID5A/NFKBIZ/NLRP10/ZC3H12A/ASCL2	9
GO:1902106	negative regulation of leukocyte differentiation	18/1071	111/18870	5.10689e-05	0.000773824	0.000591172	IFNL1/CEACAM1/IFNB1/TLR3/IRF1/SOCS1/TNFAIP6/MYC/TNFSF18/LAG3/PGLYRP3/LYN/TRIB1/MAFB/MDK/SLC4A2/ZC3H12A/ASCL2	18
GO:0002523	leukocyte migration involved in inflammatory response	7/1071	19/18870	5.12638e-05	0.000774589	0.000591757	CX3CL1/S100A8/S100A9/TNF/ADAM8/MDK/PTN	7
GO:0062208	positive regulation of pattern recognition receptor signaling pathway	13/1071	64/18870	5.17337e-05	0.000779494	0.000595504	RSAD2/OASL/DDX60/IFI35/GBP5/DHX58/SLC15A3/MYD88/GBP2/NEK7/USP15/WDFY1/HSPA1B	13
GO:0070663	regulation of leukocyte proliferation	32/1071	267/18870	5.33854e-05	0.000802126	0.000612794	TNFSF13B/BST2/IDO1/CCL5/CD274/LGALS9/MYD88/HLA-E/IL4I1/IRF1/CD38/JAK2/IL20RB/TNFSF18/IL6/CSF1/PDCD1LG2/TICAM1/TNFAIP3/RIPK2/CD55/LYN/HLA-A/IL33/CD40/EFNB1/HES1/IL12A/SLC4A2/VCAM1/ADA/IL15	32
GO:0008630	intrinsic apoptotic signaling pathway in response to DNA damage	17/1071	102/18870	5.73867e-05	0.000859839	0.000656885	NUPR1/PML/IFI16/SHISA5/BCL3/IKBKE/BRCA2/BAK1/SFN/EPHA2/DDIAS/MCL1/TNF/BCL2A1/SOD2/CDKN2D/CHEK2	17
GO:1901342	regulation of vasculature development	39/1071	354/18870	5.7947e-05	0.000865816	0.000661451	CXCL10/STAT1/CEACAM1/PML/SP100/TLR3/C3AR1/SPINK5/CXCL13/PRKD2/IL6/ANGPTL4/TNFAIP3/SERPINE1/HK2/CHI3L1/CXCL8/EPHA2/PTK2B/KLF4/CD40/TNF/THBS1/SPHK1/MDK/ADM/ECM1/ERAP1/BTG1/NFE2L2/NRP1/SMAD1/ZC3H12A/E2F2/EPHA1/PPARG/GTF2I/DAB2IP/GHSR	39
GO:0031424	keratinization	15/1071	83/18870	5.9324e-05	0.000883928	0.000675288	TGM1/KRT6A/KRT6B/SPRR1A/KRT6C/KRT16/SPRR1B/CERS3/KRT4/SFN/SPRR3/KRT17/KRT5/KRT75/SPRR2D	15
GO:0046637	regulation of alpha-beta T cell differentiation	14/1071	74/18870	6.16246e-05	0.000915663	0.000699532	LGALS9/SOCS1/JUNB/TNFSF18/RIPK2/PRDM1/NFKBIZ/IL2RG/SLC4A2/ZC3H12A/GATA3/CD83/ADA/ASCL2	14
GO:0001667	ameboidal-type cell migration	50/1071	497/18870	6.22707e-05	0.000922707	0.000704914	CEACAM1/PML/SP100/SEMA3D/LGMN/CXCL13/HAS2/RAC1/KRT16/FGFBP1/PRKD2/ID1/TIMP1/HBEGF/TACSTD2/S100A9/PHACTR4/EPHA2/RET/PTK2B/KLF4/CD40/TNF/TMEM201/THBS1/S100A2/C1QBP/EFNB1/FAT2/BMPR2/PLEKHG5/HTR2B/ITGA3/VHL/NFE2L2/SEMA4B/FERMT1/NRP1/TPBG/ZC3H12A/EDN1/GATA3/SEMA3A/AMOTL1/PPARG/TNS1/DAB2IP/PTN/BMP7/EDNRA	50
GO:0002520	immune system development	26/1071	199/18870	6.26009e-05	0.000925044	0.000706699	IDO1/CD274/LGALS9/HLA-E/ADAR/SAMHD1/HLA-B/BCL3/TNFAIP3/LYN/NFKBIZ/RET/CD40/LIPA/MAFB/CTNNBL1/PARP3/HES1/GATA3/NBN/FOXE1/TNFSF13/DCLRE1C/ADA/PDCD1/IL15	26
GO:0002286	T cell activation involved in immune response	19/1071	123/18870	6.34174e-05	0.000934536	0.000713951	IFNL1/CEACAM1/IFNB1/LGALS9/JUNB/RELB/TNFSF18/BCL3/IL6/SOCS3/RIPK2/NFKBIZ/MDK/ZC3H12A/IFNA1/GATA3/IL18R1/PTGER4/ASCL2	19
GO:0001911	negative regulation of leukocyte mediated cytotoxicity	8/1071	26/18870	6.54123e-05	0.000958665	0.000732384	CEACAM1/LGALS9/HLA-E/HLA-F/SERPINB4/HLA-B/SERPINB9/HLA-A	8
GO:0098581	detection of external biotic stimulus	8/1071	26/18870	6.54123e-05	0.000958665	0.000732384	TLR2/CLEC7A/HLA-B/NOD1/PGLYRP3/NOD2/HLA-A/PGLYRP4	8
GO:0050866	negative regulation of cell activation	28/1071	223/18870	6.79541e-05	0.000993204	0.00075877	IFNL1/IDO1/CEACAM1/CD274/IFNB1/LGALS9/HLA-F/IL4I1/IRF1/CX3CL1/SOCS1/IL20RB/TNFSF18/LAG3/THBD/PDCD1LG2/PGLYRP3/TNFAIP3/LYN/LDLR/MDK/AXL/PARP3/PRKCD/MILR1/SLC4A2/ZC3H12A/ASCL2	28
GO:0002292	T cell differentiation involved in immune response	15/1071	84/18870	6.84852e-05	0.000998246	0.000762623	IFNL1/LGALS9/JUNB/RELB/TNFSF18/BCL3/IL6/SOCS3/RIPK2/NFKBIZ/ZC3H12A/GATA3/IL18R1/PTGER4/ASCL2	15
GO:0050671	positive regulation of lymphocyte proliferation	21/1071	145/18870	7.04334e-05	0.00102386	0.000782191	TNFSF13B/CCL5/CD274/LGALS9/MYD88/HLA-E/CD38/JAK2/IL6/PDCD1LG2/TICAM1/RIPK2/CD55/HLA-A/CD40/EFNB1/HES1/IL12A/VCAM1/ADA/IL15	21
GO:0002294	CD4-positive, alpha-beta T cell differentiation involved in immune response	14/1071	75/18870	7.18634e-05	0.00104183	0.000795915	LGALS9/JUNB/RELB/TNFSF18/BCL3/IL6/SOCS3/RIPK2/NFKBIZ/ZC3H12A/GATA3/IL18R1/PTGER4/ASCL2	14
GO:0042531	positive regulation of tyrosine phosphorylation of STAT protein	13/1071	66/18870	7.2474e-05	0.00104784	0.000800514	IFNL1/PARP9/CCL5/PARP14/JAK2/TNFSF18/IL6/LYN/CD40/TNF/HES1/IL12A/IL15	13
GO:0001774	microglial cell activation	11/1071	49/18870	7.42373e-05	0.00106473	0.000813413	TLR3/TLR2/CX3CL1/JAK2/IL6/IFNGR2/IL33/CTSC/LDLR/TNF/SPHK1	11
GO:0019884	antigen processing and presentation of exogenous antigen	11/1071	49/18870	7.42373e-05	0.00106473	0.000813413	HLA-E/HLA-F/TAP2/LGMN/B2M/UNC93B1/HLA-A/PSME1/LNPEP/MR1/IFI30	11
GO:2000404	regulation of T cell migration	11/1071	49/18870	7.42373e-05	0.00106473	0.000813413	CXCL10/CCL5/CXCL13/CCL20/ADAM8/ECM1/APOD/TNFSF14/LRCH1/S100A7/ASCL2	11
GO:0039535	regulation of RIG-I signaling pathway	7/1071	20/18870	7.50131e-05	0.00106729	0.000815373	OASL/DDX60/DHX58/BIRC3/C1QBP/USP15/NOP53	7
GO:0051767	nitric-oxide synthase biosynthetic process	7/1071	20/18870	7.50131e-05	0.00106729	0.000815373	STAT1/TLR2/JAK2/NAMPT/NOD2/IL33/EDN1	7
GO:0051769	regulation of nitric-oxide synthase biosynthetic process	7/1071	20/18870	7.50131e-05	0.00106729	0.000815373	STAT1/TLR2/JAK2/NAMPT/NOD2/IL33/EDN1	7
GO:0042060	wound healing	44/1071	423/18870	7.87427e-05	0.0011174	0.000853649	DUOX2/PLSCR1/CEACAM1/PLAUR/SERPING1/CLEC7A/CX3CL1/JAK2/EREG/KRT6A/PLAT/IL6/THBD/CFLAR/FBLN1/TIMP1/HBEGF/EXT1/TNFAIP3/SERPINE1/CHMP5/LYN/SPRR3/PROCR/GRHL3/CD40/TNF/THBS1/CASP7/SLC7A11/POU2F3/ITPK1/AXL/PRKCD/C1GALT1C1/NFE2L2/FERMT1/ANXA8/EDN1/NOTCH4/SAA1/PPARG/HPSE/BLOC1S3	44
GO:0002695	negative regulation of leukocyte activation	26/1071	202/18870	8.06081e-05	0.00114085	0.000871566	IFNL1/IDO1/CEACAM1/CD274/IFNB1/LGALS9/HLA-F/IL4I1/IRF1/CX3CL1/SOCS1/IL20RB/TNFSF18/LAG3/PDCD1LG2/PGLYRP3/TNFAIP3/LYN/LDLR/MDK/AXL/PARP3/MILR1/SLC4A2/ZC3H12A/ASCL2	26
GO:0014033	neural crest cell differentiation	16/1071	95/18870	8.25796e-05	0.00116413	0.000889354	SEMA3D/WNT10A/EXT1/PHACTR4/RET/JAG1/EFNB1/HTR2B/HES1/SEMA4B/NRP1/EDN1/SEMA3A/BMPR1A/BMP7/EDNRA	16
GO:0045428	regulation of nitric oxide biosynthetic process	12/1071	58/18870	8.26873e-05	0.00116413	0.000889354	CLEC7A/JAK2/RAC1/CD47/TICAM1/PTK2B/KLF4/ASS1/TNF/SOD2/ZC3H12A/EDN1	12
GO:0002287	alpha-beta T cell activation involved in immune response	14/1071	76/18870	8.35525e-05	0.00117017	0.000893967	LGALS9/JUNB/RELB/TNFSF18/BCL3/IL6/SOCS3/RIPK2/NFKBIZ/ZC3H12A/GATA3/IL18R1/PTGER4/ASCL2	14
GO:0002293	alpha-beta T cell differentiation involved in immune response	14/1071	76/18870	8.35525e-05	0.00117017	0.000893967	LGALS9/JUNB/RELB/TNFSF18/BCL3/IL6/SOCS3/RIPK2/NFKBIZ/ZC3H12A/GATA3/IL18R1/PTGER4/ASCL2	14
GO:0090022	regulation of neutrophil chemotaxis	9/1071	34/18870	8.53353e-05	0.00119203	0.000910665	C3AR1/TNFAIP6/RAC1/NOD2/CXCL8/C1QBP/MDK/EDN1/DAPK2	9
GO:0051250	negative regulation of lymphocyte activation	23/1071	169/18870	8.69709e-05	0.00121172	0.000925708	IFNL1/IDO1/CEACAM1/CD274/IFNB1/LGALS9/HLA-F/IL4I1/IRF1/SOCS1/IL20RB/TNFSF18/LAG3/PDCD1LG2/PGLYRP3/TNFAIP3/LYN/MDK/AXL/PARP3/SLC4A2/ZC3H12A/ASCL2	23
GO:0032740	positive regulation of interleukin-17 production	8/1071	27/18870	8.83533e-05	0.00122462	0.000935562	MYD88/JAK2/IL6/ARID5A/NOD2/SPHK1/SLC7A5/IL15	8
GO:0039529	RIG-I signaling pathway	8/1071	27/18870	8.83533e-05	0.00122462	0.000935562	OASL/OAS3/DDX60/DHX58/BIRC3/C1QBP/USP15/NOP53	8
GO:1901653	cellular response to peptide	40/1071	374/18870	9.01073e-05	0.00124571	0.000951676	STAT1/CEACAM1/BRIP1/SOCS1/JAK2/LGMN/GPT2/GJB2/CFLAR/SREBF1/NOD1/RANGAP1/SOCS3/SNX6/RIPK2/TRIB3/CHMP5/LYN/NOD2/SOCS2/CPEB2/ASS1/PTPRA/TNF/CCNA2/CA2/CASP4/PRKCD/NFE2L2/PCK2/SRD5A1/NGFR/EDN1/VCAM1/PPARG/CDC6/ANO1/EDNRA/GHSR/KLF11	40
GO:0032733	positive regulation of interleukin-10 production	10/1071	42/18870	9.25054e-05	0.00127558	0.000974492	ISG15/CD274/LGALS9/TLR2/CLEC7A/IL20RB/BCL3/IL6/NOD2/CD83	10
GO:0010721	negative regulation of cell development	33/1071	287/18870	9.29152e-05	0.00127794	0.000976299	IFNL1/CEACAM1/IFNB1/TLR3/IRF1/SOCS1/SEMA3D/TNFAIP6/MYC/TNFSF18/IL6/LAG3/B2M/PGLYRP3/LYN/MAP2/S1PR3/LDLR/TNF/TRIB1/MAFB/MDK/DYNLT1/HES1/SLC4A2/SEMA4B/NRP1/ZC3H12A/SEMA3A/BMPR1A/PTN/ASCL2/BMP7	33
GO:0046425	regulation of receptor signaling pathway via JAK-STAT	17/1071	106/18870	9.42973e-05	0.00129363	0.000988288	IFNL1/CCL5/IFNB1/PARP14/SOCS1/JAK2/BCL3/IL6/SOCS3/SOCS2/RET/PTK2B/TNF/VHL/HES1/IFNA1/GBP7	17
GO:0007162	negative regulation of cell adhesion	35/1071	312/18870	9.51588e-05	0.00130212	0.000994773	IFNL1/IDO1/GBP1/CEACAM1/CD274/IFNB1/LGALS9/IL4I1/IRF1/CX3CL1/SOCS1/JAK2/IL1RN/IL20RB/TNFSF18/LAG3/PDCD1LG2/FBLN1/TACSTD2/SERPINE1/PLXNA2/KLF4/ASS1/THBS1/JAG1/MDK/PRKCD/SLC4A2/ZC3H12A/NOTCH4/APOD/FXYD5/PLXNC1/ASCL2/MUC21	35
GO:0014009	glial cell proliferation	12/1071	59/18870	9.85011e-05	0.00133656	0.00102108	CX3CL1/IL6/CSF1/LYN/IL33/PTK2B/TNF/SLC7A5/HES1/LGI4/ASCL2/PENK	12
GO:0031638	zymogen activation	12/1071	59/18870	9.85011e-05	0.00133656	0.00102108	C1R/PLAUR/IFI16/LGMN/PLAT/THBD/BAK1/RIPK2/SERPINE1/THBS1/CASP8/KLK1	12
GO:2000107	negative regulation of leukocyte apoptotic process	12/1071	59/18870	9.85011e-05	0.00133656	0.00102108	IRF7/IDO1/HSH2D/CCL5/BCL3/NOD2/AURKB/AXL/VHL/ADA/GHSR/PDCD1	12
GO:0051384	response to glucocorticoid	19/1071	127/18870	9.86722e-05	0.00133656	0.00102108	JAK2/IL1RN/FOSL1/GJB2/IL6/ZFP36L2/CFLAR/SSTR2/ASS1/TNF/ADM/SDC1/PCK2/SRD5A1/EDN1/HNRNPU/PTAFR/MAOB/GHSR	19
GO:0006919	activation of cysteine-type endopeptidase activity involved in apoptotic process	13/1071	68/18870	0.000100063	0.00134859	0.00103027	JAK2/S100A8/CASP10/NOD1/XDH/S100A9/BCL2L13/MTCH1/TNF/NGFR/CASP8/PPARG/NKX3-1	13
GO:2000379	positive regulation of reactive oxygen species metabolic process	13/1071	68/18870	0.000100063	0.00134859	0.00103027	DUOXA2/ACE2/CLEC7A/XDH/PTK2B/DUOXA1/RIPK1/THBS1/SOD2/PRKCD/NFE2L2/ZC3H12A/CD177	13
GO:0022408	negative regulation of cell-cell adhesion	26/1071	205/18870	0.000103124	0.00138636	0.00105912	IFNL1/IDO1/CEACAM1/CD274/IFNB1/LGALS9/IL4I1/IRF1/SOCS1/JAK2/IL1RN/IL20RB/TNFSF18/LAG3/PDCD1LG2/KLF4/ASS1/JAG1/MDK/PRKCD/SLC4A2/ZC3H12A/NOTCH4/FXYD5/ASCL2/MUC21	26
GO:0050688	regulation of defense response to virus	16/1071	97/18870	0.000106684	0.00143064	0.00109295	HERC5/STAT1/PARP9/DHX58/AIM2/TRIM22/APOBEC3G/DTX3L/TRIM38/APOBEC3F/TRIM31/TNFAIP3/C1QBP/MICB/ZC3H12A/IL15	16
GO:0090026	positive regulation of monocyte chemotaxis	7/1071	21/18870	0.000107026	0.00143163	0.00109371	CXCL10/CCL5/LGMN/TNFSF18/SERPINE1/S100A14/S100A7	7
GO:1903707	negative regulation of hemopoiesis	18/1071	118/18870	0.000115626	0.00153957	0.00117617	IFNL1/CEACAM1/IFNB1/TLR3/IRF1/SOCS1/TNFAIP6/MYC/TNFSF18/LAG3/PGLYRP3/LYN/TRIB1/MAFB/MDK/SLC4A2/ZC3H12A/ASCL2	18
GO:2000347	positive regulation of hepatocyte proliferation	5/1071	10/18870	0.000115669	0.00153957	0.00117617	CFLAR/TNFAIP3/TNF/MDK/PTN	5
GO:0010758	regulation of macrophage chemotaxis	8/1071	28/18870	0.000117576	0.00154331	0.00117903	CCL5/C3AR1/MMP28/TNFSF18/CSF1/PTK2B/THBS1/MDK	8
GO:0042634	regulation of hair cycle	8/1071	28/18870	0.000117576	0.00154331	0.00117903	KRT17/TNF/TRADD/FERMT1/NGFR/FST/HPSE/DKK4	8
GO:0070423	nucleotide-binding oligomerization domain containing signaling pathway	8/1071	28/18870	0.000117576	0.00154331	0.00117903	SLC15A3/NFKBIA/BIRC3/NOD1/TNFAIP3/RIPK2/NOD2/HSPA1B	8
GO:0090594	inflammatory response to wounding	8/1071	28/18870	0.000117576	0.00154331	0.00117903	TLR3/IL6/TIMP1/IL33/NFKBIZ/TNF/MDK/PPARG	8
GO:2000108	positive regulation of leukocyte apoptotic process	8/1071	28/18870	0.000117576	0.00154331	0.00117903	IDO1/CCL5/CD274/LGALS9/LYN/ADAM8/PRELID1/PDCD1	8
GO:0032944	regulation of mononuclear cell proliferation	29/1071	242/18870	0.000117676	0.00154331	0.00117903	TNFSF13B/IDO1/CCL5/CD274/LGALS9/MYD88/HLA-E/IL4I1/IRF1/CD38/JAK2/IL20RB/TNFSF18/IL6/CSF1/PDCD1LG2/TICAM1/RIPK2/CD55/LYN/HLA-A/CD40/EFNB1/HES1/IL12A/SLC4A2/VCAM1/ADA/IL15	29
GO:0043406	positive regulation of MAP kinase activity	15/1071	88/18870	0.000118663	0.00154869	0.00118314	NOD2/CD40/TNF/THBS1/ADAM8/EPGN/DKK1/HTR2B/EDN1/MAP3K5/MAP3K11/MST1R/TRAF2/DAB2IP/TNFSF11	15
GO:0046330	positive regulation of JNK cascade	15/1071	88/18870	0.000118663	0.00154869	0.00118314	MYD88/TLR3/NOD1/NCF1/RIPK2/NOD2/PTK2B/RIPK1/TNF/MAP3K5/SEMA3A/MAP3K11/GADD45B/DAB2IP/TNFSF11	15
GO:0034599	cellular response to oxidative stress	30/1071	255/18870	0.000126336	0.00164482	0.00125658	PNPT1/NCOA7/IL18BP/GCH1/RBM11/GJB2/IL6/ABCD1/NCF1/TNFAIP3/GPR37/CPEB2/MGAT3/EPAS1/RIPK1/SPHK1/SLC7A11/SOD2/AXL/PRKCD/NFE2L2/SETX/ZC3H12A/HSPA1B/EDN1/MAP3K5/STX4/BMP7/EDNRA/PENK	30
GO:0002228	natural killer cell mediated immunity	14/1071	79/18870	0.000129084	0.00167316	0.00127823	CEACAM1/LGALS9/HLA-E/HLA-F/SERPINB4/HLA-B/RNF19B/NECTIN2/SERPINB9/LAG3/HLA-A/LAMP1/SH2D1B/IL12A	14
GO:1904892	regulation of receptor signaling pathway via STAT	18/1071	119/18870	0.000129137	0.00167316	0.00127823	IFNL1/CCL5/IFNB1/PARP14/SOCS1/JAK2/BCL3/IL6/SOCS3/SOCS2/RET/PTK2B/TNF/VHL/HES1/IFNA1/GBP7/PPARG	18
GO:0045766	positive regulation of angiogenesis	24/1071	185/18870	0.000131996	0.00170199	0.00130026	TLR3/C3AR1/PRKD2/ANGPTL4/SERPINE1/HK2/CHI3L1/CXCL8/PTK2B/KLF4/CD40/THBS1/SPHK1/MDK/ADM/ECM1/ERAP1/BTG1/NFE2L2/NRP1/SMAD1/ZC3H12A/EPHA1/GHSR	24
GO:1904018	positive regulation of vasculature development	24/1071	185/18870	0.000131996	0.00170199	0.00130026	TLR3/C3AR1/PRKD2/ANGPTL4/SERPINE1/HK2/CHI3L1/CXCL8/PTK2B/KLF4/CD40/THBS1/SPHK1/MDK/ADM/ECM1/ERAP1/BTG1/NFE2L2/NRP1/SMAD1/ZC3H12A/EPHA1/GHSR	24
GO:0090497	mesenchymal cell migration	12/1071	61/18870	0.000138041	0.00177567	0.00135654	SEMA3D/PHACTR4/RET/EFNB1/HTR2B/SEMA4B/NRP1/TPBG/EDN1/SEMA3A/BMP7/EDNRA	12
GO:0043506	regulation of JUN kinase activity	10/1071	44/18870	0.000140669	0.00180514	0.00137906	PPEF2/DNAJA1/TNF/DKK1/AIDA/EDN1/MAP3K5/MAP3K11/TRAF2/DAB2IP	10
GO:0031342	negative regulation of cell killing	8/1071	29/18870	0.000154343	0.00196183	0.00149877	CEACAM1/LGALS9/HLA-E/HLA-F/SERPINB4/HLA-B/SERPINB9/HLA-A	8
GO:0035872	nucleotide-binding domain, leucine rich repeat containing receptor signaling pathway	8/1071	29/18870	0.000154343	0.00196183	0.00149877	SLC15A3/NFKBIA/BIRC3/NOD1/TNFAIP3/RIPK2/NOD2/HSPA1B	8
GO:0060037	pharyngeal system development	8/1071	29/18870	0.000154343	0.00196183	0.00149877	PLXNA2/HES1/EDN1/GATA3/BMPR1A/NKX3-1/BMP7/EDNRA	8
GO:0090025	regulation of monocyte chemotaxis	8/1071	29/18870	0.000154343	0.00196183	0.00149877	CXCL10/CCL5/LGMN/TNFSF18/SERPINE1/LYN/S100A14/S100A7	8
GO:0002548	monocyte chemotaxis	13/1071	71/18870	0.000158288	0.00200722	0.00153344	CXCL10/CCL5/CX3CL1/LGMN/CCL20/TNFSF18/IL6/SERPINE1/LYN/CCL22/S100A14/S100A7/TNFSF11	13
GO:0051770	positive regulation of nitric-oxide synthase biosynthetic process	6/1071	16/18870	0.00016125	0.00203038	0.00155114	STAT1/TLR2/JAK2/NAMPT/NOD2/IL33	6
GO:1902285	semaphorin-plexin signaling pathway involved in neuron projection guidance	6/1071	16/18870	0.00016125	0.00203038	0.00155114	PLXNA2/NRP1/EDN1/SEMA3A/PLXNC1/EDNRA	6
GO:2000345	regulation of hepatocyte proliferation	6/1071	16/18870	0.00016125	0.00203038	0.00155114	CEACAM1/CFLAR/TNFAIP3/TNF/MDK/PTN	6
GO:0007229	integrin-mediated signaling pathway	17/1071	111/18870	0.000168621	0.00211823	0.00161825	ISG15/CEACAM1/FYB1/CD47/TIMP1/PHACTR4/ZYX/PTK2B/PTPRA/ITGA3/FERMT1/NRP1/ITGA6/LAMA1/CD177/ITGA10/PTN	17
GO:0002534	cytokine production involved in inflammatory response	14/1071	81/18870	0.0001702	0.0021265	0.00162457	GBP5/MYD88/TLR3/CLEC7A/IL6/ABCD1/TICAM1/NOD2/TNF/ZC3H12A/APOD/NOS2/ADCY7/IL17RC	14
GO:1900015	regulation of cytokine production involved in inflammatory response	14/1071	81/18870	0.0001702	0.0021265	0.00162457	GBP5/MYD88/TLR3/CLEC7A/IL6/ABCD1/TICAM1/NOD2/TNF/ZC3H12A/APOD/NOS2/ADCY7/IL17RC	14
GO:0045787	positive regulation of cell cycle	36/1071	334/18870	0.000170469	0.0021265	0.00162457	TRIM21/PLSCR1/TGM1/NUPR1/OVOL1/EREG/LGMN/FOSL1/BTC/CCND3/BRCA2/CRNN/RRM2/AURKB/NDC80/SOX15/CDC25B/TNF/SPHK1/EPGN/BUB1/HES1/DTL/FBXO5/ESPL1/CUL4B/MAD2L1BP/EDN1/HNRNPU/NUSAP1/NCAPH/NKX3-1/CDC6/CDCA5/TBX3/NCAPG	36
GO:0010934	macrophage cytokine production	9/1071	37/18870	0.000173558	0.00215501	0.00164635	MYD88/TLR3/NOD1/TICAM1/RIPK2/NOD2/PANX1/SPON2/AXL	9
GO:0010935	regulation of macrophage cytokine production	9/1071	37/18870	0.000173558	0.00215501	0.00164635	MYD88/TLR3/NOD1/TICAM1/RIPK2/NOD2/PANX1/SPON2/AXL	9
GO:0022612	gland morphogenesis	18/1071	122/18870	0.000178338	0.00220925	0.00168778	CEACAM1/PML/IL6/CSF1/CFLAR/TNFAIP3/RARG/EPHA2/LIPA/TNF/SERPINB5/MDK/NRP1/LAMA1/NKX3-1/TBX3/PTN/BMP7	18
GO:0051896	regulation of phosphatidylinositol 3-kinase/protein kinase B signal transduction	29/1071	248/18870	0.000180568	0.00223173	0.00170496	AIM2/CCL5/CEACAM1/CX3CL1/JAK2/XDH/HBEGF/NCF1/RUBCN/CRNN/CHI3L1/EPHA2/RET/PIK3AP1/TNF/THBS1/ADAM8/C1QBP/AXL/TPBG/CSF3/GATA3/MST1R/NKX3-1/HPSE/CAVIN3/DAB2IP/NOP53/TNFSF11	29
GO:0006801	superoxide metabolic process	13/1071	72/18870	0.000183273	0.00225476	0.00172255	DUOX2/CLEC7A/GCH1/NCF1/NCF1C/SOD2/PRKCD/NFE2L2/EDN1/NOS2/CD177/BMP7/NCF1B	13
GO:0071260	cellular response to mechanical stimulus	13/1071	72/18870	0.000183273	0.00225476	0.00172255	MYD88/CASP1/TLR3/IRF1/BAK1/TNFRSF10A/IL33/CD40/BAG3/FAS/CASP8/PTGER4/TNFSF14	13
GO:0042098	T cell proliferation	26/1071	213/18870	0.000192988	0.00236885	0.00180971	TNFSF13B/IDO1/CCL5/CD274/LGALS9/HLA-E/IL4I1/IRF1/JAK2/IL20RB/TNFSF18/CCND3/IL6/PDCD1LG2/BTN3A1/RIPK2/CD55/HLA-A/LIPA/EFNB1/PSMB10/HES1/SLC4A2/VCAM1/TNFSF14/IL15	26
GO:0014032	neural crest cell development	14/1071	82/18870	0.000194688	0.00238426	0.00182149	SEMA3D/PHACTR4/RET/JAG1/EFNB1/HTR2B/HES1/SEMA4B/NRP1/EDN1/SEMA3A/BMPR1A/BMP7/EDNRA	14
GO:0051347	positive regulation of transferase activity	42/1071	414/18870	0.000196149	0.00239668	0.00183097	CCL5/TLR3/JAK2/EREG/MYC/CCND3/CSF1/TNFRSF10A/NCF1/NEK7/TRIB3/CHI3L1/NOD2/AURKB/EPHA2/RET/PTK2B/KLF4/CD40/TNF/THBS1/ADAM8/EPGN/DKK1/AXL/HTR2B/PRKCD/TPX2/EDN1/MAP3K5/NBN/EPHA1/MAP3K11/MST1R/EGR1/MARK2/TRAF2/ARRDC4/DYNAP/DAB2IP/TNFSF11/NAB2	42
GO:0002507	tolerance induction	8/1071	30/18870	0.000200073	0.00242803	0.00185492	IDO1/CD274/LGALS9/HLA-E/HLA-B/TNFAIP3/LYN/PDCD1	8
GO:0032607	interferon-alpha production	8/1071	30/18870	0.000200073	0.00242803	0.00185492	IFIH1/STAT1/IRF7/NMI/TLR3/RIPK2/TBK1/IRF5	8
GO:0032647	regulation of interferon-alpha production	8/1071	30/18870	0.000200073	0.00242803	0.00185492	IFIH1/STAT1/IRF7/NMI/TLR3/RIPK2/TBK1/IRF5	8
GO:0038196	type III interferon-mediated signaling pathway	5/1071	11/18870	0.000202143	0.00244211	0.00186568	IFNL2/IFNL3/IFNL1/IFNGR2/IFNL4	5
GO:0071358	cellular response to type III interferon	5/1071	11/18870	0.000202143	0.00244211	0.00186568	IFNL2/IFNL3/IFNL1/IFNGR2/IFNL4	5
GO:0033674	positive regulation of kinase activity	36/1071	337/18870	0.000203311	0.00245012	0.0018718	CCL5/TLR3/JAK2/EREG/CCND3/CSF1/TNFRSF10A/NCF1/CHI3L1/NOD2/EPHA2/RET/PTK2B/CD40/TNF/THBS1/ADAM8/EPGN/DKK1/AXL/HTR2B/PRKCD/TPX2/EDN1/MAP3K5/NBN/EPHA1/MAP3K11/MST1R/EGR1/MARK2/TRAF2/DYNAP/DAB2IP/TNFSF11/NAB2	36
GO:0072574	hepatocyte proliferation	7/1071	23/18870	0.000204176	0.00245012	0.0018718	CEACAM1/IL6/CFLAR/TNFAIP3/TNF/MDK/PTN	7
GO:0072575	epithelial cell proliferation involved in liver morphogenesis	7/1071	23/18870	0.000204176	0.00245012	0.0018718	CEACAM1/IL6/CFLAR/TNFAIP3/TNF/MDK/PTN	7
GO:0050670	regulation of lymphocyte proliferation	28/1071	238/18870	0.000209148	0.00250418	0.0019131	TNFSF13B/IDO1/CCL5/CD274/LGALS9/MYD88/HLA-E/IL4I1/IRF1/CD38/JAK2/IL20RB/TNFSF18/IL6/PDCD1LG2/TICAM1/RIPK2/CD55/LYN/HLA-A/CD40/EFNB1/HES1/IL12A/SLC4A2/VCAM1/ADA/IL15	28
GO:1904035	regulation of epithelial cell apoptotic process	17/1071	113/18870	0.000210336	0.00251279	0.00191968	NUPR1/ADAR/JAK2/BTC/IL6/CFLAR/ANGPTL4/SERPINB13/TNFAIP3/SERPINE1/CD40/TNF/THBS1/MDK/NFE2L2/GATA3/TNIP2	17
GO:0042093	T-helper cell differentiation	13/1071	73/18870	0.000211568	0.0025163	0.00192236	JUNB/RELB/TNFSF18/BCL3/IL6/SOCS3/RIPK2/NFKBIZ/ZC3H12A/GATA3/IL18R1/PTGER4/ASCL2	13
GO:0072678	T cell migration	13/1071	73/18870	0.000211568	0.0025163	0.00192236	CXCL10/CXCL11/CCL5/CXCL13/CCL20/CXCL16/ADAM8/ECM1/APOD/TNFSF14/LRCH1/S100A7/ASCL2	13
GO:0050731	positive regulation of peptidyl-tyrosine phosphorylation	22/1071	168/18870	0.000215959	0.00255856	0.00195464	IFNL1/PARP9/CCL5/PARP14/EHD4/JAK2/TNFSF18/IL6/HBEGF/NCF1/RIPK2/LYN/NOD2/PTK2B/CD40/TNF/EPGN/HES1/IL12A/NRP1/CSF3/IL15	22
GO:0045429	positive regulation of nitric oxide biosynthetic process	9/1071	38/18870	0.000216075	0.00255856	0.00195464	CLEC7A/JAK2/TICAM1/PTK2B/KLF4/ASS1/TNF/SOD2/EDN1	9
GO:0042176	regulation of protein catabolic process	38/1071	364/18870	0.000219347	0.00259158	0.00197987	LAMP3/NUPR1/NUB1/PSME2/RNF19B/N4BP1/ANKIB1/TIMP1/TRIB2/TNFAIP3/TRIB3/IL33/LDLR/MYCBP2/MGAT3/PSME1/TNF/TRIB1/FMR1/ADAM8/ODC1/TMEM132A/FBXO2/NFE2L2/UBXN2A/DTL/PSMF1/CUL4B/HSPA1B/PSMD3/CHEK2/TLK2/NOS2/DAB2IP/DESI1/NOP53/TMEM259/PLK3	38
GO:1904036	negative regulation of epithelial cell apoptotic process	12/1071	64/18870	0.000222452	0.00262249	0.00200348	NUPR1/ADAR/BTC/CFLAR/ANGPTL4/SERPINB13/TNFAIP3/SERPINE1/MDK/NFE2L2/GATA3/TNIP2	12
GO:0045601	regulation of endothelial cell differentiation	10/1071	47/18870	0.000251444	0.0029513	0.00225468	CEACAM1/XDH/S1PR3/TNF/JAG1/VHL/BTG1/NOTCH4/ZEB1/S1PR2	10
GO:0046633	alpha-beta T cell proliferation	10/1071	47/18870	0.000251444	0.0029513	0.00225468	CD274/LGALS9/HLA-E/IRF1/JAK2/RIPK2/CD55/HLA-A/SLC4A2/IL15	10
GO:0000302	response to reactive oxygen species	25/1071	205/18870	0.000257791	0.00301919	0.00230655	STAT1/FOSL1/IL18BP/GCH1/TXNIP/IL6/BAK1/NCF1/TNFAIP3/GPR37/PTK2B/RIPK1/SPHK1/SOD2/AXL/PRKCD/SDC1/NFE2L2/SETX/EDN1/MAP3K5/APOD/S100A7/BMP7/PLK3	25
GO:0042113	B cell activation	31/1071	278/18870	0.000259336	0.00303067	0.00231532	TNFSF13B/BST2/THEMIS2/IFNB1/IL4I1/CD38/BCL3/IL6/ZFP36L2/BAK1/TICAM1/TNFAIP3/LYN/NOD2/NFKBIZ/PTK2B/AKIRIN2/CD40/PARP3/IL2RG/PRKCD/BLNK/IFNA1/VCAM1/CASP8/NBN/TCIRG1/TNIP2/TNFSF13/DCLRE1C/ADA	31
GO:0001836	release of cytochrome c from mitochondria	11/1071	56/18870	0.000263601	0.0030636	0.00234047	IFI6/TNFSF10/PMAIP1/PLAUR/BAK1/SFN/MCL1/BCL2A1/SOD2/LMNA/PRELID1	11
GO:0043370	regulation of CD4-positive, alpha-beta T cell differentiation	11/1071	56/18870	0.000263601	0.0030636	0.00234047	LGALS9/SOCS1/JUNB/TNFSF18/RIPK2/NFKBIZ/IL2RG/ZC3H12A/GATA3/CD83/ASCL2	11
GO:0048872	homeostasis of number of cells	34/1071	316/18870	0.000263867	0.0030636	0.00234047	ISG15/TNFSF13B/STAT1/AIM2/PMAIP1/LGALS9/ADAR/JAK2/IL20RB/IL6/CSF1/BAK1/CFLAR/B2M/EXT1/TNFAIP3/LYN/NOD2/NFKBIZ/LIPA/EPAS1/MAFB/SLC7A11/AXL/VHL/FAS/HSPA1B/GATA3/TCIRG1/GCNT4/ARMCX1/HSCB/TNFSF14/ADA	34
GO:0071548	response to dexamethasone	9/1071	39/18870	0.000266893	0.00309204	0.0023622	JAK2/GJB2/CFLAR/ASS1/PCK2/SRD5A1/EDN1/PTAFR/GHSR	9
GO:0006213	pyrimidine nucleoside metabolic process	7/1071	24/18870	0.000274212	0.00315638	0.00241136	TYMP/NT5C3A/APOBEC3A/APOBEC3G/APOBEC3F/APOBEC3B/TK1	7
GO:0032727	positive regulation of interferon-alpha production	7/1071	24/18870	0.000274212	0.00315638	0.00241136	IFIH1/STAT1/IRF7/TLR3/RIPK2/TBK1/IRF5	7
GO:0046426	negative regulation of receptor signaling pathway via JAK-STAT	7/1071	24/18870	0.000274212	0.00315638	0.00241136	PARP14/SOCS1/BCL3/SOCS3/SOCS2/VHL/GBP7	7
GO:0030856	regulation of epithelial cell differentiation	22/1071	171/18870	0.000278479	0.00319863	0.00244363	STAT1/CEACAM1/ALOX15B/XDH/MAFF/SERPINE1/SFN/S1PR3/AQP3/TNF/JAG1/VHL/BTG1/HES1/FST/NOTCH4/GATA3/ZEB1/KRT36/TBX3/S1PR2/BMP7	22
GO:0042088	T-helper 1 type immune response	10/1071	48/18870	0.000301652	0.0034574	0.00264132	IL18BP/RELB/BCL3/RIPK2/ARID5A/IL33/NFKBIZ/NLRP10/IL18R1/ASCL2	10
GO:0061900	glial cell activation	11/1071	57/18870	0.00031011	0.00354675	0.00270959	TLR3/TLR2/CX3CL1/JAK2/IL6/IFNGR2/IL33/CTSC/LDLR/TNF/SPHK1	11
GO:0042267	natural killer cell mediated cytotoxicity	13/1071	76/18870	0.000319953	0.00365155	0.00278965	CEACAM1/LGALS9/HLA-E/HLA-F/SERPINB4/HLA-B/RNF19B/NECTIN2/SERPINB9/LAG3/HLA-A/LAMP1/IL12A	13
GO:0002230	positive regulation of defense response to virus by host	8/1071	32/18870	0.000324951	0.00369054	0.00281943	STAT1/PARP9/AIM2/TRIM22/APOBEC3G/DTX3L/APOBEC3F/ZC3H12A	8
GO:0070498	interleukin-1-mediated signaling pathway	8/1071	32/18870	0.000324951	0.00369054	0.00281943	ZBP1/MYD88/NFKBIA/IL1RN/IL6/IRAK2/EGR1/TNIP2	8
GO:2000628	regulation of miRNA metabolic process	14/1071	86/18870	0.000325434	0.00369054	0.00281943	PNPT1/KLF5/FOSL1/MYC/SREBF1/KLF4/TNF/NGFR/SMAD1/ZC3H12A/GATA3/PPARG/BMPR1A/EGR1	14
GO:0002478	antigen processing and presentation of exogenous peptide antigen	9/1071	40/18870	0.00032722	0.00370297	0.00282893	HLA-E/HLA-F/TAP2/LGMN/B2M/UNC93B1/HLA-A/LNPEP/IFI30	9
GO:0034342	response to type III interferon	5/1071	12/18870	0.000330351	0.00371489	0.00283804	IFNL2/IFNL3/IFNL1/IFNGR2/IFNL4	5
GO:0051798	positive regulation of hair follicle development	5/1071	12/18870	0.000330351	0.00371489	0.00283804	KRT17/TNF/TRADD/FST/HPSE	5
GO:0061309	cardiac neural crest cell development involved in outflow tract morphogenesis	5/1071	12/18870	0.000330351	0.00371489	0.00283804	JAG1/HES1/EDN1/BMP7/EDNRA	5
GO:0045860	positive regulation of protein kinase activity	31/1071	282/18870	0.000333306	0.00374027	0.00285743	CCL5/TLR3/JAK2/EREG/CCND3/CSF1/TNFRSF10A/NCF1/CHI3L1/NOD2/PTK2B/CD40/TNF/THBS1/ADAM8/EPGN/DKK1/HTR2B/PRKCD/TPX2/EDN1/MAP3K5/MAP3K11/MST1R/EGR1/MARK2/TRAF2/DYNAP/DAB2IP/TNFSF11/NAB2	31
GO:0002830	positive regulation of type 2 immune response	6/1071	18/18870	0.000338888	0.00379498	0.00289922	RSAD2/IDO1/IL6/NOD2/IL33/GATA3	6
GO:0002526	acute inflammatory response	16/1071	107/18870	0.000342817	0.00383098	0.00292673	PLSCR1/NUPR1/HLA-E/APOL2/IL20RB/IL6/EXT1/SAA2/ASS1/LIPA/TNF/ADAM8/OSMR/SAA1/VNN1/TNFSF11	16
GO:0072577	endothelial cell apoptotic process	12/1071	67/18870	0.000347284	0.00387283	0.0029587	ANGPTL4/TNFAIP3/SERPINE1/CD40/TNF/THBS1/BMPR2/NFE2L2/GATA3/MAP3K5/TNIP2/DAB2IP	12
GO:0090023	positive regulation of neutrophil chemotaxis	7/1071	25/18870	0.000362322	0.00403214	0.00308041	C3AR1/RAC1/CXCL8/C1QBP/MDK/EDN1/DAPK2	7
GO:0033002	muscle cell proliferation	28/1071	247/18870	0.000386388	0.00429107	0.00327822	STAT1/CCL5/MYD88/ACE2/CX3CL1/JAK2/EREG/IGFBP3/IL6/CFLAR/HBEGF/TNFAIP3/NDC80/TNF/TRIB1/THBS1/BMPR2/SOD2/IL12A/SMAD1/EDN1/MAP3K5/ELN/APOD/PTGIR/PTAFR/PPARG/BMPR1A	28
GO:0009308	amine metabolic process	17/1071	119/18870	0.000393807	0.00436443	0.00333426	IDO1/IL4I1/GCH1/SLC44A1/GPR37/EPAS1/SRM/SLC7A11/ODC1/SLC22A3/IDO2/VHL/VCAM1/GATA3/SMS/MAOB/EDNRA	17
GO:0042554	superoxide anion generation	9/1071	41/18870	0.000398376	0.00439689	0.00335906	DUOX2/CLEC7A/NCF1/NCF1C/SOD2/PRKCD/EDN1/CD177/NCF1B	9
GO:0048246	macrophage chemotaxis	9/1071	41/18870	0.000398376	0.00439689	0.00335906	CCL5/C3AR1/MMP28/TNFSF18/CSF1/PTK2B/THBS1/MDK/SAA1	9
GO:1904893	negative regulation of receptor signaling pathway via STAT	8/1071	33/18870	0.000407799	0.00449165	0.00343145	PARP14/SOCS1/BCL3/SOCS3/SOCS2/VHL/GBP7/PPARG	8
GO:0001892	embryonic placenta development	14/1071	88/18870	0.000415099	0.00455314	0.00347843	JUNB/SOCS3/PRDM1/PHLDA2/SOX15/EPAS1/MDFI/ADM/HES1/FZD5/GJB5/CASP8/ASCL2/BMP7	14
GO:0048864	stem cell development	14/1071	88/18870	0.000415099	0.00455314	0.00347843	SEMA3D/PHACTR4/RET/JAG1/EFNB1/HTR2B/HES1/SEMA4B/NRP1/EDN1/SEMA3A/BMPR1A/BMP7/EDNRA	14
GO:2000514	regulation of CD4-positive, alpha-beta T cell activation	13/1071	78/18870	0.000415928	0.00455314	0.00347843	CD274/LGALS9/SOCS1/JUNB/TNFSF18/RIPK2/CD55/NFKBIZ/IL2RG/ZC3H12A/GATA3/CD83/ASCL2	13
GO:0001755	neural crest cell migration	11/1071	59/18870	0.000424027	0.00461356	0.00352458	SEMA3D/PHACTR4/RET/EFNB1/HTR2B/SEMA4B/NRP1/EDN1/SEMA3A/BMP7/EDNRA	11
GO:0002823	negative regulation of adaptive immune response based on somatic recombination of immune receptors built from immunoglobulin superfamily domains	11/1071	59/18870	0.000424027	0.00461356	0.00352458	CEACAM1/IFNB1/HLA-F/IL4I1/IL20RB/TNFSF18/NOD2/IL33/PARP3/ZC3H12A/ASCL2	11
GO:0060135	maternal process involved in female pregnancy	11/1071	59/18870	0.000424027	0.00461356	0.00352458	LGALS9/APOL2/ACE2/JUNB/GJB2/PRDM1/BMPR2/ITGA3/ADCY7/PTN/GHSR	11
GO:0071385	cellular response to glucocorticoid stimulus	10/1071	50/18870	0.000427369	0.0046405	0.00354516	JAK2/GJB2/ZFP36L2/CFLAR/SSTR2/ASS1/PCK2/SRD5A1/EDN1/HNRNPU	10
GO:0051983	regulation of chromosome segregation	18/1071	131/18870	0.000436761	0.0047329	0.00361576	PLSCR1/MKI67/AURKB/NDC80/BUB1B/RMI2/SPC24/BUB1/FBXO5/ESPL1/MAD2L1BP/HNRNPU/KIF2C/NCAPH/TACC3/CDC6/CDCA2/NCAPG	18
GO:0140014	mitotic nuclear division	30/1071	274/18870	0.00044144	0.00477396	0.00364713	EREG/BTC/MKI67/CHMP5/AURKB/NDC80/BUB1B/TNF/SPHK1/SPC24/EPGN/BUB1/PKMYT1/FBXO5/ESPL1/KIFC1/TPX2/HSPA1B/MAD2L1BP/EDN1/HNRNPU/NUSAP1/CHEK2/KIF2C/KIF18B/NCAPH/CDCA2/CDCA5/NCAPG/BMP7	30
GO:1990868	response to chemokine	15/1071	99/18870	0.000449806	0.00483519	0.0036939	CXCL10/CXCL11/CXCL9/CCL5/CX3CL1/CXCL13/CCL20/ACKR4/LYN/CXCL8/CCL22/PTK2B/ZC3H12A/EDN1/LRCH1	15
GO:1990869	cellular response to chemokine	15/1071	99/18870	0.000449806	0.00483519	0.0036939	CXCL10/CXCL11/CXCL9/CCL5/CX3CL1/CXCL13/CCL20/ACKR4/LYN/CXCL8/CCL22/PTK2B/ZC3H12A/EDN1/LRCH1	15
GO:2001237	negative regulation of extrinsic apoptotic signaling pathway	15/1071	99/18870	0.000449806	0.00483519	0.0036939	IFI6/CX3CL1/CFLAR/TNFAIP3/SERPINE1/MCL1/RIPK1/TNF/THBS1/ITPRIP/LMNA/NRP1/ITGA6/HSPA1B/SIAH2	15
GO:0015833	peptide transport	29/1071	262/18870	0.000456329	0.00488572	0.00373251	TAP1/CCL5/SLC15A3/RIMS2/SLC16A1/CD38/JAK2/S100A8/TAP2/IL1RN/VSNL1/NADK/EXOC3L1/IL6/SREBF1/PIM3/TNF/SLC7A11/CA2/GLUD1/SLC25A22/PCK2/EDN1/TCIRG1/NOS2/STX4/ANO1/GHSR/TNFSF11	29
GO:0051098	regulation of binding	29/1071	262/18870	0.000456329	0.00488572	0.00373251	IFIT2/IFIT1/PARP9/TRIM21/PLAUR/SP100/DTX3L/IFI16/JAK2/ZNF618/NFKBIA/BCL3/B2M/RIPK2/TRIB3/MAP2/CARD16/AURKB/HJURP/FMR1/MDFI/DKK1/PRKCD/HES1/NRP1/CSF3/GATA3/PPARG/MARK2	29
GO:2000401	regulation of lymphocyte migration	12/1071	69/18870	0.0004599	0.00491415	0.00375423	CXCL10/CCL5/CXCL13/CCL20/PTK2B/ADAM8/ECM1/APOD/TNFSF14/LRCH1/S100A7/ASCL2	12
GO:0046849	bone remodeling	14/1071	89/18870	0.00046732	0.00495156	0.00378281	CD38/IL6/EXT1/TNFAIP3/EPHA2/PTK2B/ADAM8/MDK/SLC4A2/TCIRG1/NCDN/PTN/TF/TNFSF11	14
GO:0048145	regulation of fibroblast proliferation	14/1071	89/18870	0.00046732	0.00495156	0.00378281	PARP10/NUPR1/PML/EREG/BTC/MYC/LZTS2/SPHK1/CCNA2/SOD2/NGFR/CDC6/DAB2IP/IFI30	14
GO:0003158	endothelium development	19/1071	143/18870	0.000471381	0.00495156	0.00378281	CXCL10/CEACAM1/MYD88/PRKD2/XDH/S1PR3/LIPA/TNF/JAG1/BMPR2/VHL/BTG1/NRP1/NOTCH4/ZEB1/HPSE/HEG1/S1PR2/EDNRA	19
GO:0002281	macrophage activation involved in immune response	6/1071	19/18870	0.000471638	0.00495156	0.00378281	IFI35/NMI/TICAM1/IL33/TNF/SBNO2	6
GO:0010759	positive regulation of macrophage chemotaxis	6/1071	19/18870	0.000471638	0.00495156	0.00378281	CCL5/C3AR1/TNFSF18/CSF1/THBS1/MDK	6
GO:0035743	CD4-positive, alpha-beta T cell cytokine production	6/1071	19/18870	0.000471638	0.00495156	0.00378281	RSAD2/IFNB1/IL6/ARID5A/GATA3/IL18R1	6
GO:0061158	3'-UTR-mediated mRNA destabilization	6/1071	19/18870	0.000471638	0.00495156	0.00378281	MOV10/ZFP36L2/PLEKHN1/CPEB3/ZC3H12A/ZC3H12D	6
GO:0070431	nucleotide-binding oligomerization domain containing 2 signaling pathway	6/1071	19/18870	0.000471638	0.00495156	0.00378281	SLC15A3/NFKBIA/TNFAIP3/RIPK2/NOD2/HSPA1B	6
GO:1905523	positive regulation of macrophage migration	7/1071	26/18870	0.000471709	0.00495156	0.00378281	CCL5/C3AR1/CX3CL1/TNFSF18/CSF1/THBS1/MDK	7
GO:0046328	regulation of JNK cascade	18/1071	132/18870	0.000479463	0.00502312	0.00383748	MYD88/TLR3/NOD1/NCF1/RIPK2/NOD2/PTK2B/DNAJA1/RIPK1/TNF/AIDA/MAP3K5/SEMA3A/MAP3K11/GADD45B/TRAF2/DAB2IP/TNFSF11	18
GO:2000403	positive regulation of lymphocyte migration	9/1071	42/18870	0.000481795	0.00503771	0.00384862	CXCL10/CCL5/CXCL13/CCL20/PTK2B/ADAM8/TNFSF14/S100A7/ASCL2	9
GO:1901136	carbohydrate derivative catabolic process	22/1071	178/18870	0.000489502	0.00510835	0.00390259	TYMP/APOBEC3A/APOBEC3G/FBXO6/SAMHD1/APOBEC3F/ABCD1/NT5E/PGLYRP3/XDH/CHI3L1/NCCRP1/APOBEC3B/IDUA/ACOT7/PRKCD/FBXO2/GPC1/HPSE/ADA/PGLYRP4/VNN1	22
GO:0045620	negative regulation of lymphocyte differentiation	11/1071	60/18870	0.000492987	0.00513472	0.00392273	IFNL1/IFNB1/IRF1/SOCS1/TNFSF18/LAG3/PGLYRP3/MDK/SLC4A2/ZC3H12A/ASCL2	11
GO:0045581	negative regulation of T cell differentiation	10/1071	51/18870	0.000504935	0.00524898	0.00401002	IFNL1/IFNB1/IRF1/SOCS1/TNFSF18/LAG3/MDK/SLC4A2/ZC3H12A/ASCL2	10
GO:0034110	regulation of homotypic cell-cell adhesion	8/1071	34/18870	0.000507019	0.00525029	0.00401102	CCL5/CEACAM1/PLAUR/JAK2/IL6/LYN/PRKCD/TNFSF11	8
GO:1902624	positive regulation of neutrophil migration	8/1071	34/18870	0.000507019	0.00525029	0.00401102	C3AR1/RAC1/CXCL8/ADAM8/C1QBP/MDK/EDN1/DAPK2	8
GO:0032494	response to peptidoglycan	5/1071	13/18870	0.000511791	0.00527933	0.00403321	MYD88/IL6/RIPK2/NOD2/IRF5	5
GO:0032823	regulation of natural killer cell differentiation	5/1071	13/18870	0.000511791	0.00527933	0.00403321	IL15RA/PGLYRP3/PRDM1/AXL/IL15	5
GO:0019730	antimicrobial humoral response	18/1071	133/18870	0.000525723	0.00541262	0.00413504	CXCL10/CXCL11/CXCL9/HLA-E/SPINK5/KRT6A/CXCL13/BCL3/PI3/PGLYRP3/S100A9/NOD2/CXCL8/HLA-A/SPON2/S100A7/PGLYRP4/TF	18
GO:1902893	regulation of miRNA transcription	12/1071	70/18870	0.000526854	0.00541388	0.004136	KLF5/FOSL1/MYC/SREBF1/KLF4/TNF/NGFR/SMAD1/GATA3/PPARG/BMPR1A/EGR1	12
GO:0043154	negative regulation of cysteine-type endopeptidase activity involved in apoptotic process	10/1071	52/18870	0.000593813	0.00607865	0.00464386	IFI6/LAMP3/PLAUR/SFN/CARD16/KLF4/TNF/THBS1/CDKN2D/SIAH2	10
GO:0050819	negative regulation of coagulation	10/1071	52/18870	0.000593813	0.00607865	0.00464386	CEACAM1/PLAUR/SERPING1/PLAT/THBD/SERPINE1/PROCR/THBS1/PRKCD/EDN1	10
GO:0061614	miRNA transcription	12/1071	71/18870	0.000601817	0.00614885	0.00469749	KLF5/FOSL1/MYC/SREBF1/KLF4/TNF/NGFR/SMAD1/GATA3/PPARG/BMPR1A/EGR1	12
GO:0001783	B cell apoptotic process	7/1071	27/18870	0.000605884	0.00616691	0.00471129	HSH2D/BAK1/LYN/AURKB/NFKBIZ/ADA/PDCD1	7
GO:0010818	T cell chemotaxis	7/1071	27/18870	0.000605884	0.00616691	0.00471129	CXCL10/CXCL11/CCL5/CXCL13/CXCL16/TNFSF14/S100A7	7
GO:0051783	regulation of nuclear division	19/1071	146/18870	0.000612015	0.00621752	0.00474995	EREG/BTC/MKI67/AURKB/NDC80/BUB1B/TNF/SPHK1/SPC24/EPGN/BUB1/PKMYT1/FBXO5/ESPL1/MAD2L1BP/EDN1/NUSAP1/CDCA2/BMP7	19
GO:0061081	positive regulation of myeloid leukocyte cytokine production involved in immune response	8/1071	35/18870	0.000624911	0.00632457	0.00483173	MYD88/TLR3/NOD1/TICAM1/RIPK2/NOD2/PANX1/SPON2	8
GO:2000406	positive regulation of T cell migration	8/1071	35/18870	0.000624911	0.00632457	0.00483173	CXCL10/CCL5/CXCL13/CCL20/ADAM8/TNFSF14/S100A7/ASCL2	8
GO:0045446	endothelial cell differentiation	17/1071	124/18870	0.000639346	0.00645712	0.004933	CEACAM1/MYD88/XDH/S1PR3/LIPA/TNF/JAG1/BMPR2/VHL/BTG1/NRP1/NOTCH4/ZEB1/HPSE/HEG1/S1PR2/EDNRA	17
GO:0042454	ribonucleoside catabolic process	6/1071	20/18870	0.000641619	0.00645712	0.004933	APOBEC3A/APOBEC3G/APOBEC3F/XDH/APOBEC3B/ADA	6
GO:0060340	positive regulation of type I interferon-mediated signaling pathway	6/1071	20/18870	0.000641619	0.00645712	0.004933	ZBP1/IRF7/NLRC5/IKBKE/TRIM56/TBK1	6
GO:0031640	killing of cells of another organism	14/1071	92/18870	0.000658777	0.00660501	0.00504598	GBP1/GBP5/APOL1/MYD88/GBP2/CLEC7A/KRT6A/GSDMB/GBP3/PGLYRP3/MICB/GBP7/NOS2/PGLYRP4	14
GO:0141061	disruption of cell in another organism	14/1071	92/18870	0.000658777	0.00660501	0.00504598	GBP1/GBP5/APOL1/MYD88/GBP2/CLEC7A/KRT6A/GSDMB/GBP3/PGLYRP3/MICB/GBP7/NOS2/PGLYRP4	14
GO:0044703	multi-organism reproductive process	24/1071	206/18870	0.000662033	0.00662527	0.00506146	IDO1/LGALS9/APOL2/ACE2/CD38/FOSL1/JUNB/GJB2/THBD/FBLN1/STS/TIMP1/MAFF/PRDM1/C1QBP/LNPEP/BMPR2/ADM/ITGA3/EDN1/PTAFR/ADCY7/PTN/GHSR	24
GO:0071456	cellular response to hypoxia	19/1071	147/18870	0.000666313	0.00665568	0.00508469	PMAIP1/BRIP1/MYC/CFLAR/CPEB2/AQP3/EPAS1/ADAM8/CCNA2/LMNA/VHL/NFE2L2/EDN1/PPARG/EGR1/NKX3-1/BMP7/NOP53/PLK3	19
GO:0050730	regulation of peptidyl-tyrosine phosphorylation	26/1071	231/18870	0.000683414	0.00681382	0.0052055	IFNL1/PARP9/CCL5/PARP14/EHD4/SOCS1/JAK2/TNFSF18/IL6/HBEGF/NCF1/SOCS3/SNX6/RIPK2/LYN/NOD2/PTK2B/CD40/TNF/EPGN/PRKCD/HES1/IL12A/NRP1/CSF3/IL15	26
GO:0046635	positive regulation of alpha-beta T cell activation	12/1071	72/18870	0.000685526	0.00682219	0.0052119	LGALS9/HLA-E/SOCS1/JAK2/RIPK2/CD55/HLA-A/NFKBIZ/IL2RG/IL12A/CD83/ADA	12
GO:0045840	positive regulation of mitotic nuclear division	9/1071	44/18870	0.000691751	0.00684603	0.00523011	EREG/BTC/TNF/SPHK1/EPGN/ESPL1/MAD2L1BP/EDN1/NUSAP1	9
GO:0046640	regulation of alpha-beta T cell proliferation	9/1071	44/18870	0.000691751	0.00684603	0.00523011	CD274/LGALS9/HLA-E/IRF1/JAK2/RIPK2/CD55/HLA-A/SLC4A2	9
GO:0071526	semaphorin-plexin signaling pathway	9/1071	44/18870	0.000691751	0.00684603	0.00523011	SEMA3D/RAC1/PLXNA2/SEMA4B/NRP1/EDN1/SEMA3A/PLXNC1/EDNRA	9
GO:2001238	positive regulation of extrinsic apoptotic signaling pathway	10/1071	53/18870	0.000695234	0.00686783	0.00524677	TNFSF10/PML/PMAIP1/RBCK1/ATF3/RET/RIPK1/TNF/THBS1/TRAF2	10
GO:0018958	phenol-containing compound metabolic process	16/1071	114/18870	0.000703525	0.00693696	0.00529958	DUOXA2/DUOX2/GCH1/GPR37/DUOXA1/RAB38/EPAS1/SLC7A11/VHL/SRD5A1/GATA3/FOXE1/MAOB/GCNT4/MFSD12/EDNRA	16
GO:0001942	hair follicle development	14/1071	93/18870	0.000735804	0.00724193	0.00553256	SPINK5/WNT10A/EXT1/KRT17/TNF/DKK1/TRADD/FERMT1/NGFR/FST/FOXE1/HPSE/DKK4/KRT25	14
GO:0002931	response to ischemia	11/1071	63/18870	0.000758373	0.00734942	0.00561468	CX3CL1/GJB2/CSF1/HK2/NPR3/PANX1/PTK2B/NFE2L2/MAP3K5/RCAN1/EGR1	11
GO:0032623	interleukin-2 production	11/1071	63/18870	0.000758373	0.00734942	0.00561468	GBP1/CLEC7A/IL20RB/PRKD2/LAG3/TNFAIP3/RIPK2/NOD2/GATA3/CD83/TRAF2	11
GO:0032663	regulation of interleukin-2 production	11/1071	63/18870	0.000758373	0.00734942	0.00561468	GBP1/CLEC7A/IL20RB/PRKD2/LAG3/TNFAIP3/RIPK2/NOD2/GATA3/CD83/TRAF2	11
GO:0002467	germinal center formation	5/1071	14/18870	0.000759057	0.00734942	0.00561468	TNFSF13B/CXCL13/BCL3/TNFAIP3/ADA	5
GO:0032621	interleukin-18 production	5/1071	14/18870	0.000759057	0.00734942	0.00561468	GBP5/CASP1/TLR2/NOD2/TNF	5
GO:0032661	regulation of interleukin-18 production	5/1071	14/18870	0.000759057	0.00734942	0.00561468	GBP5/CASP1/TLR2/NOD2/TNF	5
GO:0097202	activation of cysteine-type endopeptidase activity	5/1071	14/18870	0.000759057	0.00734942	0.00561468	IFI16/LGMN/BAK1/RIPK2/CASP8	5
GO:1902287	semaphorin-plexin signaling pathway involved in axon guidance	5/1071	14/18870	0.000759057	0.00734942	0.00561468	PLXNA2/NRP1/EDN1/PLXNC1/EDNRA	5
GO:1903265	positive regulation of tumor necrosis factor-mediated signaling pathway	5/1071	14/18870	0.000759057	0.00734942	0.00561468	CASP1/RIPK1/CASP4/HSPA1B/TRAF2	5
GO:0045589	regulation of regulatory T cell differentiation	8/1071	36/18870	0.000763959	0.00738356	0.00564076	LGALS9/IL4I1/IRF1/SOCS1/LAG3/FANCA/MDK/IL2RG	8
GO:0018149	peptide cross-linking	7/1071	28/18870	0.000768653	0.00740226	0.00565505	TGM1/SPRR1A/SPRR1B/CSTA/PI3/THBS1/TGM5	7
GO:0034698	response to gonadotropin	7/1071	28/18870	0.000768653	0.00740226	0.00565505	GJB2/CCNA2/ITGA3/SRD5A1/EDN1/EDNRA/GHSR	7
GO:0050818	regulation of coagulation	12/1071	73/18870	0.000778764	0.00748618	0.00571916	CEACAM1/PLAUR/SERPING1/PLAT/THBD/SERPINE1/PROCR/THBS1/PRKCD/NFE2L2/EDN1/HPSE	12
GO:0031960	response to corticosteroid	19/1071	149/18870	0.000787457	0.00755621	0.00577266	JAK2/IL1RN/FOSL1/GJB2/IL6/ZFP36L2/CFLAR/SSTR2/ASS1/TNF/ADM/SDC1/PCK2/SRD5A1/EDN1/HNRNPU/PTAFR/MAOB/GHSR	19
GO:2001251	negative regulation of chromosome organization	14/1071	94/18870	0.000820307	0.00784317	0.00599189	XRN1/AURKB/NDC80/BUB1B/SPC24/BUB1/FBXO5/ESPL1/MAD2L1BP/HNRNPU/NBN/TNKS2/PIF1/TERF2IP	14
GO:0002347	response to tumor cell	9/1071	45/18870	0.000821749	0.00784317	0.00599189	CEACAM1/CD274/IL4I1/NECTIN2/TXNIP/HLA-A/KLF4/IL12A/MR1	9
GO:1905521	regulation of macrophage migration	9/1071	45/18870	0.000821749	0.00784317	0.00599189	CCL5/C3AR1/CX3CL1/MMP28/TNFSF18/CSF1/PTK2B/THBS1/MDK	9
GO:1903034	regulation of response to wounding	21/1071	173/18870	0.000824441	0.00785489	0.00600084	DUOX2/CEACAM1/PLAUR/SERPING1/CLEC7A/PLAT/THBD/HBEGF/TNFAIP3/SERPINE1/IL33/KLF4/TNF/THBS1/MDK/PRKCD/NFE2L2/FERMT1/EDN1/HPSE/PTN	21
GO:0042102	positive regulation of T cell proliferation	15/1071	105/18870	0.000846995	0.00805546	0.00615407	TNFSF13B/CCL5/CD274/LGALS9/HLA-E/JAK2/IL6/PDCD1LG2/RIPK2/CD55/HLA-A/EFNB1/HES1/VCAM1/IL15	15
GO:0071605	monocyte chemotactic protein-1 production	6/1071	21/18870	0.000855457	0.00809289	0.00618267	OAS3/OAS1/LGALS9/CLEC7A/NOD2/APOD	6
GO:0071637	regulation of monocyte chemotactic protein-1 production	6/1071	21/18870	0.000855457	0.00809289	0.00618267	OAS3/OAS1/LGALS9/CLEC7A/NOD2/APOD	6
GO:2001185	regulation of CD8-positive, alpha-beta T cell activation	6/1071	21/18870	0.000855457	0.00809289	0.00618267	CD274/HLA-E/IRF1/SOCS1/HLA-A/SLC4A2	6
GO:0002820	negative regulation of adaptive immune response	11/1071	64/18870	0.000869602	0.00819779	0.00626281	CEACAM1/IFNB1/HLA-F/IL4I1/IL20RB/TNFSF18/NOD2/IL33/PARP3/ZC3H12A/ASCL2	11
GO:0030225	macrophage differentiation	11/1071	64/18870	0.000869602	0.00819779	0.00626281	MYD88/TLR2/SOCS1/CSF1/CASP10/IL33/RIPK1/TRIB1/GATA3/CASP8/IL15	11
GO:0002224	toll-like receptor signaling pathway	12/1071	74/18870	0.000882358	0.00828892	0.00633242	IRF7/MYD88/TLR3/TLR2/IRF1/BIRC3/FOSL1/TICAM1/UNC93B1/IRAK2/NFKBIZ/CD40	12
GO:0045123	cellular extravasation	12/1071	74/18870	0.000882358	0.00828892	0.00633242	CX3CL1/SELL/CD47/EXT1/TNF/ADAM8/MDK/VCAM1/PLVAP/PTGER4/PTAFR/CD177	12
GO:0048730	epidermis morphogenesis	8/1071	37/18870	0.000926828	0.00869145	0.00663994	WNT10A/EXT1/KRT17/KLF4/NGFR/FST/FOXE1/KRT25	8
GO:0032526	response to retinoic acid	15/1071	106/18870	0.000935931	0.0087251	0.00666565	CD38/GJB2/GJB3/SREBF1/LYN/RARG/RET/PTK2B/AQP3/KLF4/TNF/DKK1/CDKN2D/MICB/SETX	15
GO:1990823	response to leukemia inhibitory factor	15/1071	106/18870	0.000935931	0.0087251	0.00666565	TRIM25/PML/KLF5/EXT1/SOCS3/HK2/RARG/KLF4/SRM/TLE4/B3GNT2/UBXN2A/HNRNPU/SBNO2/TNFSF11	15
GO:0042303	molting cycle	16/1071	117/18870	0.000936924	0.0087251	0.00666565	KRT14/SPINK5/WNT10A/KRT16/EXT1/KRT17/TNF/DKK1/TRADD/FERMT1/NGFR/FST/FOXE1/HPSE/DKK4/KRT25	16
GO:0042633	hair cycle	16/1071	117/18870	0.000936924	0.0087251	0.00666565	KRT14/SPINK5/WNT10A/KRT16/EXT1/KRT17/TNF/DKK1/TRADD/FERMT1/NGFR/FST/FOXE1/HPSE/DKK4/KRT25	16
GO:0009116	nucleoside metabolic process	10/1071	55/18870	0.000941043	0.00874828	0.00668336	TYMP/NT5C3A/APOBEC3A/APOBEC3G/APOBEC3F/NT5E/XDH/APOBEC3B/TK1/ADA	10
GO:0007254	JNK cascade	20/1071	163/18870	0.000948068	0.00879833	0.0067216	MYD88/TLR3/NOD1/NCF1/RIPK2/NOD2/PTK2B/DNAJA1/RIPK1/TNF/TRIB1/AIDA/MAP3K5/SEMA3A/PTGER4/MAP3K11/GADD45B/TRAF2/DAB2IP/TNFSF11	20
GO:0002418	immune response to tumor cell	7/1071	29/18870	0.000964116	0.00893181	0.00682357	CEACAM1/CD274/IL4I1/NECTIN2/HLA-A/IL12A/MR1	7
GO:0051591	response to cAMP	13/1071	85/18870	0.000966008	0.00893391	0.00682517	STAT1/DUOX2/PNPT1/FOSL1/THBD/SREBF1/PTK2B/ASS1/SDC1/SRD5A1/PTAFR/FDX1/PENK	13
GO:0007596	blood coagulation	25/1071	224/18870	0.000969495	0.00895073	0.00683802	PLSCR1/CEACAM1/PLAUR/SERPING1/JAK2/PLAT/IL6/THBD/FBLN1/SERPINE1/LYN/PROCR/CD40/THBS1/SLC7A11/ITPK1/AXL/PRKCD/C1GALT1C1/NFE2L2/ANXA8/EDN1/SAA1/HPSE/BLOC1S3	25
GO:0045453	bone resorption	11/1071	65/18870	0.000993998	0.00914547	0.00698679	CD38/IL6/EXT1/TNFAIP3/PTK2B/ADAM8/SLC4A2/TCIRG1/NCDN/TF/TNFSF11	11
GO:2000117	negative regulation of cysteine-type endopeptidase activity	11/1071	65/18870	0.000993998	0.00914547	0.00698679	IFI6/LAMP3/PLAUR/IFI16/SFN/CARD16/KLF4/TNF/THBS1/CDKN2D/SIAH2	11
GO:1903038	negative regulation of leukocyte cell-cell adhesion	19/1071	152/18870	0.00100447	0.00922597	0.00704829	IFNL1/IDO1/CEACAM1/CD274/IFNB1/LGALS9/IL4I1/IRF1/SOCS1/IL20RB/TNFSF18/LAG3/PDCD1LG2/KLF4/ASS1/MDK/SLC4A2/ZC3H12A/ASCL2	19
GO:0022404	molting cycle process	14/1071	96/18870	0.00101403	0.00928202	0.00709112	SPINK5/WNT10A/EXT1/KRT17/TNF/DKK1/TRADD/FERMT1/NGFR/FST/FOXE1/HPSE/DKK4/KRT25	14
GO:0022405	hair cycle process	14/1071	96/18870	0.00101403	0.00928202	0.00709112	SPINK5/WNT10A/EXT1/KRT17/TNF/DKK1/TRADD/FERMT1/NGFR/FST/FOXE1/HPSE/DKK4/KRT25	14
GO:0044849	estrous cycle	5/1071	15/18870	0.00108566	0.00985358	0.00752777	HAS2/CA12/MDK/EGR1/PTN	5
GO:0061307	cardiac neural crest cell differentiation involved in heart development	5/1071	15/18870	0.00108566	0.00985358	0.00752777	JAG1/HES1/EDN1/BMP7/EDNRA	5
GO:0061308	cardiac neural crest cell development involved in heart development	5/1071	15/18870	0.00108566	0.00985358	0.00752777	JAG1/HES1/EDN1/BMP7/EDNRA	5
GO:0071639	positive regulation of monocyte chemotactic protein-1 production	5/1071	15/18870	0.00108566	0.00985358	0.00752777	OAS3/OAS1/LGALS9/CLEC7A/NOD2	5
GO:1901722	regulation of cell proliferation involved in kidney development	5/1071	15/18870	0.00108566	0.00985358	0.00752777	MYC/CFLAR/GATA3/EGR1/BMP7	5
GO:0030857	negative regulation of epithelial cell differentiation	10/1071	56/18870	0.00108831	0.009861	0.00753343	STAT1/XDH/S1PR3/JAG1/VHL/HES1/FST/NOTCH4/ZEB1/TBX3	10
GO:0050864	regulation of B cell activation	17/1071	130/18870	0.00109743	0.00992687	0.00758375	TNFSF13B/THEMIS2/IL4I1/CD38/IL6/ZFP36L2/TICAM1/TNFAIP3/LYN/NOD2/AKIRIN2/CD40/PARP3/IL2RG/TNIP2/TNFSF13/ADA	17
GO:0000209	protein polyubiquitination	25/1071	226/18870	0.00110103	0.00994259	0.00759577	IFI27/UBE2L6/TRIM21/TRIM22/PARP10/RNF213/NMI/TRIM5/DTX3L/RBCK1/TRIM38/RNF19B/RNF114/ANKIB1/TRIM31/TNFAIP3/RIPK2/NOD2/RNF126/TRIM56/DTL/TNKS2/WSB2/TRAF2/CDC34	25
GO:0002837	regulation of immune response to tumor cell	6/1071	22/18870	0.00112026	0.0100823	0.00770254	CEACAM1/CD274/IL4I1/NECTIN2/IL12A/MR1	6
GO:0072111	cell proliferation involved in kidney development	6/1071	22/18870	0.00112026	0.0100823	0.00770254	STAT1/MYC/CFLAR/GATA3/EGR1/BMP7	6
GO:0002701	negative regulation of production of molecular mediator of immune response	9/1071	47/18870	0.00114134	0.0102549	0.00783434	BST2/IFNB1/HLA-F/SPINK5/NOD2/IL33/TNF/AXL/PARP3	9
GO:0001889	liver development	18/1071	142/18870	0.00114595	0.0102791	0.00785282	PNPT1/CEACAM1/IL6/CFLAR/TNFAIP3/ASS1/LIPA/TNF/MDK/SOD2/SLC7A5/HES1/PCK2/SRD5A1/TBX3/LSR/PTN/ADA	18
GO:0039694	viral RNA genome replication	7/1071	30/18870	0.00119665	0.0107159	0.00818656	APOBEC3A/APOBEC3G/APOBEC3F/CXCL8/PCBP1/APOBEC3B/FMR1	7
GO:0032088	negative regulation of NF-kappaB transcription factor activity	13/1071	87/18870	0.00120519	0.0107565	0.00821753	NLRC5/AIM2/TRIM21/PARP10/RBCK1/NFKBIA/BCL3/TNFAIP3/IRAK2/KLF4/ZC3H12A/DAB2IP/BMP7	13
GO:0033077	T cell differentiation in thymus	13/1071	87/18870	0.00120519	0.0107565	0.00821753	ZFP36L2/B2M/RIPK2/ADAM8/MAFB/IL2RG/FZD5/CLPTM1/GATA3/MR1/ZEB1/ADA/VNN1	13
GO:0050708	regulation of protein secretion	28/1071	266/18870	0.00123772	0.0110285	0.00842535	RSAD2/CCL5/TLR2/SLC16A1/CD38/JAK2/VSNL1/NADK/IL6/SREBF1/PIM3/RHBDF2/TNF/ADAM8/TMEM132A/GLUD1/SLC25A22/PCK2/IL12A/SAA1/TCIRG1/NOS2/PPARG/KCNN4/STX4/ANO1/ACHE/GHSR	28
GO:0048661	positive regulation of smooth muscle cell proliferation	14/1071	98/18870	0.00124482	0.0110733	0.00845961	STAT1/CCL5/MYD88/CX3CL1/JAK2/EREG/IL6/HBEGF/TNF/THBS1/EDN1/MAP3K5/PTAFR/BMPR1A	14
GO:0043331	response to dsRNA	10/1071	57/18870	0.00125389	0.0111355	0.00850712	IFIT1/IFIH1/IFNB1/PMAIP1/TLR3/NFKBIA/TICAM1/RIPK2/NOD2/IFNA1	10
GO:0002260	lymphocyte homeostasis	12/1071	77/18870	0.00126427	0.0111907	0.00854926	TNFSF13B/AIM2/PMAIP1/LGALS9/IL20RB/BAK1/TNFAIP3/LYN/FAS/TCIRG1/TNFSF14/ADA	12
GO:1903036	positive regulation of response to wounding	12/1071	77/18870	0.00126427	0.0111907	0.00854926	DUOX2/CLEC7A/PLAT/THBD/HBEGF/SERPINE1/THBS1/MDK/NFE2L2/FERMT1/HPSE/PTN	12
GO:0009620	response to fungus	11/1071	67/18870	0.00128701	0.0113169	0.00864568	ZBP1/MYD88/CLEC7A/S100A8/BAK1/S100A9/COTL1/SPON2/USP15/NLRP10/IL17RC	11
GO:0038034	signal transduction in absence of ligand	11/1071	67/18870	0.00128701	0.0113169	0.00864568	IFI6/CX3CL1/BAK1/RET/MCL1/RIPK1/TNF/BCL2A1/BAG3/FAS/HSPA1B	11
GO:0070301	cellular response to hydrogen peroxide	11/1071	67/18870	0.00128701	0.0113169	0.00864568	IL18BP/IL6/TNFAIP3/RIPK1/SPHK1/AXL/PRKCD/NFE2L2/SETX/EDN1/MAP3K5	11
GO:0097192	extrinsic apoptotic signaling pathway in absence of ligand	11/1071	67/18870	0.00128701	0.0113169	0.00864568	IFI6/CX3CL1/BAK1/RET/MCL1/RIPK1/TNF/BCL2A1/BAG3/FAS/HSPA1B	11
GO:0044706	multi-multicellular organism process	24/1071	216/18870	0.00128908	0.0113169	0.00864568	IDO1/LGALS9/APOL2/ACE2/CD38/FOSL1/JUNB/GJB2/THBD/FBLN1/STS/TIMP1/MAFF/PRDM1/C1QBP/LNPEP/BMPR2/ADM/ITGA3/EDN1/PTAFR/ADCY7/PTN/GHSR	24
GO:0042476	odontogenesis	17/1071	132/18870	0.00130187	0.0114105	0.0087172	WNT10A/AQP5/CSF1/SERPINE1/AQP3/ANKH/ADM/SLC4A2/NGFR/FST/EDN1/NECTIN1/TCIRG1/BMPR1A/BMP7/AQP6/TNFSF11	17
GO:0050817	coagulation	25/1071	229/18870	0.00132717	0.0116111	0.00887045	PLSCR1/CEACAM1/PLAUR/SERPING1/JAK2/PLAT/IL6/THBD/FBLN1/SERPINE1/LYN/PROCR/CD40/THBS1/SLC7A11/ITPK1/AXL/PRKCD/C1GALT1C1/NFE2L2/ANXA8/EDN1/SAA1/HPSE/BLOC1S3	25
GO:0030195	negative regulation of blood coagulation	9/1071	48/18870	0.00133512	0.0116111	0.00887045	CEACAM1/PLAUR/SERPING1/PLAT/THBD/SERPINE1/THBS1/PRKCD/EDN1	9
GO:0032620	interleukin-17 production	9/1071	48/18870	0.00133512	0.0116111	0.00887045	MYD88/JAK2/IL6/ARID5A/NOD2/SPHK1/SLC7A5/IL12A/IL15	9
GO:0032660	regulation of interleukin-17 production	9/1071	48/18870	0.00133512	0.0116111	0.00887045	MYD88/JAK2/IL6/ARID5A/NOD2/SPHK1/SLC7A5/IL12A/IL15	9
GO:0070229	negative regulation of lymphocyte apoptotic process	8/1071	39/18870	0.00133558	0.0116111	0.00887045	IDO1/HSH2D/CCL5/BCL3/AURKB/VHL/ADA/PDCD1	8
GO:0033627	cell adhesion mediated by integrin	13/1071	88/18870	0.00134214	0.0116492	0.00889958	CCL5/CXCL13/EXT1/SERPINE1/LYN/EPHA2/RET/NPNT/ITGA3/FERMT1/ITGA6/ITGA10/ADA	13
GO:0050852	T cell receptor signaling pathway	18/1071	144/18870	0.00134713	0.0116737	0.00891828	GBP1/THEMIS2/CEACAM1/RBCK1/FYB1/NECTIN2/PRKD2/BTN3A1/RIPK2/HLA-A/BTN3A3/NFKBIZ/LIPA/BTN3A2/ZC3H12A/GATA3/KCNN4/ADA	18
GO:0006576	biogenic amine metabolic process	14/1071	99/18870	0.00137576	0.0118834	0.00907848	IDO1/IL4I1/GCH1/GPR37/EPAS1/SRM/ODC1/SLC22A3/IDO2/VHL/GATA3/SMS/MAOB/EDNRA	14
GO:0141060	disruption of anatomical structure in another organism	14/1071	99/18870	0.00137576	0.0118834	0.00907848	GBP1/GBP5/APOL1/MYD88/GBP2/CLEC7A/KRT6A/GSDMB/GBP3/PGLYRP3/MICB/GBP7/NOS2/PGLYRP4	14
GO:0050851	antigen receptor-mediated signaling pathway	23/1071	205/18870	0.00141423	0.0121689	0.00929655	GBP1/THEMIS2/CEACAM1/RBCK1/FYB1/CD38/NFKBIA/NECTIN2/PRKD2/BTN3A1/RIPK2/LYN/HLA-A/BTN3A3/NFKBIZ/LIPA/CMTM3/BTN3A2/ZC3H12A/BLNK/GATA3/KCNN4/ADA	23
GO:0050868	negative regulation of T cell activation	17/1071	133/18870	0.00141562	0.0121689	0.00929655	IFNL1/IDO1/CEACAM1/CD274/IFNB1/LGALS9/IL4I1/IRF1/SOCS1/IL20RB/TNFSF18/LAG3/PDCD1LG2/MDK/SLC4A2/ZC3H12A/ASCL2	17
GO:0061041	regulation of wound healing	17/1071	133/18870	0.00141562	0.0121689	0.00929655	DUOX2/CEACAM1/PLAUR/SERPING1/CLEC7A/PLAT/THBD/HBEGF/TNFAIP3/SERPINE1/TNF/THBS1/PRKCD/NFE2L2/FERMT1/EDN1/HPSE	17
GO:0070534	protein K63-linked ubiquitination	10/1071	58/18870	0.00143942	0.0123499	0.00943486	TRIM21/PARP10/RNF213/TRIM5/TRIM31/RIPK2/NOD2/RNF126/TRIM56/TRAF2	10
GO:0002834	regulation of response to tumor cell	6/1071	23/18870	0.00144358	0.0123499	0.00943486	CEACAM1/CD274/IL4I1/NECTIN2/IL12A/MR1	6
GO:0071636	positive regulation of transforming growth factor beta production	6/1071	23/18870	0.00144358	0.0123499	0.00943486	LGALS9/CX3CL1/THBS1/ADAM8/FERMT1/BMPR1A	6
GO:0030193	regulation of blood coagulation	11/1071	68/18870	0.00145814	0.0124376	0.00950186	CEACAM1/PLAUR/SERPING1/PLAT/THBD/SERPINE1/THBS1/PRKCD/NFE2L2/EDN1/HPSE	11
GO:0061008	hepaticobiliary system development	18/1071	145/18870	0.00145847	0.0124376	0.00950186	PNPT1/CEACAM1/IL6/CFLAR/TNFAIP3/ASS1/LIPA/TNF/MDK/SOD2/SLC7A5/HES1/PCK2/SRD5A1/TBX3/LSR/PTN/ADA	18
GO:0032682	negative regulation of chemokine production	7/1071	31/18870	0.0014709	0.0124841	0.00953736	OAS3/OAS1/LGALS9/IL6/EPHA2/KLF4/APOD	7
GO:0043507	positive regulation of JUN kinase activity	7/1071	31/18870	0.0014709	0.0124841	0.00953736	TNF/DKK1/EDN1/MAP3K5/MAP3K11/TRAF2/DAB2IP	7
GO:0072525	pyridine-containing compound biosynthetic process	7/1071	31/18870	0.0014709	0.0124841	0.00953736	IDO1/PARP9/PARP10/NADK/NAMPT/PSAT1/IDO2	7
GO:0007599	hemostasis	25/1071	231/18870	0.00149924	0.0126604	0.00967208	PLSCR1/CEACAM1/PLAUR/SERPING1/JAK2/PLAT/IL6/THBD/FBLN1/SERPINE1/LYN/PROCR/CD40/THBS1/SLC7A11/ITPK1/AXL/PRKCD/C1GALT1C1/NFE2L2/ANXA8/EDN1/SAA1/HPSE/BLOC1S3	25
GO:0010819	regulation of T cell chemotaxis	5/1071	16/18870	0.00150584	0.0126604	0.00967208	CXCL10/CCL5/CXCL13/TNFSF14/S100A7	5
GO:0034112	positive regulation of homotypic cell-cell adhesion	5/1071	16/18870	0.00150584	0.0126604	0.00967208	CCL5/PLAUR/JAK2/IL6/TNFSF11	5
GO:0044790	suppression of viral release by host	5/1071	16/18870	0.00150584	0.0126604	0.00967208	TRIM21/TRIM25/PML/TRIM5/TRIM26	5
GO:0050665	hydrogen peroxide biosynthetic process	5/1071	16/18870	0.00150584	0.0126604	0.00967208	DUOXA2/DUOX2/DUOXA1/SOD2/MAOB	5
GO:2000318	positive regulation of T-helper 17 type immune response	5/1071	16/18870	0.00150584	0.0126604	0.00967208	CLEC7A/JAK2/ARID5A/NFKBIZ/NLRP10	5
GO:0010720	positive regulation of cell development	41/1071	444/18870	0.00151296	0.0127003	0.00970258	LGALS9/IL15RA/IL4I1/TLR2/CLEC7A/CX3CL1/SOCS1/IL6/CSF1/RIPK2/LYN/PLXNA2/IL33/NFKBIZ/RET/HAPLN3/RIPK1/MME/TNF/TRIB1/ADAM8/BMPR2/MDK/AXL/SLC7A5/IL2RG/HES1/NRP1/CRABP2/GATA3/CASP8/CD83/NCAN/PLXNC1/S1PR2/PTN/ADA/PARP6/VNN1/TNFSF11/IL15	41
GO:0036230	granulocyte activation	9/1071	49/18870	0.00155453	0.0129883	0.00992256	CCL5/MYD88/CXCL8/TNF/PRKCD/PTAFR/CD177/STX4/IL15	9
GO:0043330	response to exogenous dsRNA	9/1071	49/18870	0.00155453	0.0129883	0.00992256	IFIT1/IFIH1/IFNB1/TLR3/NFKBIA/TICAM1/RIPK2/NOD2/IFNA1	9
GO:1900047	negative regulation of hemostasis	9/1071	49/18870	0.00155453	0.0129883	0.00992256	CEACAM1/PLAUR/SERPING1/PLAT/THBD/SERPINE1/THBS1/PRKCD/EDN1	9
GO:0042129	regulation of T cell proliferation	21/1071	182/18870	0.00157662	0.0131524	0.0100479	TNFSF13B/IDO1/CCL5/CD274/LGALS9/HLA-E/IL4I1/IRF1/JAK2/IL20RB/TNFSF18/IL6/PDCD1LG2/RIPK2/CD55/HLA-A/EFNB1/HES1/SLC4A2/VCAM1/IL15	21
GO:0009595	detection of biotic stimulus	8/1071	40/18870	0.00158767	0.0132035	0.010087	TLR2/CLEC7A/HLA-B/NOD1/PGLYRP3/NOD2/HLA-A/PGLYRP4	8
GO:0045730	respiratory burst	8/1071	40/18870	0.00158767	0.0132035	0.010087	CLEC7A/RAC1/NCF1/CD55/NCF1C/PGAM1/LIPA/NCF1B	8
GO:0036294	cellular response to decreased oxygen levels	19/1071	158/18870	0.00159484	0.0132426	0.0101169	PMAIP1/BRIP1/MYC/CFLAR/CPEB2/AQP3/EPAS1/ADAM8/CCNA2/LMNA/VHL/NFE2L2/EDN1/PPARG/EGR1/NKX3-1/BMP7/NOP53/PLK3	19
GO:0002676	regulation of chronic inflammatory response	4/1071	10/18870	0.00164417	0.0135474	0.0103497	IDO1/CCL5/TNFAIP3/TNF	4
GO:0014820	tonic smooth muscle contraction	4/1071	10/18870	0.00164417	0.0135474	0.0103497	CD38/GRIP2/EDN1/EDNRA	4
GO:0072203	cell proliferation involved in metanephros development	4/1071	10/18870	0.00164417	0.0135474	0.0103497	STAT1/MYC/EGR1/BMP7	4
GO:0140059	dendrite arborization	4/1071	10/18870	0.00164417	0.0135474	0.0103497	NRP1/TPBG/SEMA3A/PTN	4
GO:1900246	positive regulation of RIG-I signaling pathway	4/1071	10/18870	0.00164417	0.0135474	0.0103497	OASL/DDX60/DHX58/USP15	4
GO:0048469	cell maturation	22/1071	195/18870	0.00165333	0.013602	0.0103914	TDRD7/CLEC7A/CX3CL1/EREG/BRCA2/SCLT1/MTCH1/RET/PTK2B/CDC25B/EPAS1/AXL/HES1/FBXO5/FZD5/EDN1/GATA3/AGRN/PPARG/LGI4/EDNRA/IL15	22
GO:0043254	regulation of protein-containing complex assembly	39/1071	419/18870	0.00168734	0.0138605	0.0105889	ISG15/GBP5/EIF2AK2/MYD88/GBP2/CLEC7A/CXCL13/RAC1/NAPA/TNFSF18/IKBKE/BAK1/CAPG/TRIM31/TICAM1/NEK7/MAP2/HJURP/COTL1/PTK2B/TMSB10/TNF/CDC42EP1/DKK1/AIDA/PRKCD/HES1/FCHSD2/FERMT1/PLEKHG2/CSF3/CAND1/HSPA1B/FSCN1/ELN/PTGER4/TRAF2/DAB2IP/NOP53	39
GO:0051897	positive regulation of phosphatidylinositol 3-kinase/protein kinase B signal transduction	20/1071	171/18870	0.00171069	0.0140308	0.010719	CCL5/CX3CL1/JAK2/HBEGF/NCF1/CHI3L1/RET/PIK3AP1/TNF/THBS1/ADAM8/C1QBP/AXL/TPBG/CSF3/GATA3/MST1R/NKX3-1/HPSE/TNFSF11	20
GO:1901654	response to ketone	23/1071	208/18870	0.00171417	0.0140379	0.0107244	TLR2/CD38/JAK2/XRN1/GPT2/FOSL1/GJB2/TXNIP/CFLAR/SREBF1/NCF1/ASS1/LIPA/THBS1/PCK2/SRD5A1/EDN1/PTGER4/PTAFR/MAOB/NKX3-1/FDX1/GHSR	23
GO:0061136	regulation of proteasomal protein catabolic process	22/1071	196/18870	0.00176525	0.0144341	0.0110271	LAMP3/NUPR1/NUB1/PSME2/RNF19B/N4BP1/ANKIB1/TRIB2/TRIB3/IL33/PSME1/TRIB1/FMR1/NFE2L2/PSMF1/HSPA1B/TLK2/DAB2IP/DESI1/NOP53/TMEM259/PLK3	22
GO:0061082	myeloid leukocyte cytokine production	9/1071	50/18870	0.00180195	0.0146895	0.0112222	MYD88/TLR3/NOD1/TICAM1/RIPK2/NOD2/PANX1/SPON2/AXL	9
GO:1902041	regulation of extrinsic apoptotic signaling pathway via death domain receptors	9/1071	50/18870	0.00180195	0.0146895	0.0112222	PMAIP1/SP100/CFLAR/ATF3/TNFAIP3/SERPINE1/THBS1/ITPRIP/STX4	9
GO:0070098	chemokine-mediated signaling pathway	13/1071	91/18870	0.00183271	0.0148778	0.0113661	CXCL10/CXCL11/CXCL9/CCL5/CX3CL1/CXCL13/CCL20/ACKR4/LYN/CXCL8/CCL22/PTK2B/EDN1	13
GO:0060706	cell differentiation involved in embryonic placenta development	6/1071	24/18870	0.00183338	0.0148778	0.0113661	PRDM1/SOX15/MDFI/FZD5/GJB5/CASP8	6
GO:0071549	cellular response to dexamethasone stimulus	6/1071	24/18870	0.00183338	0.0148778	0.0113661	JAK2/GJB2/CFLAR/ASS1/PCK2/SRD5A1	6
GO:1900046	regulation of hemostasis	11/1071	70/18870	0.00185638	0.0150417	0.0114913	CEACAM1/PLAUR/SERPING1/PLAT/THBD/SERPINE1/THBS1/PRKCD/NFE2L2/EDN1/HPSE	11
GO:0045066	regulatory T cell differentiation	8/1071	41/18870	0.00187598	0.0151205	0.0115515	LGALS9/IL4I1/IRF1/SOCS1/LAG3/FANCA/MDK/IL2RG	8
GO:0150077	regulation of neuroinflammatory response	8/1071	41/18870	0.00187598	0.0151205	0.0115515	NUPR1/CX3CL1/IL6/IL33/CTSC/LDLR/TNF/SPHK1	8
GO:0010803	regulation of tumor necrosis factor-mediated signaling pathway	10/1071	60/18870	0.00187737	0.0151205	0.0115515	CASP1/CCDC3/TNFAIP3/CARD16/RIPK1/SPHK1/CASP4/HSPA1B/CASP8/TRAF2	10
GO:0071384	cellular response to corticosteroid stimulus	10/1071	60/18870	0.00187737	0.0151205	0.0115515	JAK2/GJB2/ZFP36L2/CFLAR/SSTR2/ASS1/PCK2/SRD5A1/EDN1/HNRNPU	10
GO:1903050	regulation of proteolysis involved in protein catabolic process	25/1071	235/18870	0.00190154	0.0152921	0.0116826	LAMP3/NUPR1/PML/NUB1/PSME2/RNF19B/N4BP1/ANKIB1/TRIB2/TRIB3/IL33/CTSC/PTK2B/PSME1/TRIB1/FMR1/NFE2L2/PSMF1/HSPA1B/TLK2/DAB2IP/DESI1/NOP53/TMEM259/PLK3	25
GO:1902107	positive regulation of leukocyte differentiation	21/1071	185/18870	0.00193184	0.0154894	0.0118333	LGALS9/IL15RA/IL4I1/SOCS1/CSF1/RIPK2/NFKBIZ/RIPK1/TNF/TRIB1/ADAM8/MDK/AXL/IL2RG/GATA3/CASP8/CD83/ADA/VNN1/TNFSF11/IL15	21
GO:1903708	positive regulation of hemopoiesis	21/1071	185/18870	0.00193184	0.0154894	0.0118333	LGALS9/IL15RA/IL4I1/SOCS1/CSF1/RIPK2/NFKBIZ/RIPK1/TNF/TRIB1/ADAM8/MDK/AXL/IL2RG/GATA3/CASP8/CD83/ADA/VNN1/TNFSF11/IL15	21
GO:0050680	negative regulation of epithelial cell proliferation	20/1071	173/18870	0.00196735	0.0157506	0.0120329	STAT1/CEACAM1/NUPR1/OVOL1/EREG/BRCA2/B2M/XDH/KRT4/SFN/TNF/THBS1/IRF6/IL12A/NGFR/GATA3/ZEB1/PPARG/NKX3-1/DAB2IP	20
GO:0140747	regulation of ncRNA transcription	13/1071	92/18870	0.00202589	0.0161429	0.0123326	KLF5/FOSL1/MYC/SREBF1/KLF4/TNF/NGFR/SMAD1/GATA3/PPARG/BMPR1A/EGR1/NOP53	13
GO:0002730	regulation of dendritic cell cytokine production	5/1071	17/18870	0.00203441	0.0161429	0.0123326	BST2/TLR3/CLEC7A/TICAM1/NOD2	5
GO:0007252	I-kappaB phosphorylation	5/1071	17/18870	0.00203441	0.0161429	0.0123326	TLR3/TLR2/CX3CL1/TNF/DAB2IP	5
GO:0050862	positive regulation of T cell receptor signaling pathway	5/1071	17/18870	0.00203441	0.0161429	0.0123326	NECTIN2/PRKD2/LIPA/KCNN4/ADA	5
GO:0097396	response to interleukin-17	5/1071	17/18870	0.00203441	0.0161429	0.0123326	CXCL10/IKBKE/SOCS3/NFKBIZ/TRAF2	5
GO:0097398	cellular response to interleukin-17	5/1071	17/18870	0.00203441	0.0161429	0.0123326	CXCL10/IKBKE/SOCS3/NFKBIZ/TRAF2	5
GO:0007565	female pregnancy	21/1071	186/18870	0.00206441	0.0163402	0.0124833	IDO1/LGALS9/APOL2/ACE2/CD38/FOSL1/JUNB/GJB2/THBD/FBLN1/STS/TIMP1/PRDM1/C1QBP/LNPEP/BMPR2/ADM/ITGA3/ADCY7/PTN/GHSR	21
GO:0006575	cellular modified amino acid metabolic process	16/1071	126/18870	0.00206538	0.0163402	0.0124833	DUOXA2/DUOX2/PLSCR1/GCH1/ASS1/DUOXA1/ABHD12/GATA3/FOXE1/PRODH/GCNT4/CKMT1B/MTHFD2/PANK2/CKMT1A/VNN1	16
GO:0001974	blood vessel remodeling	9/1071	51/18870	0.00207988	0.0164066	0.012534	CEACAM1/BAK1/EXT1/NPR3/EPAS1/JAG1/BMPR2/AXL/EDNRA	9
GO:0010332	response to gamma radiation	9/1071	51/18870	0.00207988	0.0164066	0.012534	CXCL10/PML/MYC/BRCA2/BAK1/SOD2/CHEK2/TLK2/EGR1	9
GO:0071453	cellular response to oxygen levels	20/1071	174/18870	0.00210744	0.0165996	0.0126815	PMAIP1/BRIP1/MYC/CFLAR/CPEB2/AQP3/EPAS1/ADAM8/CCNA2/LMNA/VHL/NFE2L2/FAS/EDN1/PPARG/EGR1/NKX3-1/BMP7/NOP53/PLK3	20
GO:1905517	macrophage migration	10/1071	61/18870	0.00213351	0.0167803	0.0128195	CCL5/C3AR1/CX3CL1/MMP28/TNFSF18/CSF1/PTK2B/THBS1/MDK/SAA1	10
GO:0018108	peptidyl-tyrosine phosphorylation	28/1071	276/18870	0.00214167	0.0168198	0.0128497	IFNL1/PARP9/CCL5/PARP14/EHD4/SOCS1/JAK2/TNFSF18/IL6/HBEGF/NCF1/SOCS3/SNX6/RIPK2/LYN/NOD2/PTK2B/CD40/TNF/EPGN/PRKCD/HES1/IL12A/NRP1/CSF3/IFNL4/EPHA1/IL15	28
GO:0001556	oocyte maturation	7/1071	33/18870	0.00216438	0.0168746	0.0128916	EREG/BRCA2/PTK2B/CDC25B/FBXO5/EDN1/EDNRA	7
GO:0010664	negative regulation of striated muscle cell apoptotic process	7/1071	33/18870	0.00216438	0.0168746	0.0128916	NUPR1/JAK2/CFLAR/MDK/BAG3/NFE2L2/BMP7	7
GO:0031069	hair follicle morphogenesis	7/1071	33/18870	0.00216438	0.0168746	0.0128916	WNT10A/EXT1/KRT17/NGFR/FST/FOXE1/KRT25	7
GO:0061436	establishment of skin barrier	7/1071	33/18870	0.00216438	0.0168746	0.0128916	KRT16/SFN/NFKBIZ/KLF4/GRHL3/ALOXE3/LSR	7
GO:0072539	T-helper 17 cell differentiation	7/1071	33/18870	0.00216438	0.0168746	0.0128916	JUNB/TNFSF18/IL6/SOCS3/NFKBIZ/ZC3H12A/ASCL2	7
GO:0150076	neuroinflammatory response	12/1071	82/18870	0.00219889	0.0171091	0.0130707	NUPR1/TLR3/TLR2/CX3CL1/JAK2/IL6/IFNGR2/IL33/CTSC/LDLR/TNF/SPHK1	12
GO:0042119	neutrophil activation	8/1071	42/18870	0.00220403	0.0171091	0.0130707	CCL5/MYD88/CXCL8/TNF/PRKCD/PTAFR/CD177/IL15	8
GO:0140467	integrated stress response signaling	8/1071	42/18870	0.00220403	0.0171091	0.0130707	BATF2/FOSL1/JUNB/CEBPD/MAFB/NFE2L3/NFE2L2/BATF3	8
GO:1990830	cellular response to leukemia inhibitory factor	14/1071	104/18870	0.00221537	0.0171723	0.013119	TRIM25/PML/KLF5/SOCS3/HK2/RARG/KLF4/SRM/TLE4/B3GNT2/UBXN2A/HNRNPU/SBNO2/TNFSF11	14
GO:1903052	positive regulation of proteolysis involved in protein catabolic process	17/1071	139/18870	0.00228903	0.0177177	0.0135356	NUPR1/NUB1/RNF19B/ANKIB1/TRIB2/TRIB3/IL33/CTSC/PTK2B/TRIB1/FMR1/NFE2L2/HSPA1B/DAB2IP/NOP53/TMEM259/PLK3	17
GO:0009164	nucleoside catabolic process	6/1071	25/18870	0.00229792	0.0177353	0.0135491	APOBEC3A/APOBEC3G/APOBEC3F/XDH/APOBEC3B/ADA	6
GO:0046641	positive regulation of alpha-beta T cell proliferation	6/1071	25/18870	0.00229792	0.0177353	0.0135491	LGALS9/HLA-E/JAK2/RIPK2/CD55/HLA-A	6
GO:0018212	peptidyl-tyrosine modification	28/1071	278/18870	0.00237822	0.0183287	0.0140024	IFNL1/PARP9/CCL5/PARP14/EHD4/SOCS1/JAK2/TNFSF18/IL6/HBEGF/NCF1/SOCS3/SNX6/RIPK2/LYN/NOD2/PTK2B/CD40/TNF/EPGN/PRKCD/HES1/IL12A/NRP1/CSF3/IFNL4/EPHA1/IL15	28
GO:0090303	positive regulation of wound healing	10/1071	62/18870	0.00241703	0.0186011	0.0142105	DUOX2/CLEC7A/PLAT/THBD/HBEGF/SERPINE1/THBS1/NFE2L2/FERMT1/HPSE	10
GO:0010586	miRNA metabolic process	14/1071	105/18870	0.00242589	0.0186425	0.0142422	PNPT1/KLF5/FOSL1/MYC/SREBF1/KLF4/TNF/NGFR/SMAD1/ZC3H12A/GATA3/PPARG/BMPR1A/EGR1	14
GO:0061844	antimicrobial humoral immune response mediated by antimicrobial peptide	12/1071	83/18870	0.00244075	0.0187299	0.0143089	CXCL10/CXCL11/CXCL9/SPINK5/KRT6A/CXCL13/PGLYRP3/S100A9/NOD2/CXCL8/S100A7/PGLYRP4	12
GO:0033089	positive regulation of T cell differentiation in thymus	4/1071	11/18870	0.00246819	0.0189134	0.0144491	ADAM8/IL2RG/ADA/VNN1	4
GO:0009411	response to UV	18/1071	152/18870	0.00247761	0.0189585	0.0144836	PML/MYC/BCL3/N4BP1/BRCA2/BAK1/TIMP1/SERPINB13/SDF4/AURKB/MME/CASP7/CDKN2D/PRKCD/DTL/IL12A/SCARA3/CUL4B	18
GO:0034976	response to endoplasmic reticulum stress	27/1071	266/18870	0.00252493	0.019293	0.0147392	EIF2AK2/TRIM25/NUPR1/PML/PMAIP1/FBXO6/BAK1/NOD1/GRINA/ATF3/TRIB3/NOD2/CXCL8/NCCRP1/TMX1/THBS1/CASP4/PARP8/FBXO2/NFE2L2/TMUB1/MAP3K5/CHAC1/TRAF2/DAB2IP/PARP6/TMEM259	27
GO:1901800	positive regulation of proteasomal protein catabolic process	15/1071	117/18870	0.00255518	0.0194687	0.0148734	NUPR1/NUB1/RNF19B/ANKIB1/TRIB2/TRIB3/IL33/TRIB1/FMR1/NFE2L2/HSPA1B/DAB2IP/NOP53/TMEM259/PLK3	15
GO:2000278	regulation of DNA biosynthetic process	15/1071	117/18870	0.00255518	0.0194687	0.0148734	XRN1/MYC/PRKD2/NEK7/AURKB/PTK2B/KLF4/TNF/CCNA2/BMPR2/PARP3/JADE2/HNRNPU/TNKS2/PIF1	15
GO:0050728	negative regulation of inflammatory response	22/1071	202/18870	0.00258128	0.0196397	0.015004	CX3CL1/TNFAIP6/IL20RB/IL22RA1/NT5E/SOCS3/TNFAIP3/LYN/NOD2/IL33/KLF4/LDLR/RHBDF2/MDK/PRKCD/METRNL/GATA3/SAA1/PTGER4/PPARG/ADA/GHSR	22
GO:0002717	positive regulation of natural killer cell mediated immunity	7/1071	34/18870	0.00259406	0.0196811	0.0150356	HLA-E/HLA-F/NECTIN2/LAG3/LAMP1/SH2D1B/IL12A	7
GO:0071398	cellular response to fatty acid	7/1071	34/18870	0.00259406	0.0196811	0.0150356	SREBF1/LDLR/ASS1/HES1/ZC3H12A/EDN1/PTAFR	7
GO:0043434	response to peptide hormone	39/1071	430/18870	0.00267185	0.0202112	0.0154406	STAT1/TNFSF10/PNPT1/CEACAM1/STAT2/BRIP1/TLR2/SOCS1/JAK2/EREG/GPT2/GJB2/CFLAR/SREBF1/TIMP1/RANGAP1/SOCS3/TRIB3/LYN/SOCS2/CPEB2/ASS1/PTPRA/CCNA2/CA2/ADM/PRKCD/CYC1/NFE2L2/PCK2/SRD5A1/EDN1/PPARG/KBTBD2/EGR1/CDC6/BMP7/EDNRA/GHSR	39
GO:0002371	dendritic cell cytokine production	5/1071	18/18870	0.00268654	0.0202112	0.0154406	BST2/TLR3/CLEC7A/TICAM1/NOD2	5
GO:0002693	positive regulation of cellular extravasation	5/1071	18/18870	0.00268654	0.0202112	0.0154406	CD47/ADAM8/MDK/PLVAP/PTAFR	5
GO:0048569	post-embryonic animal organ development	5/1071	18/18870	0.00268654	0.0202112	0.0154406	JAK2/BAK1/KLF4/FZD5/CDH23	5
GO:0051917	regulation of fibrinolysis	5/1071	18/18870	0.00268654	0.0202112	0.0154406	PLAUR/PLAT/THBD/SERPINE1/THBS1	5
GO:0150078	positive regulation of neuroinflammatory response	5/1071	18/18870	0.00268654	0.0202112	0.0154406	NUPR1/IL6/IL33/CTSC/TNF	5
GO:0071214	cellular response to abiotic stimulus	32/1071	334/18870	0.00269824	0.0202425	0.0154645	MYD88/IFI16/CASP1/TLR3/IRF1/MYC/RELB/AQP5/N4BP1/BRCA2/BAK1/TNFRSF10A/TIMP1/AURKB/IL33/CD40/MME/LRRC8D/BAG3/PRKCD/USP15/FAS/CUL4B/GATA3/CASP8/CHEK2/PTGER4/TLK2/PTAFR/EGR1/PKD1L3/TNFSF14	32
GO:0104004	cellular response to environmental stimulus	32/1071	334/18870	0.00269824	0.0202425	0.0154645	MYD88/IFI16/CASP1/TLR3/IRF1/MYC/RELB/AQP5/N4BP1/BRCA2/BAK1/TNFRSF10A/TIMP1/AURKB/IL33/CD40/MME/LRRC8D/BAG3/PRKCD/USP15/FAS/CUL4B/GATA3/CASP8/CHEK2/PTGER4/TLK2/PTAFR/EGR1/PKD1L3/TNFSF14	32
GO:0008631	intrinsic apoptotic signaling pathway in response to oxidative stress	10/1071	63/18870	0.00272999	0.020452	0.0156246	PML/JAK2/MCL1/SOD2/PRKCD/NFE2L2/MELK/MAP3K5/PRODH/VNN1	10
GO:0044346	fibroblast apoptotic process	6/1071	26/18870	0.00284578	0.0212011	0.0161968	NUPR1/MYC/BAK1/CASP7/BTG1/STK17A	6
GO:1900407	regulation of cellular response to oxidative stress	6/1071	26/18870	0.00284578	0.0212011	0.0161968	NCOA7/GCH1/ABCD1/SLC7A11/NFE2L2/BMP7	6
GO:1901623	regulation of lymphocyte chemotaxis	6/1071	26/18870	0.00284578	0.0212011	0.0161968	CXCL10/CCL5/CXCL13/PTK2B/TNFSF14/S100A7	6
GO:2000737	negative regulation of stem cell differentiation	6/1071	26/18870	0.00284578	0.0212011	0.0161968	ZFP36L2/JAG1/HES1/NFE2L2/HNRNPU/TBX3	6
GO:0007173	epidermal growth factor receptor signaling pathway	14/1071	107/18870	0.00289649	0.0215191	0.0164398	IFI6/CEACAM1/PLAUR/EREG/BTC/HBEGF/SNX6/PTK2B/RHBDF2/FAM83A/EPGN/RNF126/FAM83B/DAB2IP	14
GO:0048144	fibroblast proliferation	14/1071	107/18870	0.00289649	0.0215191	0.0164398	PARP10/NUPR1/PML/EREG/BTC/MYC/LZTS2/SPHK1/CCNA2/SOD2/NGFR/CDC6/DAB2IP/IFI30	14
GO:1905818	regulation of chromosome separation	11/1071	74/18870	0.00291848	0.0216525	0.0165417	PLSCR1/AURKB/NDC80/BUB1B/SPC24/BUB1/FBXO5/ESPL1/MAD2L1BP/NCAPH/NCAPG	11
GO:1903320	regulation of protein modification by small protein conjugation or removal	25/1071	243/18870	0.00298804	0.0221074	0.0168892	ISG15/TRIM21/PARP10/NMI/DTX3L/BIRC3/N4BP1/TICAM1/TNFAIP3/RIPK2/TRIB3/NOD2/MYCBP2/DNAJA1/EPAS1/SPHK1/FBXO2/UBXN2A/FBXO5/ZC3H12A/HSPA1B/EGR1/ARRDC4/NOP53/SIAH2	25
GO:2001234	negative regulation of apoptotic signaling pathway	25/1071	243/18870	0.00298804	0.0221074	0.0168892	IFI6/PLAUR/CX3CL1/BAK1/CFLAR/GRINA/TNFAIP3/SERPINE1/DDIAS/MCL1/RTKN2/DNAJA1/RIPK1/TNF/THBS1/ITPRIP/SOD2/CDKN2D/LMNA/NFE2L2/NRP1/ITGA6/HSPA1B/PRELID1/SIAH2	25
GO:0043433	negative regulation of DNA-binding transcription factor activity	19/1071	167/18870	0.00301595	0.0222831	0.0170235	NLRC5/AIM2/TRIM21/PARP10/NUPR1/SP100/RBCK1/NFKBIA/BCL3/ID1/TNFAIP3/IRAK2/KLF4/TRIB1/MDFI/HES1/ZC3H12A/DAB2IP/BMP7	19
GO:0007584	response to nutrient	18/1071	155/18870	0.00306857	0.0226407	0.0172967	CXCL10/STAT1/TRIM25/BRIP1/SLC16A1/ACSL1/NOD2/NFKBIZ/AQP3/ASS1/CD40/LIPA/SOD2/CDKN2D/VCAM1/PPARG/BMP7/PENK	18
GO:0009119	ribonucleoside metabolic process	7/1071	35/18870	0.00308635	0.0226473	0.0173017	APOBEC3A/APOBEC3G/APOBEC3F/NT5E/XDH/APOBEC3B/ADA	7
GO:0032633	interleukin-4 production	7/1071	35/18870	0.00308635	0.0226473	0.0173017	LGALS9/HLA-E/IL20RB/IL33/SLC7A5/GATA3/CD83	7
GO:0032673	regulation of interleukin-4 production	7/1071	35/18870	0.00308635	0.0226473	0.0173017	LGALS9/HLA-E/IL20RB/IL33/SLC7A5/GATA3/CD83	7
GO:0048147	negative regulation of fibroblast proliferation	7/1071	35/18870	0.00308635	0.0226473	0.0173017	PARP10/NUPR1/MYC/LZTS2/SOD2/DAB2IP/IFI30	7
GO:0014074	response to purine-containing compound	17/1071	143/18870	0.00309172	0.0226557	0.0173081	STAT1/DUOX2/PNPT1/XRN1/FOSL1/THBD/SREBF1/NT5E/PANX1/PTK2B/ASS1/SDC1/SRD5A1/PTAFR/FDX1/ADA/PENK	17
GO:0009636	response to toxic substance	26/1071	258/18870	0.00330835	0.0242101	0.0184956	DUOX2/CCL5/NUPR1/MT2A/BRIP1/CNP/TLR2/GCH1/BAK1/S100A9/LYN/AKR1B10/ASS1/TNF/GPX2/SLC7A11/SOD2/RDH12/SDC1/NFE2L2/SRD5A1/SLC30A4/MAOB/MT1E/BMP7/PENK	26
GO:0071897	DNA biosynthetic process	21/1071	194/18870	0.00342943	0.0250619	0.0191464	PARP10/XRN1/MYC/PRKD2/NEK7/AURKB/PTK2B/KLF4/TNF/SPHK1/CCNA2/BMPR2/PARP3/CDKN2D/DTL/JADE2/HNRNPU/TK1/TNKS2/PIF1/TERF2IP	21
GO:0070059	intrinsic apoptotic signaling pathway in response to endoplasmic reticulum stress	10/1071	65/18870	0.00345277	0.0251298	0.0191982	PML/PMAIP1/BAK1/GRINA/TRIB3/CASP4/MAP3K5/CHAC1/TRAF2/DAB2IP	10
GO:0033574	response to testosterone	8/1071	45/18870	0.00346375	0.0251298	0.0191982	XRN1/GPT2/CFLAR/NCF1/THBS1/SRD5A1/EDN1/NKX3-1	8
GO:0016553	base conversion or substitution editing	5/1071	19/18870	0.00347757	0.0251298	0.0191982	APOBEC3A/APOBEC3G/ADAR/APOBEC3F/APOBEC3B	5
GO:0045091	regulation of single stranded viral RNA replication via double stranded DNA intermediate	5/1071	19/18870	0.00347757	0.0251298	0.0191982	APOBEC3A/APOBEC3G/APOBEC3F/CXCL8/APOBEC3B	5
GO:0032753	positive regulation of interleukin-4 production	6/1071	27/18870	0.00348575	0.0251298	0.0191982	LGALS9/HLA-E/IL20RB/IL33/SLC7A5/GATA3	6
GO:0033081	regulation of T cell differentiation in thymus	6/1071	27/18870	0.00348575	0.0251298	0.0191982	ADAM8/IL2RG/CLPTM1/ZEB1/ADA/VNN1	6
GO:0042730	fibrinolysis	6/1071	27/18870	0.00348575	0.0251298	0.0191982	PLAUR/SERPING1/PLAT/THBD/SERPINE1/THBS1	6
GO:0050857	positive regulation of antigen receptor-mediated signaling pathway	6/1071	27/18870	0.00348575	0.0251298	0.0191982	NECTIN2/PRKD2/LIPA/CMTM3/KCNN4/ADA	6
GO:0051984	positive regulation of chromosome segregation	6/1071	27/18870	0.00348575	0.0251298	0.0191982	AURKB/MAD2L1BP/HNRNPU/NCAPH/CDC6/NCAPG	6
GO:0060384	innervation	6/1071	27/18870	0.00348575	0.0251298	0.0191982	RET/NRP1/EDN1/VCAM1/SEMA3A/EDNRA	6
GO:0048863	stem cell differentiation	25/1071	246/18870	0.00351277	0.0251298	0.0191982	EIF2AK2/KRT14/SEMA3D/WNT10A/ZFP36L2/TACSTD2/EXT1/PHACTR4/HESX1/RET/JAG1/EFNB1/HTR2B/HES1/NFE2L2/SEMA4B/NRP1/EDN1/HNRNPU/SEMA3A/BMPR1A/TBX3/PTN/BMP7/EDNRA	25
GO:0040013	negative regulation of locomotion	38/1071	423/18870	0.00353384	0.0251298	0.0191982	IFITM1/BST2/SP100/CX3CL1/SEMA3D/ALOX15B/MMP28/CXCL13/TNFAIP6/RAC1/KRT16/IGFBP3/FBLN1/TIMP1/TACSTD2/SERPINE1/IL33/KLF4/TNF/TRIB1/THBS1/JAG1/NFE2L2/SEMA4B/NGFR/NRP1/GATA3/SEMA3A/EPHA1/APOD/PTGER4/PPARG/BMPR1A/SAP130/DAB2IP/ADA/LRCH1/GHSR	38
GO:0006216	cytidine catabolic process	4/1071	12/18870	0.0035371	0.0251298	0.0191982	APOBEC3A/APOBEC3G/APOBEC3F/APOBEC3B	4
GO:0009972	cytidine deamination	4/1071	12/18870	0.0035371	0.0251298	0.0191982	APOBEC3A/APOBEC3G/APOBEC3F/APOBEC3B	4
GO:0016554	cytidine to uridine editing	4/1071	12/18870	0.0035371	0.0251298	0.0191982	APOBEC3A/APOBEC3G/APOBEC3F/APOBEC3B	4
GO:0032957	inositol trisphosphate metabolic process	4/1071	12/18870	0.0035371	0.0251298	0.0191982	PTK2B/ITPK1/HRH1/PTAFR	4
GO:0046087	cytidine metabolic process	4/1071	12/18870	0.0035371	0.0251298	0.0191982	APOBEC3A/APOBEC3G/APOBEC3F/APOBEC3B	4
GO:0060707	trophoblast giant cell differentiation	4/1071	12/18870	0.0035371	0.0251298	0.0191982	PRDM1/SOX15/MDFI/GJB5	4
GO:0070671	response to interleukin-12	4/1071	12/18870	0.0035371	0.0251298	0.0191982	JAK2/CD47/RIPK2/IL12A	4
GO:2000508	regulation of dendritic cell chemotaxis	4/1071	12/18870	0.0035371	0.0251298	0.0191982	LGALS9/TNFSF18/C1QBP/IL12A	4
GO:2001267	regulation of cysteine-type endopeptidase activity involved in apoptotic signaling pathway	4/1071	12/18870	0.0035371	0.0251298	0.0191982	PLAUR/LGALS9/JAK2/FAS	4
GO:0045471	response to ethanol	15/1071	121/18870	0.00354246	0.0251346	0.0192019	MYD88/S100A8/BAK1/SREBF1/SDF4/PTK2B/TNF/SOD2/VHL/CSF3/VCAM1/CASP8/MAOB/ADCY7/PENK	15
GO:0002275	myeloid cell activation involved in immune response	13/1071	98/18870	0.00356814	0.0252834	0.0193155	IFI35/NMI/LGALS9/MYD88/TICAM1/LYN/IL33/TNF/MILR1/PTAFR/CD177/STX4/SBNO2	13
GO:0042886	amide transport	33/1071	354/18870	0.00359183	0.0254176	0.0194181	TAP1/CCL5/SLC15A3/RIMS2/SLC16A1/CD38/JAK2/S100A8/TAP2/IL1RN/VSNL1/NADK/EXOC3L1/IL6/SREBF1/ABCD1/PIM3/AQP3/TNF/SLC7A11/SLC1A3/CA2/SLC25A47/GLUD1/SLC25A22/PCK2/EDN1/TCIRG1/NOS2/STX4/ANO1/GHSR/TNFSF11	33
GO:0009306	protein secretion	34/1071	368/18870	0.00362782	0.0256385	0.0195868	RSAD2/CCL5/RIMS2/TLR2/SLC16A1/CD38/JAK2/IL1RN/VSNL1/NADK/IL6/SREBF1/PIM3/RHBDF2/TNF/ADAM8/GSDMD/TMEM132A/GLUD1/SLC25A22/PCK2/IL12A/ARL4D/SAA1/TCIRG1/NOS2/PPARG/TANGO6/KCNN4/STX4/ANO1/ACHE/GHSR/BLOC1S3	34
GO:0010976	positive regulation of neuron projection development	18/1071	158/18870	0.00377235	0.0266248	0.0203404	CX3CL1/SCARB2/CFLAR/S100A9/LYN/RET/PTK2B/MDK/ITGA3/NFE2L2/NRP1/SETX/ITGA6/MARK2/DAB2IP/PTN/BMP7/VLDLR	18
GO:0035592	establishment of protein localization to extracellular region	34/1071	369/18870	0.00378516	0.0266801	0.0203826	RSAD2/CCL5/RIMS2/TLR2/SLC16A1/CD38/JAK2/IL1RN/VSNL1/NADK/IL6/SREBF1/PIM3/RHBDF2/TNF/ADAM8/GSDMD/TMEM132A/GLUD1/SLC25A22/PCK2/IL12A/ARL4D/SAA1/TCIRG1/NOS2/PPARG/TANGO6/KCNN4/STX4/ANO1/ACHE/GHSR/BLOC1S3	34
GO:0061180	mammary gland epithelium development	10/1071	66/18870	0.00386707	0.0272217	0.0207964	PML/JAK2/CSF1/BRCA2/EPHA2/IRF6/GATA3/IQGAP3/TBX3/TNFSF11	10
GO:0045444	fat cell differentiation	25/1071	248/18870	0.00390406	0.0274461	0.0209678	PSMB8/SOCS1/KLF5/CCDC3/CEBPD/IL6/ZFP36L2/SREBF1/TRIB2/TRIB3/SDF4/KLF4/TNF/JAG1/MAFB/ALOXE3/SOD2/ERAP1/HES1/METRNL/ZC3H12A/HNRNPU/PPARG/CCDC85B/BMP7	25
GO:0031589	cell-substrate adhesion	33/1071	356/18870	0.00391642	0.027497	0.0210067	GBP1/CX3CL1/JAK2/THSD1/LYPD3/HAS2/RAC1/CSF1/FBLN1/TACSTD2/SERPINE1/ZYX/PTK2B/COL17A1/PTPRA/THBS1/JAG1/BCAM/C1QBP/FAT2/MDK/AXL/NPNT/ITGA3/FERMT1/NRP1/ITGA6/VCAM1/EPHA1/APOD/TRIP6/HPSE/ITGA10	33
GO:0048483	autonomic nervous system development	8/1071	46/18870	0.00398855	0.0278939	0.0213099	PHACTR4/RET/HES1/NRP1/VCAM1/GATA3/SEMA3A/EDNRA	8
GO:0060711	labyrinthine layer development	8/1071	46/18870	0.00398855	0.0278939	0.0213099	JUNB/SOCS3/ADM/HES1/FZD5/GJB5/CASP8/BMP7	8
GO:0097028	dendritic cell differentiation	8/1071	46/18870	0.00398855	0.0278939	0.0213099	BATF2/LGALS9/RELB/HLA-B/LYN/AZI2/AXL/BATF3	8
GO:0050832	defense response to fungus	9/1071	56/18870	0.00402158	0.0280517	0.0214305	ZBP1/CLEC7A/S100A8/S100A9/COTL1/SPON2/USP15/NLRP10/IL17RC	9
GO:0070542	response to fatty acid	9/1071	56/18870	0.00402158	0.0280517	0.0214305	TLR2/ACSL1/SREBF1/LDLR/ASS1/HES1/ZC3H12A/EDN1/PTAFR	9
GO:0000070	mitotic sister chromatid segregation	20/1071	184/18870	0.00403382	0.0281006	0.0214678	CHMP5/AURKB/NDC80/BUB1B/SPC24/BUB1/FBXO5/ESPL1/KIFC1/TPX2/HSPA1B/MAD2L1BP/HNRNPU/NUSAP1/CHEK2/KIF2C/KIF18B/NCAPH/CDCA5/NCAPG	20
GO:0002675	positive regulation of acute inflammatory response	6/1071	28/18870	0.00422678	0.029142	0.0222634	HLA-E/IL6/TNF/ADAM8/OSMR/TNFSF11	6
GO:0019359	nicotinamide nucleotide biosynthetic process	6/1071	28/18870	0.00422678	0.029142	0.0222634	IDO1/PARP9/PARP10/NADK/NAMPT/IDO2	6
GO:0019363	pyridine nucleotide biosynthetic process	6/1071	28/18870	0.00422678	0.029142	0.0222634	IDO1/PARP9/PARP10/NADK/NAMPT/IDO2	6
GO:0030194	positive regulation of blood coagulation	6/1071	28/18870	0.00422678	0.029142	0.0222634	PLAT/THBD/SERPINE1/THBS1/NFE2L2/HPSE	6
GO:0031664	regulation of lipopolysaccharide-mediated signaling pathway	6/1071	28/18870	0.00422678	0.029142	0.0222634	TRIM5/CX3CL1/TNFAIP3/CD55/CARD16/TRIB1	6
GO:0032703	negative regulation of interleukin-2 production	6/1071	28/18870	0.00422678	0.029142	0.0222634	GBP1/IL20RB/LAG3/TNFAIP3/NOD2/GATA3	6
GO:1900048	positive regulation of hemostasis	6/1071	28/18870	0.00422678	0.029142	0.0222634	PLAT/THBD/SERPINE1/THBS1/NFE2L2/HPSE	6
GO:2000647	negative regulation of stem cell proliferation	6/1071	28/18870	0.00422678	0.029142	0.0222634	OVOL1/FBLN1/SFN/RARG/IRF6/FERMT1	6
GO:0010631	epithelial cell migration	34/1071	372/18870	0.00429244	0.0295567	0.0225802	CEACAM1/SP100/LGMN/CXCL13/HAS2/RAC1/KRT16/FGFBP1/PRKD2/ID1/HBEGF/TACSTD2/S100A9/EPHA2/PTK2B/KLF4/CD40/TNF/THBS1/S100A2/FAT2/BMPR2/PLEKHG5/ITGA3/VHL/NFE2L2/FERMT1/NRP1/ZC3H12A/EDN1/GATA3/PPARG/DAB2IP/PTN	34
GO:0039692	single stranded viral RNA replication via double stranded DNA intermediate	5/1071	20/18870	0.00442289	0.0302222	0.0230886	APOBEC3A/APOBEC3G/APOBEC3F/CXCL8/APOBEC3B	5
GO:0070242	thymocyte apoptotic process	5/1071	20/18870	0.00442289	0.0302222	0.0230886	BAK1/ADAM8/VHL/CHEK2/ADA	5
GO:0072567	chemokine (C-X-C motif) ligand 2 production	5/1071	20/18870	0.00442289	0.0302222	0.0230886	OAS3/OAS1/MYD88/KLF4/TNF	5
GO:0140131	positive regulation of lymphocyte chemotaxis	5/1071	20/18870	0.00442289	0.0302222	0.0230886	CCL5/CXCL13/PTK2B/TNFSF14/S100A7	5
GO:1903978	regulation of microglial cell activation	5/1071	20/18870	0.00442289	0.0302222	0.0230886	CX3CL1/IL6/CTSC/LDLR/SPHK1	5
GO:2000341	regulation of chemokine (C-X-C motif) ligand 2 production	5/1071	20/18870	0.00442289	0.0302222	0.0230886	OAS3/OAS1/MYD88/KLF4/TNF	5
GO:0002262	myeloid cell homeostasis	19/1071	173/18870	0.00445709	0.0304171	0.0232375	ISG15/STAT1/ADAR/JAK2/IL6/CSF1/BAK1/CFLAR/B2M/LYN/LIPA/EPAS1/MAFB/SLC7A11/AXL/HSPA1B/GATA3/GCNT4/HSCB	19
GO:0038127	ERBB signaling pathway	15/1071	124/18870	0.0044719	0.0304794	0.0232851	IFI6/CEACAM1/PLAUR/EREG/LGMN/BTC/HBEGF/SNX6/PTK2B/RHBDF2/FAM83A/EPGN/RNF126/FAM83B/DAB2IP	15
GO:0002920	regulation of humoral immune response	8/1071	47/18870	0.00457259	0.0310473	0.023719	SERPING1/SPINK5/CXCL13/CD55/NOD2/TNF/C1QBP/CFH	8
GO:0010837	regulation of keratinocyte proliferation	8/1071	47/18870	0.00457259	0.0310473	0.023719	TGM1/OVOL1/HAS2/CRNN/SFN/IRF6/MDK/ZEB1	8
GO:0043300	regulation of leukocyte degranulation	8/1071	47/18870	0.00457259	0.0310473	0.023719	CEACAM1/LGALS9/HLA-F/LYN/LAMP1/PTAFR/CD177/STX4	8
GO:0071496	cellular response to external stimulus	32/1071	346/18870	0.00460695	0.0312257	0.0238553	EIF2AK2/PMAIP1/MYD88/IFI16/BRIP1/CASP1/TLR3/IRF1/FOSL1/BAK1/SREBF1/TNFRSF10A/ATF3/LYN/IL33/AQP3/CD40/GSDMD/BMPR2/AXL/SLC7A5/BAG3/NFE2L2/SRD5A1/FAS/ZC3H12A/VCAM1/MAP3K5/CASP8/PTGER4/TNFSF14/PENK	32
GO:0001503	ossification	39/1071	444/18870	0.0046105	0.0312257	0.0238553	ISG15/IFITM1/ADAR/MMP13/JUNB/TNFAIP6/RRAS2/IGFBP3/CEBPD/IL6/CSF1/EXT1/EPHA2/PTK2B/TNF/JAG1/ANKH/BMPR2/MDK/DKK1/ECM1/NPNT/FBXO5/SMAD1/HNRNPU/TCIRG1/PTGER4/RIOX1/PPARG/BMPR1A/RDH14/PTN/BMP7/SBNO2/ACHE/PENK/TNFSF11/DNAJC13/NAB2	39
GO:0000819	sister chromatid segregation	23/1071	225/18870	0.00463767	0.0313701	0.0239656	CHMP5/AURKB/NDC80/BUB1B/RMI2/SPC24/BUB1/FBXO5/ESPL1/KIFC1/TPX2/HSPA1B/MAD2L1BP/HNRNPU/NUSAP1/CHEK2/KIF2C/KIF18B/NCAPH/TACC3/CDC6/CDCA5/NCAPG	23
GO:0009914	hormone transport	30/1071	319/18870	0.00470173	0.0317634	0.024266	CCL5/RIMS2/SLC16A1/CD38/JAK2/IL1RN/VSNL1/NADK/EXOC3L1/IL6/SREBF1/PIM3/LYN/LTBP4/TNF/SLC7A5/GLUD1/SLC25A22/PCK2/EDN1/GATA3/TCIRG1/NOS2/PPARG/NKX3-1/TBX3/STX4/ANO1/GHSR/TNFSF11	30
GO:0032355	response to estradiol	14/1071	113/18870	0.00477487	0.0322169	0.0246125	CD38/GJB2/TXNIP/CFLAR/SOCS2/SSTR2/ASS1/CCNA2/SRD5A1/NRIP1/CASP8/BMP7/GHSR/PENK	14
GO:0061138	morphogenesis of a branching epithelium	20/1071	187/18870	0.00483826	0.0325284	0.0248505	PML/MYC/CSF1/TACSTD2/EXT1/SOCS3/EPHA2/TNF/MDK/ADM/NPNT/NRP1/FZD5/EDN1/NOTCH4/LAMA1/NKX3-1/TBX3/BMP7/EDNRA	20
GO:0090132	epithelium migration	34/1071	375/18870	0.00485622	0.0325284	0.0248505	CEACAM1/SP100/LGMN/CXCL13/HAS2/RAC1/KRT16/FGFBP1/PRKD2/ID1/HBEGF/TACSTD2/S100A9/EPHA2/PTK2B/KLF4/CD40/TNF/THBS1/S100A2/FAT2/BMPR2/PLEKHG5/ITGA3/VHL/NFE2L2/FERMT1/NRP1/ZC3H12A/EDN1/GATA3/PPARG/DAB2IP/PTN	34
GO:0007160	cell-matrix adhesion	24/1071	239/18870	0.00485625	0.0325284	0.0248505	CX3CL1/THSD1/LYPD3/RAC1/CSF1/SERPINE1/ZYX/PTK2B/COL17A1/PTPRA/THBS1/JAG1/BCAM/NPNT/ITGA3/FERMT1/NRP1/ITGA6/VCAM1/EPHA1/APOD/TRIP6/HPSE/ITGA10	24
GO:0035745	T-helper 2 cell cytokine production	4/1071	13/18870	0.00488169	0.0325284	0.0248505	RSAD2/IFNB1/IL6/GATA3	4
GO:0035810	positive regulation of urine volume	4/1071	13/18870	0.00488169	0.0325284	0.0248505	HAS2/BTC/NPR3/EDN1	4
GO:0044771	meiotic cell cycle phase transition	4/1071	13/18870	0.00488169	0.0325284	0.0248505	OVOL1/NDC80/CDC25B/PKMYT1	4
GO:0045006	DNA deamination	4/1071	13/18870	0.00488169	0.0325284	0.0248505	APOBEC3A/APOBEC3G/APOBEC3F/APOBEC3B	4
GO:0051918	negative regulation of fibrinolysis	4/1071	13/18870	0.00488169	0.0325284	0.0248505	PLAT/THBD/SERPINE1/THBS1	4
GO:0070486	leukocyte aggregation	4/1071	13/18870	0.00488169	0.0325284	0.0248505	S100A8/HAS2/S100A9/BMP7	4
GO:2000551	regulation of T-helper 2 cell cytokine production	4/1071	13/18870	0.00488169	0.0325284	0.0248505	RSAD2/IFNB1/IL6/GATA3	4
GO:0090087	regulation of peptide transport	21/1071	200/18870	0.00489039	0.032546	0.0248639	CCL5/SLC16A1/CD38/JAK2/S100A8/VSNL1/NADK/IL6/SREBF1/PIM3/TNF/CA2/GLUD1/SLC25A22/PCK2/TCIRG1/NOS2/STX4/ANO1/GHSR/TNFSF11	21
GO:0045637	regulation of myeloid cell differentiation	22/1071	213/18870	0.00490735	0.0326184	0.0249192	ISG15/STAT1/IRF7/CEACAM1/TLR3/NFKBIA/TNFAIP6/MYC/CSF1/B2M/LYN/RARG/PTK2B/RIPK1/TNF/TRIB1/JAG1/MAFB/CSF3/HSPA1B/CASP8/TNFSF11	22
GO:0060416	response to growth hormone	7/1071	38/18870	0.00499636	0.0331689	0.0253398	PNPT1/JAK2/LYN/SOCS2/ASS1/SRD5A1/GHSR	7
GO:0002710	negative regulation of T cell mediated immunity	6/1071	29/18870	0.00507791	0.0334618	0.0255636	CEACAM1/IFNB1/HLA-F/IL4I1/IL20RB/NOD2	6
GO:0034656	nucleobase-containing small molecule catabolic process	6/1071	29/18870	0.00507791	0.0334618	0.0255636	APOBEC3A/APOBEC3G/APOBEC3F/XDH/APOBEC3B/ADA	6
GO:0036037	CD8-positive, alpha-beta T cell activation	6/1071	29/18870	0.00507791	0.0334618	0.0255636	CD274/HLA-E/IRF1/SOCS1/HLA-A/SLC4A2	6
GO:0042403	thyroid hormone metabolic process	6/1071	29/18870	0.00507791	0.0334618	0.0255636	DUOXA2/DUOX2/DUOXA1/GATA3/FOXE1/GCNT4	6
GO:0045954	positive regulation of natural killer cell mediated cytotoxicity	6/1071	29/18870	0.00507791	0.0334618	0.0255636	HLA-E/HLA-F/NECTIN2/LAG3/LAMP1/IL12A	6
GO:1905820	positive regulation of chromosome separation	6/1071	29/18870	0.00507791	0.0334618	0.0255636	PLSCR1/AURKB/ESPL1/MAD2L1BP/NCAPH/NCAPG	6
GO:1903409	reactive oxygen species biosynthetic process	9/1071	58/18870	0.00511012	0.0336327	0.0256941	DUOXA2/DUOX2/CFLAR/ABCD1/NCF1/DUOXA1/LIPA/SOD2/MAOB	9
GO:0006953	acute-phase response	8/1071	48/18870	0.00522009	0.0343144	0.0262149	PLSCR1/APOL2/IL6/SAA2/ASS1/TNF/SAA1/TNFSF11	8
GO:0007292	female gamete generation	18/1071	163/18870	0.00523909	0.0343972	0.0262781	TDRD7/MASTL/EREG/FOSL1/TNFAIP6/BRCA2/NDC80/PANX1/PTK2B/CDC25B/MDK/NRIP1/FBXO5/EDN1/TAF4B/NCAPH/PTN/EDNRA	18
GO:0071692	protein localization to extracellular region	34/1071	377/18870	0.00526583	0.0345304	0.02638	RSAD2/CCL5/RIMS2/TLR2/SLC16A1/CD38/JAK2/IL1RN/VSNL1/NADK/IL6/SREBF1/PIM3/RHBDF2/TNF/ADAM8/GSDMD/TMEM132A/GLUD1/SLC25A22/PCK2/IL12A/ARL4D/SAA1/TCIRG1/NOS2/PPARG/TANGO6/KCNN4/STX4/ANO1/ACHE/GHSR/BLOC1S3	34
GO:0046879	hormone secretion	29/1071	308/18870	0.0052973	0.0346944	0.0265052	CCL5/RIMS2/SLC16A1/CD38/JAK2/IL1RN/VSNL1/NADK/EXOC3L1/IL6/SREBF1/PIM3/LYN/LTBP4/TNF/GLUD1/SLC25A22/PCK2/EDN1/GATA3/TCIRG1/NOS2/PPARG/NKX3-1/TBX3/STX4/ANO1/GHSR/TNFSF11	29
GO:0001780	neutrophil homeostasis	5/1071	21/18870	0.00553772	0.0359616	0.0274733	IL6/CSF1/SLC7A11/AXL/GCNT4	5
GO:0002888	positive regulation of myeloid leukocyte mediated immunity	5/1071	21/18870	0.00553772	0.0359616	0.0274733	HLA-E/TICAM1/PTAFR/CD177/STX4	5
GO:0002902	regulation of B cell apoptotic process	5/1071	21/18870	0.00553772	0.0359616	0.0274733	HSH2D/LYN/AURKB/ADA/PDCD1	5
GO:0032616	interleukin-13 production	5/1071	21/18870	0.00553772	0.0359616	0.0274733	IFNL1/LGALS9/HLA-E/IL33/GATA3	5
GO:0032656	regulation of interleukin-13 production	5/1071	21/18870	0.00553772	0.0359616	0.0274733	IFNL1/LGALS9/HLA-E/IL33/GATA3	5
GO:0035809	regulation of urine volume	5/1071	21/18870	0.00553772	0.0359616	0.0274733	HAS2/BTC/NPR3/ADM/EDN1	5
GO:0071498	cellular response to fluid shear stress	5/1071	21/18870	0.00553772	0.0359616	0.0274733	HAS2/PTK2B/KLF4/ASS1/NFE2L2	5
GO:0046683	response to organophosphorus	15/1071	127/18870	0.00559064	0.0362614	0.0277024	STAT1/DUOX2/PNPT1/FOSL1/THBD/SREBF1/NT5E/PANX1/PTK2B/ASS1/SDC1/SRD5A1/PTAFR/FDX1/PENK	15
GO:0001763	morphogenesis of a branching structure	21/1071	203/18870	0.00579466	0.0375393	0.0286786	PML/MYC/CSF1/TACSTD2/EXT1/SOCS3/PRDM1/EPHA2/TNF/MDK/ADM/NPNT/NRP1/FZD5/EDN1/NOTCH4/LAMA1/NKX3-1/TBX3/BMP7/EDNRA	21
GO:0051304	chromosome separation	11/1071	81/18870	0.00591067	0.0381282	0.0291285	PLSCR1/AURKB/NDC80/BUB1B/SPC24/BUB1/FBXO5/ESPL1/MAD2L1BP/NCAPH/NCAPG	11
GO:0071902	positive regulation of protein serine/threonine kinase activity	16/1071	140/18870	0.00591735	0.0381282	0.0291285	CCND3/NOD2/CD40/TNF/THBS1/ADAM8/EPGN/DKK1/HTR2B/EDN1/MAP3K5/MAP3K11/MST1R/TRAF2/DAB2IP/TNFSF11	16
GO:0032922	circadian regulation of gene expression	10/1071	70/18870	0.00593184	0.0381282	0.0291285	PML/RELB/ID1/NAMPT/MYCBP2/NRIP1/NGFR/HNRNPU/EGR1/CAVIN3	10
GO:0048662	negative regulation of smooth muscle cell proliferation	10/1071	70/18870	0.00593184	0.0381282	0.0291285	ACE2/IGFBP3/TNFAIP3/TRIB1/BMPR2/SOD2/IL12A/APOD/PTGIR/PPARG	10
GO:0090130	tissue migration	34/1071	380/18870	0.00593457	0.0381282	0.0291285	CEACAM1/SP100/LGMN/CXCL13/HAS2/RAC1/KRT16/FGFBP1/PRKD2/ID1/HBEGF/TACSTD2/S100A9/EPHA2/PTK2B/KLF4/CD40/TNF/THBS1/S100A2/FAT2/BMPR2/PLEKHG5/ITGA3/VHL/NFE2L2/FERMT1/NRP1/ZC3H12A/EDN1/GATA3/PPARG/DAB2IP/PTN	34
GO:0033628	regulation of cell adhesion mediated by integrin	8/1071	49/18870	0.00593532	0.0381282	0.0291285	CCL5/CXCL13/SERPINE1/LYN/EPHA2/RET/FERMT1/ADA	8
GO:0046850	regulation of bone remodeling	8/1071	49/18870	0.00593532	0.0381282	0.0291285	CD38/IL6/TNFAIP3/ADAM8/MDK/SLC4A2/TF/TNFSF11	8
GO:0050796	regulation of insulin secretion	18/1071	165/18870	0.0059434	0.0381344	0.0291333	CCL5/SLC16A1/CD38/JAK2/VSNL1/NADK/IL6/SREBF1/PIM3/TNF/GLUD1/SLC25A22/PCK2/TCIRG1/NOS2/STX4/ANO1/GHSR	18
GO:0031400	negative regulation of protein modification process	38/1071	437/18870	0.00602299	0.038599	0.0294882	ISG15/TRIM21/PARP10/CEACAM1/PARP14/MASTL/DTX3L/NCOA7/ADAR/SOCS1/PPEF2/IGFBP3/N4BP1/BAK1/FBLN1/XDH/TRIB2/SOCS3/TNFAIP3/SNX6/TRIB3/LYN/SFN/DNAJA1/TNF/TRIB1/DKK1/AIDA/PRKCD/FBXO5/ZC3H12A/HSPA1B/EPHA1/PPARG/TERF2IP/DAB2IP/HEG1/DUSP7	38
GO:0045987	positive regulation of smooth muscle contraction	6/1071	30/18870	0.00604822	0.0386683	0.0295411	SPHK1/NPNT/EDN1/PTAFR/ADA/GHSR	6
GO:0050820	positive regulation of coagulation	6/1071	30/18870	0.00604822	0.0386683	0.0295411	PLAT/THBD/SERPINE1/THBS1/NFE2L2/HPSE	6
GO:0001649	osteoblast differentiation	25/1071	257/18870	0.00614701	0.0392128	0.0299571	IFITM1/ADAR/JUNB/TNFAIP6/RRAS2/IGFBP3/CEBPD/IL6/EPHA2/TNF/JAG1/BMPR2/NPNT/FBXO5/SMAD1/HNRNPU/TCIRG1/RIOX1/PPARG/BMPR1A/RDH14/BMP7/ACHE/PENK/DNAJC13	25
GO:0031667	response to nutrient levels	42/1071	495/18870	0.00614802	0.0392128	0.0299571	CXCL10/STAT1/EIF2AK2/TRIM25/PMAIP1/IFI16/BRIP1/IL15RA/SLC16A1/ACSL1/GPT2/SREBF1/ATF3/NOD2/SSTR2/NFKBIZ/AQP3/LDLR/ASS1/CD40/LIPA/TNF/BMPR2/SOD2/CDKN2D/ADM/SLC7A5/SLC22A3/NFE2L2/PCK2/SRD5A1/FAS/ZC3H12A/VCAM1/MAP3K5/ZEB1/PPARG/NENF/BMP7/GHSR/PENK/GAST	42
GO:0051785	positive regulation of nuclear division	9/1071	60/18870	0.00641404	0.040861	0.0312162	EREG/BTC/TNF/SPHK1/EPGN/ESPL1/MAD2L1BP/EDN1/NUSAP1	9
GO:1901657	glycosyl compound metabolic process	11/1071	82/18870	0.00648573	0.0412613	0.0315221	TYMP/NT5C3A/APOBEC3A/APOBEC3G/APOBEC3F/NT5E/XDH/APOBEC3B/AKR1B10/TK1/ADA	11
GO:0032736	positive regulation of interleukin-13 production	4/1071	14/18870	0.00653074	0.0412613	0.0315221	LGALS9/HLA-E/IL33/GATA3	4
GO:0045348	positive regulation of MHC class II biosynthetic process	4/1071	14/18870	0.00653074	0.0412613	0.0315221	JAK2/IL33/CIITA/TMEM106A	4
GO:0046131	pyrimidine ribonucleoside metabolic process	4/1071	14/18870	0.00653074	0.0412613	0.0315221	APOBEC3A/APOBEC3G/APOBEC3F/APOBEC3B	4
GO:0046133	pyrimidine ribonucleoside catabolic process	4/1071	14/18870	0.00653074	0.0412613	0.0315221	APOBEC3A/APOBEC3G/APOBEC3F/APOBEC3B	4
GO:0060330	regulation of response to type II interferon	4/1071	14/18870	0.00653074	0.0412613	0.0315221	PARP9/NLRC5/PARP14/PPARG	4
GO:0060334	regulation of type II interferon-mediated signaling pathway	4/1071	14/18870	0.00653074	0.0412613	0.0315221	PARP9/NLRC5/PARP14/PPARG	4
GO:0070372	regulation of ERK1 and ERK2 cascade	29/1071	313/18870	0.00660172	0.0416608	0.0318273	GBP1/CCL5/CEACAM1/LGALS9/ACE2/CX3CL1/CCL20/PRKD2/CFLAR/FBLN1/NOD1/ATF3/RIPK2/CHI3L1/LYN/NOD2/CCL22/EPHA2/PTK2B/TNF/HTR2B/NPNT/NRP1/TPBG/CAVIN3/DAB2IP/S100A7/TNFSF11/GPBAR1	29
GO:0042326	negative regulation of phosphorylation	30/1071	327/18870	0.00665312	0.0419358	0.0320373	CEACAM1/PARP14/ADAR/SOCS1/PPEF2/IGFBP3/BAK1/FBLN1/XDH/TRIB2/SOCS3/RUBCN/SNX6/TRIB3/LYN/SFN/DNAJA1/TRIB1/DKK1/CDKN2D/AIDA/PRKCD/ZC3H12A/HNRNPU/EPHA1/PPARG/TERF2IP/DAB2IP/HEG1/DUSP7	30
GO:0032570	response to progesterone	7/1071	40/18870	0.00669007	0.0420698	0.0321397	TLR2/CD38/FOSL1/GJB2/TXNIP/SREBF1/THBS1	7
GO:0062098	regulation of programmed necrotic cell death	7/1071	40/18870	0.00669007	0.0420698	0.0321397	ZBP1/NUPR1/RBCK1/BIRC3/CFLAR/RIPK1/CASP8	7
GO:0019915	lipid storage	12/1071	94/18870	0.00681895	0.0426436	0.0325781	RNF213/NFKBIA/STARD4/IL6/IKBKE/SREBF1/TTC39B/LIPA/TNF/NRIP1/ZC3H12A/PPARG	12
GO:0007398	ectoderm development	5/1071	22/18870	0.00683697	0.0426436	0.0325781	KRT6B/ETS2/GRHL3/ITGA6/BMPR1A	5
GO:0010888	negative regulation of lipid storage	5/1071	22/18870	0.00683697	0.0426436	0.0325781	NFKBIA/IL6/TTC39B/TNF/PPARG	5
GO:0032069	regulation of nuclease activity	5/1071	22/18870	0.00683697	0.0426436	0.0325781	OASL/OAS3/OAS2/OAS1/PRKCD	5
GO:0033762	response to glucagon	5/1071	22/18870	0.00683697	0.0426436	0.0325781	GJB2/SREBF1/ASS1/CCNA2/CYC1	5
GO:0060713	labyrinthine layer morphogenesis	5/1071	22/18870	0.00683697	0.0426436	0.0325781	SOCS3/ADM/FZD5/GJB5/BMP7	5
GO:2000319	regulation of T-helper 17 cell differentiation	5/1071	22/18870	0.00683697	0.0426436	0.0325781	JUNB/TNFSF18/NFKBIZ/ZC3H12A/ASCL2	5
GO:0002790	peptide secretion	24/1071	246/18870	0.00691566	0.0430843	0.0329148	CCL5/RIMS2/SLC16A1/CD38/JAK2/S100A8/IL1RN/VSNL1/NADK/EXOC3L1/IL6/SREBF1/PIM3/TNF/GLUD1/SLC25A22/PCK2/EDN1/TCIRG1/NOS2/STX4/ANO1/GHSR/TNFSF11	24
GO:0045621	positive regulation of lymphocyte differentiation	15/1071	130/18870	0.00692513	0.0430932	0.0329216	LGALS9/IL15RA/IL4I1/SOCS1/RIPK2/NFKBIZ/ADAM8/MDK/AXL/IL2RG/GATA3/CD83/ADA/VNN1/IL15	15
GO:0051961	negative regulation of nervous system development	17/1071	155/18870	0.00699816	0.0434972	0.0332303	TLR2/SEMA3D/IL6/B2M/MAP2/LDLR/TNF/DKK1/DYNLT1/HES1/SEMA4B/NRP1/SEMA3A/BMPR1A/PTN/ASCL2/BMP7	17
GO:0010810	regulation of cell-substrate adhesion	22/1071	220/18870	0.00714208	0.044063	0.0336625	GBP1/CX3CL1/JAK2/HAS2/RAC1/CSF1/FBLN1/TACSTD2/SERPINE1/PTK2B/PTPRA/THBS1/JAG1/C1QBP/MDK/NPNT/ITGA3/FERMT1/NRP1/ITGA6/EPHA1/APOD	22
GO:0002825	regulation of T-helper 1 type immune response	6/1071	31/18870	0.00714678	0.044063	0.0336625	RIPK2/ARID5A/IL33/NLRP10/IL18R1/ASCL2	6
GO:0035767	endothelial cell chemotaxis	6/1071	31/18870	0.00714678	0.044063	0.0336625	LGMN/CXCL13/PRKD2/THBS1/PLEKHG5/NRP1	6
GO:0061437	renal system vasculature development	6/1071	31/18870	0.00714678	0.044063	0.0336625	CFLAR/HES1/NRP1/EGR1/BMP7/EDNRA	6
GO:0061440	kidney vasculature development	6/1071	31/18870	0.00714678	0.044063	0.0336625	CFLAR/HES1/NRP1/EGR1/BMP7/EDNRA	6
GO:0090322	regulation of superoxide metabolic process	6/1071	31/18870	0.00714678	0.044063	0.0336625	CLEC7A/GCH1/PRKCD/NFE2L2/CD177/BMP7	6
GO:1900745	positive regulation of p38MAPK cascade	6/1071	31/18870	0.00714678	0.044063	0.0336625	XDH/NCF1/SPHK1/ZC3H12A/MAP3K5/GADD45B	6
GO:2000351	regulation of endothelial cell apoptotic process	9/1071	61/18870	0.0071549	0.044063	0.0336625	ANGPTL4/TNFAIP3/SERPINE1/CD40/TNF/THBS1/NFE2L2/GATA3/TNIP2	9
GO:0071695	anatomical structure maturation	25/1071	261/18870	0.00744101	0.0457724	0.0349684	TDRD7/CLEC7A/CX3CL1/EREG/SPINK5/BRCA2/SCLT1/EXT1/MTCH1/RET/PTK2B/CDC25B/EPAS1/AXL/HES1/FBXO5/FERMT1/FZD5/EDN1/GATA3/AGRN/PPARG/LGI4/EDNRA/IL15	25
GO:0048754	branching morphogenesis of an epithelial tube	17/1071	156/18870	0.00745169	0.0457856	0.0349785	PML/MYC/CSF1/TACSTD2/EXT1/EPHA2/TNF/MDK/NPNT/NRP1/EDN1/NOTCH4/LAMA1/NKX3-1/TBX3/BMP7/EDNRA	17
GO:0050871	positive regulation of B cell activation	11/1071	84/18870	0.00776671	0.0476121	0.0363739	TNFSF13B/CD38/IL6/TICAM1/NOD2/AKIRIN2/CD40/IL2RG/TNIP2/TNFSF13/ADA	11
GO:0072332	intrinsic apoptotic signaling pathway by p53 class mediator	11/1071	84/18870	0.00776671	0.0476121	0.0363739	NUPR1/PML/PMAIP1/IFI16/SHISA5/MYC/BCL3/BRCA2/USP15/E2F2/CHEK2	11
GO:0048762	mesenchymal cell differentiation	25/1071	262/18870	0.00779729	0.0476906	0.0364338	STAT1/SEMA3D/WNT10A/HAS2/IL6/EXT1/PHACTR4/RET/JAG1/ADAM8/EFNB1/MDK/HTR2B/HES1/SEMA4B/NRP1/EDN1/NOTCH4/GATA3/SEMA3A/BMPR1A/TBX3/DAB2IP/BMP7/EDNRA	25
GO:0090068	positive regulation of cell cycle process	25/1071	262/18870	0.00779729	0.0476906	0.0364338	PLSCR1/EREG/BTC/CRNN/RRM2/AURKB/NDC80/SOX15/CDC25B/TNF/SPHK1/EPGN/BUB1/DTL/FBXO5/ESPL1/CUL4B/MAD2L1BP/EDN1/HNRNPU/NUSAP1/NCAPH/CDC6/CDCA5/NCAPG	25
GO:0043030	regulation of macrophage activation	9/1071	62/18870	0.00795945	0.048627	0.0371492	CX3CL1/IL6/IL33/CTSC/LDLR/THBS1/SPHK1/ZC3H12A/TNIP2	9

## Sheet: H1N1 24hpi down
ID	Description	GeneRatio	BgRatio	pvalue	p.adjust	qvalue	geneID	Count
GO:0044782	cilium organization	72/568	407/18870	6.43098e-35	2.46757e-31	2.38217e-31	DYNC2H1/CCNO/MCIDAS/CFAP47/SPAG6/CCDC40/CFAP65/DNAH7/RFX2/CC2D2A/CFAP43/IFT172/DNAH5/RPGRIP1L/CCP110/SPAG17/DNAI2/IFT140/BBOF1/WDR54/CFAP46/CDC14A/CCDC113/CDC14B/UBXN10/RFX3/ZMYND10/DZIP1L/WDR35/CFAP44/HYDIN/LCA5/CCDC65/CFAP61/CFAP221/DCDC2/WDR19/PCM1/TEKT1/DNAI1/IQUB/TMEM67/TMEM231/WDPCP/DRC1/FNBP1L/RSPH4A/RPGR/DNAH1/TTLL3/TMEM107/CCDC39/TMEM138/TOGARAM1/CEP250/IFT81/RAB17/TTC29/C2CD3/ARMC9/FUZ/…	72
GO:0060271	cilium assembly	69/568	378/18870	2.29354e-34	4.40016e-31	4.24788e-31	DYNC2H1/CCNO/MCIDAS/CFAP47/SPAG6/CCDC40/CFAP65/DNAH7/RFX2/CC2D2A/CFAP43/IFT172/DNAH5/RPGRIP1L/CCP110/SPAG17/DNAI2/IFT140/BBOF1/WDR54/CFAP46/CDC14A/CCDC113/CDC14B/UBXN10/RFX3/ZMYND10/DZIP1L/WDR35/CFAP44/HYDIN/CCDC65/CFAP221/DCDC2/WDR19/PCM1/TEKT1/DNAI1/IQUB/TMEM67/TMEM231/WDPCP/DRC1/FNBP1L/RSPH4A/RPGR/DNAH1/TTLL3/TMEM107/CCDC39/TMEM138/TOGARAM1/CEP250/IFT81/RAB17/C2CD3/ARMC9/FUZ/CEP162/ABCC4/AHI1/…	69
GO:0007018	microtubule-based movement	63/568	420/18870	1.97895e-26	2.53107e-23	2.44348e-23	DYNC2H1/TACR1/MAP1A/CFAP47/DNAH3/SPAG6/TUBA1A/CCDC40/CFAP65/MAP1B/DNAH10/DNAH7/NEK10/CFAP43/IFT172/DNAH6/DNAH5/NPHP4/SPAG17/DNAI2/IFT140/CFAP45/CFAP46/RFX3/ZMYND10/DNAH12/WDR35/CFAP44/HYDIN/ROPN1L/LCA5/CCDC65/CFAP61/LZTFL1/CFAP221/WDR19/PCM1/SYBU/TEKT1/DNAI1/WDPCP/DRC1/DNAH9/RSPH4A/RPGR/DNAH1/TTLL3/CCDC39/IFT81/TTC29/FUZ/TCTE1/DNAH11/DNAH2/APBA1/TEKT4/KIF27/CFAP53/INTU/SPEF2/KIF3C/DYNC1I1/KIFC3	63
GO:0003341	cilium movement	44/568	203/18870	2.21107e-25	2.12097e-22	2.04757e-22	DYNC2H1/TACR1/CFAP47/DNAH3/SPAG6/CCDC40/CFAP65/DNAH10/DNAH7/NEK10/CFAP43/DNAH6/DNAH5/NPHP4/SPAG17/DNAI2/CFAP45/CFAP46/RFX3/ZMYND10/CFAP44/HYDIN/ROPN1L/CCDC65/CFAP61/LZTFL1/CFAP221/TEKT1/DNAI1/DRC1/DNAH9/RSPH4A/DNAH1/TTLL3/CCDC39/IFT81/TTC29/TCTE1/DNAH11/DNAH2/TEKT4/KIF27/CFAP53/SPEF2	44
GO:0001539	cilium or flagellum-dependent cell motility	35/568	163/18870	2.80138e-20	1.79148e-17	1.72949e-17	DYNC2H1/TACR1/CFAP47/DNAH3/SPAG6/CCDC40/CFAP65/DNAH10/DNAH7/CFAP43/DNAH6/DNAH5/NPHP4/CFAP45/CFAP46/RFX3/CFAP44/ROPN1L/CCDC65/LZTFL1/CFAP221/TEKT1/DNAI1/DRC1/DNAH9/RSPH4A/DNAH1/TTLL3/CCDC39/IFT81/TCTE1/DNAH11/DNAH2/TEKT4/SPEF2	35
GO:0060285	cilium-dependent cell motility	35/568	163/18870	2.80138e-20	1.79148e-17	1.72949e-17	DYNC2H1/TACR1/CFAP47/DNAH3/SPAG6/CCDC40/CFAP65/DNAH10/DNAH7/CFAP43/DNAH6/DNAH5/NPHP4/CFAP45/CFAP46/RFX3/CFAP44/ROPN1L/CCDC65/LZTFL1/CFAP221/TEKT1/DNAI1/DRC1/DNAH9/RSPH4A/DNAH1/TTLL3/CCDC39/IFT81/TCTE1/DNAH11/DNAH2/TEKT4/SPEF2	35
GO:0003351	epithelial cilium movement involved in extracellular fluid movement	19/568	43/18870	3.76428e-18	2.06337e-15	1.99196e-15	SPAG6/CCDC40/NEK10/CFAP43/DNAH5/SPAG17/CFAP45/RFX3/ROPN1L/CFAP221/DNAI1/DNAH9/RSPH4A/DNAH1/CCDC39/DNAH11/KIF27/CFAP53/SPEF2	19
GO:0099111	microtubule-based transport	37/568	214/18870	5.0976e-18	2.44494e-15	2.36032e-15	DYNC2H1/MAP1A/SPAG6/TUBA1A/CCDC40/MAP1B/NEK10/CFAP43/IFT172/DNAH5/SPAG17/IFT140/CFAP45/RFX3/WDR35/ROPN1L/LCA5/CFAP221/WDR19/PCM1/SYBU/DNAI1/WDPCP/DNAH9/RSPH4A/RPGR/DNAH1/CCDC39/IFT81/FUZ/DNAH11/APBA1/KIF27/CFAP53/INTU/SPEF2/DYNC1I1	37
GO:0060294	cilium movement involved in cell motility	32/568	158/18870	7.5637e-18	3.22466e-15	3.11306e-15	DYNC2H1/TACR1/CFAP47/DNAH3/SPAG6/CCDC40/CFAP65/DNAH10/DNAH7/CFAP43/DNAH6/DNAH5/NPHP4/CFAP45/CFAP46/CFAP44/ROPN1L/LZTFL1/CFAP221/TEKT1/DNAI1/DNAH9/RSPH4A/DNAH1/TTLL3/CCDC39/IFT81/TCTE1/DNAH11/DNAH2/TEKT4/SPEF2	32
GO:0006858	extracellular transport	19/568	46/18870	1.79595e-17	6.89107e-15	6.65259e-15	SPAG6/CCDC40/NEK10/CFAP43/DNAH5/SPAG17/CFAP45/RFX3/ROPN1L/CFAP221/DNAI1/DNAH9/RSPH4A/DNAH1/CCDC39/DNAH11/KIF27/CFAP53/SPEF2	19
GO:0001578	microtubule bundle formation	27/568	125/18870	5.30587e-16	1.85078e-13	1.78673e-13	CFAP47/SPAG6/CCDC40/CFAP65/MAP1B/TPPP/DNAH7/CC2D2A/CFAP43/DNAH5/TPPP3/SPAG17/DNAI2/CFAP46/ZMYND10/CFAP44/HYDIN/CCDC65/DNAI1/DRC1/RSPH4A/DNAH1/TTLL3/CCDC39/TOGARAM1/DNAH2/SPEF2	27
GO:0035082	axoneme assembly	24/568	96/18870	6.54691e-16	2.09338e-13	2.02093e-13	CFAP47/SPAG6/CCDC40/CFAP65/DNAH7/CC2D2A/CFAP43/DNAH5/SPAG17/DNAI2/CFAP46/ZMYND10/CFAP44/HYDIN/CCDC65/DNAI1/DRC1/RSPH4A/DNAH1/TTLL3/CCDC39/TOGARAM1/DNAH2/SPEF2	24
GO:0044458	motile cilium assembly	18/568	66/18870	5.64267e-13	1.66546e-10	1.60782e-10	MCIDAS/CFAP47/SPAG6/CCDC40/CFAP65/CC2D2A/CFAP43/SPAG17/BBOF1/ZMYND10/CFAP44/CFAP221/DNAH1/CCDC39/IFT81/AHI1/INTU/SPEF2	18
GO:0007368	determination of left/right symmetry	22/568	133/18870	7.52482e-11	2.06234e-08	1.99097e-08	DYNC2H1/CCDC40/CC2D2A/IFT172/DNAH5/RPGRIP1L/ACVR1/DNAI2/IFT140/CFAP45/RFX3/DNAI1/DRC1/TMEM107/CCDC39/WNT5A/C2CD3/DNAH11/AHI1/NDRG4/CFAP53/ANKS6	22
GO:0060972	left/right pattern formation	22/568	139/18870	1.82565e-10	4.67002e-08	4.5084e-08	DYNC2H1/CCDC40/CC2D2A/IFT172/DNAH5/RPGRIP1L/ACVR1/DNAI2/IFT140/CFAP45/RFX3/DNAI1/DRC1/TMEM107/CCDC39/WNT5A/C2CD3/DNAH11/AHI1/NDRG4/CFAP53/ANKS6	22
GO:0009799	specification of symmetry	22/568	143/18870	3.2081e-10	7.24088e-08	6.99029e-08	DYNC2H1/CCDC40/CC2D2A/IFT172/DNAH5/RPGRIP1L/ACVR1/DNAI2/IFT140/CFAP45/RFX3/DNAI1/DRC1/TMEM107/CCDC39/WNT5A/C2CD3/DNAH11/AHI1/NDRG4/CFAP53/ANKS6	22
GO:0009855	determination of bilateral symmetry	22/568	143/18870	3.2081e-10	7.24088e-08	6.99029e-08	DYNC2H1/CCDC40/CC2D2A/IFT172/DNAH5/RPGRIP1L/ACVR1/DNAI2/IFT140/CFAP45/RFX3/DNAI1/DRC1/TMEM107/CCDC39/WNT5A/C2CD3/DNAH11/AHI1/NDRG4/CFAP53/ANKS6	22
GO:0030317	flagellated sperm motility	21/568	134/18870	5.72158e-10	1.15546e-07	1.11547e-07	TACR1/CFAP47/SPAG6/CCDC40/CFAP65/CFAP43/DNAH5/NPHP4/CFAP45/CFAP44/ROPN1L/LZTFL1/CFAP221/DNAI1/DNAH1/TTLL3/CCDC39/IFT81/TCTE1/DNAH11/SPEF2	21
GO:0097722	sperm motility	21/568	134/18870	5.72158e-10	1.15546e-07	1.11547e-07	TACR1/CFAP47/SPAG6/CCDC40/CFAP65/CFAP43/DNAH5/NPHP4/CFAP45/CFAP44/ROPN1L/LZTFL1/CFAP221/DNAI1/DNAH1/TTLL3/CCDC39/IFT81/TCTE1/DNAH11/SPEF2	21
GO:0007224	smoothened signaling pathway	21/568	148/18870	3.67112e-09	7.04304e-07	6.7993e-07	DYNC2H1/TUBA1A/CC2D2A/IFT172/RPGRIP1L/IFT140/PRRX1/HIPK1/DZIP1L/PRKACB/SCUBE1/DCDC2/WDR19/IQUB/TMEM231/WDPCP/IFT81/C2CD3/ARMC9/FUZ/INTU	21
GO:0042073	intraciliary transport	12/568	49/18870	1.64545e-08	3.00647e-06	2.90242e-06	DYNC2H1/IFT172/IFT140/WDR35/LCA5/WDR19/PCM1/WDPCP/RPGR/IFT81/FUZ/INTU	12
GO:0070286	axonemal dynein complex assembly	11/568	40/18870	1.74707e-08	3.04705e-06	2.9416e-06	CCDC40/DNAH7/DNAH5/DNAI2/ZMYND10/CCDC65/DNAI1/DRC1/DNAH1/CCDC39/DNAH2	11
GO:0003002	regionalization	35/568	430/18870	1.07182e-07	1.78808e-05	1.7262e-05	DYNC2H1/HEY1/CCDC40/BMPR1B/CC2D2A/IFT172/DNAH5/RPGRIP1L/ACVR1/DNAI2/IFT140/CFAP45/ZBTB16/HIPK1/RFX3/DZIP1L/PRKACB/CXXC4/WDR19/DNAI1/DRC1/TDRKH/TMEM107/CCDC39/WNT5A/C2CD3/FUZ/FGF1/DNAH11/AHI1/TLL1/NDRG4/CFAP53/ANKS6/INTU	35
GO:0007389	pattern specification process	37/568	475/18870	1.41061e-07	2.25521e-05	2.17716e-05	DYNC2H1/HEY1/CCDC40/BMPR1B/CC2D2A/IFT172/DNAH5/RPGRIP1L/ACVR1/DNAI2/IFT140/CFAP45/ZBTB16/HIPK1/RFX3/DZIP1L/PRKACB/CXXC4/WDR19/DNAI1/DRC1/TDRKH/TMEM107/CCDC39/WNT5A/C2CD3/FUZ/FGF1/DNAH11/AHI1/TLL1/NDRG4/CFAP53/ANKS6/INTU/ERBB4/EYA1	37
GO:0061512	protein localization to cilium	13/568	72/18870	2.0233e-07	3.10537e-05	2.9979e-05	DYNC2H1/CC2D2A/NPHP4/IFT140/ZMYND10/DZIP1L/WDR35/LZTFL1/WDR19/TMEM107/CCDC39/DNAH11/SPATA7	13
GO:1905515	non-motile cilium assembly	12/568	65/18870	4.63157e-07	6.83512e-05	6.59858e-05	DYNC2H1/CC2D2A/IFT172/RPGRIP1L/IFT140/PCM1/TMEM107/TOGARAM1/CEP250/C2CD3/FUZ/INTU	12
GO:0060287	epithelial cilium movement involved in determination of left/right asymmetry	6/568	13/18870	1.03823e-06	0.000147545	0.000142439	CCDC40/CFAP45/RFX3/CCDC39/DNAH11/CFAP53	6
GO:0010970	transport along microtubule	19/568	173/18870	1.21676e-06	0.000166739	0.000160968	DYNC2H1/MAP1A/TUBA1A/MAP1B/IFT172/SPAG17/IFT140/WDR35/LCA5/WDR19/PCM1/SYBU/WDPCP/RPGR/IFT81/FUZ/APBA1/INTU/DYNC1I1	19
GO:0008589	regulation of smoothened signaling pathway	13/568	86/18870	1.68986e-06	0.000223585	0.000215848	DYNC2H1/IFT172/RPGRIP1L/IFT140/PRRX1/PRKACB/SCUBE1/DCDC2/IFT81/C2CD3/ARMC9/FUZ/INTU	13
GO:0003352	regulation of cilium movement	9/568	40/18870	2.26231e-06	0.000289349	0.000279335	TACR1/CCDC40/CFAP43/CFAP45/CCDC65/DRC1/RSPH4A/CCDC39/DNAH11	9
GO:0120316	sperm flagellum assembly	9/568	41/18870	2.82186e-06	0.000349273	0.000337186	CFAP47/SPAG6/CFAP65/CFAP43/CFAP44/CFAP221/DNAH1/IFT81/SPEF2	9
GO:0030326	embryonic limb morphogenesis	15/568	120/18870	3.22542e-06	0.000375028	0.000362049	DYNC2H1/FRAS1/FREM2/TGFB2/RPGRIP1L/IFT140/PRRX1/ZBTB16/WDR19/TMEM231/WDPCP/TMEM107/WNT5A/C2CD3/INTU	15
GO:0035113	embryonic appendage morphogenesis	15/568	120/18870	3.22542e-06	0.000375028	0.000362049	DYNC2H1/FRAS1/FREM2/TGFB2/RPGRIP1L/IFT140/PRRX1/ZBTB16/WDR19/TMEM231/WDPCP/TMEM107/WNT5A/C2CD3/INTU	15
GO:0032886	regulation of microtubule-based process	23/568	258/18870	3.69804e-06	0.000417334	0.000402891	TACR1/MAP1A/CCDC40/MAP1B/TPPP/CFAP43/PRKAA2/MPDZ/CFAP45/FRMPD2/DIXDC1/CCDC65/TMEM67/DRC1/SPICE1/RSPH4A/CCDC39/TOGARAM1/DNAH11/MDM1/ALMS1/MAP9/GIT1	23
GO:0036159	inner dynein arm assembly	6/568	17/18870	6.7549e-06	0.00074053	0.000714902	CCDC40/DNAH7/ZMYND10/DNAH1/CCDC39/DNAH2	6
GO:0030705	cytoskeleton-dependent intracellular transport	20/568	213/18870	7.29953e-06	0.000778008	0.000751083	DYNC2H1/MAP1A/TUBA1A/MAP1B/IFT172/SPAG17/IFT140/WDR35/LCA5/WDR19/PCM1/SYBU/WDPCP/FNBP1L/RPGR/IFT81/FUZ/APBA1/INTU/DYNC1I1	20
GO:0098534	centriole assembly	9/568	48/18870	1.1198e-05	0.00116126	0.00112107	MCIDAS/CCP110/CDC20B/SPICE1/C2CD3/CEP44/MDM1/ALMS1/DEUP1	9
GO:0007288	sperm axoneme assembly	7/568	28/18870	1.47312e-05	0.00148747	0.00143599	CFAP47/SPAG6/CFAP65/CFAP43/CFAP44/DNAH1/SPEF2	7
GO:0031503	protein-containing complex localization	18/568	188/18870	1.59061e-05	0.00156491	0.00151075	DYNC2H1/LGI1/IFT172/SPAG17/SYNE1/IFT140/WDR35/LCA5/WDR19/PCM1/WDPCP/RPGR/IFT81/FUZ/DNM3/INTU/CACNG4/ERBB4	18
GO:0031023	microtubule organizing center organization	16/568	154/18870	1.69634e-05	0.00162721	0.0015709	MCIDAS/TUBA1A/MPDZ/CCP110/CDC20B/FRMPD2/PCM1/TMEM67/SPICE1/CEP250/C2CD3/CEP44/MDM1/ALMS1/MAP9/DEUP1	16
GO:0060632	regulation of microtubule-based movement	9/568	55/18870	3.52068e-05	0.00314882	0.00303985	TACR1/CCDC40/CFAP43/CFAP45/CCDC65/DRC1/RSPH4A/CCDC39/DNAH11	9
GO:0035107	appendage morphogenesis	15/568	146/18870	3.52878e-05	0.00314882	0.00303985	DYNC2H1/FRAS1/FREM2/TGFB2/RPGRIP1L/IFT140/PRRX1/ZBTB16/WDR19/TMEM231/WDPCP/TMEM107/WNT5A/C2CD3/INTU	15
GO:0035108	limb morphogenesis	15/568	146/18870	3.52878e-05	0.00314882	0.00303985	DYNC2H1/FRAS1/FREM2/TGFB2/RPGRIP1L/IFT140/PRRX1/ZBTB16/WDR19/TMEM231/WDPCP/TMEM107/WNT5A/C2CD3/INTU	15
GO:0042733	embryonic digit morphogenesis	9/568	57/18870	4.72228e-05	0.00411804	0.00397553	FREM2/IFT140/ZBTB16/TMEM231/WDPCP/TMEM107/WNT5A/C2CD3/INTU	9
GO:0090660	cerebrospinal fluid circulation	5/568	15/18870	5.6751e-05	0.00483897	0.00467151	CFAP43/CFAP45/CFAP221/DNAH9/CCDC39	5
GO:0045880	positive regulation of smoothened signaling pathway	7/568	37/18870	0.000101276	0.00844777	0.00815541	DYNC2H1/IFT172/PRRX1/SCUBE1/DCDC2/ARMC9/INTU	7
GO:0003356	regulation of cilium beat frequency	5/568	17/18870	0.000111239	0.00908137	0.00876708	CCDC40/CFAP43/CFAP45/CCDC39/DNAH11	5
GO:0048736	appendage development	16/568	182/18870	0.000128838	0.0100888	0.00973965	DYNC2H1/FRAS1/FREM2/IFT172/TGFB2/RPGRIP1L/IFT140/PRRX1/ZBTB16/WDR19/TMEM231/WDPCP/TMEM107/WNT5A/C2CD3/INTU	16
GO:0060173	limb development	16/568	182/18870	0.000128838	0.0100888	0.00973965	DYNC2H1/FRAS1/FREM2/IFT172/TGFB2/RPGRIP1L/IFT140/PRRX1/ZBTB16/WDR19/TMEM231/WDPCP/TMEM107/WNT5A/C2CD3/INTU	16
GO:0034329	cell junction assembly	28/568	446/18870	0.000217366	0.0166807	0.0161034	SHANK2/MAP1B/FLRT2/MPDZ/NPHP4/CNTNAP2/FN1/HIPK1/FRMPD2/CLDN9/CDH11/CLDN10/CDHR3/WDPCP/PCDHB4/LIMCH1/AFDN/WNT5A/RAB17/OXTR/NEGR1/PEAK1/DNM3/NTN1/CLSTN3/FARP1/GABRB3/ERBB4	28
GO:1902017	regulation of cilium assembly	9/568	71/18870	0.000269212	0.0200103	0.0193178	MCIDAS/CCP110/IFT140/ZMYND10/DCDC2/WDPCP/FUZ/CDKL1/INTU	9
GO:0007099	centriole replication	7/568	43/18870	0.000271184	0.0200103	0.0193178	CCP110/SPICE1/C2CD3/CEP44/MDM1/ALMS1/DEUP1	7
GO:1901292	nucleoside phosphate catabolic process	10/568	87/18870	0.000281751	0.0203977	0.0196918	ENPP3/PDE5A/ENTPD3/PDE1A/FITM2/SMPDL3A/NEIL1/PDE8B/ENTPD8/GDA	10
GO:0021915	neural tube development	14/568	162/18870	0.000398071	0.0282852	0.0273063	CC2D2A/IFT172/TGFB2/RPGRIP1L/IFT140/DZIP1L/PRKACB/WDR19/WDPCP/TMEM107/WNT5A/C2CD3/FUZ/INTU	14
GO:0060021	roof of mouth development	10/568	91/18870	0.000406632	0.0283681	0.0273863	FRAS1/IFT172/TGFB2/PRRX1/WDPCP/INHBA/TMEM107/WNT5A/INTU/GABRB3	10
GO:0001822	kidney development	21/568	314/18870	0.000578287	0.039623	0.0382517	DYNC2H1/PROM1/HMGCS2/FRAS1/FREM2/CC2D2A/TGFB2/RPGRIP1L/ZBTB16/TP73/WFS1/WDPCP/PLCE1/HPGD/WNT5A/PDGFB/FGF1/AHI1/ANKS6/ERBB4/EYA1	21
GO:0035721	intraciliary retrograde transport	4/568	14/18870	0.000639186	0.0430273	0.0415383	DYNC2H1/IFT140/WDR35/WDR19	4
ID	Description	GeneRatio	BgRatio	pvalue	p.adjust	qvalue	geneID	Count
GO:0044782	cilium organization	72/568	407/18870	6.43098e-35	2.46757e-31	2.38217e-31	DYNC2H1/CCNO/MCIDAS/CFAP47/SPAG6/CCDC40/CFAP65/DNAH7/RFX2/CC2D2A/CFAP43/IFT172/DNAH5/RPGRIP1L/CCP110/SPAG17/DNAI2/IFT140/BBOF1/WDR54/CFAP46/CDC14A/CCDC113/CDC14B/UBXN10/RFX3/ZMYND10/DZIP1L/WDR35/CFAP44/HYDIN/LCA5/CCDC65/CFAP61/CFAP221/DCDC2/WDR19/PCM1/TEKT1/DNAI1/IQUB/TMEM67/TMEM231/WDPCP/DRC1/FNBP1L/RSPH4A/RPGR/DNAH1/TTLL3/TMEM107/CCDC39/TMEM138/TOGARAM1/CEP250/IFT81/RAB17/TTC29/C2CD3/ARMC9/FUZ/…	72
GO:0060271	cilium assembly	69/568	378/18870	2.29354e-34	4.40016e-31	4.24788e-31	DYNC2H1/CCNO/MCIDAS/CFAP47/SPAG6/CCDC40/CFAP65/DNAH7/RFX2/CC2D2A/CFAP43/IFT172/DNAH5/RPGRIP1L/CCP110/SPAG17/DNAI2/IFT140/BBOF1/WDR54/CFAP46/CDC14A/CCDC113/CDC14B/UBXN10/RFX3/ZMYND10/DZIP1L/WDR35/CFAP44/HYDIN/CCDC65/CFAP221/DCDC2/WDR19/PCM1/TEKT1/DNAI1/IQUB/TMEM67/TMEM231/WDPCP/DRC1/FNBP1L/RSPH4A/RPGR/DNAH1/TTLL3/TMEM107/CCDC39/TMEM138/TOGARAM1/CEP250/IFT81/RAB17/C2CD3/ARMC9/FUZ/CEP162/ABCC4/AHI1/…	69
GO:0007018	microtubule-based movement	63/568	420/18870	1.97895e-26	2.53107e-23	2.44348e-23	DYNC2H1/TACR1/MAP1A/CFAP47/DNAH3/SPAG6/TUBA1A/CCDC40/CFAP65/MAP1B/DNAH10/DNAH7/NEK10/CFAP43/IFT172/DNAH6/DNAH5/NPHP4/SPAG17/DNAI2/IFT140/CFAP45/CFAP46/RFX3/ZMYND10/DNAH12/WDR35/CFAP44/HYDIN/ROPN1L/LCA5/CCDC65/CFAP61/LZTFL1/CFAP221/WDR19/PCM1/SYBU/TEKT1/DNAI1/WDPCP/DRC1/DNAH9/RSPH4A/RPGR/DNAH1/TTLL3/CCDC39/IFT81/TTC29/FUZ/TCTE1/DNAH11/DNAH2/APBA1/TEKT4/KIF27/CFAP53/INTU/SPEF2/KIF3C/DYNC1I1/KIFC3	63
GO:0003341	cilium movement	44/568	203/18870	2.21107e-25	2.12097e-22	2.04757e-22	DYNC2H1/TACR1/CFAP47/DNAH3/SPAG6/CCDC40/CFAP65/DNAH10/DNAH7/NEK10/CFAP43/DNAH6/DNAH5/NPHP4/SPAG17/DNAI2/CFAP45/CFAP46/RFX3/ZMYND10/CFAP44/HYDIN/ROPN1L/CCDC65/CFAP61/LZTFL1/CFAP221/TEKT1/DNAI1/DRC1/DNAH9/RSPH4A/DNAH1/TTLL3/CCDC39/IFT81/TTC29/TCTE1/DNAH11/DNAH2/TEKT4/KIF27/CFAP53/SPEF2	44
GO:0001539	cilium or flagellum-dependent cell motility	35/568	163/18870	2.80138e-20	1.79148e-17	1.72949e-17	DYNC2H1/TACR1/CFAP47/DNAH3/SPAG6/CCDC40/CFAP65/DNAH10/DNAH7/CFAP43/DNAH6/DNAH5/NPHP4/CFAP45/CFAP46/RFX3/CFAP44/ROPN1L/CCDC65/LZTFL1/CFAP221/TEKT1/DNAI1/DRC1/DNAH9/RSPH4A/DNAH1/TTLL3/CCDC39/IFT81/TCTE1/DNAH11/DNAH2/TEKT4/SPEF2	35
GO:0060285	cilium-dependent cell motility	35/568	163/18870	2.80138e-20	1.79148e-17	1.72949e-17	DYNC2H1/TACR1/CFAP47/DNAH3/SPAG6/CCDC40/CFAP65/DNAH10/DNAH7/CFAP43/DNAH6/DNAH5/NPHP4/CFAP45/CFAP46/RFX3/CFAP44/ROPN1L/CCDC65/LZTFL1/CFAP221/TEKT1/DNAI1/DRC1/DNAH9/RSPH4A/DNAH1/TTLL3/CCDC39/IFT81/TCTE1/DNAH11/DNAH2/TEKT4/SPEF2	35
GO:0003351	epithelial cilium movement involved in extracellular fluid movement	19/568	43/18870	3.76428e-18	2.06337e-15	1.99196e-15	SPAG6/CCDC40/NEK10/CFAP43/DNAH5/SPAG17/CFAP45/RFX3/ROPN1L/CFAP221/DNAI1/DNAH9/RSPH4A/DNAH1/CCDC39/DNAH11/KIF27/CFAP53/SPEF2	19
GO:0099111	microtubule-based transport	37/568	214/18870	5.0976e-18	2.44494e-15	2.36032e-15	DYNC2H1/MAP1A/SPAG6/TUBA1A/CCDC40/MAP1B/NEK10/CFAP43/IFT172/DNAH5/SPAG17/IFT140/CFAP45/RFX3/WDR35/ROPN1L/LCA5/CFAP221/WDR19/PCM1/SYBU/DNAI1/WDPCP/DNAH9/RSPH4A/RPGR/DNAH1/CCDC39/IFT81/FUZ/DNAH11/APBA1/KIF27/CFAP53/INTU/SPEF2/DYNC1I1	37
GO:0060294	cilium movement involved in cell motility	32/568	158/18870	7.5637e-18	3.22466e-15	3.11306e-15	DYNC2H1/TACR1/CFAP47/DNAH3/SPAG6/CCDC40/CFAP65/DNAH10/DNAH7/CFAP43/DNAH6/DNAH5/NPHP4/CFAP45/CFAP46/CFAP44/ROPN1L/LZTFL1/CFAP221/TEKT1/DNAI1/DNAH9/RSPH4A/DNAH1/TTLL3/CCDC39/IFT81/TCTE1/DNAH11/DNAH2/TEKT4/SPEF2	32
GO:0006858	extracellular transport	19/568	46/18870	1.79595e-17	6.89107e-15	6.65259e-15	SPAG6/CCDC40/NEK10/CFAP43/DNAH5/SPAG17/CFAP45/RFX3/ROPN1L/CFAP221/DNAI1/DNAH9/RSPH4A/DNAH1/CCDC39/DNAH11/KIF27/CFAP53/SPEF2	19
GO:0001578	microtubule bundle formation	27/568	125/18870	5.30587e-16	1.85078e-13	1.78673e-13	CFAP47/SPAG6/CCDC40/CFAP65/MAP1B/TPPP/DNAH7/CC2D2A/CFAP43/DNAH5/TPPP3/SPAG17/DNAI2/CFAP46/ZMYND10/CFAP44/HYDIN/CCDC65/DNAI1/DRC1/RSPH4A/DNAH1/TTLL3/CCDC39/TOGARAM1/DNAH2/SPEF2	27
GO:0035082	axoneme assembly	24/568	96/18870	6.54691e-16	2.09338e-13	2.02093e-13	CFAP47/SPAG6/CCDC40/CFAP65/DNAH7/CC2D2A/CFAP43/DNAH5/SPAG17/DNAI2/CFAP46/ZMYND10/CFAP44/HYDIN/CCDC65/DNAI1/DRC1/RSPH4A/DNAH1/TTLL3/CCDC39/TOGARAM1/DNAH2/SPEF2	24
GO:0044458	motile cilium assembly	18/568	66/18870	5.64267e-13	1.66546e-10	1.60782e-10	MCIDAS/CFAP47/SPAG6/CCDC40/CFAP65/CC2D2A/CFAP43/SPAG17/BBOF1/ZMYND10/CFAP44/CFAP221/DNAH1/CCDC39/IFT81/AHI1/INTU/SPEF2	18
GO:0007368	determination of left/right symmetry	22/568	133/18870	7.52482e-11	2.06234e-08	1.99097e-08	DYNC2H1/CCDC40/CC2D2A/IFT172/DNAH5/RPGRIP1L/ACVR1/DNAI2/IFT140/CFAP45/RFX3/DNAI1/DRC1/TMEM107/CCDC39/WNT5A/C2CD3/DNAH11/AHI1/NDRG4/CFAP53/ANKS6	22
GO:0060972	left/right pattern formation	22/568	139/18870	1.82565e-10	4.67002e-08	4.5084e-08	DYNC2H1/CCDC40/CC2D2A/IFT172/DNAH5/RPGRIP1L/ACVR1/DNAI2/IFT140/CFAP45/RFX3/DNAI1/DRC1/TMEM107/CCDC39/WNT5A/C2CD3/DNAH11/AHI1/NDRG4/CFAP53/ANKS6	22
GO:0009799	specification of symmetry	22/568	143/18870	3.2081e-10	7.24088e-08	6.99029e-08	DYNC2H1/CCDC40/CC2D2A/IFT172/DNAH5/RPGRIP1L/ACVR1/DNAI2/IFT140/CFAP45/RFX3/DNAI1/DRC1/TMEM107/CCDC39/WNT5A/C2CD3/DNAH11/AHI1/NDRG4/CFAP53/ANKS6	22
GO:0009855	determination of bilateral symmetry	22/568	143/18870	3.2081e-10	7.24088e-08	6.99029e-08	DYNC2H1/CCDC40/CC2D2A/IFT172/DNAH5/RPGRIP1L/ACVR1/DNAI2/IFT140/CFAP45/RFX3/DNAI1/DRC1/TMEM107/CCDC39/WNT5A/C2CD3/DNAH11/AHI1/NDRG4/CFAP53/ANKS6	22
GO:0030317	flagellated sperm motility	21/568	134/18870	5.72158e-10	1.15546e-07	1.11547e-07	TACR1/CFAP47/SPAG6/CCDC40/CFAP65/CFAP43/DNAH5/NPHP4/CFAP45/CFAP44/ROPN1L/LZTFL1/CFAP221/DNAI1/DNAH1/TTLL3/CCDC39/IFT81/TCTE1/DNAH11/SPEF2	21
GO:0097722	sperm motility	21/568	134/18870	5.72158e-10	1.15546e-07	1.11547e-07	TACR1/CFAP47/SPAG6/CCDC40/CFAP65/CFAP43/DNAH5/NPHP4/CFAP45/CFAP44/ROPN1L/LZTFL1/CFAP221/DNAI1/DNAH1/TTLL3/CCDC39/IFT81/TCTE1/DNAH11/SPEF2	21
GO:0007224	smoothened signaling pathway	21/568	148/18870	3.67112e-09	7.04304e-07	6.7993e-07	DYNC2H1/TUBA1A/CC2D2A/IFT172/RPGRIP1L/IFT140/PRRX1/HIPK1/DZIP1L/PRKACB/SCUBE1/DCDC2/WDR19/IQUB/TMEM231/WDPCP/IFT81/C2CD3/ARMC9/FUZ/INTU	21
GO:0042073	intraciliary transport	12/568	49/18870	1.64545e-08	3.00647e-06	2.90242e-06	DYNC2H1/IFT172/IFT140/WDR35/LCA5/WDR19/PCM1/WDPCP/RPGR/IFT81/FUZ/INTU	12
GO:0070286	axonemal dynein complex assembly	11/568	40/18870	1.74707e-08	3.04705e-06	2.9416e-06	CCDC40/DNAH7/DNAH5/DNAI2/ZMYND10/CCDC65/DNAI1/DRC1/DNAH1/CCDC39/DNAH2	11
GO:0003002	regionalization	35/568	430/18870	1.07182e-07	1.78808e-05	1.7262e-05	DYNC2H1/HEY1/CCDC40/BMPR1B/CC2D2A/IFT172/DNAH5/RPGRIP1L/ACVR1/DNAI2/IFT140/CFAP45/ZBTB16/HIPK1/RFX3/DZIP1L/PRKACB/CXXC4/WDR19/DNAI1/DRC1/TDRKH/TMEM107/CCDC39/WNT5A/C2CD3/FUZ/FGF1/DNAH11/AHI1/TLL1/NDRG4/CFAP53/ANKS6/INTU	35
GO:0007389	pattern specification process	37/568	475/18870	1.41061e-07	2.25521e-05	2.17716e-05	DYNC2H1/HEY1/CCDC40/BMPR1B/CC2D2A/IFT172/DNAH5/RPGRIP1L/ACVR1/DNAI2/IFT140/CFAP45/ZBTB16/HIPK1/RFX3/DZIP1L/PRKACB/CXXC4/WDR19/DNAI1/DRC1/TDRKH/TMEM107/CCDC39/WNT5A/C2CD3/FUZ/FGF1/DNAH11/AHI1/TLL1/NDRG4/CFAP53/ANKS6/INTU/ERBB4/EYA1	37
GO:0061512	protein localization to cilium	13/568	72/18870	2.0233e-07	3.10537e-05	2.9979e-05	DYNC2H1/CC2D2A/NPHP4/IFT140/ZMYND10/DZIP1L/WDR35/LZTFL1/WDR19/TMEM107/CCDC39/DNAH11/SPATA7	13
GO:1905515	non-motile cilium assembly	12/568	65/18870	4.63157e-07	6.83512e-05	6.59858e-05	DYNC2H1/CC2D2A/IFT172/RPGRIP1L/IFT140/PCM1/TMEM107/TOGARAM1/CEP250/C2CD3/FUZ/INTU	12
GO:0060287	epithelial cilium movement involved in determination of left/right asymmetry	6/568	13/18870	1.03823e-06	0.000147545	0.000142439	CCDC40/CFAP45/RFX3/CCDC39/DNAH11/CFAP53	6
GO:0010970	transport along microtubule	19/568	173/18870	1.21676e-06	0.000166739	0.000160968	DYNC2H1/MAP1A/TUBA1A/MAP1B/IFT172/SPAG17/IFT140/WDR35/LCA5/WDR19/PCM1/SYBU/WDPCP/RPGR/IFT81/FUZ/APBA1/INTU/DYNC1I1	19
GO:0008589	regulation of smoothened signaling pathway	13/568	86/18870	1.68986e-06	0.000223585	0.000215848	DYNC2H1/IFT172/RPGRIP1L/IFT140/PRRX1/PRKACB/SCUBE1/DCDC2/IFT81/C2CD3/ARMC9/FUZ/INTU	13
GO:0003352	regulation of cilium movement	9/568	40/18870	2.26231e-06	0.000289349	0.000279335	TACR1/CCDC40/CFAP43/CFAP45/CCDC65/DRC1/RSPH4A/CCDC39/DNAH11	9
GO:0120316	sperm flagellum assembly	9/568	41/18870	2.82186e-06	0.000349273	0.000337186	CFAP47/SPAG6/CFAP65/CFAP43/CFAP44/CFAP221/DNAH1/IFT81/SPEF2	9
GO:0030326	embryonic limb morphogenesis	15/568	120/18870	3.22542e-06	0.000375028	0.000362049	DYNC2H1/FRAS1/FREM2/TGFB2/RPGRIP1L/IFT140/PRRX1/ZBTB16/WDR19/TMEM231/WDPCP/TMEM107/WNT5A/C2CD3/INTU	15
GO:0035113	embryonic appendage morphogenesis	15/568	120/18870	3.22542e-06	0.000375028	0.000362049	DYNC2H1/FRAS1/FREM2/TGFB2/RPGRIP1L/IFT140/PRRX1/ZBTB16/WDR19/TMEM231/WDPCP/TMEM107/WNT5A/C2CD3/INTU	15
GO:0032886	regulation of microtubule-based process	23/568	258/18870	3.69804e-06	0.000417334	0.000402891	TACR1/MAP1A/CCDC40/MAP1B/TPPP/CFAP43/PRKAA2/MPDZ/CFAP45/FRMPD2/DIXDC1/CCDC65/TMEM67/DRC1/SPICE1/RSPH4A/CCDC39/TOGARAM1/DNAH11/MDM1/ALMS1/MAP9/GIT1	23
GO:0036159	inner dynein arm assembly	6/568	17/18870	6.7549e-06	0.00074053	0.000714902	CCDC40/DNAH7/ZMYND10/DNAH1/CCDC39/DNAH2	6
GO:0030705	cytoskeleton-dependent intracellular transport	20/568	213/18870	7.29953e-06	0.000778008	0.000751083	DYNC2H1/MAP1A/TUBA1A/MAP1B/IFT172/SPAG17/IFT140/WDR35/LCA5/WDR19/PCM1/SYBU/WDPCP/FNBP1L/RPGR/IFT81/FUZ/APBA1/INTU/DYNC1I1	20
GO:0098534	centriole assembly	9/568	48/18870	1.1198e-05	0.00116126	0.00112107	MCIDAS/CCP110/CDC20B/SPICE1/C2CD3/CEP44/MDM1/ALMS1/DEUP1	9
GO:0007288	sperm axoneme assembly	7/568	28/18870	1.47312e-05	0.00148747	0.00143599	CFAP47/SPAG6/CFAP65/CFAP43/CFAP44/DNAH1/SPEF2	7
GO:0031503	protein-containing complex localization	18/568	188/18870	1.59061e-05	0.00156491	0.00151075	DYNC2H1/LGI1/IFT172/SPAG17/SYNE1/IFT140/WDR35/LCA5/WDR19/PCM1/WDPCP/RPGR/IFT81/FUZ/DNM3/INTU/CACNG4/ERBB4	18
GO:0031023	microtubule organizing center organization	16/568	154/18870	1.69634e-05	0.00162721	0.0015709	MCIDAS/TUBA1A/MPDZ/CCP110/CDC20B/FRMPD2/PCM1/TMEM67/SPICE1/CEP250/C2CD3/CEP44/MDM1/ALMS1/MAP9/DEUP1	16
GO:0060632	regulation of microtubule-based movement	9/568	55/18870	3.52068e-05	0.00314882	0.00303985	TACR1/CCDC40/CFAP43/CFAP45/CCDC65/DRC1/RSPH4A/CCDC39/DNAH11	9
GO:0035107	appendage morphogenesis	15/568	146/18870	3.52878e-05	0.00314882	0.00303985	DYNC2H1/FRAS1/FREM2/TGFB2/RPGRIP1L/IFT140/PRRX1/ZBTB16/WDR19/TMEM231/WDPCP/TMEM107/WNT5A/C2CD3/INTU	15
GO:0035108	limb morphogenesis	15/568	146/18870	3.52878e-05	0.00314882	0.00303985	DYNC2H1/FRAS1/FREM2/TGFB2/RPGRIP1L/IFT140/PRRX1/ZBTB16/WDR19/TMEM231/WDPCP/TMEM107/WNT5A/C2CD3/INTU	15
GO:0042733	embryonic digit morphogenesis	9/568	57/18870	4.72228e-05	0.00411804	0.00397553	FREM2/IFT140/ZBTB16/TMEM231/WDPCP/TMEM107/WNT5A/C2CD3/INTU	9
GO:0090660	cerebrospinal fluid circulation	5/568	15/18870	5.6751e-05	0.00483897	0.00467151	CFAP43/CFAP45/CFAP221/DNAH9/CCDC39	5
GO:0045880	positive regulation of smoothened signaling pathway	7/568	37/18870	0.000101276	0.00844777	0.00815541	DYNC2H1/IFT172/PRRX1/SCUBE1/DCDC2/ARMC9/INTU	7
GO:0003356	regulation of cilium beat frequency	5/568	17/18870	0.000111239	0.00908137	0.00876708	CCDC40/CFAP43/CFAP45/CCDC39/DNAH11	5
GO:0048736	appendage development	16/568	182/18870	0.000128838	0.0100888	0.00973965	DYNC2H1/FRAS1/FREM2/IFT172/TGFB2/RPGRIP1L/IFT140/PRRX1/ZBTB16/WDR19/TMEM231/WDPCP/TMEM107/WNT5A/C2CD3/INTU	16
GO:0060173	limb development	16/568	182/18870	0.000128838	0.0100888	0.00973965	DYNC2H1/FRAS1/FREM2/IFT172/TGFB2/RPGRIP1L/IFT140/PRRX1/ZBTB16/WDR19/TMEM231/WDPCP/TMEM107/WNT5A/C2CD3/INTU	16
GO:0034329	cell junction assembly	28/568	446/18870	0.000217366	0.0166807	0.0161034	SHANK2/MAP1B/FLRT2/MPDZ/NPHP4/CNTNAP2/FN1/HIPK1/FRMPD2/CLDN9/CDH11/CLDN10/CDHR3/WDPCP/PCDHB4/LIMCH1/AFDN/WNT5A/RAB17/OXTR/NEGR1/PEAK1/DNM3/NTN1/CLSTN3/FARP1/GABRB3/ERBB4	28
GO:1902017	regulation of cilium assembly	9/568	71/18870	0.000269212	0.0200103	0.0193178	MCIDAS/CCP110/IFT140/ZMYND10/DCDC2/WDPCP/FUZ/CDKL1/INTU	9
GO:0007099	centriole replication	7/568	43/18870	0.000271184	0.0200103	0.0193178	CCP110/SPICE1/C2CD3/CEP44/MDM1/ALMS1/DEUP1	7
GO:1901292	nucleoside phosphate catabolic process	10/568	87/18870	0.000281751	0.0203977	0.0196918	ENPP3/PDE5A/ENTPD3/PDE1A/FITM2/SMPDL3A/NEIL1/PDE8B/ENTPD8/GDA	10
GO:0021915	neural tube development	14/568	162/18870	0.000398071	0.0282852	0.0273063	CC2D2A/IFT172/TGFB2/RPGRIP1L/IFT140/DZIP1L/PRKACB/WDR19/WDPCP/TMEM107/WNT5A/C2CD3/FUZ/INTU	14
GO:0060021	roof of mouth development	10/568	91/18870	0.000406632	0.0283681	0.0273863	FRAS1/IFT172/TGFB2/PRRX1/WDPCP/INHBA/TMEM107/WNT5A/INTU/GABRB3	10
GO:0001822	kidney development	21/568	314/18870	0.000578287	0.039623	0.0382517	DYNC2H1/PROM1/HMGCS2/FRAS1/FREM2/CC2D2A/TGFB2/RPGRIP1L/ZBTB16/TP73/WFS1/WDPCP/PLCE1/HPGD/WNT5A/PDGFB/FGF1/AHI1/ANKS6/ERBB4/EYA1	21
GO:0035721	intraciliary retrograde transport	4/568	14/18870	0.000639186	0.0430273	0.0415383	DYNC2H1/IFT140/WDR35/WDR19	4

## Sheet: H3N2 24hpi up
ID	Description	GeneRatio	BgRatio	pvalue	p.adjust	qvalue	geneID	Count
GO:0051607	defense response to virus	80/371	334/18870	2.62125e-64	5.54373e-61	4.43647e-61	CXCL10/IFIT1/RSAD2/IFIT2/OASL/MX2/IFIT3/ISG15/IFI44L/HERC5/MX1/IFI6/IFNL3/OAS3/ZBP1/IFITM1/OAS2/DDX60/DDX60L/USP18/OAS1/IFNL2/IFNL1/IRF7/STAT1/ISG20/BST2/CXCL9/RTP4/IFI27/GBP1/PARP9/IFIT5/DHX58/NLRC5/IFNB1/IFITM3/EIF2AK2/NT5C3A/PLSCR1/IFIH1/TRIM21/APOBEC3A/GBP5/TRIM22/APOBEC3G/TRIM25/STAT2/PML/ZNFX1/AIM2/IFIT1B/DTX3L/TRIM5/MYD88/IFI16/MLKL/IFITM2/PMAIP1/TLR3/IRF1/CASP1/ZC3HAV1/ADAR/SAMHD1/GBP2/TL…	80
GO:0140546	defense response to symbiont	80/371	335/18870	3.39025e-64	5.54373e-61	4.43647e-61	CXCL10/IFIT1/RSAD2/IFIT2/OASL/MX2/IFIT3/ISG15/IFI44L/HERC5/MX1/IFI6/IFNL3/OAS3/ZBP1/IFITM1/OAS2/DDX60/DDX60L/USP18/OAS1/IFNL2/IFNL1/IRF7/STAT1/ISG20/BST2/CXCL9/RTP4/IFI27/GBP1/PARP9/IFIT5/DHX58/NLRC5/IFNB1/IFITM3/EIF2AK2/NT5C3A/PLSCR1/IFIH1/TRIM21/APOBEC3A/GBP5/TRIM22/APOBEC3G/TRIM25/STAT2/PML/ZNFX1/AIM2/IFIT1B/DTX3L/TRIM5/MYD88/IFI16/MLKL/IFITM2/PMAIP1/TLR3/IRF1/CASP1/ZC3HAV1/ADAR/SAMHD1/GBP2/TL…	80
GO:0009615	response to virus	88/371	436/18870	4.60953e-64	5.54373e-61	4.43647e-61	CXCL10/IFIT1/RSAD2/IFIT2/OASL/MX2/IFIT3/ISG15/IFI44L/HERC5/MX1/IFI6/IFNL3/OAS3/ZBP1/IFITM1/OAS2/DDX60/DDX60L/USP18/OAS1/IFNL2/IFI44/IFNL1/IRF7/STAT1/ISG20/BST2/CXCL9/RTP4/IFI27/GBP1/PARP9/IFIT5/DHX58/NLRC5/IFNB1/IFITM3/CCL5/EIF2AK2/NT5C3A/DUOX2/PLSCR1/IFIH1/TRIM21/APOBEC3A/GBP5/TRIM22/APOBEC3G/TRIM25/STAT2/PML/ZNFX1/NMI/AIM2/IFIT1B/DTX3L/TRIM5/MYD88/LGALS9/IFI16/MLKL/IFITM2/PMAIP1/TLR3/IRF1/CASP1…	88
GO:0048525	negative regulation of viral process	35/371	93/18870	6.41612e-36	5.78734e-33	4.63142e-33	IFIT1/RSAD2/OASL/ISG15/MX1/IFNL3/OAS3/IFITM1/OAS2/OAS1/STAT1/ISG20/BST2/IFIT5/IFNB1/IFITM3/CCL5/EIF2AK2/PLSCR1/IFIH1/TRIM21/APOBEC3A/APOBEC3G/TRIM25/ZNFX1/TRIM5/LY6E/IFI16/IFITM2/ZC3HAV1/TRIM14/APOBEC3F/N4BP1/CH25H/TRIM26	35
GO:0045088	regulation of innate immune response	59/371	425/18870	5.08184e-33	3.66705e-30	2.93463e-30	RSAD2/OASL/ISG15/OAS3/ZBP1/DDX60/USP18/OAS1/IRF7/IFI35/PARP9/DHX58/NLRC5/IFNB1/CCL5/EIF2AK2/PLSCR1/IFIH1/TRIM21/GBP5/PARP14/TRIM25/STAT2/SLC15A3/ZNFX1/NMI/AIM2/TRIM5/CEACAM1/MYD88/LGALS9/IFI16/TLR3/IRF1/CASP1/ADAR/HLA-E/SAMHD1/GBP2/HLA-F/CLEC7A/TLR2/SERPING1/NOD1/N4BP1/EREG/NFKBIA/PIK3AP1/TRAFD1/NOD2/BIRC3/TNFAIP3/SERPINB9/SERPINB4/FOSL1/IKBKE/NCF1/TICAM1/HLA-B	59
GO:1903900	regulation of viral life cycle	38/371	143/18870	2.29183e-32	1.37815e-29	1.10289e-29	IFIT1/RSAD2/OASL/ISG15/MX1/IFNL3/OAS3/IFITM1/OAS2/LAMP3/OAS1/ISG20/BST2/IFIT5/IFNB1/IFITM3/CCL5/EIF2AK2/PLSCR1/IFIH1/TRIM21/APOBEC3A/TRIM22/APOBEC3G/TRIM25/ZNFX1/TRIM5/LY6E/LGALS9/IFI16/IFITM2/ZC3HAV1/ADAR/APOBEC3F/TRIM38/N4BP1/CH25H/TRIM26	38
GO:0050792	regulation of viral process	40/371	168/18870	5.69142e-32	2.93352e-29	2.3476e-29	IFIT1/RSAD2/OASL/ISG15/MX1/IFNL3/OAS3/IFITM1/OAS2/LAMP3/OAS1/STAT1/ISG20/BST2/IFIT5/IFNB1/IFITM3/CCL5/EIF2AK2/PLSCR1/IFIH1/TRIM21/APOBEC3A/TRIM22/APOBEC3G/TRIM25/ZNFX1/TRIM5/LY6E/LGALS9/IFI16/IFITM2/ZC3HAV1/ADAR/TRIM14/APOBEC3F/TRIM38/N4BP1/CH25H/TRIM26	40
GO:0045071	negative regulation of viral genome replication	27/371	55/18870	7.59982e-32	3.42752e-29	2.74294e-29	IFIT1/RSAD2/OASL/ISG15/MX1/IFNL3/OAS3/IFITM1/OAS2/OAS1/ISG20/BST2/IFIT5/IFNB1/IFITM3/CCL5/EIF2AK2/PLSCR1/IFIH1/APOBEC3A/APOBEC3G/ZNFX1/IFI16/IFITM2/ZC3HAV1/APOBEC3F/N4BP1	27
GO:0045069	regulation of viral genome replication	29/371	85/18870	1.80455e-28	7.23425e-26	5.78935e-26	IFIT1/RSAD2/OASL/ISG15/MX1/IFNL3/OAS3/IFITM1/OAS2/OAS1/ISG20/BST2/IFIT5/IFNB1/IFITM3/CCL5/EIF2AK2/PLSCR1/IFIH1/APOBEC3A/APOBEC3G/ZNFX1/IFI16/IFITM2/ZC3HAV1/ADAR/APOBEC3F/TRIM38/N4BP1	29
GO:0140888	interferon-mediated signaling pathway	31/371	107/18870	7.37543e-28	2.66106e-25	2.12956e-25	ISG15/IFNL3/OAS3/ZBP1/IFITM1/OAS2/USP18/OAS1/IFNL2/IFNL1/IRF7/STAT1/IFI27/PARP9/NLRC5/IFNB1/IFITM3/IFIH1/PARP14/STAT2/SP100/MYD88/IFITM2/IRF1/ADAR/SAMHD1/IFNL4/JAK2/AZI2/IFNA1/IKBKE	31
GO:0019079	viral genome replication	31/371	131/18870	6.73154e-25	2.20794e-22	1.76695e-22	IFIT1/RSAD2/OASL/ISG15/MX1/IFNL3/OAS3/IFITM1/OAS2/OAS1/ISG20/BST2/IFI27/IFIT5/IFNB1/IFITM3/CCL5/EIF2AK2/PLSCR1/IFIH1/APOBEC3A/APOBEC3G/ZNFX1/IFI16/IFITM2/ZC3HAV1/ADAR/APOBEC3F/TRIM38/N4BP1/CCL2	31
GO:0034340	response to type I interferon	26/371	89/18870	1.20069e-23	3.61008e-21	2.88903e-21	IFIT1/ISG15/MX1/OAS3/ZBP1/IFITM1/OAS2/USP18/OAS1/IRF7/STAT1/IFI27/NLRC5/IFNB1/IFITM3/IFIH1/STAT2/SP100/MYD88/IFITM2/ADAR/SAMHD1/CH25H/AZI2/IFNA1/IKBKE	26
GO:0019058	viral life cycle	43/371	321/18870	1.51089e-23	4.1933e-21	3.35577e-21	IFIT1/RSAD2/OASL/ISG15/MX1/IFNL3/OAS3/IFITM1/OAS2/LAMP3/OAS1/ISG20/BST2/IFI27/IFIT5/IFNB1/IFITM3/CCL5/EIF2AK2/PLSCR1/IFIH1/TRIM21/APOBEC3A/TRIM22/APOBEC3G/TRIM25/ZNFX1/TRIM5/LY6E/LGALS9/IFI16/IFITM2/ZC3HAV1/ADAR/ACE2/APOBEC3F/TRIM38/N4BP1/CHMP5/CH25H/CCL2/TRIM26/CD55	43
GO:0031349	positive regulation of defense response	51/371	480/18870	4.26474e-23	1.09908e-20	8.79562e-21	RSAD2/OASL/OAS3/ZBP1/DDX60/OAS1/IRF7/IFI35/PARP9/DHX58/NLRC5/IFNB1/IDO1/CCL5/EIF2AK2/PLSCR1/IFIH1/GBP5/TRIM25/NUPR1/SLC15A3/ZNFX1/NMI/AIM2/TRIM5/MYD88/IFI16/TLR3/IRF1/CASP1/HLA-E/GBP2/HLA-F/CX3CL1/CLEC7A/TLR2/OPTN/NOD1/TNFSF18/EREG/NFKBIA/PIK3AP1/NOD2/BIRC3/SERPINE1/S100A8/TNFAIP3/FOSL1/IKBKE/TICAM1/CD47	51
GO:0016032	viral process	48/371	432/18870	1.31157e-22	3.15477e-20	2.52467e-20	IFIT1/RSAD2/OASL/ISG15/MX1/IFNL3/OAS3/IFITM1/OAS2/LAMP3/OAS1/IRF7/STAT1/ISG20/BST2/IFI27/PARP9/IFIT5/IFNB1/IFITM3/CCL5/EIF2AK2/PLSCR1/IFIH1/TRIM21/APOBEC3A/TRIM22/APOBEC3G/TRIM25/ZNFX1/TRIM5/LY6E/LGALS9/IFI16/IFITM2/ZC3HAV1/ADAR/ACE2/PARP10/TRIM14/APOBEC3F/TRIM38/N4BP1/CHMP5/CH25H/CCL2/TRIM26/CD55	48
GO:0045089	positive regulation of innate immune response	43/371	343/18870	2.17193e-22	4.89771e-20	3.91948e-20	RSAD2/OASL/OAS3/ZBP1/DDX60/OAS1/IRF7/IFI35/PARP9/DHX58/NLRC5/IFNB1/CCL5/EIF2AK2/PLSCR1/IFIH1/GBP5/TRIM25/SLC15A3/ZNFX1/NMI/AIM2/TRIM5/MYD88/IFI16/TLR3/IRF1/CASP1/HLA-E/GBP2/HLA-F/CLEC7A/TLR2/NOD1/EREG/NFKBIA/PIK3AP1/NOD2/BIRC3/TNFAIP3/FOSL1/IKBKE/TICAM1	43
GO:0002833	positive regulation of response to biotic stimulus	44/371	369/18870	5.20943e-22	1.10563e-19	8.84797e-20	RSAD2/OASL/OAS3/ZBP1/DDX60/OAS1/IRF7/IFI35/PARP9/DHX58/NLRC5/IFNB1/CCL5/EIF2AK2/PLSCR1/IFIH1/GBP5/TRIM25/SLC15A3/ZNFX1/NMI/AIM2/CD274/TRIM5/MYD88/IFI16/TLR3/IRF1/CASP1/HLA-E/GBP2/HLA-F/CLEC7A/TLR2/NOD1/EREG/NFKBIA/PIK3AP1/NOD2/BIRC3/TNFAIP3/FOSL1/IKBKE/TICAM1	44
GO:0071357	cellular response to type I interferon	24/371	83/18870	8.44876e-22	1.69351e-19	1.35526e-19	IFIT1/ISG15/OAS3/ZBP1/IFITM1/OAS2/USP18/OAS1/IRF7/STAT1/IFI27/NLRC5/IFNB1/IFITM3/IFIH1/STAT2/SP100/MYD88/IFITM2/ADAR/SAMHD1/AZI2/IFNA1/IKBKE	24
GO:0034341	response to type II interferon	29/371	143/18870	2.46534e-21	4.68156e-19	3.7465e-19	IFITM1/STAT1/BST2/GBP4/GBP1/PARP9/NLRC5/IFITM3/CCL5/TRIM21/GBP5/PARP14/SP100/LGALS9/NUB1/IFITM2/TLR3/IRF1/CASP1/GBP2/CX3CL1/TLR2/NOS2/CCL20/GBP6/JAK2/GBP3/CCL2/CD47	29
GO:0060337	type I interferon-mediated signaling pathway	23/371	82/18870	1.32167e-20	2.38429e-18	1.90807e-18	ISG15/OAS3/ZBP1/IFITM1/OAS2/USP18/OAS1/IRF7/STAT1/IFI27/NLRC5/IFNB1/IFITM3/IFIH1/STAT2/SP100/MYD88/IFITM2/ADAR/SAMHD1/AZI2/IFNA1/IKBKE	23
GO:0050777	negative regulation of immune response	32/371	205/18870	8.49386e-20	1.45933e-17	1.16785e-17	ISG15/OAS3/USP18/OAS1/IFNL1/DHX58/NLRC5/IFNB1/TRIM21/PARP14/STAT2/NMI/CEACAM1/LGALS9/IFI16/ADAR/HLA-E/SAMHD1/HLA-F/SERPING1/IL4I1/TNFSF18/TRAFD1/NOD2/SPINK5/TNFAIP3/SERPINB9/SERPINB4/CD55/IL20RB/RHBDF2/HLA-B	32
GO:0045824	negative regulation of innate immune response	23/371	91/18870	1.78968e-19	2.93508e-17	2.34885e-17	ISG15/OAS3/USP18/OAS1/DHX58/NLRC5/TRIM21/PARP14/STAT2/NMI/CEACAM1/LGALS9/IFI16/ADAR/HLA-E/SAMHD1/HLA-F/SERPING1/TRAFD1/TNFAIP3/SERPINB9/SERPINB4/HLA-B	23
GO:0002832	negative regulation of response to biotic stimulus	27/371	150/18870	1.58282e-18	2.48297e-16	1.98704e-16	ISG15/OAS3/USP18/OAS1/DHX58/NLRC5/TRIM21/PARP14/STAT2/NMI/CEACAM1/LGALS9/IFI16/ADAR/HLA-E/SAMHD1/HLA-F/SERPING1/TRIM38/IL4I1/TRAFD1/SPINK5/TNFAIP3/SERPINB9/SERPINB4/CARD16/HLA-B	27
GO:0002218	activation of innate immune response	34/371	276/18870	1.16721e-17	1.70662e-15	1.36576e-15	RSAD2/OASL/OAS3/ZBP1/DDX60/OAS1/IRF7/IFI35/DHX58/EIF2AK2/IFIH1/GBP5/TRIM25/SLC15A3/ZNFX1/NMI/AIM2/TRIM5/MYD88/IFI16/TLR3/IRF1/CASP1/GBP2/CLEC7A/TLR2/NOD1/NFKBIA/PIK3AP1/NOD2/BIRC3/TNFAIP3/FOSL1/TICAM1	34
GO:0001819	positive regulation of cytokine production	45/371	499/18870	1.18253e-17	1.70662e-15	1.36576e-15	RSAD2/ISG15/OAS3/OAS2/OAS1/IFNL1/IRF7/STAT1/DHX58/IDO1/EIF2AK2/IFIH1/GBP5/AIM2/CD274/MYD88/LGALS9/IFI16/TLR3/IRF1/CASP1/ZC3HAV1/HLA-E/C3AR1/HLA-F/CX3CL1/CLEC7A/TLR2/NOS2/NOD1/EREG/ARID5A/PRKD2/JAK2/ALOX15B/NOD2/SERPINE1/CD55/HTR2B/B2M/IKBKE/IL20RB/TICAM1/IRF5/BTN3A1	45
GO:0035456	response to interferon-beta	15/371	34/18870	2.53006e-17	3.51095e-15	2.8097e-15	IFITM1/OAS1/STAT1/XAF1/BST2/IFNB1/IFITM3/PNPT1/PLSCR1/AIM2/IFI16/IFITM2/TLR3/IRF1/IKBKE	15
GO:0071346	cellular response to type II interferon	23/371	120/18870	1.35933e-16	1.81646e-14	1.45366e-14	STAT1/GBP4/GBP1/PARP9/NLRC5/CCL5/GBP5/PARP14/SP100/LGALS9/TLR3/IRF1/CASP1/GBP2/CX3CL1/TLR2/NOS2/CCL20/GBP6/JAK2/GBP3/CCL2/CD47	23
GO:0007249	canonical NF-kappaB signal transduction	33/371	300/18870	1.07167e-15	1.38092e-13	1.10511e-13	STAT1/BST2/IFIT5/TRIM21/TRIM22/TNFSF10/TRIM25/TRIM5/MYD88/LGALS9/SECTM1/TLR3/CASP1/CX3CL1/CLEC7A/APOL3/TLR2/SHISA5/TRIM38/RBCK1/OPTN/NOD1/NFKBIA/CFLAR/NOD2/AZI2/BIRC3/TNFAIP3/CASP10/HTR2B/IKBKE/CARD16/TICAM1	33
GO:0002757	immune response-activating signaling pathway	41/371	473/18870	1.45449e-15	1.80959e-13	1.44816e-13	RSAD2/OASL/OAS3/DDX60/OAS1/IRF7/IFI35/GBP1/THEMIS2/DHX58/EIF2AK2/PLSCR1/IFIH1/GBP5/TRIM25/SLC15A3/NMI/AIM2/CEACAM1/MYD88/TLR3/IRF1/CASP1/CD38/GBP2/C3AR1/CLEC7A/TLR2/RBCK1/NOD1/NFKBIA/FYB1/PIK3AP1/PRKD2/NOD2/BIRC3/TNFAIP3/FOSL1/TICAM1/CD47/BTN3A1	41
GO:0043123	positive regulation of canonical NF-kappaB signal transduction	27/371	196/18870	1.76339e-15	2.12077e-13	1.69718e-13	BST2/IFIT5/TRIM21/TRIM22/TNFSF10/TRIM25/TRIM5/MYD88/LGALS9/SECTM1/TLR3/CASP1/CX3CL1/CLEC7A/APOL3/SHISA5/TRIM38/RBCK1/NOD1/CFLAR/NOD2/BIRC3/CASP10/HTR2B/IKBKE/CARD16/TICAM1	27
GO:0002764	immune response-regulating signaling pathway	42/371	500/18870	1.93214e-15	2.24876e-13	1.79961e-13	RSAD2/OASL/OAS3/DDX60/OAS1/IRF7/IFI35/GBP1/THEMIS2/DHX58/EIF2AK2/PLSCR1/IFIH1/GBP5/TRIM25/SLC15A3/NMI/AIM2/CEACAM1/MYD88/TLR3/IRF1/CASP1/CD38/GBP2/C3AR1/CLEC7A/TLR2/RBCK1/NOD1/NFKBIA/FYB1/PIK3AP1/PRKD2/NOD2/BIRC3/TNFAIP3/FOSL1/IL20RB/TICAM1/CD47/BTN3A1	42
GO:0002237	response to molecule of bacterial origin	36/371	369/18870	2.27684e-15	2.56714e-13	2.0544e-13	CXCL10/CXCL11/CMPK2/CXCL9/IDO1/GBP5/CD274/TRIM5/MYD88/LGALS9/CASP1/CNP/GBP2/CX3CL1/TLR2/NOS2/TAP2/NFKBIA/ARID5A/IL36G/PDCD1LG2/JAK2/CHMP5/IL18BP/NOD2/GBP3/SERPINE1/CCL2/S100A8/TNFAIP3/CD55/B2M/CARD16/TICAM1/IRF5/CXCL13	36
GO:0002221	pattern recognition receptor signaling pathway	29/371	236/18870	3.37483e-15	3.68981e-13	2.95284e-13	RSAD2/OASL/OAS3/DDX60/OAS1/IRF7/IFI35/DHX58/EIF2AK2/IFIH1/GBP5/TRIM25/SLC15A3/NMI/AIM2/MYD88/TLR3/IRF1/CASP1/GBP2/TLR2/NOD1/NFKBIA/PIK3AP1/NOD2/BIRC3/TNFAIP3/FOSL1/TICAM1	29
GO:0002758	innate immune response-activating signaling pathway	30/371	255/18870	3.65855e-15	3.88236e-13	3.10693e-13	RSAD2/OASL/OAS3/DDX60/OAS1/IRF7/IFI35/DHX58/EIF2AK2/IFIH1/GBP5/TRIM25/SLC15A3/NMI/AIM2/MYD88/TLR3/IRF1/CASP1/GBP2/CLEC7A/TLR2/NOD1/NFKBIA/PIK3AP1/NOD2/BIRC3/TNFAIP3/FOSL1/TICAM1	30
GO:0071222	cellular response to lipopolysaccharide	28/371	226/18870	8.31241e-15	8.56891e-13	6.85743e-13	CXCL10/CXCL11/CMPK2/CXCL9/GBP5/CD274/TRIM5/MYD88/CASP1/GBP2/CX3CL1/TLR2/NOS2/NFKBIA/ARID5A/IL36G/PDCD1LG2/JAK2/CHMP5/NOD2/GBP3/SERPINE1/CCL2/TNFAIP3/CD55/CARD16/TICAM1/CXCL13	28
GO:0043122	regulation of canonical NF-kappaB signal transduction	30/371	265/18870	1.04104e-14	1.01516e-12	8.12399e-13	STAT1/BST2/IFIT5/TRIM21/TRIM22/TNFSF10/TRIM25/TRIM5/MYD88/LGALS9/SECTM1/TLR3/CASP1/CX3CL1/CLEC7A/APOL3/SHISA5/TRIM38/RBCK1/OPTN/NOD1/CFLAR/NOD2/BIRC3/TNFAIP3/CASP10/HTR2B/IKBKE/CARD16/TICAM1	30
GO:0071216	cellular response to biotic stimulus	30/371	265/18870	1.04104e-14	1.01516e-12	8.12399e-13	CXCL10/CXCL11/CMPK2/CXCL9/GBP5/CD274/TRIM5/MYD88/CASP1/GBP2/CX3CL1/CLEC7A/TLR2/NOS2/NFKBIA/ARID5A/IL36G/PDCD1LG2/JAK2/CHMP5/NOD2/GBP3/SERPINE1/CCL2/TNFAIP3/TXNIP/CD55/CARD16/TICAM1/CXCL13	30
GO:0071219	cellular response to molecule of bacterial origin	28/371	239/18870	3.48412e-14	3.30808e-12	2.64736e-12	CXCL10/CXCL11/CMPK2/CXCL9/GBP5/CD274/TRIM5/MYD88/CASP1/GBP2/CX3CL1/TLR2/NOS2/NFKBIA/ARID5A/IL36G/PDCD1LG2/JAK2/CHMP5/NOD2/GBP3/SERPINE1/CCL2/TNFAIP3/CD55/CARD16/TICAM1/CXCL13	28
GO:0031348	negative regulation of defense response	32/371	321/18870	4.81363e-14	4.45322e-12	3.56377e-12	ISG15/OAS3/USP18/OAS1/DHX58/NLRC5/TRIM21/PARP14/STAT2/NMI/CEACAM1/LGALS9/IFI16/ADAR/HLA-E/SAMHD1/HLA-F/CX3CL1/SERPING1/TRIM38/IL22RA1/NT5E/TNFAIP6/TRAFD1/NOD2/SPINK5/TNFAIP3/SERPINB9/SERPINB4/IL20RB/RHBDF2/HLA-B	32
GO:0032102	negative regulation of response to external stimulus	39/371	481/18870	6.56456e-14	5.92123e-12	4.73857e-12	ISG15/OAS3/USP18/OAS1/DHX58/NLRC5/TRIM21/PARP14/STAT2/NMI/CEACAM1/PLAUR/LGALS9/IFI16/ADAR/HLA-E/SAMHD1/HLA-F/CX3CL1/SERPING1/TRIM38/SEMA3D/PLAT/IL22RA1/NT5E/TNFAIP6/TRAFD1/NOD2/SPINK5/SERPINE1/CCL2/TNFAIP3/SERPINB9/SERPINB4/IL20RB/CARD16/CXCL13/RHBDF2/HLA-B	39
GO:0032496	response to lipopolysaccharide	33/371	348/18870	7.9508e-14	6.99671e-12	5.59924e-12	CXCL10/CXCL11/CMPK2/CXCL9/IDO1/GBP5/CD274/TRIM5/MYD88/LGALS9/CASP1/CNP/GBP2/CX3CL1/TLR2/NOS2/NFKBIA/ARID5A/IL36G/PDCD1LG2/JAK2/CHMP5/IL18BP/NOD2/GBP3/SERPINE1/CCL2/S100A8/TNFAIP3/CD55/CARD16/TICAM1/CXCL13	33
GO:0098586	cellular response to virus	18/371	88/18870	8.82755e-14	7.58329e-12	6.06867e-12	CXCL10/IFI6/IFNL3/OAS1/IFNL2/IFNL1/IFNB1/CCL5/IFIH1/LGALS9/TLR3/ADAR/IFNL4/JAK2/EXT1/IFNA1/IKBKE/IRF5	18
GO:0002753	cytosolic pattern recognition receptor signaling pathway	22/371	146/18870	1.16671e-13	9.78948e-12	7.83422e-12	RSAD2/OASL/OAS3/DDX60/OAS1/IRF7/DHX58/EIF2AK2/IFIH1/GBP5/TRIM25/SLC15A3/MYD88/TLR3/GBP2/NOD1/NFKBIA/PIK3AP1/NOD2/BIRC3/TNFAIP3/TICAM1	22
GO:0051092	positive regulation of NF-kappaB transcription factor activity	22/371	150/18870	2.06267e-13	1.69139e-11	1.35356e-11	EIF2AK2/TRIM21/TRIM22/TRIM25/AIM2/TRIM5/MYD88/LGALS9/CX3CL1/CLEC7A/TLR2/TRIM14/TRIM38/RBCK1/NOD1/TNFSF18/PRKD2/CFLAR/NOD2/S100A8/CARD16/TICAM1	22
GO:0002697	regulation of immune effector process	34/371	389/18870	3.47358e-13	2.73545e-11	2.18909e-11	RSAD2/DDX60/IFNL1/BST2/DHX58/IFNB1/CEACAM1/MYD88/LGALS9/TLR3/HLA-E/HLA-F/CLEC7A/NOS2/SERPING1/IL4I1/NOD1/TNFSF18/TAP2/RAET1L/ARID5A/NOD2/SPINK5/HLA-C/SERPINB9/SERPINB4/CD55/B2M/NCF1/IL20RB/TICAM1/CD47/IRF5/HLA-B	34
GO:0032479	regulation of type I interferon production	20/371	123/18870	3.56336e-13	2.73545e-11	2.18909e-11	ISG15/OAS3/OAS2/OAS1/IRF7/STAT1/XAF1/DHX58/IFIH1/TRIM21/NMI/MYD88/TLR3/IRF1/ZC3HAV1/TLR2/TRIM38/IKBKE/TICAM1/IRF5	20
GO:0032606	type I interferon production	20/371	123/18870	3.56336e-13	2.73545e-11	2.18909e-11	ISG15/OAS3/OAS2/OAS1/IRF7/STAT1/XAF1/DHX58/IFIH1/TRIM21/NMI/MYD88/TLR3/IRF1/ZC3HAV1/TLR2/TRIM38/IKBKE/TICAM1/IRF5	20
GO:0032481	positive regulation of type I interferon production	16/371	72/18870	5.46709e-13	4.10943e-11	3.28864e-11	ISG15/OAS3/OAS2/OAS1/IRF7/STAT1/DHX58/IFIH1/MYD88/TLR3/IRF1/ZC3HAV1/TLR2/IKBKE/TICAM1/IRF5	16
GO:0042742	defense response to bacterium	30/371	330/18870	3.33638e-12	2.45666e-10	1.96599e-10	ISG15/OAS3/OAS2/OAS1/GBP4/GBP1/GBP5/RNF213/ZNFX1/MYD88/TLR3/CASP1/HLA-E/GBP2/TLR2/NOS2/RBCK1/OPTN/NOD1/CCL20/GBP6/IL22RA1/KRT6A/NOD2/SPINK5/GBP3/GSDMB/SERPINE1/S100A8/CXCL13	30
GO:0052548	regulation of endopeptidase activity	28/371	288/18870	3.5974e-12	2.59588e-10	2.0774e-10	IFI6/LAMP3/TNFSF10/AIM2/PLAUR/PSMB9/LGALS9/IFI16/PMAIP1/CASP1/PSMB8/CLEC7A/SERPING1/NOD1/PSME2/LGMN/JAK2/BCL2L13/A2ML1/MYC/BIRC3/SERPINE1/SERPINB1/S100A8/CASP10/SERPINB9/SERPINB4/CARD16	28
GO:0050727	regulation of inflammatory response	34/371	425/18870	4.22907e-12	2.99186e-10	2.39429e-10	ZBP1/USP18/IFI35/DUOXA2/IDO1/CCL5/NUPR1/NMI/AIM2/MYD88/TLR3/CASP1/HLA-E/ACE2/CX3CL1/TLR2/TNFSF18/FANCA/NFKBIA/PIK3AP1/IL22RA1/JAK2/NT5E/TNFAIP6/NOD2/BIRC3/SERPINE1/S100A8/TNFAIP3/NCF1/IL20RB/CARD16/CD47/RHBDF2	34
GO:0052547	regulation of peptidase activity	29/371	312/18870	4.48651e-12	3.11295e-10	2.49119e-10	IFI6/LAMP3/TNFSF10/AIM2/PLAUR/PSMB9/LGALS9/IFI16/PMAIP1/CASP1/PSMB8/CLEC7A/SERPING1/NOD1/PSME2/LGMN/JAK2/BCL2L13/A2ML1/SPINK5/MYC/BIRC3/SERPINE1/SERPINB1/S100A8/CASP10/SERPINB9/SERPINB4/CARD16	29
GO:0002819	regulation of adaptive immune response	23/371	208/18870	2.36736e-11	1.61159e-09	1.28971e-09	RSAD2/TNFSF13B/IRF7/IFNB1/CD274/CEACAM1/IRF1/HLA-E/HLA-F/CLEC7A/IL4I1/TNFSF18/TAP2/RAET1L/ARID5A/JAK2/NOD2/HLA-C/TNFAIP3/CD55/B2M/IL20RB/HLA-B	23
GO:0002698	negative regulation of immune effector process	18/371	125/18870	4.51377e-11	3.01587e-09	2.41351e-09	IFNL1/BST2/IFNB1/CEACAM1/LGALS9/HLA-E/HLA-F/SERPING1/IL4I1/TNFSF18/NOD2/SPINK5/SERPINB9/SERPINB4/CD55/IL20RB/CD47/HLA-B	18
GO:0052372	modulation by symbiont of entry into host	13/371	56/18870	4.68687e-11	3.07459e-09	2.4605e-09	IFITM1/IFITM3/TRIM21/TRIM22/TRIM25/TRIM5/LY6E/LGALS9/IFITM2/TRIM38/KRT6A/CH25H/TRIM26	13
GO:0032608	interferon-beta production	13/371	59/18870	9.51679e-11	6.02396e-09	4.82079e-09	ISG15/OAS3/OAS2/OAS1/IRF7/IFIH1/NMI/TLR3/IRF1/TLR2/TRIM38/TICAM1/IRF5	13
GO:0032648	regulation of interferon-beta production	13/371	59/18870	9.51679e-11	6.02396e-09	4.82079e-09	ISG15/OAS3/OAS2/OAS1/IRF7/IFIH1/NMI/TLR3/IRF1/TLR2/TRIM38/TICAM1/IRF5	13
GO:0001906	cell killing	23/371	223/18870	9.8041e-11	6.09883e-09	4.8807e-09	GBP1/GBP5/CEACAM1/MYD88/APOL1/LGALS9/HLA-E/GBP2/HLA-F/CLEC7A/NOS2/TAP2/RAET1L/RNF19B/KRT6A/GBP3/GSDMB/HLA-C/SERPINB9/SERPINB4/CD55/B2M/HLA-B	23
GO:0051091	positive regulation of DNA-binding transcription factor activity	24/371	244/18870	1.02802e-10	6.1935e-09	4.95646e-09	EIF2AK2/TRIM21/TRIM22/TRIM25/AIM2/TRIM5/MYD88/LGALS9/CX3CL1/CLEC7A/TLR2/TRIM14/TRIM38/RBCK1/NOD1/TNFSF18/PRKD2/CFLAR/NOD2/S100A8/TRIM26/IKBKE/CARD16/TICAM1	24
GO:0140374	antiviral innate immune response	12/371	48/18870	1.02996e-10	6.1935e-09	4.95646e-09	CXCL10/IFIT1/IFIT2/IFIT3/MX1/ZBP1/USP18/OAS1/DHX58/EIF2AK2/IFIH1/TRIM25	12
GO:0051090	regulation of DNA-binding transcription factor activity	31/371	406/18870	1.26422e-10	7.47756e-09	5.98405e-09	NLRC5/EIF2AK2/TRIM21/TRIM22/TRIM25/SP100/NUPR1/AIM2/TRIM5/MYD88/LGALS9/CX3CL1/CLEC7A/PARP10/TLR2/TRIM14/TRIM38/RBCK1/NOD1/TNFSF18/NFKBIA/PRKD2/CFLAR/NOD2/ID1/S100A8/TNFAIP3/TRIM26/IKBKE/CARD16/TICAM1	31
GO:0046596	regulation of viral entry into host cell	12/371	49/18870	1.34009e-10	7.79844e-09	6.24084e-09	IFITM1/IFITM3/TRIM21/TRIM22/TRIM25/TRIM5/LY6E/LGALS9/IFITM2/TRIM38/CH25H/TRIM26	12
GO:0032728	positive regulation of interferon-beta production	11/371	40/18870	2.0312e-10	1.16326e-08	9.30924e-09	ISG15/OAS3/OAS2/OAS1/IRF7/IFIH1/TLR3/IRF1/TLR2/TICAM1/IRF5	11
GO:0002822	regulation of adaptive immune response based on somatic recombination of immune receptors built from immunoglobulin superfamily domains	21/371	193/18870	2.40512e-10	1.35589e-08	1.08507e-08	RSAD2/TNFSF13B/IFNB1/CD274/CEACAM1/HLA-E/HLA-F/CLEC7A/IL4I1/TNFSF18/TAP2/RAET1L/ARID5A/JAK2/NOD2/HLA-C/TNFAIP3/CD55/B2M/IL20RB/HLA-B	21
GO:0043903	regulation of biological process involved in symbiotic interaction	13/371	65/18870	3.47121e-10	1.92679e-08	1.54195e-08	IFITM1/IFITM3/TRIM21/TRIM22/TRIM25/TRIM5/LY6E/LGALS9/IFITM2/TRIM38/KRT6A/CH25H/TRIM26	13
GO:0032611	interleukin-1 beta production	16/371	111/18870	5.39919e-10	2.9075e-08	2.32678e-08	GBP5/PML/AIM2/MYD88/LGALS9/IFI16/CASP1/CX3CL1/CLEC7A/NOD1/JAK2/NOD2/SERPINB1/TNFAIP3/CARD16/S1PR3	16
GO:0032651	regulation of interleukin-1 beta production	16/371	111/18870	5.39919e-10	2.9075e-08	2.32678e-08	GBP5/PML/AIM2/MYD88/LGALS9/IFI16/CASP1/CX3CL1/CLEC7A/NOD1/JAK2/NOD2/SERPINB1/TNFAIP3/CARD16/S1PR3	16
GO:0060759	regulation of response to cytokine stimulus	20/371	183/18870	5.99561e-10	3.1812e-08	2.54581e-08	ISG15/OAS3/ZBP1/USP18/OAS1/IRF7/PARP9/NLRC5/CCL5/IFIH1/PARP14/STAT2/CASP1/ADAR/SAMHD1/TLR2/IL1RN/TNFAIP3/IKBKE/CARD16	20
GO:0060338	regulation of type I interferon-mediated signaling pathway	11/371	44/18870	6.28014e-10	3.28387e-08	2.62798e-08	ISG15/OAS3/ZBP1/USP18/OAS1/IRF7/NLRC5/STAT2/ADAR/SAMHD1/IKBKE	11
GO:0032612	interleukin-1 production	17/371	130/18870	7.34908e-10	3.73457e-08	2.98866e-08	GBP5/PML/AIM2/CEACAM1/MYD88/LGALS9/IFI16/CASP1/CX3CL1/CLEC7A/NOD1/JAK2/NOD2/SERPINB1/TNFAIP3/CARD16/S1PR3	17
GO:0032652	regulation of interleukin-1 production	17/371	130/18870	7.34908e-10	3.73457e-08	2.98866e-08	GBP5/PML/AIM2/CEACAM1/MYD88/LGALS9/IFI16/CASP1/CX3CL1/CLEC7A/NOD1/JAK2/NOD2/SERPINB1/TNFAIP3/CARD16/S1PR3	17
GO:0035455	response to interferon-alpha	8/371	18/18870	7.63203e-10	3.8245e-08	3.06062e-08	MX2/IFITM1/LAMP3/BST2/IFITM3/EIF2AK2/IFITM2/ADAR	8
GO:0002703	regulation of leukocyte mediated immunity	23/371	249/18870	8.82609e-10	4.36226e-08	3.49098e-08	RSAD2/BST2/IFNB1/CEACAM1/LGALS9/TLR3/HLA-E/HLA-F/CLEC7A/NOS2/IL4I1/TAP2/RAET1L/ARID5A/NOD2/HLA-C/SERPINB9/SERPINB4/CD55/B2M/IL20RB/TICAM1/HLA-B	23
GO:0002709	regulation of T cell mediated immunity	15/371	99/18870	9.20831e-10	4.48967e-08	3.59294e-08	RSAD2/IFNB1/CEACAM1/HLA-E/HLA-F/IL4I1/TAP2/RAET1L/ARID5A/NOD2/HLA-C/CD55/B2M/IL20RB/HLA-B	15
GO:0035458	cellular response to interferon-beta	9/371	27/18870	1.36647e-09	6.57361e-08	5.26065e-08	OAS1/STAT1/IFNB1/PNPT1/AIM2/IFI16/IFITM2/TLR3/IRF1	9
GO:0070269	pyroptosis	10/371	37/18870	1.66093e-09	7.88506e-08	6.31016e-08	ZBP1/IFI27/GBP1/TRIM21/GBP5/AIM2/CASP1/GBP2/GBP3/GSDMB	10
GO:2000116	regulation of cysteine-type endopeptidase activity	20/371	195/18870	1.84512e-09	8.64571e-08	6.91889e-08	IFI6/LAMP3/TNFSF10/AIM2/PLAUR/PSMB9/LGALS9/IFI16/PMAIP1/CASP1/CLEC7A/NOD1/LGMN/JAK2/BCL2L13/MYC/BIRC3/S100A8/CASP10/CARD16	20
GO:1903901	negative regulation of viral life cycle	9/371	28/18870	1.97904e-09	9.15432e-08	7.32591e-08	IFITM1/BST2/IFITM3/TRIM25/TRIM5/LY6E/IFITM2/CH25H/TRIM26	9
GO:0002460	adaptive immune response based on somatic recombination of immune receptors built from immunoglobulin superfamily domains	28/371	380/18870	2.28655e-09	1.04429e-07	8.3571e-08	RSAD2/TNFSF13B/IRF7/IFNB1/CD274/CEACAM1/MYD88/C1R/C1S/HLA-E/HLA-F/CLEC7A/SERPING1/IL4I1/TNFSF18/TAP2/RAET1L/ARID5A/JAK2/IL18BP/NOD2/HLA-C/TNFAIP3/CD55/B2M/IL20RB/CXCL13/HLA-B	28
GO:0032760	positive regulation of tumor necrosis factor production	15/371	106/18870	2.44744e-09	1.1038e-07	8.83332e-08	OAS3/OAS2/OAS1/IFIH1/MYD88/LGALS9/TLR3/HLA-E/CLEC7A/TLR2/NOD1/ARID5A/JAK2/NOD2/TICAM1	15
GO:1903557	positive regulation of tumor necrosis factor superfamily cytokine production	15/371	110/18870	4.13307e-09	1.841e-07	1.4733e-07	OAS3/OAS2/OAS1/IFIH1/MYD88/LGALS9/TLR3/HLA-E/CLEC7A/TLR2/NOD1/ARID5A/JAK2/NOD2/TICAM1	15
GO:0060339	negative regulation of type I interferon-mediated signaling pathway	8/371	22/18870	5.20602e-09	2.29065e-07	1.83314e-07	ISG15/OAS3/USP18/OAS1/NLRC5/STAT2/ADAR/SAMHD1	8
GO:0002720	positive regulation of cytokine production involved in immune response	13/371	81/18870	5.97485e-09	2.59726e-07	2.07851e-07	RSAD2/MYD88/TLR3/HLA-E/HLA-F/CLEC7A/NOD1/ARID5A/NOD2/CD55/B2M/TICAM1/IRF5	13
GO:0071706	tumor necrosis factor superfamily cytokine production	19/371	191/18870	7.83968e-09	3.25398e-07	2.60406e-07	OAS3/OAS2/OAS1/IFIH1/CD274/MYD88/LGALS9/TLR3/HLA-E/CX3CL1/CLEC7A/TLR2/NOD1/ARID5A/JAK2/NOD2/TNFAIP3/TICAM1/CD47	19
GO:1903555	regulation of tumor necrosis factor superfamily cytokine production	19/371	191/18870	7.83968e-09	3.25398e-07	2.60406e-07	OAS3/OAS2/OAS1/IFIH1/CD274/MYD88/LGALS9/TLR3/HLA-E/CX3CL1/CLEC7A/TLR2/NOD1/ARID5A/JAK2/NOD2/TNFAIP3/TICAM1/CD47	19
GO:0019885	antigen processing and presentation of endogenous peptide antigen via MHC class I	8/371	23/18870	7.84635e-09	3.25398e-07	2.60406e-07	TAP1/HLA-E/HLA-F/TAP2/RAET1L/HLA-C/B2M/HLA-B	8
GO:0046597	negative regulation of viral entry into host cell	8/371	23/18870	7.84635e-09	3.25398e-07	2.60406e-07	IFITM1/IFITM3/TRIM25/TRIM5/LY6E/IFITM2/CH25H/TRIM26	8
GO:0001959	regulation of cytokine-mediated signaling pathway	18/371	171/18870	7.98993e-09	3.27587e-07	2.62158e-07	ISG15/OAS3/ZBP1/USP18/OAS1/IRF7/PARP9/NLRC5/CCL5/PARP14/STAT2/CASP1/ADAR/SAMHD1/IL1RN/TNFAIP3/IKBKE/CARD16	18
GO:0030522	intracellular receptor signaling pathway	26/371	353/18870	8.76957e-09	3.55512e-07	2.84505e-07	RSAD2/OASL/OAS3/DDX60/OAS1/IRF7/DHX58/EIF2AK2/IFIH1/GBP5/TRIM25/SLC15A3/PML/MYD88/TLR3/GBP2/NOD1/NFKBIA/PIK3AP1/JAK2/ALOX15B/NOD2/BIRC3/TNFAIP3/TICAM1/DNAJA1	26
GO:0002704	negative regulation of leukocyte mediated immunity	12/371	69/18870	8.99076e-09	3.60429e-07	2.8844e-07	BST2/IFNB1/CEACAM1/LGALS9/HLA-E/HLA-F/IL4I1/NOD2/SERPINB9/SERPINB4/IL20RB/HLA-B	12
GO:0002718	regulation of cytokine production involved in immune response	15/371	120/18870	1.39163e-08	5.5176e-07	4.41556e-07	RSAD2/BST2/IFNB1/MYD88/TLR3/HLA-E/HLA-F/CLEC7A/NOD1/ARID5A/NOD2/CD55/B2M/TICAM1/IRF5	15
GO:0002707	negative regulation of lymphocyte mediated immunity	11/371	58/18870	1.45739e-08	5.71552e-07	4.57395e-07	IFNB1/CEACAM1/LGALS9/HLA-E/HLA-F/IL4I1/NOD2/SERPINB9/SERPINB4/IL20RB/HLA-B	11
GO:0002483	antigen processing and presentation of endogenous peptide antigen	8/371	25/18870	1.67226e-08	6.48765e-07	5.19186e-07	TAP1/HLA-E/HLA-F/TAP2/RAET1L/HLA-C/B2M/HLA-B	8
GO:0002367	cytokine production involved in immune response	15/371	122/18870	1.7479e-08	6.70896e-07	5.36897e-07	RSAD2/BST2/IFNB1/MYD88/TLR3/HLA-E/HLA-F/CLEC7A/NOD1/ARID5A/NOD2/CD55/B2M/TICAM1/IRF5	15
GO:0002824	positive regulation of adaptive immune response based on somatic recombination of immune receptors built from immunoglobulin superfamily domains	15/371	124/18870	2.18539e-08	8.2999e-07	6.64215e-07	RSAD2/TNFSF13B/CD274/HLA-E/HLA-F/CLEC7A/TAP2/RAET1L/ARID5A/JAK2/NOD2/HLA-C/CD55/B2M/HLA-B	15
GO:0002474	antigen processing and presentation of peptide antigen via MHC class I	9/371	36/18870	2.3475e-08	8.8227e-07	7.06053e-07	TAP1/HLA-E/HLA-F/TAP2/RAET1L/HLA-C/B2M/LNPEP/HLA-B	9
GO:0044403	biological process involved in symbiotic interaction	24/371	322/18870	2.64697e-08	9.84564e-07	7.87916e-07	IFIT1/IFITM1/IFI27/IFITM3/CCL5/PLSCR1/TRIM21/TRIM22/TRIM25/TRIM5/LY6E/MYD88/APOL1/LGALS9/IFITM2/ACE2/TRIM38/JAK2/CHMP5/KRT6A/NOD2/CH25H/TRIM26/CD55	24
GO:0002428	antigen processing and presentation of peptide antigen via MHC class Ib	7/371	18/18870	2.83443e-08	1.04353e-06	8.35108e-07	HLA-E/HLA-F/TAP2/RAET1L/HLA-C/B2M/HLA-B	7
GO:0032640	tumor necrosis factor production	18/371	186/18870	2.99884e-08	1.08198e-06	8.65875e-07	OAS3/OAS2/OAS1/IFIH1/MYD88/LGALS9/TLR3/HLA-E/CX3CL1/CLEC7A/TLR2/NOD1/ARID5A/JAK2/NOD2/TNFAIP3/TICAM1/CD47	18
GO:0032680	regulation of tumor necrosis factor production	18/371	186/18870	2.99884e-08	1.08198e-06	8.65875e-07	OAS3/OAS2/OAS1/IFIH1/MYD88/LGALS9/TLR3/HLA-E/CX3CL1/CLEC7A/TLR2/NOD1/ARID5A/JAK2/NOD2/TNFAIP3/TICAM1/CD47	18
GO:0070661	leukocyte proliferation	25/371	350/18870	3.12869e-08	1.11766e-06	8.94424e-07	TNFSF13B/BST2/IFNB1/IDO1/CCL5/CD274/MYD88/LGALS9/IRF1/CD38/HLA-E/CX3CL1/IL4I1/TNFSF18/CCND3/PDCD1LG2/JAK2/AZI2/TNFAIP3/CD55/PSMB10/IFNA1/IL20RB/TICAM1/BTN3A1	25
GO:0002706	regulation of lymphocyte mediated immunity	18/371	188/18870	3.54073e-08	1.25245e-06	1.00229e-06	RSAD2/IFNB1/CEACAM1/LGALS9/HLA-E/HLA-F/IL4I1/TAP2/RAET1L/ARID5A/NOD2/HLA-C/SERPINB9/SERPINB4/CD55/B2M/IL20RB/HLA-B	18
GO:0002456	T cell mediated immunity	15/371	129/18870	3.74839e-08	1.31181e-06	1.0498e-06	RSAD2/IFNB1/CEACAM1/HLA-E/HLA-F/IL4I1/TAP2/RAET1L/ARID5A/NOD2/HLA-C/CD55/B2M/IL20RB/HLA-B	15
GO:0031341	regulation of cell killing	14/371	111/18870	3.78127e-08	1.31181e-06	1.0498e-06	CEACAM1/LGALS9/HLA-E/HLA-F/CLEC7A/NOS2/TAP2/RAET1L/HLA-C/SERPINB9/SERPINB4/CD55/B2M/HLA-B	14
GO:0002821	positive regulation of adaptive immune response	15/371	130/18870	4.16256e-08	1.43034e-06	1.14465e-06	RSAD2/TNFSF13B/CD274/HLA-E/HLA-F/CLEC7A/TAP2/RAET1L/ARID5A/JAK2/NOD2/HLA-C/CD55/B2M/HLA-B	15
GO:0034612	response to tumor necrosis factor	21/371	259/18870	4.77414e-08	1.62501e-06	1.30044e-06	TNFSF13B/STAT1/GBP1/CCL5/AIM2/NUB1/CASP1/GBP2/CX3CL1/TNFSF18/CCL20/NFKBIA/JAK2/HAS2/IL18BP/GBP3/BIRC3/CCL2/TNFAIP3/EXT1/CARD16	21
GO:0002443	leukocyte mediated immunity	29/371	466/18870	5.08446e-08	1.71446e-06	1.37203e-06	RSAD2/IRF7/BST2/IFNB1/CEACAM1/MYD88/LGALS9/C1R/TLR3/C1S/HLA-E/HLA-F/CLEC7A/NOS2/SERPING1/IL4I1/TAP2/RAET1L/ARID5A/RNF19B/NOD2/HLA-C/SERPINB9/SERPINB4/CD55/B2M/IL20RB/TICAM1/HLA-B	29
GO:0050729	positive regulation of inflammatory response	16/371	152/18870	5.45653e-08	1.82289e-06	1.4588e-06	ZBP1/IFI35/IDO1/NUPR1/NMI/AIM2/TLR3/CASP1/HLA-E/CX3CL1/TLR2/TNFSF18/NFKBIA/SERPINE1/S100A8/CD47	16
GO:0071356	cellular response to tumor necrosis factor	20/371	238/18870	5.54679e-08	1.83604e-06	1.46932e-06	TNFSF13B/STAT1/GBP1/CCL5/AIM2/CASP1/GBP2/CX3CL1/TNFSF18/CCL20/NFKBIA/JAK2/HAS2/IL18BP/GBP3/BIRC3/CCL2/TNFAIP3/EXT1/CARD16	20
GO:0019882	antigen processing and presentation	14/371	116/18870	6.66274e-08	2.16929e-06	1.73601e-06	TAP1/HLA-E/PSMB8/HLA-F/NOD1/TAP2/RAET1L/LGMN/NOD2/HLA-C/EXT1/B2M/LNPEP/HLA-B	14
GO:0045953	negative regulation of natural killer cell mediated cytotoxicity	7/371	20/18870	6.6738e-08	2.16929e-06	1.73601e-06	CEACAM1/LGALS9/HLA-E/HLA-F/SERPINB9/SERPINB4/HLA-B	7
GO:0002699	positive regulation of immune effector process	21/371	270/18870	9.72395e-08	3.1325e-06	2.50684e-06	RSAD2/DDX60/DHX58/MYD88/LGALS9/TLR3/HLA-E/HLA-F/CLEC7A/NOS2/NOD1/TAP2/RAET1L/ARID5A/NOD2/HLA-C/CD55/B2M/TICAM1/IRF5/HLA-B	21
GO:0002716	negative regulation of natural killer cell mediated immunity	7/371	21/18870	9.84218e-08	3.14253e-06	2.51487e-06	CEACAM1/LGALS9/HLA-E/HLA-F/SERPINB9/SERPINB4/HLA-B	7
GO:0070555	response to interleukin-1	15/371	140/18870	1.12685e-07	3.56637e-06	2.85405e-06	ZBP1/GBP1/CCL5/MYD88/LGALS9/CD38/GBP2/CX3CL1/CCL20/NFKBIA/HAS2/GBP3/IL1RN/CCL2/CD47	15
GO:0019883	antigen processing and presentation of endogenous antigen	8/371	32/18870	1.44186e-07	4.51715e-06	3.61493e-06	TAP1/HLA-E/HLA-F/TAP2/RAET1L/HLA-C/B2M/HLA-B	8
GO:0044409	entry into host	16/371	163/18870	1.4523e-07	4.51715e-06	3.61493e-06	IFITM1/IFITM3/PLSCR1/TRIM21/TRIM22/TRIM25/TRIM5/LY6E/LGALS9/IFITM2/ACE2/TRIM38/KRT6A/CH25H/TRIM26/CD55	16
GO:0032722	positive regulation of chemokine production	11/371	72/18870	1.51259e-07	4.66446e-06	3.73282e-06	OAS3/OAS1/EIF2AK2/MYD88/LGALS9/TLR3/CLEC7A/TLR2/ALOX15B/NOD2/TICAM1	11
GO:0001960	negative regulation of cytokine-mediated signaling pathway	12/371	89/18870	1.701e-07	5.20103e-06	4.16222e-06	ISG15/OAS3/USP18/OAS1/NLRC5/CCL5/PARP14/STAT2/ADAR/SAMHD1/IL1RN/CARD16	12
GO:0062207	regulation of pattern recognition receptor signaling pathway	15/371	145/18870	1.7943e-07	5.4402e-06	4.35362e-06	RSAD2/OASL/DDX60/IRF7/IFI35/DHX58/EIF2AK2/GBP5/SLC15A3/MYD88/IRF1/GBP2/NOD2/BIRC3/TNFAIP3	15
GO:0044000	movement in host	17/371	188/18870	1.95518e-07	5.87859e-06	4.70445e-06	IFITM1/IFITM3/PLSCR1/TRIM21/TRIM22/TRIM25/TRIM5/LY6E/LGALS9/IFITM2/ACE2/TRIM38/CHMP5/KRT6A/CH25H/TRIM26/CD55	17
GO:0051701	biological process involved in interaction with host	18/371	211/18870	2.05971e-07	6.14169e-06	4.915e-06	IFIT1/IFITM1/IFITM3/PLSCR1/TRIM21/TRIM22/TRIM25/TRIM5/LY6E/LGALS9/IFITM2/ACE2/TRIM38/CHMP5/KRT6A/CH25H/TRIM26/CD55	18
GO:2001056	positive regulation of cysteine-type endopeptidase activity	14/371	129/18870	2.54907e-07	7.53857e-06	6.03288e-06	TNFSF10/AIM2/LGALS9/IFI16/PMAIP1/CASP1/CLEC7A/NOD1/LGMN/JAK2/BCL2L13/MYC/S100A8/CASP10	14
GO:0071347	cellular response to interleukin-1	13/371	111/18870	2.81006e-07	8.24284e-06	6.59648e-06	ZBP1/GBP1/CCL5/MYD88/GBP2/CX3CL1/CCL20/NFKBIA/HAS2/GBP3/IL1RN/CCL2/CD47	13
GO:0032943	mononuclear cell proliferation	22/371	314/18870	2.9762e-07	8.65978e-06	6.93015e-06	TNFSF13B/IFNB1/IDO1/CCL5/CD274/MYD88/LGALS9/IRF1/CD38/HLA-E/IL4I1/TNFSF18/CCND3/PDCD1LG2/JAK2/AZI2/CD55/PSMB10/IFNA1/IL20RB/TICAM1/BTN3A1	22
GO:0060761	negative regulation of response to cytokine stimulus	12/371	94/18870	3.1332e-07	9.04367e-06	7.23736e-06	ISG15/OAS3/USP18/OAS1/NLRC5/CCL5/PARP14/STAT2/ADAR/SAMHD1/IL1RN/CARD16	12
GO:0002449	lymphocyte mediated immunity	24/371	368/18870	3.20219e-07	9.16943e-06	7.33801e-06	RSAD2/IRF7/IFNB1/CEACAM1/MYD88/LGALS9/C1R/C1S/HLA-E/HLA-F/SERPING1/IL4I1/TAP2/RAET1L/ARID5A/RNF19B/NOD2/HLA-C/SERPINB9/SERPINB4/CD55/B2M/IL20RB/HLA-B	24
GO:0032731	positive regulation of interleukin-1 beta production	10/371	62/18870	3.31176e-07	9.40851e-06	7.52934e-06	GBP5/AIM2/MYD88/LGALS9/IFI16/CASP1/CLEC7A/NOD1/JAK2/NOD2	10
GO:0007259	receptor signaling pathway via JAK-STAT	16/371	174/18870	3.56678e-07	1.00539e-05	8.04579e-06	IFNL3/IFNL2/IFNL1/STAT1/PARP9/IFNB1/CCL5/PARP14/STAT2/NMI/IL15RA/TNFSF18/IFNL4/JAK2/CCL2/IFNA1	16
GO:0002475	antigen processing and presentation via MHC class Ib	7/371	25/18870	3.80177e-07	1.06332e-05	8.50938e-06	HLA-E/HLA-F/TAP2/RAET1L/HLA-C/B2M/HLA-B	7
GO:0032757	positive regulation of interleukin-8 production	10/371	63/18870	3.8685e-07	1.07366e-05	8.59215e-06	MYD88/LGALS9/TLR3/CLEC7A/TLR2/NOS2/NOD1/PRKD2/NOD2/SERPINE1	10
GO:0001910	regulation of leukocyte mediated cytotoxicity	12/371	96/18870	3.95653e-07	1.08971e-05	8.72058e-06	CEACAM1/LGALS9/HLA-E/HLA-F/NOS2/TAP2/RAET1L/HLA-C/SERPINB9/SERPINB4/B2M/HLA-B	12
GO:0032635	interleukin-6 production	16/371	177/18870	4.5004e-07	1.20416e-05	9.63649e-06	IFIH1/MYD88/LGALS9/TLR3/CX3CL1/CLEC7A/TLR2/NOS2/NOD1/EREG/ARID5A/NOD2/TNFAIP3/TICAM1/CD47/HLA-B	16
GO:0032675	regulation of interleukin-6 production	16/371	177/18870	4.5004e-07	1.20416e-05	9.63649e-06	IFIH1/MYD88/LGALS9/TLR3/CX3CL1/CLEC7A/TLR2/NOS2/NOD1/EREG/ARID5A/NOD2/TNFAIP3/TICAM1/CD47/HLA-B	16
GO:0032615	interleukin-12 production	10/371	64/18870	4.50558e-07	1.20416e-05	9.63649e-06	IDO1/LGALS9/TLR3/IRF1/CLEC7A/TLR2/NOD2/CD47/IRF5/HLA-B	10
GO:0032655	regulation of interleukin-12 production	10/371	64/18870	4.50558e-07	1.20416e-05	9.63649e-06	IDO1/LGALS9/TLR3/IRF1/CLEC7A/TLR2/NOD2/CD47/IRF5/HLA-B	10
GO:0010950	positive regulation of endopeptidase activity	15/371	156/18870	4.66671e-07	1.22901e-05	9.83541e-06	TNFSF10/AIM2/LGALS9/IFI16/PMAIP1/CASP1/CLEC7A/NOD1/PSME2/LGMN/JAK2/BCL2L13/MYC/S100A8/CASP10	15
GO:0046718	viral entry into host cell	15/371	156/18870	4.66671e-07	1.22901e-05	9.83541e-06	IFITM1/IFITM3/PLSCR1/TRIM21/TRIM22/TRIM25/TRIM5/LY6E/LGALS9/IFITM2/ACE2/TRIM38/CH25H/TRIM26/CD55	15
GO:0001911	negative regulation of leukocyte mediated cytotoxicity	7/371	26/18870	5.11494e-07	1.32768e-05	1.0625e-05	CEACAM1/LGALS9/HLA-E/HLA-F/SERPINB9/SERPINB4/HLA-B	7
GO:0060333	type II interferon-mediated signaling pathway	7/371	26/18870	5.11494e-07	1.32768e-05	1.0625e-05	STAT1/PARP9/NLRC5/PARP14/SP100/IRF1/JAK2	7
GO:0032613	interleukin-10 production	10/371	65/18870	5.23267e-07	1.33897e-05	1.07154e-05	ISG15/IDO1/CD274/LGALS9/CLEC7A/TLR2/PDCD1LG2/NOD2/IL20RB/CD47	10
GO:0032653	regulation of interleukin-10 production	10/371	65/18870	5.23267e-07	1.33897e-05	1.07154e-05	ISG15/IDO1/CD274/LGALS9/CLEC7A/TLR2/PDCD1LG2/NOD2/IL20RB/CD47	10
GO:0002476	antigen processing and presentation of endogenous peptide antigen via MHC class Ib	6/371	17/18870	5.71638e-07	1.44229e-05	1.15422e-05	HLA-E/HLA-F/TAP2/RAET1L/HLA-C/HLA-B	6
GO:0002484	antigen processing and presentation of endogenous peptide antigen via MHC class I via ER pathway	6/371	17/18870	5.71638e-07	1.44229e-05	1.15422e-05	HLA-E/HLA-F/TAP2/RAET1L/HLA-C/HLA-B	6
GO:0032609	type II interferon production	13/371	119/18870	6.34327e-07	1.57838e-05	1.26313e-05	ISG15/IFNL1/CD274/LGALS9/TLR3/CLEC7A/ARID5A/PDCD1LG2/JAK2/NOD2/IL20RB/CD47/BTN3A1	13
GO:0032649	regulation of type II interferon production	13/371	119/18870	6.34327e-07	1.57838e-05	1.26313e-05	ISG15/IFNL1/CD274/LGALS9/TLR3/CLEC7A/ARID5A/PDCD1LG2/JAK2/NOD2/IL20RB/CD47/BTN3A1	13
GO:0032755	positive regulation of interleukin-6 production	12/371	101/18870	6.91342e-07	1.70847e-05	1.36723e-05	IFIH1/MYD88/LGALS9/TLR3/CLEC7A/TLR2/NOS2/NOD1/EREG/ARID5A/NOD2/TICAM1	12
GO:0001909	leukocyte mediated cytotoxicity	14/371	140/18870	6.99843e-07	1.71771e-05	1.37463e-05	CEACAM1/MYD88/LGALS9/HLA-E/HLA-F/NOS2/TAP2/RAET1L/RNF19B/HLA-C/SERPINB9/SERPINB4/B2M/HLA-B	14
GO:0046651	lymphocyte proliferation	21/371	307/18870	8.20777e-07	1.9878e-05	1.59077e-05	TNFSF13B/IFNB1/IDO1/CCL5/CD274/MYD88/LGALS9/IRF1/CD38/HLA-E/IL4I1/TNFSF18/CCND3/PDCD1LG2/JAK2/CD55/PSMB10/IFNA1/IL20RB/TICAM1/BTN3A1	21
GO:0043281	regulation of cysteine-type endopeptidase activity involved in apoptotic process	15/371	163/18870	8.20903e-07	1.9878e-05	1.59077e-05	IFI6/LAMP3/TNFSF10/PLAUR/LGALS9/PMAIP1/CASP1/CLEC7A/NOD1/JAK2/BCL2L13/MYC/S100A8/CASP10/CARD16	15
GO:0042832	defense response to protozoan	7/371	28/18870	8.9e-07	2.14075e-05	1.71317e-05	BATF2/GBP4/GBP1/MYD88/GBP2/CLEC7A/GBP6	7
GO:0002711	positive regulation of T cell mediated immunity	10/371	69/18870	9.26947e-07	2.21485e-05	1.77248e-05	RSAD2/HLA-E/HLA-F/TAP2/RAET1L/ARID5A/HLA-C/CD55/B2M/HLA-B	10
GO:0097696	receptor signaling pathway via STAT	16/371	188/18870	1.01253e-06	2.40343e-05	1.92339e-05	IFNL3/IFNL2/IFNL1/STAT1/PARP9/IFNB1/CCL5/PARP14/STAT2/NMI/IL15RA/TNFSF18/IFNL4/JAK2/CCL2/IFNA1	16
GO:0031342	negative regulation of cell killing	7/371	29/18870	1.15347e-06	2.72008e-05	2.17679e-05	CEACAM1/LGALS9/HLA-E/HLA-F/SERPINB9/SERPINB4/HLA-B	7
GO:0039530	MDA-5 signaling pathway	5/371	11/18870	1.19867e-06	2.80832e-05	2.24741e-05	OAS3/DDX60/IRF7/DHX58/IFIH1	5
GO:0048002	antigen processing and presentation of peptide antigen	10/371	71/18870	1.21558e-06	2.82957e-05	2.26441e-05	TAP1/HLA-E/HLA-F/TAP2/RAET1L/LGMN/HLA-C/B2M/LNPEP/HLA-B	10
GO:0002700	regulation of production of molecular mediator of immune response	16/371	191/18870	1.24977e-06	2.89049e-05	2.31317e-05	RSAD2/BST2/IFNB1/MYD88/TLR3/HLA-E/HLA-F/CLEC7A/NOD1/ARID5A/NOD2/SPINK5/CD55/B2M/TICAM1/IRF5	16
GO:0030593	neutrophil chemotaxis	12/371	107/18870	1.29342e-06	2.97238e-05	2.3787e-05	CXCL10/CXCL11/CXCL9/CCL5/C3AR1/CX3CL1/CCL20/TNFAIP6/NOD2/CCL2/S100A8/CXCL13	12
GO:0010952	positive regulation of peptidase activity	15/371	170/18870	1.40097e-06	3.19919e-05	2.56021e-05	TNFSF10/AIM2/LGALS9/IFI16/PMAIP1/CASP1/CLEC7A/NOD1/PSME2/LGMN/JAK2/BCL2L13/MYC/S100A8/CASP10	15
GO:0002429	immune response-activating cell surface receptor signaling pathway	21/371	318/18870	1.44725e-06	3.28407e-05	2.62814e-05	OAS1/IFI35/GBP1/THEMIS2/PLSCR1/NMI/CEACAM1/MYD88/CD38/C3AR1/CLEC7A/TLR2/RBCK1/NFKBIA/FYB1/PIK3AP1/PRKD2/NOD2/TNFAIP3/CD47/BTN3A1	21
GO:0043331	response to dsRNA	9/371	57/18870	1.55883e-06	3.51515e-05	2.81307e-05	IFIT1/IFNB1/IFIH1/PMAIP1/TLR3/NFKBIA/NOD2/IFNA1/TICAM1	9
GO:0032732	positive regulation of interleukin-1 production	10/371	73/18870	1.57967e-06	3.54003e-05	2.83298e-05	GBP5/AIM2/MYD88/LGALS9/IFI16/CASP1/CLEC7A/NOD1/JAK2/NOD2	10
GO:1990266	neutrophil migration	13/371	129/18870	1.60242e-06	3.56885e-05	2.85604e-05	CXCL10/CXCL11/CXCL9/CCL5/MYD88/C3AR1/CX3CL1/CCL20/TNFAIP6/NOD2/CCL2/S100A8/CXCL13	13
GO:0032735	positive regulation of interleukin-12 production	8/371	43/18870	1.64579e-06	3.64295e-05	2.91534e-05	IDO1/LGALS9/TLR3/IRF1/CLEC7A/TLR2/NOD2/IRF5	8
GO:0002705	positive regulation of leukocyte mediated immunity	14/371	151/18870	1.74637e-06	3.82511e-05	3.06111e-05	RSAD2/HLA-E/HLA-F/CLEC7A/NOS2/TAP2/RAET1L/ARID5A/NOD2/HLA-C/CD55/B2M/TICAM1/HLA-B	14
GO:0071621	granulocyte chemotaxis	13/371	130/18870	1.74929e-06	3.82511e-05	3.06111e-05	CXCL10/CXCL11/CXCL9/CCL5/C3AR1/CX3CL1/TNFSF18/CCL20/TNFAIP6/NOD2/CCL2/S100A8/CXCL13	13
GO:0031663	lipopolysaccharide-mediated signaling pathway	9/371	58/18870	1.81349e-06	3.9416e-05	3.15434e-05	TRIM5/MYD88/CX3CL1/TLR2/NFKBIA/TNFAIP3/CD55/CARD16/TICAM1	9
GO:0001562	response to protozoan	7/371	31/18870	1.87862e-06	4.05871e-05	3.24806e-05	BATF2/GBP4/GBP1/MYD88/GBP2/CLEC7A/GBP6	7
GO:0050691	regulation of defense response to virus by host	8/371	44/18870	1.97733e-06	4.24655e-05	3.39838e-05	STAT1/PARP9/TRIM22/APOBEC3G/AIM2/DTX3L/APOBEC3F/TNFAIP3	8
GO:0039531	regulation of viral-induced cytoplasmic pattern recognition receptor signaling pathway	11/371	93/18870	2.11087e-06	4.49656e-05	3.59846e-05	RSAD2/OASL/DDX60/DHX58/EIF2AK2/GBP5/SLC15A3/MYD88/GBP2/BIRC3/TNFAIP3	11
GO:0001818	negative regulation of cytokine production	23/371	381/18870	2.13113e-06	4.49656e-05	3.59846e-05	OAS3/OAS1/IFNL1/XAF1/BST2/GBP1/DHX58/IFNB1/IDO1/PML/NMI/CD274/CEACAM1/LGALS9/HLA-F/CX3CL1/N4BP1/PDCD1LG2/NOD2/SERPINB1/TNFAIP3/IL20RB/CARD16	23
GO:0050863	regulation of T cell activation	23/371	381/18870	2.13113e-06	4.49656e-05	3.59846e-05	TNFSF13B/IFNL1/IFNB1/IDO1/CCL5/CD274/CEACAM1/LGALS9/IRF1/HLA-E/IL4I1/TNFSF18/FANCA/PDCD1LG2/JAK2/NOD2/SPINK5/CCL2/CD55/B2M/ZEB1/IL20RB/CD47	23
GO:0032495	response to muramyl dipeptide	6/371	21/18870	2.34485e-06	4.91872e-05	3.9363e-05	NOD1/NFKBIA/CHMP5/NOD2/TNFAIP3/IRF5	6
GO:0002230	positive regulation of defense response to virus by host	7/371	32/18870	2.36426e-06	4.93077e-05	3.94594e-05	STAT1/PARP9/TRIM22/APOBEC3G/AIM2/DTX3L/APOBEC3F	7
GO:0097530	granulocyte migration	14/371	156/18870	2.57423e-06	5.33782e-05	4.27169e-05	CXCL10/CXCL11/CXCL9/CCL5/MYD88/C3AR1/CX3CL1/TNFSF18/CCL20/TNFAIP6/NOD2/CCL2/S100A8/CXCL13	14
GO:0002702	positive regulation of production of molecular mediator of immune response	13/371	136/18870	2.90968e-06	5.99892e-05	4.80075e-05	RSAD2/MYD88/TLR3/HLA-E/HLA-F/CLEC7A/NOD1/ARID5A/NOD2/CD55/B2M/TICAM1/IRF5	13
GO:0007159	leukocyte cell-cell adhesion	24/371	419/18870	3.18228e-06	6.52368e-05	5.22069e-05	TNFSF13B/IFNL1/IFNB1/IDO1/CCL5/CD274/CEACAM1/LGALS9/IRF1/HLA-E/IL4I1/TNFSF18/PDCD1LG2/JAK2/HAS2/NT5E/NOD2/CCL2/S100A8/CD55/EXT1/B2M/IL20RB/CD47	24
GO:0050688	regulation of defense response to virus	11/371	97/18870	3.21105e-06	6.54546e-05	5.23812e-05	HERC5/STAT1/PARP9/DHX58/TRIM22/APOBEC3G/AIM2/DTX3L/APOBEC3F/TRIM38/TNFAIP3	11
GO:0140895	cell surface toll-like receptor signaling pathway	9/371	63/18870	3.69664e-06	7.49296e-05	5.99638e-05	OAS1/IFI35/NMI/MYD88/TLR2/NFKBIA/PIK3AP1/NOD2/TNFAIP3	9
GO:0062208	positive regulation of pattern recognition receptor signaling pathway	9/371	64/18870	4.22782e-06	8.52177e-05	6.8197e-05	RSAD2/OASL/DDX60/IFI35/DHX58/GBP5/SLC15A3/MYD88/GBP2	9
GO:0043330	response to exogenous dsRNA	8/371	49/18870	4.61833e-06	9.25718e-05	7.40823e-05	IFIT1/IFNB1/IFIH1/TLR3/NFKBIA/NOD2/IFNA1/TICAM1	8
GO:0042098	T cell proliferation	16/371	213/18870	5.17712e-06	0.000103199	8.25871e-05	TNFSF13B/IDO1/CCL5/CD274/LGALS9/IRF1/HLA-E/IL4I1/TNFSF18/CCND3/PDCD1LG2/JAK2/CD55/PSMB10/IL20RB/BTN3A1	16
GO:0001914	regulation of T cell mediated cytotoxicity	8/371	50/18870	5.40467e-06	0.000107143	8.57432e-05	CEACAM1/HLA-E/HLA-F/TAP2/RAET1L/HLA-C/B2M/HLA-B	8
GO:0002768	immune response-regulating cell surface receptor signaling pathway	21/371	346/18870	5.45528e-06	0.000107555	8.60732e-05	OAS1/IFI35/GBP1/THEMIS2/PLSCR1/NMI/CEACAM1/MYD88/CD38/C3AR1/CLEC7A/TLR2/RBCK1/NFKBIA/FYB1/PIK3AP1/PRKD2/NOD2/TNFAIP3/CD47/BTN3A1	21
GO:0030595	leukocyte chemotaxis	17/371	240/18870	5.79847e-06	0.0001137	9.09909e-05	CXCL10/CXCL11/CXCL9/CCL5/LGALS9/C3AR1/CX3CL1/TNFSF18/CCL20/LGMN/TNFAIP6/NOD2/CH25H/SERPINE1/CCL2/S100A8/CXCL13	17
GO:0070663	regulation of leukocyte proliferation	18/371	267/18870	6.15602e-06	0.000120059	9.60795e-05	TNFSF13B/BST2/IDO1/CCL5/CD274/MYD88/LGALS9/IRF1/CD38/HLA-E/IL4I1/TNFSF18/PDCD1LG2/JAK2/TNFAIP3/CD55/IL20RB/TICAM1	18
GO:0060760	positive regulation of response to cytokine stimulus	9/371	67/18870	6.23218e-06	0.000120891	9.67451e-05	ZBP1/IRF7/PARP9/NLRC5/IFIH1/PARP14/CASP1/TLR2/IKBKE	9
GO:0032642	regulation of chemokine production	11/371	104/18870	6.36979e-06	0.000122899	9.83526e-05	OAS3/OAS1/EIF2AK2/MYD88/LGALS9/TLR3/CLEC7A/TLR2/ALOX15B/NOD2/TICAM1	11
GO:0097529	myeloid leukocyte migration	17/371	242/18870	6.47507e-06	0.000124266	9.94463e-05	CXCL10/CXCL11/CXCL9/CCL5/MYD88/C3AR1/CX3CL1/TNFSF18/CCL20/LGMN/TNFAIP6/NOD2/SERPINE1/CCL2/S100A8/CD47/CXCL13	17
GO:0032602	chemokine production	11/371	105/18870	6.99175e-06	0.000133472	0.000106814	OAS3/OAS1/EIF2AK2/MYD88/LGALS9/TLR3/CLEC7A/TLR2/ALOX15B/NOD2/TICAM1	11
GO:0071639	positive regulation of monocyte chemotactic protein-1 production	5/371	15/18870	7.30115e-06	0.000138645	0.000110953	OAS3/OAS1/LGALS9/CLEC7A/NOD2	5
GO:0060326	cell chemotaxis	20/371	325/18870	7.44454e-06	0.000140628	0.00011254	CXCL10/CXCL11/CXCL9/CCL5/LGALS9/C3AR1/CX3CL1/TNFSF18/ACKR4/CCL20/PRKD2/LGMN/TNFAIP6/NOD2/CH25H/SERPINE1/CCL2/S100A8/HBEGF/CXCL13	20
GO:1901224	positive regulation of non-canonical NF-kappaB signal transduction	9/371	69/18870	7.97975e-06	0.000149953	0.000120002	IFI35/EIF2AK2/NMI/LGALS9/TLR3/TLR2/RBCK1/NOD1/NOD2	9
GO:0002752	cell surface pattern recognition receptor signaling pathway	9/371	70/18870	9.00029e-06	0.000168254	0.000134648	OAS1/IFI35/NMI/MYD88/TLR2/NFKBIA/PIK3AP1/NOD2/TNFAIP3	9
GO:0002486	antigen processing and presentation of endogenous peptide antigen via MHC class I via ER pathway, TAP-independent	5/371	16/18870	1.04489e-05	0.000192345	0.000153928	HLA-E/HLA-F/RAET1L/HLA-C/HLA-B	5
GO:0044790	suppression of viral release by host	5/371	16/18870	1.04489e-05	0.000192345	0.000153928	TRIM21/TRIM25/PML/TRIM5/TRIM26	5
GO:0051770	positive regulation of nitric-oxide synthase biosynthetic process	5/371	16/18870	1.04489e-05	0.000192345	0.000153928	STAT1/TLR2/JAK2/NOD2/CCL2	5
GO:0030216	keratinocyte differentiation	14/371	177/18870	1.1191e-05	0.00020496	0.000164023	TGM1/EREG/CFLAR/KRT16/ALOX15B/KRT6C/KRT6A/KRT6B/SPRR3/SPRR1A/SLC39A2/TXNIP/KRT14/KRT36	14
GO:0001916	positive regulation of T cell mediated cytotoxicity	7/371	40/18870	1.14385e-05	0.000208434	0.000166803	HLA-E/HLA-F/TAP2/RAET1L/HLA-C/B2M/HLA-B	7
GO:0002220	innate immune response activating cell surface receptor signaling pathway	10/371	91/18870	1.19441e-05	0.000214634	0.000171764	OAS1/IFI35/NMI/MYD88/CLEC7A/TLR2/NFKBIA/PIK3AP1/NOD2/TNFAIP3	10
GO:0033209	tumor necrosis factor-mediated signaling pathway	11/371	111/18870	1.19571e-05	0.000214634	0.000171764	TNFSF13B/STAT1/AIM2/CASP1/TNFSF18/NFKBIA/JAK2/BIRC3/TNFAIP3/EXT1/CARD16	11
GO:0043280	positive regulation of cysteine-type endopeptidase activity involved in apoptotic process	11/371	111/18870	1.19571e-05	0.000214634	0.000171764	TNFSF10/LGALS9/PMAIP1/CASP1/CLEC7A/NOD1/JAK2/BCL2L13/MYC/S100A8/CASP10	11
GO:0071677	positive regulation of mononuclear cell migration	9/371	73/18870	1.27574e-05	0.000227865	0.000182353	CXCL10/CCL5/LGALS9/TNFSF18/CCL20/LGMN/SERPINE1/CD47/CXCL13	9
GO:0097191	extrinsic apoptotic signaling pathway	16/371	229/18870	1.29358e-05	0.000229913	0.000183992	IFI6/IFI27/TNFSF10/SP100/PML/BCL2L14/PMAIP1/TLR3/CX3CL1/RBCK1/ATF3/JAK2/CFLAR/SERPINE1/TNFAIP3/CASP10	16
GO:0031640	killing of cells of another organism	10/371	92/18870	1.31697e-05	0.000231787	0.000185492	GBP1/GBP5/MYD88/APOL1/GBP2/CLEC7A/NOS2/KRT6A/GBP3/GSDMB	10
GO:0141061	disruption of cell in another organism	10/371	92/18870	1.31697e-05	0.000231787	0.000185492	GBP1/GBP5/MYD88/APOL1/GBP2/CLEC7A/NOS2/KRT6A/GBP3/GSDMB	10
GO:0070423	nucleotide-binding oligomerization domain containing signaling pathway	6/371	28/18870	1.44908e-05	0.000253801	0.000203109	SLC15A3/NOD1/NFKBIA/NOD2/BIRC3/TNFAIP3	6
GO:0002730	regulation of dendritic cell cytokine production	5/371	17/18870	1.45644e-05	0.000253857	0.000203154	BST2/TLR3/CLEC7A/NOD2/TICAM1	5
GO:0071674	mononuclear cell migration	15/371	207/18870	1.56547e-05	0.000271549	0.000217312	CXCL10/CXCL11/CCL5/LGALS9/C3AR1/CX3CL1/TNFSF18/CCL20/LGMN/CH25H/SERPINE1/CCL2/EXT1/CD47/CXCL13	15
GO:0032733	positive regulation of interleukin-10 production	7/371	42/18870	1.60023e-05	0.00027625	0.000221074	ISG15/CD274/LGALS9/CLEC7A/TLR2/NOD2/IL20RB	7
GO:0022407	regulation of cell-cell adhesion	25/371	493/18870	1.63923e-05	0.000281635	0.000225383	TNFSF13B/IFNL1/IFNB1/IDO1/CCL5/CD274/CEACAM1/PLAUR/LGALS9/IRF1/HLA-E/CX3CL1/IL4I1/TNFSF18/PDCD1LG2/JAK2/HAS2/NOD2/IL1RN/CCL2/CD55/B2M/IL20RB/CD47/CXCL13	25
GO:0031343	positive regulation of cell killing	9/371	76/18870	1.77768e-05	0.000303975	0.000243261	HLA-E/HLA-F/CLEC7A/NOS2/TAP2/RAET1L/HLA-C/B2M/HLA-B	9
GO:0002710	negative regulation of T cell mediated immunity	6/371	29/18870	1.79702e-05	0.000304396	0.000243598	IFNB1/CEACAM1/HLA-F/IL4I1/NOD2/IL20RB	6
GO:0035872	nucleotide-binding domain, leucine rich repeat containing receptor signaling pathway	6/371	29/18870	1.79702e-05	0.000304396	0.000243598	SLC15A3/NOD1/NFKBIA/NOD2/BIRC3/TNFAIP3	6
GO:0002371	dendritic cell cytokine production	5/371	18/18870	1.98418e-05	0.000334529	0.000267713	BST2/TLR3/CLEC7A/NOD2/TICAM1	5
GO:0006935	chemotaxis	24/371	468/18870	2.02013e-05	0.000339007	0.000271296	CXCL10/CXCL11/CXCL9/CCL5/PLAUR/LGALS9/TYMP/C3AR1/CX3CL1/SEMA3D/TNFSF18/ACKR4/CCL20/PRKD2/LGMN/TNFAIP6/NOD2/CH25H/SERPINE1/CCL2/S100A8/FOSL1/HBEGF/CXCL13	24
GO:0050670	regulation of lymphocyte proliferation	16/371	238/18870	2.08555e-05	0.000348363	0.000278784	TNFSF13B/IDO1/CCL5/CD274/MYD88/LGALS9/IRF1/CD38/HLA-E/IL4I1/TNFSF18/PDCD1LG2/JAK2/CD55/IL20RB/TICAM1	16
GO:0042330	taxis	24/371	470/18870	2.16471e-05	0.000359273	0.000287515	CXCL10/CXCL11/CXCL9/CCL5/PLAUR/LGALS9/TYMP/C3AR1/CX3CL1/SEMA3D/TNFSF18/ACKR4/CCL20/PRKD2/LGMN/TNFAIP6/NOD2/CH25H/SERPINE1/CCL2/S100A8/FOSL1/HBEGF/CXCL13	24
GO:0001913	T cell mediated cytotoxicity	8/371	60/18870	2.17077e-05	0.000359273	0.000287515	CEACAM1/HLA-E/HLA-F/TAP2/RAET1L/HLA-C/B2M/HLA-B	8
GO:0002507	tolerance induction	6/371	30/18870	2.20929e-05	0.000360684	0.000288644	IDO1/CD274/LGALS9/HLA-E/TNFAIP3/HLA-B	6
GO:0032607	interferon-alpha production	6/371	30/18870	2.20929e-05	0.000360684	0.000288644	IRF7/STAT1/IFIH1/NMI/TLR3/IRF5	6
GO:0032647	regulation of interferon-alpha production	6/371	30/18870	2.20929e-05	0.000360684	0.000288644	IRF7/STAT1/IFIH1/NMI/TLR3/IRF5	6
GO:1903037	regulation of leukocyte cell-cell adhesion	21/371	382/18870	2.43097e-05	0.000395087	0.000316176	TNFSF13B/IFNL1/IFNB1/IDO1/CCL5/CD274/CEACAM1/LGALS9/IRF1/HLA-E/IL4I1/TNFSF18/PDCD1LG2/JAK2/HAS2/NOD2/CCL2/CD55/B2M/IL20RB/CD47	21
GO:0141060	disruption of anatomical structure in another organism	10/371	99/18870	2.51953e-05	0.000407644	0.000326225	GBP1/GBP5/MYD88/APOL1/GBP2/CLEC7A/NOS2/KRT6A/GBP3/GSDMB	10
GO:0032944	regulation of mononuclear cell proliferation	16/371	242/18870	2.55837e-05	0.000410317	0.000328364	TNFSF13B/IDO1/CCL5/CD274/MYD88/LGALS9/IRF1/CD38/HLA-E/IL4I1/TNFSF18/PDCD1LG2/JAK2/CD55/IL20RB/TICAM1	16
GO:0140894	endolysosomal toll-like receptor signaling pathway	7/371	45/18870	2.5588e-05	0.000410317	0.000328364	RSAD2/OAS1/MYD88/TLR3/PIK3AP1/TNFAIP3/TICAM1	7
GO:0002544	chronic inflammatory response	5/371	19/18870	2.64952e-05	0.000421122	0.000337011	IDO1/CCL5/S100A8/TNFAIP3/CXCL13	5
GO:0098543	detection of other organism	5/371	19/18870	2.64952e-05	0.000421122	0.000337011	CLEC7A/TLR2/NOD1/NOD2/HLA-B	5
GO:1900017	positive regulation of cytokine production involved in inflammatory response	6/371	31/18870	2.69443e-05	0.000426382	0.00034122	GBP5/MYD88/TLR3/CLEC7A/NOD2/TICAM1	6
GO:0009913	epidermal cell differentiation	16/371	245/18870	2.97299e-05	0.000468408	0.000374852	TGM1/OVOL1/EREG/CFLAR/KRT16/ALOX15B/KRT6C/KRT6A/SPINK5/KRT6B/SPRR3/SPRR1A/SLC39A2/TXNIP/KRT14/KRT36	16
GO:0051250	negative regulation of lymphocyte activation	13/371	169/18870	3.08382e-05	0.000483758	0.000387136	IFNL1/IFNB1/IDO1/CD274/CEACAM1/LGALS9/IRF1/HLA-F/IL4I1/TNFSF18/PDCD1LG2/TNFAIP3/IL20RB	13
GO:0051251	positive regulation of lymphocyte activation	19/371	330/18870	3.1652e-05	0.000494374	0.000395631	TNFSF13B/CCL5/CD274/MYD88/LGALS9/IL15RA/CD38/HLA-E/HLA-F/CLEC7A/IL4I1/PDCD1LG2/JAK2/NOD2/CCL2/CD55/B2M/TICAM1/CD47	19
GO:0051767	nitric-oxide synthase biosynthetic process	5/371	20/18870	3.47593e-05	0.000538247	0.000430742	STAT1/TLR2/JAK2/NOD2/CCL2	5
GO:0051769	regulation of nitric-oxide synthase biosynthetic process	5/371	20/18870	3.47593e-05	0.000538247	0.000430742	STAT1/TLR2/JAK2/NOD2/CCL2	5
GO:0048247	lymphocyte chemotaxis	8/371	64/18870	3.50725e-05	0.000540775	0.000432765	CXCL10/CXCL11/CCL5/CX3CL1/CCL20/CH25H/CCL2/CXCL13	8
GO:0032677	regulation of interleukin-8 production	10/371	103/18870	3.55925e-05	0.000546459	0.000437314	MYD88/LGALS9/TLR3/CLEC7A/TLR2/NOS2/NOD1/PRKD2/NOD2/SERPINE1	10
GO:0071675	regulation of mononuclear cell migration	11/371	125/18870	3.66842e-05	0.000560833	0.000448817	CXCL10/CCL5/LGALS9/C3AR1/TNFSF18/CCL20/LGMN/SERPINE1/CCL2/CD47/CXCL13	11
GO:0038061	non-canonical NF-kappaB signal transduction	12/371	148/18870	3.70202e-05	0.000563582	0.000451017	IFI35/EIF2AK2/NMI/LGALS9/TLR3/TLR2/RBCK1/NOD1/NFKBIA/NOD2/BIRC3/IKBKE	12
GO:0032637	interleukin-8 production	10/371	104/18870	3.87013e-05	0.000586699	0.000469517	MYD88/LGALS9/TLR3/CLEC7A/TLR2/NOS2/NOD1/PRKD2/NOD2/SERPINE1	10
GO:0002688	regulation of leukocyte chemotaxis	11/371	126/18870	3.94975e-05	0.000596263	0.000477171	CXCL10/CCL5/LGALS9/C3AR1/TNFSF18/LGMN/TNFAIP6/NOD2/SERPINE1/CCL2/CXCL13	11
GO:0038196	type III interferon-mediated signaling pathway	4/371	11/18870	4.34931e-05	0.000650648	0.000520693	IFNL3/IFNL2/IFNL1/IFNL4	4
GO:0071358	cellular response to type III interferon	4/371	11/18870	4.34931e-05	0.000650648	0.000520693	IFNL3/IFNL2/IFNL1/IFNL4	4
GO:0000209	protein polyubiquitination	15/371	226/18870	4.3641e-05	0.000650648	0.000520693	UBE2L6/IFI27/TRIM21/TRIM22/RNF213/NMI/DTX3L/TRIM5/PARP10/TRIM38/RBCK1/RNF19B/NOD2/TNFAIP3/RNF114	15
GO:0071605	monocyte chemotactic protein-1 production	5/371	21/18870	4.48888e-05	0.000661057	0.000529023	OAS3/OAS1/LGALS9/CLEC7A/NOD2	5
GO:0071637	regulation of monocyte chemotactic protein-1 production	5/371	21/18870	4.48888e-05	0.000661057	0.000529023	OAS3/OAS1/LGALS9/CLEC7A/NOD2	5
GO:0090026	positive regulation of monocyte chemotaxis	5/371	21/18870	4.48888e-05	0.000661057	0.000529023	CXCL10/CCL5/TNFSF18/LGMN/SERPINE1	5
GO:0042269	regulation of natural killer cell mediated cytotoxicity	7/371	49/18870	4.52767e-05	0.000664058	0.000531425	CEACAM1/LGALS9/HLA-E/HLA-F/SERPINB9/SERPINB4/HLA-B	7
GO:0002695	negative regulation of leukocyte activation	14/371	202/18870	4.8897e-05	0.000714037	0.000571421	IFNL1/IFNB1/IDO1/CD274/CEACAM1/LGALS9/IRF1/HLA-F/CX3CL1/IL4I1/TNFSF18/PDCD1LG2/TNFAIP3/IL20RB	14
GO:0002708	positive regulation of lymphocyte mediated immunity	11/371	129/18870	4.90801e-05	0.000714037	0.000571421	RSAD2/HLA-E/HLA-F/TAP2/RAET1L/ARID5A/NOD2/HLA-C/CD55/B2M/HLA-B	11
GO:0002685	regulation of leukocyte migration	15/371	230/18870	5.33447e-05	0.000772962	0.000618577	CXCL10/CCL5/MYD88/LGALS9/C3AR1/CX3CL1/TNFSF18/CCL20/LGMN/TNFAIP6/NOD2/SERPINE1/CCL2/CD47/CXCL13	15
GO:0006959	humoral immune response	16/371	258/18870	5.53883e-05	0.000799364	0.000639706	CXCL10/CXCL11/CXCL9/IFNB1/C1R/C1S/HLA-E/SERPING1/KRT6A/NOD2/SPINK5/CCL2/CD55/PSMB10/IFNA1/CXCL13	16
GO:0001912	positive regulation of leukocyte mediated cytotoxicity	8/371	69/18870	6.0837e-05	0.000872886	0.000698543	HLA-E/HLA-F/NOS2/TAP2/RAET1L/HLA-C/B2M/HLA-B	8
GO:0043588	skin development	18/371	317/18870	6.09665e-05	0.000872886	0.000698543	MYD88/TGM1/OVOL1/EREG/CFLAR/KRT16/ALOX15B/KRT6C/KRT6A/SPINK5/KRT6B/SPRR3/SPRR1A/SLC39A2/TXNIP/KRT14/EXT1/KRT36	18
GO:0034342	response to type III interferon	4/371	12/18870	6.42289e-05	0.000915959	0.000733013	IFNL3/IFNL2/IFNL1/IFNL4	4
GO:0050868	negative regulation of T cell activation	11/371	133/18870	6.49179e-05	0.00092214	0.00073796	IFNL1/IFNB1/IDO1/CD274/CEACAM1/LGALS9/IRF1/IL4I1/TNFSF18/PDCD1LG2/IL20RB	11
GO:0042129	regulation of T cell proliferation	13/371	182/18870	6.65482e-05	0.000941592	0.000753526	TNFSF13B/IDO1/CCL5/CD274/LGALS9/IRF1/HLA-E/IL4I1/TNFSF18/PDCD1LG2/JAK2/CD55/IL20RB	13
GO:0045861	negative regulation of proteolysis	15/371	235/18870	6.81012e-05	0.000959802	0.000768099	IFI6/LAMP3/TRIM21/PML/PLAUR/IFI16/SERPING1/N4BP1/PLAT/SPINK5/SERPINE1/SERPINB1/SERPINB9/SERPINB4/CARD16	15
GO:2001236	regulation of extrinsic apoptotic signaling pathway	12/371	158/18870	7.01372e-05	0.00098465	0.000787984	IFI6/TNFSF10/SP100/PML/BCL2L14/PMAIP1/CX3CL1/RBCK1/ATF3/CFLAR/SERPINE1/TNFAIP3	12
GO:0002548	monocyte chemotaxis	8/371	71/18870	7.4814e-05	0.00104624	0.000837269	CXCL10/CCL5/CX3CL1/TNFSF18/CCL20/LGMN/SERPINE1/CCL2	8
GO:0070098	chemokine-mediated signaling pathway	9/371	91/18870	7.55235e-05	0.00105208	0.000841946	CXCL10/CXCL11/CXCL9/CCL5/CX3CL1/ACKR4/CCL20/CCL2/CXCL13	9
GO:0002715	regulation of natural killer cell mediated immunity	7/371	53/18870	7.59518e-05	0.00105398	0.000843464	CEACAM1/LGALS9/HLA-E/HLA-F/SERPINB9/SERPINB4/HLA-B	7
GO:1901222	regulation of non-canonical NF-kappaB signal transduction	10/371	113/18870	7.87561e-05	0.00108871	0.000871256	IFI35/EIF2AK2/NMI/LGALS9/TLR3/TLR2/RBCK1/NOD1/NFKBIA/NOD2	10
GO:0010466	negative regulation of peptidase activity	11/371	137/18870	8.49497e-05	0.00116984	0.000936187	IFI6/LAMP3/PLAUR/IFI16/SERPING1/SPINK5/SERPINE1/SERPINB1/SERPINB9/SERPINB4/CARD16	11
GO:0006213	pyrimidine nucleoside metabolic process	5/371	24/18870	8.93198e-05	0.00121113	0.00096923	NT5C3A/APOBEC3A/APOBEC3G/TYMP/APOBEC3F	5
GO:0032727	positive regulation of interferon-alpha production	5/371	24/18870	8.93198e-05	0.00121113	0.00096923	IRF7/STAT1/IFIH1/TLR3/IRF5	5
GO:0060907	positive regulation of macrophage cytokine production	5/371	24/18870	8.93198e-05	0.00121113	0.00096923	MYD88/TLR3/NOD1/NOD2/TICAM1	5
GO:2000106	regulation of leukocyte apoptotic process	9/371	93/18870	8.95472e-05	0.00121113	0.00096923	IRF7/HSH2D/IDO1/CCL5/CD274/LGALS9/PRKD2/NOD2/SLC7A11	9
GO:0002369	T cell cytokine production	6/371	38/18870	8.9962e-05	0.00121113	0.00096923	RSAD2/IFNB1/HLA-F/ARID5A/CD55/B2M	6
GO:0002724	regulation of T cell cytokine production	6/371	38/18870	8.9962e-05	0.00121113	0.00096923	RSAD2/IFNB1/HLA-F/ARID5A/CD55/B2M	6
GO:0070234	positive regulation of T cell apoptotic process	4/371	13/18870	9.13384e-05	0.0012208	0.000976967	IDO1/CCL5/CD274/LGALS9	4
GO:0045109	intermediate filament organization	8/371	73/18870	9.13569e-05	0.0012208	0.000976967	KRT13/KRT16/KRT6C/KRT6A/KRT6B/KRT14/KRT36/KRT23	8
GO:0034142	toll-like receptor 4 signaling pathway	7/371	55/18870	9.66796e-05	0.00128716	0.00103007	OAS1/IFI35/NMI/MYD88/NFKBIA/PIK3AP1/TNFAIP3	7
GO:0002224	toll-like receptor signaling pathway	8/371	74/18870	0.0001007	0.00133576	0.00106896	IRF7/MYD88/TLR3/IRF1/TLR2/BIRC3/FOSL1/TICAM1	8
GO:0070665	positive regulation of leukocyte proliferation	12/371	166/18870	0.000112638	0.00148863	0.0011913	TNFSF13B/BST2/CCL5/CD274/MYD88/LGALS9/CD38/HLA-E/PDCD1LG2/JAK2/CD55/TICAM1	12
GO:0002478	antigen processing and presentation of exogenous peptide antigen	6/371	40/18870	0.000121009	0.00159179	0.00127386	HLA-E/HLA-F/TAP2/LGMN/B2M/LNPEP	6
GO:0050900	leukocyte migration	20/371	396/18870	0.00012154	0.00159179	0.00127386	CXCL10/CXCL11/CXCL9/CCL5/MYD88/LGALS9/C3AR1/CX3CL1/TNFSF18/CCL20/LGMN/TNFAIP6/NOD2/CH25H/SERPINE1/CCL2/S100A8/EXT1/CD47/CXCL13	20
GO:0042267	natural killer cell mediated cytotoxicity	8/371	76/18870	0.000121767	0.00159179	0.00127386	CEACAM1/LGALS9/HLA-E/HLA-F/RNF19B/SERPINB9/SERPINB4/HLA-B	8
GO:0032621	interleukin-18 production	4/371	14/18870	0.000125895	0.00162806	0.00130289	GBP5/CASP1/TLR2/NOD2	4
GO:0032661	regulation of interleukin-18 production	4/371	14/18870	0.000125895	0.00162806	0.00130289	GBP5/CASP1/TLR2/NOD2	4
GO:0098792	xenophagy	4/371	14/18870	0.000125895	0.00162806	0.00130289	RNF213/OPTN/NOD1/NOD2	4
GO:0032729	positive regulation of type II interferon production	8/371	77/18870	0.00013359	0.00171236	0.00137034	ISG15/IFNL1/LGALS9/TLR3/CLEC7A/ARID5A/JAK2/BTN3A1	8
GO:0032816	positive regulation of natural killer cell activation	5/371	26/18870	0.000133837	0.00171236	0.00137034	IL15RA/HLA-E/HLA-F/JAK2/TICAM1	5
GO:0098581	detection of external biotic stimulus	5/371	26/18870	0.000133837	0.00171236	0.00137034	CLEC7A/TLR2/NOD1/NOD2/HLA-B	5
GO:0050866	negative regulation of cell activation	14/371	223/18870	0.000140913	0.00179398	0.00143566	IFNL1/IFNB1/IDO1/CD274/CEACAM1/LGALS9/IRF1/HLA-F/CX3CL1/IL4I1/TNFSF18/PDCD1LG2/TNFAIP3/IL20RB	14
GO:0050671	positive regulation of lymphocyte proliferation	11/371	145/18870	0.000141211	0.00179398	0.00143566	TNFSF13B/CCL5/CD274/MYD88/LGALS9/CD38/HLA-E/PDCD1LG2/JAK2/CD55/TICAM1	11
GO:1990868	response to chemokine	9/371	99/18870	0.000145364	0.00183383	0.00146755	CXCL10/CXCL11/CXCL9/CCL5/CX3CL1/ACKR4/CCL20/CCL2/CXCL13	9
GO:1990869	cellular response to chemokine	9/371	99/18870	0.000145364	0.00183383	0.00146755	CXCL10/CXCL11/CXCL9/CCL5/CX3CL1/ACKR4/CCL20/CCL2/CXCL13	9
GO:0002823	negative regulation of adaptive immune response based on somatic recombination of immune receptors built from immunoglobulin superfamily domains	7/371	59/18870	0.000151957	0.00191032	0.00152877	IFNB1/CEACAM1/HLA-F/IL4I1/TNFSF18/NOD2/IL20RB	7
GO:0007162	negative regulation of cell adhesion	17/371	312/18870	0.000159748	0.00199171	0.0015939	IFNL1/GBP1/IFNB1/IDO1/CD274/CEACAM1/LGALS9/IRF1/CX3CL1/IL4I1/TNFSF18/PDCD1LG2/JAK2/IL1RN/SERPINE1/TACSTD2/IL20RB	17
GO:0019674	NAD metabolic process	6/371	42/18870	0.00016	0.00199171	0.0015939	PARP9/IDO1/CD38/PARP10/NADK/IDO2	6
GO:0002228	natural killer cell mediated immunity	8/371	79/18870	0.000160087	0.00199171	0.0015939	CEACAM1/LGALS9/HLA-E/HLA-F/RNF19B/SERPINB9/SERPINB4/HLA-B	8
GO:0039529	RIG-I signaling pathway	5/371	27/18870	0.000161624	0.00200391	0.00160367	OASL/OAS3/DDX60/DHX58/BIRC3	5
GO:0001961	positive regulation of cytokine-mediated signaling pathway	7/371	60/18870	0.00016916	0.00207702	0.00166217	ZBP1/IRF7/PARP9/NLRC5/PARP14/CASP1/IKBKE	7
GO:0097300	programmed necrotic cell death	7/371	60/18870	0.00016916	0.00207702	0.00166217	ZBP1/NUPR1/MLKL/TLR3/RBCK1/CFLAR/BIRC3	7
GO:0032946	positive regulation of mononuclear cell proliferation	11/371	148/18870	0.000169247	0.00207702	0.00166217	TNFSF13B/CCL5/CD274/MYD88/LGALS9/CD38/HLA-E/PDCD1LG2/JAK2/CD55/TICAM1	11
GO:0002440	production of molecular mediator of immune response	17/371	314/18870	0.000172362	0.00210807	0.00168702	RSAD2/BST2/IFNB1/MYD88/TLR3/HLA-E/SAMHD1/HLA-F/CLEC7A/NOD1/ARID5A/NOD2/SPINK5/CD55/B2M/TICAM1/IRF5	17
GO:0002687	positive regulation of leukocyte migration	11/371	149/18870	0.000179584	0.00218899	0.00175178	CXCL10/CCL5/LGALS9/C3AR1/CX3CL1/TNFSF18/CCL20/LGMN/SERPINE1/CD47/CXCL13	11
GO:0019359	nicotinamide nucleotide biosynthetic process	5/371	28/18870	0.000193609	0.00233626	0.00186963	PARP9/IDO1/PARP10/NADK/IDO2	5
GO:0019363	pyridine nucleotide biosynthetic process	5/371	28/18870	0.000193609	0.00233626	0.00186963	PARP9/IDO1/PARP10/NADK/IDO2	5
GO:0031664	regulation of lipopolysaccharide-mediated signaling pathway	5/371	28/18870	0.000193609	0.00233626	0.00186963	TRIM5/CX3CL1/TNFAIP3/CD55/CARD16	5
GO:0002696	positive regulation of leukocyte activation	19/371	380/18870	0.000203325	0.00244533	0.00195692	TNFSF13B/CCL5/CD274/MYD88/LGALS9/IL15RA/CD38/HLA-E/HLA-F/CLEC7A/IL4I1/PDCD1LG2/JAK2/NOD2/CCL2/CD55/B2M/TICAM1/CD47	19
GO:0046640	regulation of alpha-beta T cell proliferation	6/371	44/18870	0.000208307	0.00249692	0.0019982	CD274/LGALS9/IRF1/HLA-E/JAK2/CD55	6
GO:0045862	positive regulation of proteolysis	18/371	350/18870	0.000211227	0.00252353	0.0020195	TNFSF10/NUPR1/AIM2/LGALS9/IFI16/NUB1/PMAIP1/CASP1/CLEC7A/NOD1/PSME2/LGMN/RNF19B/JAK2/BCL2L13/MYC/S100A8/CASP10	18
GO:1903038	negative regulation of leukocyte cell-cell adhesion	11/371	152/18870	0.000213867	0.00254664	0.00203799	IFNL1/IFNB1/IDO1/CD274/CEACAM1/LGALS9/IRF1/IL4I1/TNFSF18/PDCD1LG2/IL20RB	11
GO:0022408	negative regulation of cell-cell adhesion	13/371	205/18870	0.000219423	0.00260421	0.00208407	IFNL1/IFNB1/IDO1/CD274/CEACAM1/LGALS9/IRF1/IL4I1/TNFSF18/PDCD1LG2/JAK2/IL1RN/IL20RB	13
GO:0016045	detection of bacterium	4/371	16/18870	0.000221877	0.00260821	0.00208727	TLR2/NOD1/NOD2/HLA-B	4
GO:0070230	positive regulation of lymphocyte apoptotic process	4/371	16/18870	0.000221877	0.00260821	0.00208727	IDO1/CCL5/CD274/LGALS9	4
GO:0010951	negative regulation of endopeptidase activity	10/371	128/18870	0.000221929	0.00260821	0.00208727	IFI6/LAMP3/PLAUR/IFI16/SERPING1/SERPINE1/SERPINB1/SERPINB9/SERPINB4/CARD16	10
GO:0051098	regulation of binding	15/371	262/18870	0.00022653	0.00265364	0.00212362	IFIT1/IFIT2/PARP9/TRIM21/SP100/DTX3L/PLAUR/IFI16/NFKBIA/ZNF618/JAK2/MAP2/B2M/CARD16/HJURP	15
GO:0090025	regulation of monocyte chemotaxis	5/371	29/18870	0.0002302	0.00268791	0.00215105	CXCL10/CCL5/TNFSF18/LGMN/SERPINE1	5
GO:0022409	positive regulation of cell-cell adhesion	17/371	322/18870	0.000231933	0.0026994	0.00216025	TNFSF13B/CCL5/CD274/PLAUR/LGALS9/HLA-E/CX3CL1/IL4I1/PDCD1LG2/JAK2/HAS2/NOD2/CCL2/CD55/B2M/CD47/CXCL13	17
GO:1903706	regulation of hemopoiesis	20/371	417/18870	0.00024085	0.00279417	0.00223609	ISG15/IFNL1/IRF7/STAT1/IFNB1/CEACAM1/LGALS9/TLR3/IRF1/IL15RA/IL4I1/TNFSF18/FANCA/NFKBIA/TNFAIP6/SPINK5/MYC/B2M/ZEB1/HLA-B	20
GO:0002532	production of molecular mediator involved in inflammatory response	9/371	106/18870	0.000244533	0.0028278	0.002263	GBP5/MYD88/TLR3/CLEC7A/NOS2/NOD2/SERPINE1/NCF1/TICAM1	9
GO:0002820	negative regulation of adaptive immune response	7/371	64/18870	0.000254416	0.00293269	0.00234694	IFNB1/CEACAM1/HLA-F/IL4I1/TNFSF18/NOD2/IL20RB	7
GO:0034134	toll-like receptor 2 signaling pathway	4/371	17/18870	0.000285665	0.003272	0.00261848	TLR2/PIK3AP1/NOD2/TNFAIP3	4
GO:0071360	cellular response to exogenous dsRNA	4/371	17/18870	0.000285665	0.003272	0.00261848	IFIT1/IFNB1/IFIH1/TLR3	4
GO:0042060	wound healing	20/371	423/18870	0.000289925	0.00331029	0.00264912	DUOX2/PLSCR1/CEACAM1/PLAUR/CX3CL1/CLEC7A/SERPING1/EREG/PLAT/JAK2/CFLAR/CHMP5/KRT6A/SLC7A11/SERPINE1/SPRR3/TNFAIP3/EXT1/HBEGF/PROCR	20
GO:0046633	alpha-beta T cell proliferation	6/371	47/18870	0.000301548	0.00343213	0.00274662	CD274/LGALS9/IRF1/HLA-E/JAK2/CD55	6
GO:0072525	pyridine-containing compound biosynthetic process	5/371	31/18870	0.000318914	0.00361837	0.00289567	PARP9/IDO1/PARP10/NADK/IDO2	5
GO:0050867	positive regulation of cell activation	19/371	396/18870	0.000341178	0.00385884	0.00308811	TNFSF13B/CCL5/CD274/MYD88/LGALS9/IL15RA/CD38/HLA-E/HLA-F/CLEC7A/IL4I1/PDCD1LG2/JAK2/NOD2/CCL2/CD55/B2M/TICAM1/CD47	19
GO:2001233	regulation of apoptotic signaling pathway	19/371	398/18870	0.000363135	0.00409435	0.00327658	IFI6/IFNB1/TNFSF10/SP100/NUPR1/PML/PLAUR/BCL2L14/PMAIP1/CX3CL1/RBCK1/ATF3/JAK2/CFLAR/MYC/SERPINE1/S100A8/TNFAIP3/DNAJA1	19
GO:0019884	antigen processing and presentation of exogenous antigen	6/371	49/18870	0.000379971	0.00425756	0.00340719	HLA-E/HLA-F/TAP2/LGMN/B2M/LNPEP	6
GO:0070266	necroptotic process	6/371	49/18870	0.000379971	0.00425756	0.00340719	ZBP1/MLKL/TLR3/RBCK1/CFLAR/BIRC3	6
GO:1903321	negative regulation of protein modification by small protein conjugation or removal	8/371	90/18870	0.000394552	0.00440726	0.00352699	ISG15/TRIM21/DTX3L/PARP10/N4BP1/TNFAIP3/DNAJA1/FBXO5	8
GO:1902041	regulation of extrinsic apoptotic signaling pathway via death domain receptors	6/371	50/18870	0.000424725	0.00472966	0.003785	SP100/PMAIP1/ATF3/CFLAR/SERPINE1/TNFAIP3	6
GO:0016553	base conversion or substitution editing	4/371	19/18870	0.00045098	0.00499122	0.00399431	APOBEC3A/APOBEC3G/ADAR/APOBEC3F	4
GO:0070431	nucleotide-binding oligomerization domain containing 2 signaling pathway	4/371	19/18870	0.00045098	0.00499122	0.00399431	SLC15A3/NFKBIA/NOD2/TNFAIP3	4
GO:0050678	regulation of epithelial cell proliferation	19/371	407/18870	0.000477871	0.00527266	0.00421954	STAT1/NUPR1/CEACAM1/TGM1/OVOL1/EREG/PRKD2/CFLAR/HAS2/NOD2/MYC/CCL2/TNFAIP3/BRCA2/TACSTD2/FGFBP1/HTR2B/B2M/ZEB1	19
GO:0002828	regulation of type 2 immune response	5/371	34/18870	0.000497643	0.00547407	0.00438073	RSAD2/IFNL1/IFNB1/IDO1/NOD2	5
GO:0032692	negative regulation of interleukin-1 production	6/371	52/18870	0.000526504	0.00575644	0.0046067	PML/CEACAM1/CX3CL1/SERPINB1/TNFAIP3/CARD16	6
GO:0050819	negative regulation of coagulation	6/371	52/18870	0.000526504	0.00575644	0.0046067	CEACAM1/PLAUR/SERPING1/PLAT/SERPINE1/PROCR	6
GO:0045104	intermediate filament cytoskeleton organization	8/371	94/18870	0.000529418	0.00577081	0.0046182	KRT13/KRT16/KRT6C/KRT6A/KRT6B/KRT14/KRT36/KRT23	8
GO:0050830	defense response to Gram-positive bacterium	9/371	118/18870	0.000542005	0.00589022	0.00471376	GBP4/MYD88/HLA-E/GBP2/TLR2/NOD1/GBP6/KRT6A/NOD2	9
GO:0039535	regulation of RIG-I signaling pathway	4/371	20/18870	0.000555036	0.00598456	0.00478925	OASL/DDX60/DHX58/BIRC3	4
GO:0060340	positive regulation of type I interferon-mediated signaling pathway	4/371	20/18870	0.000555036	0.00598456	0.00478925	ZBP1/IRF7/NLRC5/IKBKE	4
GO:0048872	homeostasis of number of cells	16/371	316/18870	0.000555662	0.00598456	0.00478925	ISG15/TNFSF13B/STAT1/AIM2/LGALS9/PMAIP1/ADAR/JAK2/CFLAR/NOD2/SLC7A11/TNFAIP3/EXT1/B2M/IL20RB/GCNT4	16
GO:0045103	intermediate filament-based process	8/371	95/18870	0.000568381	0.00610333	0.0048843	KRT13/KRT16/KRT6C/KRT6A/KRT6B/KRT14/KRT36/KRT23	8
GO:0061081	positive regulation of myeloid leukocyte cytokine production involved in immune response	5/371	35/18870	0.000571319	0.00611667	0.00489498	MYD88/TLR3/NOD1/NOD2/TICAM1	5
GO:2001235	positive regulation of apoptotic signaling pathway	10/371	145/18870	0.000601274	0.00641834	0.00513639	IFNB1/TNFSF10/NUPR1/PML/PMAIP1/RBCK1/ATF3/JAK2/MYC/S100A8	10
GO:0002690	positive regulation of leukocyte chemotaxis	8/371	96/18870	0.00060963	0.00648834	0.00519241	CXCL10/CCL5/LGALS9/C3AR1/TNFSF18/LGMN/SERPINE1/CXCL13	8
GO:0051100	negative regulation of binding	9/371	121/18870	0.000650556	0.00688331	0.00550849	IFIT1/IFIT2/SP100/IFI16/NFKBIA/JAK2/MAP2/B2M/CARD16	9
GO:0071887	leukocyte apoptotic process	9/371	121/18870	0.000650556	0.00688331	0.00550849	IRF7/HSH2D/IDO1/CCL5/CD274/LGALS9/PRKD2/NOD2/SLC7A11	9
GO:1901874	negative regulation of post-translational protein modification	8/371	97/18870	0.000653264	0.00689174	0.00551524	ISG15/TRIM21/DTX3L/PARP10/N4BP1/TNFAIP3/DNAJA1/FBXO5	8
GO:0008544	epidermis development	18/371	385/18870	0.000657122	0.00690046	0.00552222	TGM1/OVOL1/EREG/CFLAR/KRT16/ALOX15B/KRT6C/KRT6A/SPINK5/KRT6B/SPRR3/SPRR1A/SLC39A2/TXNIP/KRT14/EXT1/STS/KRT36	18
GO:1902105	regulation of leukocyte differentiation	16/371	321/18870	0.000657916	0.00690046	0.00552222	IFNL1/IRF7/IFNB1/CEACAM1/LGALS9/TLR3/IRF1/IL15RA/IL4I1/TNFSF18/FANCA/TNFAIP6/SPINK5/MYC/ZEB1/HLA-B	16
GO:0009116	nucleoside metabolic process	6/371	55/18870	0.000713598	0.00745485	0.00596588	NT5C3A/APOBEC3A/APOBEC3G/TYMP/APOBEC3F/NT5E	6
GO:0050920	regulation of chemotaxis	13/371	232/18870	0.000714905	0.00745485	0.00596588	CXCL10/CCL5/LGALS9/C3AR1/SEMA3D/TNFSF18/PRKD2/LGMN/TNFAIP6/NOD2/SERPINE1/CCL2/CXCL13	13
GO:0015833	peptide transport	14/371	262/18870	0.000721441	0.00750133	0.00600308	CCL5/TAP1/SLC15A3/RIMS2/CD38/NOS2/TAP2/SLC16A1/NADK/EXOC3L1/JAK2/SLC7A11/IL1RN/S100A8	14
GO:0010934	macrophage cytokine production	5/371	37/18870	0.000742863	0.0076798	0.0061459	MYD88/TLR3/NOD1/NOD2/TICAM1	5
GO:0010935	regulation of macrophage cytokine production	5/371	37/18870	0.000742863	0.0076798	0.0061459	MYD88/TLR3/NOD1/NOD2/TICAM1	5
GO:0038127	ERBB signaling pathway	9/371	124/18870	0.000776257	0.0079793	0.00638558	IFI6/CEACAM1/PLAUR/BTC/EREG/LGMN/SNX6/HBEGF/RHBDF2	9
GO:0072676	lymphocyte migration	9/371	124/18870	0.000776257	0.0079793	0.00638558	CXCL10/CXCL11/CCL5/CX3CL1/CCL20/CH25H/CCL2/EXT1/CXCL13	9
GO:0032069	regulation of nuclease activity	4/371	22/18870	0.000812384	0.00829666	0.00663955	OASL/OAS3/OAS2/OAS1	4
GO:0002676	regulation of chronic inflammatory response	3/371	10/18870	0.000816329	0.00829666	0.00663955	IDO1/CCL5/TNFAIP3	3
GO:0038130	ERBB4 signaling pathway	3/371	10/18870	0.000816329	0.00829666	0.00663955	BTC/EREG/HBEGF	3
GO:1900246	positive regulation of RIG-I signaling pathway	3/371	10/18870	0.000816329	0.00829666	0.00663955	OASL/DDX60/DHX58	3
GO:0031397	negative regulation of protein ubiquitination	7/371	78/18870	0.000855792	0.00867331	0.00694097	ISG15/DTX3L/PARP10/N4BP1/TNFAIP3/DNAJA1/FBXO5	7
GO:0071359	cellular response to dsRNA	4/371	23/18870	0.000968283	0.00978589	0.00783134	IFIT1/IFNB1/IFIH1/TLR3	4
GO:0002437	inflammatory response to antigenic stimulus	7/371	80/18870	0.000995209	0.0100299	0.00802664	HLA-E/IL36G/NOD2/IL1RN/EXT1/IL20RB/RHBDF2	7
GO:0002274	myeloid leukocyte activation	13/371	241/18870	0.00101481	0.010199	0.00816192	BATF2/IFI35/CCL5/PLSCR1/NMI/MYD88/LGALS9/TLR3/CX3CL1/TLR2/JAK2/TMEM229B/TICAM1	13
GO:0031638	zymogen activation	6/371	59/18870	0.00103854	0.0104084	0.00832954	PLAUR/IFI16/C1R/PLAT/LGMN/SERPINE1	6
GO:0009595	detection of biotic stimulus	5/371	40/18870	0.00106866	0.0105898	0.00847467	CLEC7A/TLR2/NOD1/NOD2/HLA-B	5
GO:0062098	regulation of programmed necrotic cell death	5/371	40/18870	0.00106866	0.0105898	0.00847467	ZBP1/NUPR1/RBCK1/CFLAR/BIRC3	5
GO:0070232	regulation of T cell apoptotic process	5/371	40/18870	0.00106866	0.0105898	0.00847467	IDO1/CCL5/CD274/LGALS9/PRKD2	5
GO:0002534	cytokine production involved in inflammatory response	7/371	81/18870	0.00107131	0.0105898	0.00847467	GBP5/MYD88/TLR3/CLEC7A/NOS2/NOD2/TICAM1	7
GO:1900015	regulation of cytokine production involved in inflammatory response	7/371	81/18870	0.00107131	0.0105898	0.00847467	GBP5/MYD88/TLR3/CLEC7A/NOS2/NOD2/TICAM1	7
GO:0042102	positive regulation of T cell proliferation	8/371	105/18870	0.0011007	0.010845	0.00867891	TNFSF13B/CCL5/CD274/LGALS9/HLA-E/PDCD1LG2/JAK2/CD55	8
GO:0006568	tryptophan metabolic process	3/371	11/18870	0.00110614	0.010845	0.00867891	IDO1/IL4I1/IDO2	3
GO:0035561	regulation of chromatin binding	3/371	11/18870	0.00110614	0.010845	0.00867891	PARP9/DTX3L/ZNF618	3
GO:0070228	regulation of lymphocyte apoptotic process	6/371	60/18870	0.00113513	0.0110991	0.00888224	HSH2D/IDO1/CCL5/CD274/LGALS9/PRKD2	6
GO:0034138	toll-like receptor 3 signaling pathway	4/371	24/18870	0.00114408	0.0111563	0.00892802	OAS1/TLR3/TNFAIP3/TICAM1	4
GO:1903039	positive regulation of leukocyte cell-cell adhesion	14/371	275/18870	0.0011505	0.0111722	0.00894073	TNFSF13B/CCL5/CD274/LGALS9/HLA-E/IL4I1/PDCD1LG2/JAK2/HAS2/NOD2/CCL2/CD55/B2M/CD47	14
GO:0007260	tyrosine phosphorylation of STAT protein	7/371	82/18870	0.0011519	0.0111722	0.00894073	IFNL1/PARP9/CCL5/PARP14/TNFSF18/IFNL4/JAK2	7
GO:0031424	keratinization	7/371	83/18870	0.00123717	0.011935	0.00955122	TGM1/KRT16/KRT6C/KRT6A/KRT6B/SPRR3/SPRR1A	7
GO:0061844	antimicrobial humoral immune response mediated by antimicrobial peptide	7/371	83/18870	0.00123717	0.011935	0.00955122	CXCL10/CXCL11/CXCL9/KRT6A/NOD2/SPINK5/CXCL13	7
GO:0007173	epidermal growth factor receptor signaling pathway	8/371	107/18870	0.00124397	0.0119687	0.00957817	IFI6/CEACAM1/PLAUR/BTC/EREG/SNX6/HBEGF/RHBDF2	8
GO:0061041	regulation of wound healing	9/371	133/18870	0.00127653	0.0122493	0.00980271	DUOX2/CEACAM1/PLAUR/CLEC7A/SERPING1/PLAT/SERPINE1/TNFAIP3/HBEGF	9
GO:0051346	negative regulation of hydrolase activity	12/371	218/18870	0.0013201	0.0126337	0.0101104	IFI6/LAMP3/PLAUR/IFI16/MASTL/SERPING1/SPINK5/SERPINE1/SERPINB1/SERPINB9/SERPINB4/CARD16	12
GO:0072332	intrinsic apoptotic signaling pathway by p53 class mediator	7/371	84/18870	0.0013273	0.012669	0.0101386	NUPR1/PML/IFI16/PMAIP1/SHISA5/MYC/BRCA2	7
GO:0042092	type 2 immune response	5/371	42/18870	0.00133795	0.0127331	0.0101899	RSAD2/IFNL1/IFNB1/IDO1/NOD2	5
GO:0046641	positive regulation of alpha-beta T cell proliferation	4/371	25/18870	0.00134107	0.0127331	0.0101899	LGALS9/HLA-E/JAK2/CD55	4
GO:0043086	negative regulation of catalytic activity	20/371	480/18870	0.00139157	0.0131434	0.0105182	IFIT1/IFI6/LAMP3/PARP9/DTX3L/CEACAM1/PLAUR/IFI16/MASTL/ADAR/SERPING1/SPINK5/SERPINE1/SERPINB1/SNX6/SERPINB9/SERPINB4/CARD16/DNAJA1/FBXO5	20
GO:0050673	epithelial cell proliferation	20/371	480/18870	0.00139157	0.0131434	0.0105182	STAT1/NUPR1/CEACAM1/TGM1/OVOL1/EREG/PRKD2/CFLAR/HAS2/NOD2/MYC/CCL2/SERPINB1/TNFAIP3/BRCA2/TACSTD2/FGFBP1/HTR2B/B2M/ZEB1	20
GO:0001776	leukocyte homeostasis	8/371	109/18870	0.00140172	0.0132048	0.0105674	TNFSF13B/AIM2/LGALS9/PMAIP1/SLC7A11/TNFAIP3/IL20RB/GCNT4	8
GO:1903131	mononuclear cell differentiation	20/371	481/18870	0.00142635	0.0134018	0.010725	RSAD2/TNFSF13B/BATF2/IFNL1/IRF7/IFNB1/LGALS9/IFI16/IRF1/IL15RA/IL4I1/TNFSF18/FANCA/SPINK5/MYC/AZI2/B2M/ZEB1/IFNA1/HLA-B	20
GO:0002732	positive regulation of dendritic cell cytokine production	3/371	12/18870	0.00145345	0.0134462	0.0107606	CLEC7A/NOD2/TICAM1	3
GO:0006216	cytidine catabolic process	3/371	12/18870	0.00145345	0.0134462	0.0107606	APOBEC3A/APOBEC3G/APOBEC3F	3
GO:0009972	cytidine deamination	3/371	12/18870	0.00145345	0.0134462	0.0107606	APOBEC3A/APOBEC3G/APOBEC3F	3
GO:0016554	cytidine to uridine editing	3/371	12/18870	0.00145345	0.0134462	0.0107606	APOBEC3A/APOBEC3G/APOBEC3F	3
GO:0046087	cytidine metabolic process	3/371	12/18870	0.00145345	0.0134462	0.0107606	APOBEC3A/APOBEC3G/APOBEC3F	3
GO:2001267	regulation of cysteine-type endopeptidase activity involved in apoptotic signaling pathway	3/371	12/18870	0.00145345	0.0134462	0.0107606	PLAUR/LGALS9/JAK2	3
GO:0050870	positive regulation of T cell activation	13/371	251/18870	0.0014649	0.0134641	0.0107749	TNFSF13B/CCL5/CD274/LGALS9/HLA-E/IL4I1/PDCD1LG2/JAK2/NOD2/CCL2/CD55/B2M/CD47	13
GO:0032623	interleukin-2 production	6/371	63/18870	0.00146657	0.0134641	0.0107749	GBP1/CLEC7A/PRKD2/NOD2/TNFAIP3/IL20RB	6
GO:0032663	regulation of interleukin-2 production	6/371	63/18870	0.00146657	0.0134641	0.0107749	GBP1/CLEC7A/PRKD2/NOD2/TNFAIP3/IL20RB	6
GO:0042116	macrophage activation	8/371	110/18870	0.00148634	0.0136093	0.0108911	IFI35/NMI/TLR3/CX3CL1/TLR2/JAK2/TMEM229B/TICAM1	8
GO:0032814	regulation of natural killer cell activation	5/371	43/18870	0.00148993	0.0136093	0.0108911	IL15RA/HLA-E/HLA-F/JAK2/TICAM1	5
GO:0008625	extrinsic apoptotic signaling pathway via death domain receptors	7/371	86/18870	0.00152291	0.0138754	0.0111041	SP100/PMAIP1/ATF3/CFLAR/SERPINE1/TNFAIP3/CASP10	7
GO:0002726	positive regulation of T cell cytokine production	4/371	26/18870	0.00156057	0.0140763	0.0112648	RSAD2/ARID5A/CD55/B2M	4
GO:0009435	NAD biosynthetic process	4/371	26/18870	0.00156057	0.0140763	0.0112648	PARP9/IDO1/PARP10/IDO2	4
GO:1901623	regulation of lymphocyte chemotaxis	4/371	26/18870	0.00156057	0.0140763	0.0112648	CXCL10/CCL5/CCL2/CXCL13	4
GO:1905523	positive regulation of macrophage migration	4/371	26/18870	0.00156057	0.0140763	0.0112648	CCL5/C3AR1/CX3CL1/TNFSF18	4
GO:1902106	negative regulation of leukocyte differentiation	8/371	111/18870	0.00157496	0.0141707	0.0113404	IFNL1/IFNB1/CEACAM1/TLR3/IRF1/TNFSF18/TNFAIP6/MYC	8
GO:0048524	positive regulation of viral process	6/371	64/18870	0.00159197	0.0142526	0.0114059	IFIT1/CCL5/TRIM21/LGALS9/ADAR/TRIM38	6
GO:1904036	negative regulation of epithelial cell apoptotic process	6/371	64/18870	0.00159197	0.0142526	0.0114059	NUPR1/ADAR/BTC/CFLAR/SERPINE1/TNFAIP3	6
GO:0032088	negative regulation of NF-kappaB transcription factor activity	7/371	87/18870	0.00162879	0.0145462	0.0116408	NLRC5/TRIM21/AIM2/PARP10/RBCK1/NFKBIA/TNFAIP3	7
GO:0032689	negative regulation of type II interferon production	5/371	44/18870	0.00165424	0.0146646	0.0117356	CD274/LGALS9/PDCD1LG2/NOD2/IL20RB	5
GO:0032691	negative regulation of interleukin-1 beta production	5/371	44/18870	0.00165424	0.0146646	0.0117356	PML/CX3CL1/SERPINB1/TNFAIP3/CARD16	5
GO:0042771	intrinsic apoptotic signaling pathway in response to DNA damage by p53 class mediator	5/371	44/18870	0.00165424	0.0146646	0.0117356	NUPR1/PML/IFI16/SHISA5/BRCA2	5
GO:0043433	negative regulation of DNA-binding transcription factor activity	10/371	167/18870	0.00176448	0.0155677	0.0124584	NLRC5/TRIM21/SP100/NUPR1/AIM2/PARP10/RBCK1/NFKBIA/ID1/TNFAIP3	10
GO:1904035	regulation of epithelial cell apoptotic process	8/371	113/18870	0.00176474	0.0155677	0.0124584	NUPR1/ADAR/BTC/JAK2/CFLAR/SERPINE1/CCL2/TNFAIP3	8
GO:0010818	T cell chemotaxis	4/371	27/18870	0.00180386	0.0157969	0.0126418	CXCL10/CXCL11/CCL5/CXCL13	4
GO:0032740	positive regulation of interleukin-17 production	4/371	27/18870	0.00180386	0.0157969	0.0126418	MYD88/ARID5A/JAK2/NOD2	4
GO:0042730	fibrinolysis	4/371	27/18870	0.00180386	0.0157969	0.0126418	PLAUR/SERPING1/PLAT/SERPINE1	4
GO:0050731	positive regulation of peptidyl-tyrosine phosphorylation	10/371	168/18870	0.0018442	0.0161111	0.0128932	IFNL1/PARP9/CCL5/PARP14/EHD4/TNFSF18/JAK2/NOD2/NCF1/HBEGF	10
GO:0006586	indolalkylamine metabolic process	3/371	13/18870	0.00186208	0.0161112	0.0128933	IDO1/IL4I1/IDO2	3
GO:0032494	response to peptidoglycan	3/371	13/18870	0.00186208	0.0161112	0.0128933	MYD88/NOD2/IRF5	3
GO:0043301	negative regulation of leukocyte degranulation	3/371	13/18870	0.00186208	0.0161112	0.0128933	CEACAM1/LGALS9/HLA-F	3
GO:0045006	DNA deamination	3/371	13/18870	0.00186208	0.0161112	0.0128933	APOBEC3A/APOBEC3G/APOBEC3F	3
GO:0042531	positive regulation of tyrosine phosphorylation of STAT protein	6/371	66/18870	0.00186704	0.0161155	0.0128967	IFNL1/PARP9/CCL5/PARP14/TNFSF18/JAK2	6
GO:0032703	negative regulation of interleukin-2 production	4/371	28/18870	0.00207223	0.0178015	0.014246	GBP1/NOD2/TNFAIP3/IL20RB	4
GO:2000108	positive regulation of leukocyte apoptotic process	4/371	28/18870	0.00207223	0.0178015	0.014246	IDO1/CCL5/CD274/LGALS9	4
GO:0031396	regulation of protein ubiquitination	11/371	200/18870	0.00208464	0.0178655	0.0142972	ISG15/NMI/DTX3L/PARP10/N4BP1/NOD2/BIRC3/TNFAIP3/TICAM1/DNAJA1/FBXO5	11
GO:0002701	negative regulation of production of molecular mediator of immune response	5/371	47/18870	0.00222704	0.0189957	0.0152016	BST2/IFNB1/HLA-F/NOD2/SPINK5	5
GO:0002920	regulation of humoral immune response	5/371	47/18870	0.00222704	0.0189957	0.0152016	SERPING1/NOD2/SPINK5/CD55/CXCL13	5
GO:0030099	myeloid cell differentiation	18/371	430/18870	0.00225957	0.0192276	0.0153873	ISG15/BATF2/IRF7/STAT1/PML/CEACAM1/MYD88/IFI16/TLR3/ADAR/TLR2/NFKBIA/JAK2/CFLAR/TNFAIP6/MYC/CASP10/B2M	18
GO:0050921	positive regulation of chemotaxis	9/371	145/18870	0.00231735	0.0193719	0.0155027	CXCL10/CCL5/LGALS9/C3AR1/TNFSF18/PRKD2/LGMN/SERPINE1/CXCL13	9
GO:1903707	negative regulation of hemopoiesis	8/371	118/18870	0.00231875	0.0193719	0.0155027	IFNL1/IFNB1/CEACAM1/TLR3/IRF1/TNFSF18/TNFAIP6/MYC	8
GO:0002467	germinal center formation	3/371	14/18870	0.00233558	0.0193719	0.0155027	TNFSF13B/TNFAIP3/CXCL13	3
GO:0002524	hypersensitivity	3/371	14/18870	0.00233558	0.0193719	0.0155027	HLA-E/EXT1/IL20RB	3
GO:0046131	pyrimidine ribonucleoside metabolic process	3/371	14/18870	0.00233558	0.0193719	0.0155027	APOBEC3A/APOBEC3G/APOBEC3F	3
GO:0046133	pyrimidine ribonucleoside catabolic process	3/371	14/18870	0.00233558	0.0193719	0.0155027	APOBEC3A/APOBEC3G/APOBEC3F	3
GO:0046598	positive regulation of viral entry into host cell	3/371	14/18870	0.00233558	0.0193719	0.0155027	TRIM21/LGALS9/TRIM38	3
GO:0060330	regulation of response to type II interferon	3/371	14/18870	0.00233558	0.0193719	0.0155027	PARP9/NLRC5/PARP14	3
GO:0060334	regulation of type II interferon-mediated signaling pathway	3/371	14/18870	0.00233558	0.0193719	0.0155027	PARP9/NLRC5/PARP14	3
GO:0075294	positive regulation by symbiont of entry into host	3/371	14/18870	0.00233558	0.0193719	0.0155027	TRIM21/LGALS9/TRIM38	3
GO:0140052	cellular response to oxidised low-density lipoprotein particle stimulus	3/371	14/18870	0.00233558	0.0193719	0.0155027	MYD88/TXNIP/TICAM1	3
GO:0030195	negative regulation of blood coagulation	5/371	48/18870	0.00244658	0.020246	0.0162023	CEACAM1/PLAUR/SERPING1/PLAT/SERPINE1	5
GO:1901184	regulation of ERBB signaling pathway	6/371	70/18870	0.00252353	0.020835	0.0166736	IFI6/CEACAM1/PLAUR/LGMN/SNX6/RHBDF2	6
GO:1900047	negative regulation of hemostasis	5/371	49/18870	0.00268143	0.0220881	0.0176764	CEACAM1/PLAUR/SERPING1/PLAT/SERPINE1	5
GO:0070371	ERK1 and ERK2 cascade	15/371	336/18870	0.00281395	0.023127	0.0185078	GBP1/CCL5/CEACAM1/LGALS9/ACE2/CX3CL1/NOD1/CCL20/PRKD2/ATF3/CFLAR/NOD2/MYC/CCL2/HTR2B	15
GO:0070664	negative regulation of leukocyte proliferation	7/371	96/18870	0.0028601	0.0234335	0.0187531	IDO1/CD274/LGALS9/IL4I1/PDCD1LG2/TNFAIP3/IL20RB	7
GO:0032897	negative regulation of viral transcription	3/371	15/18870	0.00287722	0.0234335	0.0187531	IFITM3/TRIM21/TRIM14	3
GO:0046007	negative regulation of activated T cell proliferation	3/371	15/18870	0.00287722	0.0234335	0.0187531	CD274/LGALS9/PDCD1LG2	3
GO:0070424	regulation of nucleotide-binding oligomerization domain containing signaling pathway	3/371	15/18870	0.00287722	0.0234335	0.0187531	SLC15A3/BIRC3/TNFAIP3	3
GO:0042130	negative regulation of T cell proliferation	6/371	72/18870	0.00291032	0.0236158	0.018899	IDO1/CD274/LGALS9/IL4I1/PDCD1LG2/IL20RB	6
GO:0010508	positive regulation of autophagy	9/371	150/18870	0.0029127	0.0236158	0.018899	IFNB1/TRIM21/TRIM22/TRIM5/TRIM38/OPTN/NOD1/NOD2/TICAM1	9
GO:0061082	myeloid leukocyte cytokine production	5/371	50/18870	0.00293217	0.0237203	0.0189826	MYD88/TLR3/NOD1/NOD2/TICAM1	5
GO:0045070	positive regulation of viral genome replication	4/371	31/18870	0.00304046	0.0245413	0.0196396	IFIT1/CCL5/ADAR/TRIM38	4
GO:0050818	regulation of coagulation	6/371	73/18870	0.00311956	0.0250677	0.0200609	CEACAM1/PLAUR/SERPING1/PLAT/SERPINE1/PROCR	6
GO:0072678	T cell migration	6/371	73/18870	0.00311956	0.0250677	0.0200609	CXCL10/CXCL11/CCL5/CCL20/CCL2/CXCL13	6
GO:0048661	positive regulation of smooth muscle cell proliferation	7/371	98/18870	0.00321116	0.0257463	0.020604	STAT1/CCL5/MYD88/CX3CL1/EREG/JAK2/HBEGF	7
GO:1903320	regulation of protein modification by small protein conjugation or removal	12/371	243/18870	0.00324952	0.0259961	0.0208039	ISG15/TRIM21/NMI/DTX3L/PARP10/N4BP1/NOD2/BIRC3/TNFAIP3/TICAM1/DNAJA1/FBXO5	12
GO:0045785	positive regulation of cell adhesion	19/371	482/18870	0.00335704	0.0267969	0.0214447	TNFSF13B/CCL5/CD274/PLAUR/LGALS9/HLA-E/CX3CL1/IL4I1/TNFSF18/PRKD2/PDCD1LG2/JAK2/HAS2/NOD2/CCL2/CD55/B2M/CD47/CXCL13	19
GO:0030101	natural killer cell activation	7/371	99/18870	0.00339856	0.0270685	0.021662	IFNB1/IL15RA/HLA-E/HLA-F/JAK2/IFNA1/TICAM1	7
GO:0070498	interleukin-1-mediated signaling pathway	4/371	32/18870	0.00342167	0.0270794	0.0216708	ZBP1/MYD88/NFKBIA/IL1RN	4
GO:2000316	regulation of T-helper 17 type immune response	4/371	32/18870	0.00342167	0.0270794	0.0216708	CLEC7A/TNFSF18/ARID5A/JAK2	4
GO:0002269	leukocyte activation involved in inflammatory response	5/371	52/18870	0.00348377	0.0270794	0.0216708	MYD88/TLR3/CX3CL1/TLR2/JAK2	5
GO:0009074	aromatic amino acid family catabolic process	3/371	16/18870	0.00349	0.0270794	0.0216708	IDO1/IL4I1/IDO2	3
GO:0010819	regulation of T cell chemotaxis	3/371	16/18870	0.00349	0.0270794	0.0216708	CXCL10/CCL5/CXCL13	3
GO:0017014	protein nitrosylation	3/371	16/18870	0.00349	0.0270794	0.0216708	NCOA7/NOS2/S100A8	3
GO:0018119	peptidyl-cysteine S-nitrosylation	3/371	16/18870	0.00349	0.0270794	0.0216708	NCOA7/NOS2/S100A8	3
GO:0034112	positive regulation of homotypic cell-cell adhesion	3/371	16/18870	0.00349	0.0270794	0.0216708	CCL5/PLAUR/JAK2	3
GO:0045869	negative regulation of single stranded viral RNA replication via double stranded DNA intermediate	3/371	16/18870	0.00349	0.0270794	0.0216708	APOBEC3A/APOBEC3G/APOBEC3F	3
GO:0046135	pyrimidine nucleoside catabolic process	3/371	16/18870	0.00349	0.0270794	0.0216708	APOBEC3A/APOBEC3G/APOBEC3F	3
GO:2000318	positive regulation of T-helper 17 type immune response	3/371	16/18870	0.00349	0.0270794	0.0216708	CLEC7A/ARID5A/JAK2	3
GO:2000345	regulation of hepatocyte proliferation	3/371	16/18870	0.00349	0.0270794	0.0216708	CEACAM1/CFLAR/TNFAIP3	3
GO:0050764	regulation of phagocytosis	7/371	100/18870	0.00359419	0.027828	0.0222699	PLSCR1/IL15RA/CLEC7A/TLR2/NOD2/CCL2/CD47	7
GO:0070372	regulation of ERK1 and ERK2 cascade	14/371	313/18870	0.0037744	0.0291243	0.0233072	GBP1/CCL5/CEACAM1/LGALS9/ACE2/CX3CL1/NOD1/CCL20/PRKD2/ATF3/CFLAR/NOD2/CCL2/HTR2B	14
GO:0071622	regulation of granulocyte chemotaxis	5/371	53/18870	0.00378583	0.0291243	0.0233072	CCL5/C3AR1/TNFSF18/TNFAIP6/NOD2	5
GO:2001238	positive regulation of extrinsic apoptotic signaling pathway	5/371	53/18870	0.00378583	0.0291243	0.0233072	TNFSF10/PML/PMAIP1/RBCK1/ATF3	5
GO:0036336	dendritic cell migration	4/371	33/18870	0.00383413	0.0294331	0.0235544	CCL5/LGALS9/TNFSF18/EXT1	4
GO:0002260	lymphocyte homeostasis	6/371	77/18870	0.00407025	0.0311794	0.0249519	TNFSF13B/AIM2/LGALS9/PMAIP1/TNFAIP3/IL20RB	6
GO:0002921	negative regulation of humoral immune response	3/371	17/18870	0.00417664	0.031859	0.0254958	SERPING1/SPINK5/CD55	3
GO:0007252	I-kappaB phosphorylation	3/371	17/18870	0.00417664	0.031859	0.0254958	TLR3/CX3CL1/TLR2	3
GO:0010526	retrotransposon silencing	4/371	34/18870	0.004279	0.0325024	0.0260106	APOBEC3A/APOBEC3G/APOBEC3F/MOV10	4
GO:0034110	regulation of homotypic cell-cell adhesion	4/371	34/18870	0.004279	0.0325024	0.0260106	CCL5/CEACAM1/PLAUR/JAK2	4
GO:0042509	regulation of tyrosine phosphorylation of STAT protein	6/371	78/18870	0.00433813	0.0328133	0.0262595	IFNL1/PARP9/CCL5/PARP14/TNFSF18/JAK2	6
GO:0046209	nitric oxide metabolic process	6/371	78/18870	0.00433813	0.0328133	0.0262595	CLEC7A/TLR2/NOS2/JAK2/TICAM1/CD47	6
GO:0002455	humoral immune response mediated by circulating immunoglobulin	5/371	55/18870	0.00444545	0.0335548	0.0268528	C1R/C1S/SERPING1/NOD2/CD55	5
GO:0034655	nucleobase-containing compound catabolic process	19/371	496/18870	0.00456074	0.0343008	0.0274498	OAS2/ISG20/PNPT1/APOBEC3A/APOBEC3G/MYD88/TYMP/CNP/ZC3HAV1/XRN1/SAMHD1/APOBEC3F/MOV10/NT5E/GTPBP1/PATL2/PATL1/SLFN12/IKBKE	19
GO:0042886	amide transport	15/371	354/18870	0.0045633	0.0343008	0.0274498	CCL5/TAP1/SLC15A3/RIMS2/CD38/NOS2/TAP2/SLC16A1/NADK/EXOC3L1/SLC25A47/JAK2/SLC7A11/IL1RN/S100A8	15
GO:0019362	pyridine nucleotide metabolic process	6/371	79/18870	0.00461879	0.0345022	0.0276111	PARP9/IDO1/CD38/PARP10/NADK/IDO2	6
GO:0046496	nicotinamide nucleotide metabolic process	6/371	79/18870	0.00461879	0.0345022	0.0276111	PARP9/IDO1/CD38/PARP10/NADK/IDO2	6
GO:2001057	reactive nitrogen species metabolic process	6/371	79/18870	0.00461879	0.0345022	0.0276111	CLEC7A/TLR2/NOS2/JAK2/TICAM1/CD47	6
GO:0002719	negative regulation of cytokine production involved in immune response	4/371	35/18870	0.00475741	0.0351736	0.0281483	BST2/IFNB1/HLA-F/NOD2	4
GO:0009119	ribonucleoside metabolic process	4/371	35/18870	0.00475741	0.0351736	0.0281483	APOBEC3A/APOBEC3G/APOBEC3F/NT5E	4
GO:0043392	negative regulation of DNA binding	4/371	35/18870	0.00475741	0.0351736	0.0281483	SP100/IFI16/NFKBIA/JAK2	4
GO:0060544	regulation of necroptotic process	4/371	35/18870	0.00475741	0.0351736	0.0281483	ZBP1/RBCK1/CFLAR/BIRC3	4
GO:2000406	positive regulation of T cell migration	4/371	35/18870	0.00475741	0.0351736	0.0281483	CXCL10/CCL5/CCL20/CXCL13	4
GO:0019730	antimicrobial humoral response	8/371	133/18870	0.00482549	0.035604	0.0284928	CXCL10/CXCL11/CXCL9/HLA-E/KRT6A/NOD2/SPINK5/CXCL13	8
GO:0002830	positive regulation of type 2 immune response	3/371	18/18870	0.00493964	0.0361506	0.0289302	RSAD2/IDO1/NOD2	3
GO:0010755	regulation of plasminogen activation	3/371	18/18870	0.00493964	0.0361506	0.0289302	PLAUR/PLAT/SERPINE1	3
GO:0038128	ERBB2 signaling pathway	3/371	18/18870	0.00493964	0.0361506	0.0289302	BTC/EREG/HBEGF	3
GO:0051917	regulation of fibrinolysis	3/371	18/18870	0.00493964	0.0361506	0.0289302	PLAUR/PLAT/SERPINE1	3
GO:0032197	retrotransposition	4/371	36/18870	0.00527047	0.0384159	0.030743	APOBEC3A/APOBEC3G/APOBEC3F/MOV10	4
GO:0045589	regulation of regulatory T cell differentiation	4/371	36/18870	0.00527047	0.0384159	0.030743	LGALS9/IRF1/IL4I1/FANCA	4
GO:0031331	positive regulation of cellular catabolic process	16/371	396/18870	0.00543217	0.0395147	0.0316223	IFNB1/PNPT1/TRIM21/TRIM22/DTX3L/TRIM5/ZC3HAV1/TRIM38/OPTN/NOD1/MOV10/GTPBP1/NOD2/PATL2/PATL1/TICAM1	16
GO:0070227	lymphocyte apoptotic process	6/371	82/18870	0.00554105	0.0401448	0.0321266	HSH2D/IDO1/CCL5/CD274/LGALS9/PRKD2	6
GO:1901657	glycosyl compound metabolic process	6/371	82/18870	0.00554105	0.0401448	0.0321266	NT5C3A/APOBEC3A/APOBEC3G/TYMP/APOBEC3F/NT5E	6
GO:0070231	T cell apoptotic process	5/371	58/18870	0.00558253	0.0402835	0.0322376	IDO1/CCL5/CD274/LGALS9/PRKD2	5
GO:0070534	protein K63-linked ubiquitination	5/371	58/18870	0.00558253	0.0402835	0.0322376	TRIM21/RNF213/TRIM5/PARP10/NOD2	5
GO:0002281	macrophage activation involved in immune response	3/371	19/18870	0.00578127	0.0413046	0.0330547	IFI35/NMI/TICAM1	3
GO:0010759	positive regulation of macrophage chemotaxis	3/371	19/18870	0.00578127	0.0413046	0.0330547	CCL5/C3AR1/TNFSF18	3
GO:0035743	CD4-positive, alpha-beta T cell cytokine production	3/371	19/18870	0.00578127	0.0413046	0.0330547	RSAD2/IFNB1/ARID5A	3
GO:0045091	regulation of single stranded viral RNA replication via double stranded DNA intermediate	3/371	19/18870	0.00578127	0.0413046	0.0330547	APOBEC3A/APOBEC3G/APOBEC3F	3
GO:0046782	regulation of viral transcription	3/371	19/18870	0.00578127	0.0413046	0.0330547	IFITM3/TRIM21/TRIM14	3
GO:0141085	regulation of inflammasome-mediated signaling pathway	4/371	37/18870	0.00581927	0.041494	0.0332063	EIF2AK2/GBP5/MYD88/GBP2	4
GO:0043616	keratinocyte proliferation	5/371	59/18870	0.00600327	0.0426374	0.0341213	TGM1/OVOL1/EREG/HAS2/ZEB1	5
GO:2000107	negative regulation of leukocyte apoptotic process	5/371	59/18870	0.00600327	0.0426374	0.0341213	IRF7/HSH2D/IDO1/CCL5/NOD2	5
GO:0050730	regulation of peptidyl-tyrosine phosphorylation	11/371	231/18870	0.00619435	0.0439081	0.0351383	IFNL1/PARP9/CCL5/PARP14/EHD4/TNFSF18/JAK2/NOD2/SNX6/NCF1/HBEGF	11
GO:0032196	transposition	4/371	38/18870	0.00640486	0.0452226	0.0361902	APOBEC3A/APOBEC3G/APOBEC3F/MOV10	4
GO:0072529	pyrimidine-containing compound catabolic process	4/371	38/18870	0.00640486	0.0452226	0.0361902	APOBEC3A/APOBEC3G/TYMP/APOBEC3F	4
GO:0051101	regulation of DNA binding	6/371	85/18870	0.0065912	0.0462666	0.0370257	SP100/PLAUR/IFI16/NFKBIA/JAK2/HJURP	6
GO:0072524	pyridine-containing compound metabolic process	6/371	85/18870	0.0065912	0.0462666	0.0370257	PARP9/IDO1/CD38/PARP10/NADK/IDO2	6
GO:0072527	pyrimidine-containing compound metabolic process	6/371	85/18870	0.0065912	0.0462666	0.0370257	CMPK2/NT5C3A/APOBEC3A/APOBEC3G/TYMP/APOBEC3F	6
GO:0002643	regulation of tolerance induction	3/371	20/18870	0.00670354	0.046423	0.0371509	IDO1/CD274/HLA-B	3
GO:0002755	MyD88-dependent toll-like receptor signaling pathway	3/371	20/18870	0.00670354	0.046423	0.0371509	IRF7/MYD88/IRF1	3
GO:0039692	single stranded viral RNA replication via double stranded DNA intermediate	3/371	20/18870	0.00670354	0.046423	0.0371509	APOBEC3A/APOBEC3G/APOBEC3F	3
GO:0042454	ribonucleoside catabolic process	3/371	20/18870	0.00670354	0.046423	0.0371509	APOBEC3A/APOBEC3G/APOBEC3F	3
GO:0051546	keratinocyte migration	3/371	20/18870	0.00670354	0.046423	0.0371509	KRT16/HAS2/HBEGF	3
GO:0072567	chemokine (C-X-C motif) ligand 2 production	3/371	20/18870	0.00670354	0.046423	0.0371509	OAS3/OAS1/MYD88	3
GO:2000341	regulation of chemokine (C-X-C motif) ligand 2 production	3/371	20/18870	0.00670354	0.046423	0.0371509	OAS3/OAS1/MYD88	3
GO:0048660	regulation of smooth muscle cell proliferation	9/371	171/18870	0.00683927	0.0472722	0.0378305	STAT1/CCL5/MYD88/ACE2/CX3CL1/EREG/JAK2/TNFAIP3/HBEGF	9
GO:1905517	macrophage migration	5/371	61/18870	0.00691077	0.047675	0.0381528	CCL5/C3AR1/CX3CL1/TNFSF18/CCL2	5

## Sheet: H3N2 24hpi down
ID	Description	GeneRatio	BgRatio	pvalue	p.adjust	qvalue	geneID	Count

## Sheet: BVic 24hpi up
ID	Description	GeneRatio	BgRatio	pvalue	p.adjust	qvalue	geneID	Count
GO:0009615	response to virus	112/1051	436/18870	2.09367e-44	5.06965e-41	3.66554e-41	CXCL10/OASL/RSAD2/IFIT2/IFIT1/IFIT3/MX2/ISG15/HERC5/IFI6/IFI44L/MX1/ZBP1/IFITM1/OAS3/IFIH1/OAS1/OAS2/USP18/ISG20/IRF7/DDX60/DDX60L/BST2/STAT1/DUOX2/IFI44/IFI27/IFNL1/GBP1/APOBEC3A/GBP5/CCL5/NT5C3A/CXCL9/IFITM3/IFNL3/DHX58/RTP4/PARP9/APOBEC3G/IFNL2/NLRC5/IFIT5/TRIM21/PLSCR1/AIM2/ZNFX1/EIF2AK2/TRIM22/PML/LGALS9/NMI/IFITM2/PMAIP1/TRIM25/STAT2/IRF1/MLKL/MYD88/TRIM5/GBP2/TLR2/DTX3L/IFI16/FOSL1/TNFAIP3…	112
GO:0051607	defense response to virus	98/1051	334/18870	2.10272e-44	5.06965e-41	3.66554e-41	CXCL10/OASL/RSAD2/IFIT2/IFIT1/IFIT3/MX2/ISG15/HERC5/IFI6/IFI44L/MX1/ZBP1/IFITM1/OAS3/IFIH1/OAS1/OAS2/USP18/ISG20/IRF7/DDX60/DDX60L/BST2/STAT1/IFI27/IFNL1/GBP1/APOBEC3A/GBP5/NT5C3A/CXCL9/IFITM3/IFNL3/DHX58/RTP4/PARP9/APOBEC3G/IFNL2/NLRC5/IFIT5/TRIM21/PLSCR1/AIM2/ZNFX1/EIF2AK2/TRIM22/PML/IFITM2/PMAIP1/TRIM25/STAT2/IRF1/MLKL/MYD88/TRIM5/GBP2/TLR2/DTX3L/IFI16/TNFAIP3/CASP1/APOBEC3F/TLR3/ADAR/ZC3HAV1/…	98
GO:0140546	defense response to symbiont	98/1051	335/18870	2.82117e-44	5.06965e-41	3.66554e-41	CXCL10/OASL/RSAD2/IFIT2/IFIT1/IFIT3/MX2/ISG15/HERC5/IFI6/IFI44L/MX1/ZBP1/IFITM1/OAS3/IFIH1/OAS1/OAS2/USP18/ISG20/IRF7/DDX60/DDX60L/BST2/STAT1/IFI27/IFNL1/GBP1/APOBEC3A/GBP5/NT5C3A/CXCL9/IFITM3/IFNL3/DHX58/RTP4/PARP9/APOBEC3G/IFNL2/NLRC5/IFIT5/TRIM21/PLSCR1/AIM2/ZNFX1/EIF2AK2/TRIM22/PML/IFITM2/PMAIP1/TRIM25/STAT2/IRF1/MLKL/MYD88/TRIM5/GBP2/TLR2/DTX3L/IFI16/TNFAIP3/CASP1/APOBEC3F/TLR3/ADAR/ZC3HAV1/…	98
GO:0045088	regulation of innate immune response	94/1051	425/18870	1.1108e-31	1.49709e-28	1.08245e-28	OASL/RSAD2/ISG15/ZBP1/OAS3/IFIH1/OAS1/USP18/IRF7/DDX60/IFI35/GBP5/CCL5/DHX58/PARP9/SLC15A3/NLRC5/TRIM21/PLSCR1/AIM2/SERPING1/ZNFX1/EIF2AK2/HLA-F/CEACAM1/LGALS9/NMI/PARP14/TRIM25/STAT2/IRF1/HLA-E/MYD88/TRIM5/BIRC3/GBP2/TLR2/IFI16/LAG3/PIK3AP1/FOSL1/TNFAIP3/CASP1/CLEC7A/HLA-B/TLR3/NECTIN2/ADAR/EREG/NR1D1/SAMHD1/UNC93B1/NFKBIA/N4BP1/IFNB1/TRAFD1/HLA-A/LYN/SERPINB9/NEK7/RIPK2/ADAM8/NOD2/LAMP1/NFKBIZ/…	94
GO:0048525	negative regulation of viral process	41/1051	93/18870	4.6947e-27	5.06182e-24	3.65989e-24	OASL/RSAD2/IFIT1/ISG15/MX1/IFITM1/OAS3/IFIH1/OAS1/OAS2/ISG20/BST2/STAT1/APOBEC3A/CCL5/IFITM3/IFNL3/APOBEC3G/IFIT5/TRIM21/PLSCR1/ZNFX1/EIF2AK2/IFITM2/LY6E/TRIM25/TRIM5/IFI16/TRIM14/APOBEC3F/ZC3HAV1/N4BP1/IFNB1/CH25H/APOBEC3B/TRIM31/TRIM26/TNF/SNX3/PROX1/MID2	41
GO:0031349	positive regulation of defense response	93/1051	480/18870	9.99537e-27	8.98084e-24	6.49348e-24	OASL/RSAD2/ZBP1/OAS3/IFIH1/OAS1/IRF7/DDX60/IFI35/IDO1/GBP5/CCL5/DHX58/PARP9/SLC15A3/NLRC5/NUPR1/PLSCR1/AIM2/ZNFX1/EIF2AK2/HLA-F/NMI/TRIM25/IRF1/HLA-E/MYD88/TRIM5/BIRC3/CX3CL1/GBP2/TLR2/IFI16/LAG3/PIK3AP1/FOSL1/TNFAIP3/CASP1/CLEC7A/TLR3/NECTIN2/OPTN/EREG/NR1D1/UNC93B1/NFKBIA/IFNB1/LYN/SERPINE1/NEK7/RIPK2/ADAM8/NOD2/LAMP1/NFKBIZ/IRAK2/TRIM31/CD47/TICAM1/PTGS2/AKIRIN2/TRIM56/MDK/TNFSF18/CEBPB/CD40/G…	93
GO:1903900	regulation of viral life cycle	49/1051	143/18870	4.51031e-26	3.47359e-23	2.51153e-23	OASL/RSAD2/IFIT1/ISG15/MX1/IFITM1/OAS3/LAMP3/IFIH1/OAS1/OAS2/ISG20/BST2/APOBEC3A/CCL5/IFITM3/IFNL3/APOBEC3G/IFIT5/TRIM21/PLSCR1/ZNFX1/EIF2AK2/TRIM22/LGALS9/IFITM2/LY6E/TRIM25/TRIM5/IFI16/APOBEC3F/NECTIN2/ADAR/ZC3HAV1/TRIM38/N4BP1/IFNB1/CH25H/APOBEC3B/TRIM31/TRIM26/FMR1/TNF/CXCL8/SNX3/PROX1/MID2/BCL2/AXL	49
GO:0002237	response to molecule of bacterial origin	79/1051	369/18870	9.30185e-26	6.26828e-23	4.5322e-23	CXCL10/CXCL11/CMPK2/IDO1/GBP5/CXCL9/CD274/LGALS9/CNP/MYD88/TRIM5/CX3CL1/GBP2/TLR2/TNFAIP3/CASP1/IL18BP/TRIB1/CXCL13/JAK2/ARID5A/TAP2/ADM/NR1D1/NFKBIA/CD55/PDCD1LG2/B2M/GCH1/LYN/IL36G/SERPINE1/RIPK2/NOD2/GBP3/NFKBIZ/IRAK2/TICAM1/PTGS2/AKIRIN2/CARD16/CEBPB/CHMP5/CD40/ZC3H12A/FZD5/SLC7A5/C4B/XBP1/CASP8/PCK2/CASP7/IRF5/TNF/NOCT/PTGER4/CSF3/MEF2C/IL6/ASS1/SOD2/S100A8/CXCL8/VCAM1/NR4A1/NFKB2/DAB2IP/FOS…	79
GO:0050792	regulation of viral process	52/1051	168/18870	3.3276e-25	1.99323e-22	1.44118e-22	OASL/RSAD2/IFIT1/ISG15/MX1/IFITM1/OAS3/LAMP3/IFIH1/OAS1/OAS2/ISG20/BST2/STAT1/APOBEC3A/CCL5/IFITM3/IFNL3/APOBEC3G/IFIT5/TRIM21/PLSCR1/ZNFX1/EIF2AK2/TRIM22/LGALS9/IFITM2/LY6E/TRIM25/TRIM5/IFI16/TRIM14/APOBEC3F/NECTIN2/ADAR/ZC3HAV1/TRIM38/N4BP1/IFNB1/CH25H/APOBEC3B/TRIM31/TRIM26/FMR1/TNF/CXCL8/SNX3/PROX1/DYNLT1/MID2/BCL2/AXL	52
GO:0001819	positive regulation of cytokine production	92/1051	499/18870	8.34303e-25	4.49773e-22	3.25203e-22	RSAD2/ISG15/OAS3/IFIH1/OAS1/OAS2/IRF7/STAT1/IDO1/IFNL1/GBP5/DHX58/CD274/AIM2/EIF2AK2/HLA-F/LGALS9/IRF1/HLA-E/MYD88/CX3CL1/TLR2/IFI16/DDIT3/C3AR1/CASP1/CLEC7A/TLR3/PRKD2/JAK2/ZC3HAV1/ARID5A/EREG/UNC93B1/CD55/B2M/HLA-A/SERPINE1/HTR2B/GATA3/RIPK2/SPHK1/ADAM8/NOD2/PANX1/TICAM1/PTGS2/AKIRIN2/BCL3/TRIM56/MDK/CEBPB/ARRDC4/CD40/GSDMD/FZD5/RIPK1/BTN3A1/SLC7A5/ALOX15B/XBP1/CASP8/ATF4/NOD1/IKBKE/BTN3A2/IRF5…	92
GO:0032496	response to lipopolysaccharide	74/1051	348/18870	5.36583e-24	2.62975e-21	1.9014e-21	CXCL10/CXCL11/CMPK2/IDO1/GBP5/CXCL9/CD274/LGALS9/CNP/MYD88/TRIM5/CX3CL1/GBP2/TLR2/TNFAIP3/CASP1/IL18BP/TRIB1/CXCL13/JAK2/ARID5A/ADM/NR1D1/NFKBIA/CD55/PDCD1LG2/GCH1/LYN/IL36G/SERPINE1/RIPK2/NOD2/GBP3/NFKBIZ/IRAK2/TICAM1/PTGS2/AKIRIN2/CARD16/CEBPB/CHMP5/CD40/ZC3H12A/SLC7A5/XBP1/CASP8/PCK2/CASP7/TNF/NOCT/PTGER4/CSF3/MEF2C/IL6/ASS1/SOD2/S100A8/CXCL8/VCAM1/NR4A1/NFKB2/DAB2IP/FOSL2/EDN1/SPON2/CD68/TNIP…	74
GO:0045089	positive regulation of innate immune response	73/1051	343/18870	1.0387e-23	4.66635e-21	3.37395e-21	OASL/RSAD2/ZBP1/OAS3/IFIH1/OAS1/IRF7/DDX60/IFI35/GBP5/CCL5/DHX58/PARP9/SLC15A3/NLRC5/PLSCR1/AIM2/ZNFX1/EIF2AK2/HLA-F/NMI/TRIM25/IRF1/HLA-E/MYD88/TRIM5/BIRC3/GBP2/TLR2/IFI16/LAG3/PIK3AP1/FOSL1/TNFAIP3/CASP1/CLEC7A/TLR3/NECTIN2/EREG/NR1D1/UNC93B1/NFKBIA/IFNB1/LYN/NEK7/RIPK2/ADAM8/NOD2/LAMP1/NFKBIZ/IRAK2/TRIM31/TICAM1/AKIRIN2/TRIM56/CD40/SH2D1B/NOD1/IKBKE/CTSS/USP15/TNF/OTUD4/DAB2IP/WDFY1/TNIP2/PLCG…	73
GO:0045071	negative regulation of viral genome replication	30/1051	55/18870	1.28241e-23	5.31805e-21	3.84515e-21	OASL/RSAD2/IFIT1/ISG15/MX1/IFITM1/OAS3/IFIH1/OAS1/OAS2/ISG20/BST2/APOBEC3A/CCL5/IFITM3/IFNL3/APOBEC3G/IFIT5/PLSCR1/ZNFX1/EIF2AK2/IFITM2/IFI16/APOBEC3F/ZC3HAV1/N4BP1/IFNB1/APOBEC3B/TNF/PROX1	30
GO:0002833	positive regulation of response to biotic stimulus	74/1051	369/18870	2.23757e-22	8.61626e-20	6.22988e-20	OASL/RSAD2/ZBP1/OAS3/IFIH1/OAS1/IRF7/DDX60/IFI35/GBP5/CCL5/DHX58/PARP9/SLC15A3/NLRC5/PLSCR1/CD274/AIM2/ZNFX1/EIF2AK2/HLA-F/NMI/TRIM25/IRF1/HLA-E/MYD88/TRIM5/BIRC3/GBP2/TLR2/IFI16/LAG3/PIK3AP1/FOSL1/TNFAIP3/CASP1/CLEC7A/TLR3/NECTIN2/EREG/NR1D1/UNC93B1/NFKBIA/IFNB1/LYN/NEK7/RIPK2/ADAM8/NOD2/LAMP1/NFKBIZ/IRAK2/TRIM31/TICAM1/AKIRIN2/TRIM56/CD40/SH2D1B/NOD1/IKBKE/CTSS/USP15/TNF/OTUD4/DAB2IP/WDFY1/TNIP…	74
GO:0045069	regulation of viral genome replication	34/1051	85/18870	5.40053e-21	1.94095e-18	1.40338e-18	OASL/RSAD2/IFIT1/ISG15/MX1/IFITM1/OAS3/IFIH1/OAS1/OAS2/ISG20/BST2/APOBEC3A/CCL5/IFITM3/IFNL3/APOBEC3G/IFIT5/PLSCR1/ZNFX1/EIF2AK2/IFITM2/IFI16/APOBEC3F/ADAR/ZC3HAV1/TRIM38/N4BP1/IFNB1/APOBEC3B/TNF/CXCL8/PROX1/BCL2	34
GO:0071216	cellular response to biotic stimulus	59/1051	265/18870	2.15892e-20	7.2742e-18	5.25952e-18	CXCL10/CXCL11/CMPK2/GBP5/CXCL9/CD274/MYD88/TRIM5/CX3CL1/GBP2/TLR2/DDIT3/TNFAIP3/CASP1/CLEC7A/TRIB1/CXCL13/JAK2/ARID5A/NR1D1/NFKBIA/CD55/PDCD1LG2/LYN/IL36G/SERPINE1/RIPK2/NOD2/GBP3/NFKBIZ/IRAK2/TICAM1/TXNIP/CARD16/CHMP5/CD40/ZC3H12A/FZD5/SLC7A5/XBP1/CASP7/TNF/CSF3/MEF2C/IL6/ASS1/CXCL8/DAB2IP/HSPA5/SPON2/CD68/TNIP2/IL1A/KMO/PLCG2/AXL/SBNO2/RARA/CCL2	59
GO:0071222	cellular response to lipopolysaccharide	54/1051	226/18870	2.9236e-20	9.27126e-18	6.70347e-18	CXCL10/CXCL11/CMPK2/GBP5/CXCL9/CD274/MYD88/TRIM5/CX3CL1/GBP2/TLR2/TNFAIP3/CASP1/TRIB1/CXCL13/JAK2/ARID5A/NR1D1/NFKBIA/CD55/PDCD1LG2/LYN/IL36G/SERPINE1/RIPK2/NOD2/GBP3/NFKBIZ/IRAK2/TICAM1/CARD16/CHMP5/CD40/ZC3H12A/SLC7A5/XBP1/CASP7/TNF/CSF3/MEF2C/IL6/ASS1/CXCL8/DAB2IP/SPON2/CD68/TNIP2/IL1A/KMO/PLCG2/AXL/SBNO2/RARA/CCL2	54
GO:0071219	cellular response to molecule of bacterial origin	55/1051	239/18870	8.4795e-20	2.53961e-17	1.83623e-17	CXCL10/CXCL11/CMPK2/GBP5/CXCL9/CD274/MYD88/TRIM5/CX3CL1/GBP2/TLR2/TNFAIP3/CASP1/TRIB1/CXCL13/JAK2/ARID5A/NR1D1/NFKBIA/CD55/PDCD1LG2/LYN/IL36G/SERPINE1/RIPK2/NOD2/GBP3/NFKBIZ/IRAK2/TICAM1/CARD16/CHMP5/CD40/ZC3H12A/FZD5/SLC7A5/XBP1/CASP7/TNF/CSF3/MEF2C/IL6/ASS1/CXCL8/DAB2IP/SPON2/CD68/TNIP2/IL1A/KMO/PLCG2/AXL/SBNO2/RARA/CCL2	55
GO:0007249	canonical NF-kappaB signal transduction	62/1051	300/18870	1.28369e-19	3.6423e-17	2.63352e-17	BST2/STAT1/IFIT5/TRIM21/TNFSF10/SECTM1/TRIM22/LGALS9/TRIM25/MYD88/TRIM5/BIRC3/CX3CL1/TLR2/TNFAIP3/RBCK1/RELB/CASP1/CLEC7A/TLR3/APOL3/OPTN/NR1D1/NFKBIA/TRIM38/SHISA5/CFLAR/HTR2B/RIPK2/NOD2/IRAK2/TICAM1/BCL3/CARD16/TRAF4/TLE1/CASP10/CD40/ZC3H12A/RIPK1/CASP8/NOD1/IKBKE/AZI2/TRADD/TNF/TERF2IP/EDNRA/RORA/MAP3K14/NFKB2/DAB2IP/EDN1/PER1/TNIP2/MID2/IL1A/PLCG2/TLR7/DDRGK1/MIB2/PLEKHG5	62
GO:0019058	viral life cycle	64/1051	321/18870	2.30864e-19	6.22295e-17	4.49943e-17	OASL/RSAD2/IFIT1/ISG15/MX1/IFITM1/OAS3/LAMP3/IFIH1/OAS1/OAS2/ISG20/BST2/IFI27/APOBEC3A/CCL5/IFITM3/IFNL3/APOBEC3G/IFIT5/TRIM21/PLSCR1/ZNFX1/EIF2AK2/TRIM22/LGALS9/IFITM2/LY6E/TRIM25/TRIM5/IFI16/ACE2/APOBEC3F/NECTIN2/ADAR/ZC3HAV1/CD55/TRIM38/N4BP1/IFNB1/SCARB2/EPHA2/LAMP1/CH25H/APOBEC3B/TRIM31/TRIM26/CHMP5/ZC3H12A/PCBP1/SLC3A2/FMR1/TNF/LDLR/USP6NL/CXCL8/SNX3/PROX1/DYNLT1/MID2/BCL2/ICAM1/AXL/CCL2	64
GO:0034341	response to type II interferon	41/1051	143/18870	8.88325e-19	2.28046e-16	1.64886e-16	IFITM1/GBP4/BST2/STAT1/GBP1/GBP5/CCL5/IFITM3/PARP9/NLRC5/TRIM21/LGALS9/IFITM2/PARP14/NUB1/IRF1/SP100/CX3CL1/GBP2/TLR2/CASP1/TLR3/JAK2/GCH1/CXCL16/GBP3/CCL20/CD47/ZYX/CCL22/GBP6/CD40/CDC42EP2/IFNGR2/TNF/ASS1/CALCOCO2/PPARG/EDN1/STX4/CCL2	41
GO:0019079	viral genome replication	39/1051	131/18870	1.46645e-18	3.59348e-16	2.59822e-16	OASL/RSAD2/IFIT1/ISG15/MX1/IFITM1/OAS3/IFIH1/OAS1/OAS2/ISG20/BST2/IFI27/APOBEC3A/CCL5/IFITM3/IFNL3/APOBEC3G/IFIT5/PLSCR1/ZNFX1/EIF2AK2/IFITM2/IFI16/APOBEC3F/ADAR/ZC3HAV1/TRIM38/N4BP1/IFNB1/APOBEC3B/ZC3H12A/PCBP1/FMR1/TNF/CXCL8/PROX1/BCL2/CCL2	39
GO:0002697	regulation of immune effector process	70/1051	389/18870	1.67356e-18	3.92268e-16	2.83624e-16	RSAD2/DDX60/BST2/IFNL1/DHX58/SERPING1/HLA-F/CEACAM1/LGALS9/IL4I1/HLA-E/MYD88/LAG3/CLEC7A/HLA-C/HLA-B/TLR3/NECTIN2/ARID5A/TAP2/CD55/JUNB/B2M/IFNB1/HLA-A/LYN/SERPINB9/GATA3/RIPK2/NOD2/LAMP1/NFKBIZ/PANX1/CD47/TICAM1/MICB/HLA-H/TNFSF18/NCF1/CD40/ZC3H12A/FZD5/PARP3/SLC7A5/XBP1/SH2D1B/NOD1/IRF5/TNF/IL20RB/RAET1L/SERPINB4/IL6/TNFSF13/FOXJ1/CFH/DENND1B/SPON2/STX4/CLCF1/ICAM1/PLCG2/TLR7/AXL/SEMA7A/RARA/TR…	70
GO:0016032	viral process	74/1051	432/18870	3.0599e-18	6.8733e-16	4.96965e-16	OASL/RSAD2/IFIT1/ISG15/MX1/IFITM1/OAS3/LAMP3/IFIH1/OAS1/OAS2/ISG20/IRF7/BST2/STAT1/IFI27/APOBEC3A/CCL5/IFITM3/PARP10/IFNL3/PARP9/APOBEC3G/IFIT5/TRIM21/PLSCR1/ZNFX1/EIF2AK2/TRIM22/LGALS9/IFITM2/LY6E/TRIM25/TRIM5/IFI16/TRIM14/ACE2/APOBEC3F/NECTIN2/ADAR/ZC3HAV1/CD55/TRIM38/N4BP1/IFNB1/SCARB2/EPHA2/LAMP1/CH25H/APOBEC3B/TRIM31/TRIM26/CHMP5/ZC3H12A/PCBP1/SLC3A2/FMR1/TNF/LDLR/POU2F3/JUN/USP6NL/CTDP1/CXC…	74
GO:0002757	immune response-activating signaling pathway	78/1051	473/18870	3.59871e-18	7.76025e-16	5.61095e-16	OASL/RSAD2/OAS3/IFIH1/OAS1/IRF7/DDX60/IFI35/GBP1/GBP5/THEMIS2/DHX58/SLC15A3/PLSCR1/AIM2/CD38/EIF2AK2/CEACAM1/NMI/TRIM25/IRF1/MYD88/BIRC3/GBP2/TLR2/PIK3AP1/FOSL1/TNFAIP3/RBCK1/C3AR1/CASP1/CLEC7A/TLR3/NECTIN2/PRKD2/FYB1/NR1D1/UNC93B1/NFKBIA/HLA-A/LYN/NEK7/GATA3/RIPK2/NOD2/NFKBIZ/IRAK2/TRIM31/CD47/TICAM1/BTN3A3/MICB/CD40/ZC3H12A/LIPA/PRKCD/BTN3A1/BCAR1/NOD1/CTSS/BTN3A2/USP15/TNF/KHDRBS1/MEF2C/OTUD4/…	78
GO:0002764	immune response-regulating signaling pathway	80/1051	500/18870	8.23398e-18	1.70728e-15	1.23443e-15	OASL/RSAD2/OAS3/IFIH1/OAS1/IRF7/DDX60/IFI35/GBP1/GBP5/THEMIS2/DHX58/SLC15A3/PLSCR1/AIM2/CD38/EIF2AK2/CEACAM1/NMI/TRIM25/IRF1/MYD88/BIRC3/GBP2/TLR2/PIK3AP1/FOSL1/TNFAIP3/RBCK1/C3AR1/CASP1/CLEC7A/TLR3/NECTIN2/PRKD2/FYB1/NR1D1/UNC93B1/NFKBIA/HLA-A/LYN/NEK7/GATA3/RIPK2/NOD2/NFKBIZ/IRAK2/TRIM31/CD47/TICAM1/BTN3A3/MICB/CD40/ZC3H12A/LIPA/PRKCD/BTN3A1/BCAR1/NOD1/CTSS/BTN3A2/USP15/TNF/IL20RB/KHDRBS1/MEF2C…	80
GO:0002218	activation of innate immune response	56/1051	276/18870	1.87171e-17	3.73719e-15	2.70213e-15	OASL/RSAD2/ZBP1/OAS3/IFIH1/OAS1/IRF7/DDX60/IFI35/GBP5/DHX58/SLC15A3/AIM2/ZNFX1/EIF2AK2/NMI/TRIM25/IRF1/MYD88/TRIM5/BIRC3/GBP2/TLR2/IFI16/PIK3AP1/FOSL1/TNFAIP3/CASP1/CLEC7A/TLR3/NR1D1/UNC93B1/NFKBIA/LYN/NEK7/RIPK2/NOD2/NFKBIZ/IRAK2/TRIM31/TICAM1/CD40/NOD1/CTSS/USP15/TNF/OTUD4/DAB2IP/WDFY1/TNIP2/PLCG2/TLR7/NOP53/TRIL/CREBBP/FFAR2	56
GO:0034612	response to tumor necrosis factor	53/1051	259/18870	9.39407e-17	1.80869e-14	1.30775e-14	TNFSF13B/STAT1/GBP1/CCL5/AIM2/NUB1/BIRC3/CX3CL1/GBP2/TNFAIP3/CASP1/IL18BP/ZFP36L2/JAK2/NR1D1/NFKBIA/GCH1/CXCL16/GATA3/SPHK1/EXT1/GBP3/CCL20/PTGS2/CCL22/CARD16/TNFSF18/CD40/ZC3H12A/HES1/RIPK1/CASP8/PCK2/TRADD/TNF/HAS2/NFE2L2/NKX3-1/ASS1/CASP4/CXCL8/VCAM1/FAS/CCDC3/RORA/YBX3/DAB2IP/THBS1/EDN1/MAP3K5/PLVAP/MIB2/CCL2	53
GO:0002221	pattern recognition receptor signaling pathway	50/1051	236/18870	1.58383e-16	2.94429e-14	2.12883e-14	OASL/RSAD2/OAS3/IFIH1/OAS1/IRF7/DDX60/IFI35/GBP5/DHX58/SLC15A3/AIM2/EIF2AK2/NMI/TRIM25/IRF1/MYD88/BIRC3/GBP2/TLR2/PIK3AP1/FOSL1/TNFAIP3/CASP1/TLR3/NR1D1/UNC93B1/NFKBIA/LYN/NEK7/RIPK2/NOD2/NFKBIZ/IRAK2/TRIM31/TICAM1/CD40/NOD1/CTSS/USP15/TNF/OTUD4/DAB2IP/WDFY1/TNIP2/PLCG2/TLR7/NOP53/TRIL/FFAR2	50
GO:0002758	innate immune response-activating signaling pathway	52/1051	255/18870	2.14757e-16	3.85919e-14	2.79034e-14	OASL/RSAD2/OAS3/IFIH1/OAS1/IRF7/DDX60/IFI35/GBP5/DHX58/SLC15A3/AIM2/EIF2AK2/NMI/TRIM25/IRF1/MYD88/BIRC3/GBP2/TLR2/PIK3AP1/FOSL1/TNFAIP3/CASP1/CLEC7A/TLR3/NR1D1/UNC93B1/NFKBIA/LYN/NEK7/RIPK2/NOD2/NFKBIZ/IRAK2/TRIM31/TICAM1/CD40/NOD1/CTSS/USP15/TNF/OTUD4/DAB2IP/WDFY1/TNIP2/PLCG2/TLR7/NOP53/TRIL/CREBBP/FFAR2	52
GO:0071356	cellular response to tumor necrosis factor	49/1051	238/18870	1.06955e-15	1.85999e-13	1.34484e-13	TNFSF13B/STAT1/GBP1/CCL5/AIM2/BIRC3/CX3CL1/GBP2/TNFAIP3/CASP1/IL18BP/ZFP36L2/JAK2/NR1D1/NFKBIA/GATA3/SPHK1/EXT1/GBP3/CCL20/CCL22/CARD16/TNFSF18/CD40/ZC3H12A/HES1/RIPK1/CASP8/PCK2/TRADD/TNF/HAS2/NFE2L2/NKX3-1/ASS1/CASP4/CXCL8/VCAM1/FAS/CCDC3/RORA/YBX3/DAB2IP/THBS1/EDN1/MAP3K5/PLVAP/MIB2/CCL2	49
GO:0140888	interferon-mediated signaling pathway	32/1051	107/18870	1.54937e-15	2.61021e-13	1.88728e-13	ISG15/ZBP1/IFITM1/OAS3/IFIH1/OAS1/OAS2/USP18/IRF7/STAT1/IFI27/IFNL1/IFITM3/IFNL3/PARP9/IFNL2/NLRC5/IFITM2/PARP14/STAT2/IRF1/SP100/MYD88/ADAR/JAK2/SAMHD1/IFNB1/TRIM56/IFNGR2/IKBKE/AZI2/PPARG	32
GO:0050727	regulation of inflammatory response	68/1051	425/18870	2.64015e-15	4.31305e-13	3.1185e-13	ZBP1/DUOXA2/USP18/IFI35/IDO1/CCL5/NUPR1/AIM2/NMI/HLA-E/MYD88/BIRC3/CX3CL1/TLR2/PIK3AP1/TNFAIP3/CASP1/KLF4/ACE2/TLR3/JAK2/NR1D1/SOCS3/NFKBIA/LYN/FANCA/NT5E/SERPINE1/GATA3/SPHK1/ADAM8/NOD2/NFKBIZ/CD47/IL22RA1/PTGS2/METRNL/MDK/CARD16/TNFSF18/CEBPB/NCF1/GSDMD/RHBDF2/PRKCD/RIPK1/TRADD/TNF/IL20RB/LDLR/PTGER4/IL6/SAA1/CASP4/ABHD12/S100A8/RORA/DUOXA1/PPARG/PSMA6/RICTOR/IL15/PLCG2/TLR7/SBNO2/SEMA7A/C1QTNF…	68
GO:0043122	regulation of canonical NF-kappaB signal transduction	51/1051	265/18870	5.01027e-15	7.94422e-13	5.74397e-13	BST2/STAT1/IFIT5/TRIM21/TNFSF10/SECTM1/TRIM22/LGALS9/TRIM25/MYD88/TRIM5/BIRC3/CX3CL1/TNFAIP3/RBCK1/CASP1/CLEC7A/TLR3/APOL3/OPTN/NR1D1/TRIM38/SHISA5/CFLAR/HTR2B/RIPK2/NOD2/TICAM1/CARD16/TRAF4/TLE1/CASP10/CD40/ZC3H12A/RIPK1/CASP8/NOD1/IKBKE/TRADD/TNF/TERF2IP/RORA/MAP3K14/DAB2IP/PER1/TNIP2/MID2/IL1A/PLCG2/MIB2/PLEKHG5	51
GO:0052547	regulation of peptidase activity	56/1051	312/18870	5.42539e-15	8.35665e-13	6.04217e-13	IFI6/LAMP3/PLAUR/TNFSF10/AIM2/SERPING1/PSMB9/LGALS9/PMAIP1/BIRC3/PSMB8/IFI16/CASP1/CLEC7A/LGMN/KLF4/JAK2/PSME2/LYN/SERPINE1/SERPINB9/BCL2L13/RIPK2/BAK1/MTCH1/XDH/MYC/CARD16/CASP10/CASP8/SERPINB1/NOD1/PSME1/CTSS/TNF/TIMP1/SERPINB4/NKX3-1/MBP/S100A8/SFN/BBC3/FAS/PRSS22/CSTB/PSMA3/PPARG/THBS1/CLDN3/MAP3K5/CDKN2D/DDRGK1/VEGFA/SOX7/BIN1/PRELID1	56
GO:0002819	regulation of adaptive immune response	44/1051	208/18870	1.12227e-14	1.68061e-12	1.21514e-12	RSAD2/TNFSF13B/IRF7/CD274/HLA-F/CEACAM1/IRF1/IL4I1/HLA-E/TNFAIP3/CLEC7A/HLA-C/HLA-B/NECTIN2/JAK2/ARID5A/TAP2/CD55/JUNB/B2M/IFNB1/HLA-A/GATA3/RIPK2/NOD2/NFKBIZ/MICB/AKIRIN2/HLA-H/TNFSF18/CD40/ZC3H12A/FZD5/PARP3/TNF/IL20RB/RAET1L/MEF2C/IL6/TNFSF13/FOXJ1/DENND1B/CLCF1/HLA-G	44
GO:0002720	positive regulation of cytokine production involved in immune response	27/1051	81/18870	1.26087e-14	1.83712e-12	1.32831e-12	RSAD2/HLA-F/HLA-E/MYD88/CLEC7A/TLR3/ARID5A/CD55/B2M/HLA-A/GATA3/RIPK2/NOD2/PANX1/TICAM1/FZD5/SLC7A5/NOD1/IRF5/IL6/DENND1B/SPON2/PLCG2/TLR7/SEMA7A/HLA-G/FFAR2	27
GO:0002460	adaptive immune response based on somatic recombination of immune receptors built from immunoglobulin superfamily domains	62/1051	380/18870	1.85152e-14	2.62673e-12	1.89922e-12	RSAD2/TNFSF13B/IRF7/CD274/SERPING1/C1R/HLA-F/CEACAM1/C1S/IL4I1/HLA-E/MYD88/TNFAIP3/RELB/IL18BP/CLEC7A/HLA-C/HLA-B/CXCL13/NECTIN2/JAK2/ARID5A/TAP2/UNC93B1/SOCS3/CD55/JUNB/B2M/IFNB1/HLA-A/GATA3/RIPK2/NOD2/NFKBIZ/BTN3A3/MICB/HLA-H/BCL3/TCIRG1/TNFSF18/CD40/ZC3H12A/PRKCD/FZD5/PARP3/C4B/JAG1/C4A/BTN3A2/TNF/IL20RB/RAET1L/MEF2C/IL6/TNFSF13/RORA/FOXJ1/NFKB2/DENND1B/CLCF1/ICAM1/HLA-G	62
GO:0051090	regulation of DNA-binding transcription factor activity	64/1051	406/18870	3.64552e-14	5.03923e-12	3.64355e-12	PARP10/NLRC5/NUPR1/TRIM21/AIM2/EIF2AK2/TRIM22/LGALS9/TRIM25/SP100/MYD88/TRIM5/CX3CL1/TLR2/TRIM14/DDIT3/TNFAIP3/RBCK1/CLEC7A/TRIB1/KLF4/PRKD2/NFKBIA/TRIM38/CFLAR/RIPK2/SPHK1/ADAM8/NOD2/IRAK2/TRIM31/TICAM1/BCL3/TRIM26/CARD16/TNFSF18/CD40/ZC3H12A/RTKN2/HES1/RIPK1/NOD1/ID1/IKBKE/TRADD/TNF/MDFI/NFKBIE/TERF2IP/BMP2/CSF3/IL6/S100A8/FOXJ1/PROX1/DAB2IP/PPARG/EDN1/RGCC/CRTC3/MID2/PSMA6/PLCG2/DDRGK1	64
GO:0051092	positive regulation of NF-kappaB transcription factor activity	36/1051	150/18870	5.1818e-14	6.98378e-12	5.04953e-12	TRIM21/AIM2/EIF2AK2/TRIM22/LGALS9/TRIM25/MYD88/TRIM5/CX3CL1/TLR2/TRIM14/RBCK1/CLEC7A/PRKD2/TRIM38/CFLAR/RIPK2/SPHK1/ADAM8/NOD2/IRAK2/TICAM1/CARD16/TNFSF18/CD40/RTKN2/RIPK1/NOD1/TRADD/TNF/TERF2IP/S100A8/MID2/PSMA6/PLCG2/DDRGK1	36
GO:0002718	regulation of cytokine production involved in immune response	32/1051	120/18870	5.61264e-14	7.37994e-12	5.33597e-12	RSAD2/BST2/HLA-F/HLA-E/MYD88/CLEC7A/TLR3/ARID5A/CD55/B2M/IFNB1/HLA-A/GATA3/RIPK2/NOD2/PANX1/TICAM1/FZD5/SLC7A5/NOD1/IRF5/TNF/IL6/DENND1B/SPON2/PLCG2/TLR7/AXL/SEMA7A/TRIL/HLA-G/FFAR2	32
GO:0051091	positive regulation of DNA-binding transcription factor activity	47/1051	244/18870	5.75941e-14	7.39262e-12	5.34514e-12	TRIM21/AIM2/EIF2AK2/TRIM22/LGALS9/TRIM25/MYD88/TRIM5/CX3CL1/TLR2/TRIM14/DDIT3/RBCK1/CLEC7A/PRKD2/TRIM38/CFLAR/RIPK2/SPHK1/ADAM8/NOD2/IRAK2/TRIM31/TICAM1/TRIM26/CARD16/TNFSF18/CD40/RTKN2/RIPK1/NOD1/IKBKE/TRADD/TNF/TERF2IP/BMP2/CSF3/IL6/S100A8/PPARG/EDN1/RGCC/CRTC3/MID2/PSMA6/PLCG2/DDRGK1	47
GO:0002822	regulation of adaptive immune response based on somatic recombination of immune receptors built from immunoglobulin superfamily domains	41/1051	193/18870	7.82583e-14	9.81141e-12	7.09402e-12	RSAD2/TNFSF13B/CD274/HLA-F/CEACAM1/IL4I1/HLA-E/TNFAIP3/CLEC7A/HLA-C/HLA-B/NECTIN2/JAK2/ARID5A/TAP2/CD55/JUNB/B2M/IFNB1/HLA-A/GATA3/RIPK2/NOD2/NFKBIZ/MICB/HLA-H/TNFSF18/CD40/ZC3H12A/FZD5/PARP3/TNF/IL20RB/RAET1L/MEF2C/IL6/TNFSF13/FOXJ1/DENND1B/CLCF1/HLA-G	41
GO:0002367	cytokine production involved in immune response	32/1051	122/18870	9.28783e-14	1.13797e-11	8.22795e-12	RSAD2/BST2/HLA-F/HLA-E/MYD88/CLEC7A/TLR3/ARID5A/CD55/B2M/IFNB1/HLA-A/GATA3/RIPK2/NOD2/PANX1/TICAM1/FZD5/SLC7A5/NOD1/IRF5/TNF/IL6/DENND1B/SPON2/PLCG2/TLR7/AXL/SEMA7A/TRIL/HLA-G/FFAR2	32
GO:0050777	negative regulation of immune response	42/1051	205/18870	1.43694e-13	1.72146e-11	1.24468e-11	ISG15/OAS3/OAS1/USP18/IFNL1/DHX58/NLRC5/TRIM21/SERPING1/HLA-F/CEACAM1/LGALS9/NMI/PARP14/STAT2/IL4I1/HLA-E/IFI16/TNFAIP3/HLA-B/ADAR/SAMHD1/CD55/IFNB1/TRAFD1/HLA-A/LYN/SERPINB9/NOD2/TNFSF18/ZC3H12A/RHBDF2/PARP3/USP15/IL20RB/SERPINB4/FOXJ1/PPARG/PDCD1/ARG2/HLA-G/PGLYRP3	42
GO:0052548	regulation of endopeptidase activity	51/1051	288/18870	1.57056e-13	1.84063e-11	1.33084e-11	IFI6/LAMP3/PLAUR/TNFSF10/AIM2/SERPING1/PSMB9/LGALS9/PMAIP1/BIRC3/PSMB8/IFI16/CASP1/CLEC7A/LGMN/KLF4/JAK2/PSME2/LYN/SERPINE1/SERPINB9/BCL2L13/RIPK2/BAK1/MTCH1/XDH/MYC/CARD16/CASP10/CASP8/SERPINB1/NOD1/PSME1/TNF/TIMP1/SERPINB4/NKX3-1/MBP/S100A8/SFN/BBC3/FAS/PSMA3/PPARG/THBS1/MAP3K5/CDKN2D/VEGFA/SOX7/BIN1/PRELID1	51
GO:0002699	positive regulation of immune effector process	49/1051	270/18870	1.81023e-13	2.07637e-11	1.50129e-11	RSAD2/DDX60/DHX58/HLA-F/LGALS9/HLA-E/MYD88/LAG3/CLEC7A/HLA-C/HLA-B/TLR3/NECTIN2/ARID5A/TAP2/CD55/B2M/HLA-A/LYN/GATA3/RIPK2/NOD2/LAMP1/NFKBIZ/PANX1/TICAM1/MICB/HLA-H/CD40/FZD5/SLC7A5/XBP1/SH2D1B/NOD1/IRF5/TNF/RAET1L/IL6/TNFSF13/DENND1B/SPON2/STX4/CLCF1/PLCG2/TLR7/SEMA7A/RARA/HLA-G/FFAR2	49
GO:0045824	negative regulation of innate immune response	27/1051	91/18870	3.12584e-13	3.51071e-11	2.53838e-11	ISG15/OAS3/OAS1/USP18/DHX58/NLRC5/TRIM21/SERPING1/HLA-F/CEACAM1/LGALS9/NMI/PARP14/STAT2/HLA-E/IFI16/TNFAIP3/HLA-B/ADAR/SAMHD1/TRAFD1/HLA-A/SERPINB9/USP15/SERPINB4/PPARG/HLA-G	27
GO:0071346	cellular response to type II interferon	31/1051	120/18870	3.53561e-13	3.8899e-11	2.81254e-11	GBP4/STAT1/GBP1/GBP5/CCL5/PARP9/NLRC5/LGALS9/PARP14/IRF1/SP100/CX3CL1/GBP2/TLR2/CASP1/TLR3/JAK2/GBP3/CCL20/CD47/ZYX/CCL22/GBP6/CDC42EP2/IFNGR2/TNF/ASS1/PPARG/EDN1/STX4/CCL2	31
GO:0043123	positive regulation of canonical NF-kappaB signal transduction	40/1051	196/18870	6.25908e-13	6.74854e-11	4.87945e-11	BST2/IFIT5/TRIM21/TNFSF10/SECTM1/TRIM22/LGALS9/TRIM25/MYD88/TRIM5/BIRC3/CX3CL1/RBCK1/CASP1/CLEC7A/TLR3/APOL3/TRIM38/SHISA5/CFLAR/HTR2B/RIPK2/NOD2/TICAM1/CARD16/CASP10/CD40/RIPK1/CASP8/NOD1/IKBKE/TRADD/TNF/TERF2IP/MAP3K14/TNIP2/MID2/IL1A/MIB2/PLEKHG5	40
GO:0070661	leukocyte proliferation	56/1051	350/18870	8.02363e-13	8.48144e-11	6.1324e-11	TNFSF13B/BST2/IDO1/CCL5/CD274/CD38/LGALS9/IRF1/IL4I1/HLA-E/MYD88/CX3CL1/CSF1/TNFAIP3/JAK2/CD55/JUNB/PDCD1LG2/IFNB1/HLA-A/LYN/IRS2/RIPK2/NFKBIZ/TICAM1/CCND3/PSMB10/TCIRG1/TNFSF18/CEBPB/CD40/LIPA/HES1/PRKCD/BTN3A1/AZI2/IL20RB/MEF2C/IL6/VCAM1/LGALS9B/NPR3/FOXJ1/LGALS9C/FOSL2/CLCF1/IL1A/BCL2/SCRIB/IL15/ARMC5/EFNB1/SLC4A2/ARG2/CHRNB2/HLA-G	56
GO:0034340	response to type I interferon	26/1051	89/18870	1.28225e-12	1.32934e-10	9.61165e-11	IFIT1/ISG15/MX1/ZBP1/IFITM1/OAS3/IFIH1/OAS1/OAS2/USP18/IRF7/STAT1/IFI27/IFITM3/NLRC5/IFITM2/STAT2/SP100/MYD88/ADAR/SAMHD1/IFNB1/CH25H/TRIM56/IKBKE/AZI2	26
GO:0002832	negative regulation of response to biotic stimulus	34/1051	150/18870	1.50939e-12	1.53531e-10	1.11009e-10	ISG15/OAS3/OAS1/USP18/DHX58/NLRC5/TRIM21/SERPING1/HLA-F/CEACAM1/LGALS9/NMI/PARP14/STAT2/IL4I1/HLA-E/IFI16/TNFAIP3/TRIB1/HLA-B/ADAR/SAMHD1/TRIM38/TRAFD1/HLA-A/SERPINB9/TRIM31/MICB/CARD16/USP15/SERPINB4/PPARG/ARG2/HLA-G	34
GO:0032609	type II interferon production	30/1051	119/18870	1.68787e-12	1.65442e-10	1.19621e-10	ISG15/IFNL1/CD274/LGALS9/DDIT3/CLEC7A/TLR3/JAK2/ARID5A/PDCD1LG2/HLA-A/GATA3/RIPK2/NOD2/CD47/BCL3/ZC3H12A/FZD5/BTN3A1/SLC7A5/BTN3A2/TNF/IL20RB/LGALS9B/LGALS9C/SCRIB/TLR7/AXL/RARA/PGLYRP3	30
GO:0032649	regulation of type II interferon production	30/1051	119/18870	1.68787e-12	1.65442e-10	1.19621e-10	ISG15/IFNL1/CD274/LGALS9/DDIT3/CLEC7A/TLR3/JAK2/ARID5A/PDCD1LG2/HLA-A/GATA3/RIPK2/NOD2/CD47/BCL3/ZC3H12A/FZD5/BTN3A1/SLC7A5/BTN3A2/TNF/IL20RB/LGALS9B/LGALS9C/SCRIB/TLR7/AXL/RARA/PGLYRP3	30
GO:0002702	positive regulation of production of molecular mediator of immune response	32/1051	136/18870	2.33654e-12	2.24934e-10	1.62635e-10	RSAD2/HLA-F/HLA-E/MYD88/CLEC7A/TLR3/ARID5A/CD55/B2M/HLA-A/GATA3/RIPK2/NOD2/PANX1/TICAM1/CD40/FZD5/SLC7A5/XBP1/NOD1/IRF5/IL6/TNFSF13/DENND1B/SPON2/STX4/CLCF1/PLCG2/TLR7/SEMA7A/HLA-G/FFAR2	32
GO:0051251	positive regulation of lymphocyte activation	53/1051	330/18870	2.85993e-12	2.70489e-10	1.95574e-10	TNFSF13B/CCL5/CD274/CD38/HLA-F/SOCS1/LGALS9/IL4I1/HLA-E/MYD88/IL15RA/CLEC7A/JAK2/CD55/PDCD1LG2/B2M/HLA-A/LYN/IRS2/GATA3/RIPK2/ADAM8/NOD2/LAMP1/NFKBIZ/CD47/TICAM1/AKIRIN2/MDK/CD40/IL2RG/MAP3K8/HES1/XBP1/CD83/BLOC1S3/AMBRA1/MEF2C/SH3KBP1/IL6/VCAM1/TNFSF13/CLCF1/TNIP2/IL1A/BCL2/IL15/AXL/EFNB1/CHRNB2/RARA/HLA-G/CCL2	53
GO:0032102	negative regulation of response to external stimulus	67/1051	481/18870	3.47304e-12	3.11955e-10	2.25555e-10	ISG15/OAS3/OAS1/USP18/DHX58/NLRC5/TRIM21/PLAUR/SERPING1/HLA-F/CEACAM1/LGALS9/NMI/PARP14/STAT2/HLA-E/CX3CL1/IFI16/TNFAIP3/TRIB1/KLF4/HLA-B/CXCL13/ADAR/NR1D1/SAMHD1/SOCS3/DUSP1/SEMA3D/TRIM38/TRAFD1/HLA-A/LYN/NT5E/SERPINE1/SERPINB9/MMP28/GATA3/NOD2/TRIM31/IL22RA1/MICB/METRNL/MDK/CARD16/PLAT/RHBDF2/PRKCD/USP15/TNF/IL20RB/NENF/FGF2/LDLR/PTGER4/SERPINB4/SAA1/RORA/PPARG/THBS1/EDN1/CLDN3/ARG2/SEMA7A/HLA-…	67
GO:1903131	mononuclear cell differentiation	67/1051	481/18870	3.47304e-12	3.11955e-10	2.25555e-10	RSAD2/BATF2/TNFSF13B/IRF7/IFNL1/SOCS1/LGALS9/IRF1/IL4I1/IFI16/LAG3/CSF1/IL15RA/RELB/ZFP36L2/HLA-B/SOCS3/JUNB/B2M/IFNB1/LYN/FANCA/GATA3/RIPK2/ADAM8/NFKBIZ/PRDM1/BAK1/MAFB/HDAC9/BCL3/MYC/MDK/TCIRG1/TNFSF18/CEBPB/ZC3H12A/IL2RG/LIPA/FZD5/XBP1/AZI2/CD83/KLF6/PTGER4/CLPTM1/AMBRA1/IL6/VCAM1/NFIL3/RORA/FOXJ1/FOSL2/PPARG/CLCF1/IL1A/BCL2/IL15/PLCG2/ARMC5/AXL/VEGFA/SLC4A2/RARA/PRELID1/HLA-G/PGLYRP3	67
GO:0002753	cytosolic pattern recognition receptor signaling pathway	33/1051	146/18870	3.49336e-12	3.11955e-10	2.25555e-10	OASL/RSAD2/OAS3/IFIH1/OAS1/IRF7/DDX60/GBP5/DHX58/SLC15A3/EIF2AK2/TRIM25/MYD88/BIRC3/GBP2/PIK3AP1/TNFAIP3/TLR3/UNC93B1/NFKBIA/NEK7/RIPK2/NOD2/TRIM31/TICAM1/NOD1/USP15/TNF/WDFY1/TNIP2/PLCG2/TLR7/NOP53	33
GO:0002821	positive regulation of adaptive immune response	31/1051	130/18870	3.52981e-12	3.11955e-10	2.25555e-10	RSAD2/TNFSF13B/CD274/HLA-F/HLA-E/CLEC7A/HLA-C/HLA-B/NECTIN2/JAK2/ARID5A/TAP2/CD55/B2M/HLA-A/GATA3/RIPK2/NOD2/NFKBIZ/MICB/AKIRIN2/HLA-H/CD40/FZD5/TNF/RAET1L/IL6/TNFSF13/DENND1B/CLCF1/HLA-G	31
GO:0022407	regulation of cell-cell adhesion	68/1051	493/18870	3.77226e-12	3.28004e-10	2.37159e-10	TNFSF13B/IDO1/IFNL1/CCL5/PLAUR/CD274/SOCS1/CEACAM1/LGALS9/IRF1/IL4I1/HLA-E/CX3CL1/LAG3/KLF4/CXCL13/JAK2/CD55/PDCD1LG2/B2M/MUC21/IFNB1/HLA-A/LYN/GATA3/RIPK2/ADAM8/NOD2/NFKBIZ/CD47/CITED2/IL1RN/MDK/TNFSF18/CEBPB/ZC3H12A/IL2RG/MAP3K8/HES1/PRKCD/XBP1/JAG1/TNF/IL20RB/CD83/HAS2/MDGA1/BMP2/AMBRA1/MBP/IL6/ASS1/VCAM1/LGALS9B/FOXJ1/LGALS9C/MAGI1/RGCC/IL1A/SCRIB/IL15/VEGFA/EFNB1/SLC4A2/ARG2/RARA/HLA-G/CCL2	68
GO:0007159	leukocyte cell-cell adhesion	61/1051	419/18870	5.0289e-12	4.3033e-10	3.11145e-10	TNFSF13B/IDO1/IFNL1/CCL5/CD274/SOCS1/CEACAM1/LGALS9/IRF1/IL4I1/HLA-E/LAG3/KLF4/JAK2/CD55/PDCD1LG2/B2M/IFNB1/HLA-A/LYN/NT5E/GATA3/RIPK2/ADAM8/NOD2/EXT1/NFKBIZ/CD47/MDK/TNFSF18/CEBPB/SELL/ZC3H12A/IL2RG/MAP3K8/HES1/XBP1/TNF/IL20RB/CD83/HAS2/AMBRA1/IL6/ASS1/GOLPH3/S100A8/VCAM1/LGALS9B/FOXJ1/LGALS9C/IL1A/PECAM1/SCRIB/ICAM1/IL15/EFNB1/SLC4A2/ARG2/RARA/HLA-G/CCL2	61
GO:0002824	positive regulation of adaptive immune response based on somatic recombination of immune receptors built from immunoglobulin superfamily domains	30/1051	124/18870	5.29071e-12	4.4534e-10	3.21997e-10	RSAD2/TNFSF13B/CD274/HLA-F/HLA-E/CLEC7A/HLA-C/HLA-B/NECTIN2/JAK2/ARID5A/TAP2/CD55/B2M/HLA-A/GATA3/RIPK2/NOD2/NFKBIZ/MICB/HLA-H/CD40/FZD5/TNF/RAET1L/IL6/TNFSF13/DENND1B/CLCF1/HLA-G	30
GO:0002700	regulation of production of molecular mediator of immune response	38/1051	191/18870	5.36952e-12	4.4534e-10	3.21997e-10	RSAD2/BST2/HLA-F/HLA-E/MYD88/CLEC7A/TLR3/ARID5A/CD55/B2M/IFNB1/HLA-A/GATA3/RIPK2/NOD2/PANX1/TICAM1/CD40/FZD5/PARP3/SLC7A5/XBP1/NOD1/IRF5/TNF/IL6/TNFSF13/DENND1B/SPON2/STX4/CLCF1/PLCG2/TLR7/AXL/SEMA7A/TRIL/HLA-G/FFAR2	38
GO:0060759	regulation of response to cytokine stimulus	37/1051	183/18870	6.17752e-12	5.04591e-10	3.64838e-10	ISG15/ZBP1/OAS3/IFIH1/OAS1/USP18/IRF7/CCL5/PARP9/NLRC5/PARP14/STAT2/TLR2/CSF1/TNFAIP3/CASP1/KLF4/ADAR/SAMHD1/RIPK2/SPHK1/IRAK2/IL1RN/TRIM56/CARD16/RIPK1/CASP8/IKBKE/IL6/CASP4/OTUD4/CCDC3/PPARG/EDN1/MIRLET7A1/AXL/MIB2	37
GO:0002696	positive regulation of leukocyte activation	57/1051	380/18870	7.52458e-12	6.05448e-10	4.37761e-10	TNFSF13B/CCL5/CD274/CD38/HLA-F/SOCS1/LGALS9/IL4I1/HLA-E/MYD88/IL15RA/CLEC7A/NECTIN2/JAK2/CD55/PDCD1LG2/B2M/HLA-A/LYN/IRS2/GATA3/RIPK2/ADAM8/NOD2/LAMP1/NFKBIZ/CD47/TICAM1/AKIRIN2/MDK/CD40/IL2RG/MAP3K8/HES1/XBP1/TNF/CD83/BLOC1S3/AMBRA1/MEF2C/SH3KBP1/IL6/VCAM1/TNFSF13/THBS1/STX4/CLCF1/TNIP2/IL1A/BCL2/IL15/AXL/EFNB1/CHRNB2/RARA/HLA-G/CCL2	57
GO:0002703	regulation of leukocyte mediated immunity	44/1051	249/18870	7.98866e-12	6.33336e-10	4.57926e-10	RSAD2/BST2/HLA-F/CEACAM1/LGALS9/IL4I1/HLA-E/LAG3/CLEC7A/HLA-C/HLA-B/TLR3/NECTIN2/ARID5A/TAP2/CD55/B2M/IFNB1/HLA-A/LYN/SERPINB9/GATA3/NOD2/LAMP1/TICAM1/MICB/HLA-H/CD40/FZD5/PARP3/SH2D1B/TNF/IL20RB/RAET1L/SERPINB4/IL6/TNFSF13/FOXJ1/DENND1B/STX4/CLCF1/ICAM1/PLCG2/HLA-G	44
GO:0071347	cellular response to interleukin-1	28/1051	111/18870	9.14618e-12	7.14595e-10	5.16679e-10	ZBP1/GBP1/CCL5/MYD88/CX3CL1/GBP2/NR1D1/NFKBIA/GBP3/CCL20/IRAK2/CD47/IL1RN/CCL22/CD40/ZC3H12A/HES1/HAS2/NKX3-1/IL6/CXCL8/OTUD4/RORA/DAB2IP/EDN1/TNIP2/KMO/CCL2	28
GO:0050729	positive regulation of inflammatory response	33/1051	152/18870	1.1297e-11	8.70034e-10	6.29067e-10	ZBP1/IFI35/IDO1/NUPR1/AIM2/NMI/HLA-E/CX3CL1/TLR2/CASP1/TLR3/NFKBIA/SERPINE1/ADAM8/NFKBIZ/CD47/PTGS2/MDK/TNFSF18/CEBPB/GSDMD/RIPK1/TRADD/TNF/LDLR/PTGER4/IL6/CASP4/S100A8/IL15/PLCG2/TLR7/FFAR2	33
GO:0071357	cellular response to type I interferon	24/1051	83/18870	1.19619e-11	9.08265e-10	6.56709e-10	IFIT1/ISG15/ZBP1/IFITM1/OAS3/IFIH1/OAS1/OAS2/USP18/IRF7/STAT1/IFI27/IFITM3/NLRC5/IFITM2/STAT2/SP100/MYD88/ADAR/SAMHD1/IFNB1/TRIM56/IKBKE/AZI2	24
GO:0050867	positive regulation of cell activation	58/1051	396/18870	1.32527e-11	9.89573e-10	7.15498e-10	TNFSF13B/CCL5/CD274/CD38/HLA-F/SOCS1/LGALS9/IL4I1/HLA-E/MYD88/IL15RA/CLEC7A/NECTIN2/JAK2/CD55/PDCD1LG2/B2M/HLA-A/LYN/IRS2/GATA3/RIPK2/ADAM8/NOD2/LAMP1/NFKBIZ/CD47/TICAM1/AKIRIN2/MDK/CD40/IL2RG/MAP3K8/HES1/XBP1/SOX15/TNF/CD83/BLOC1S3/AMBRA1/MEF2C/SH3KBP1/IL6/VCAM1/TNFSF13/THBS1/STX4/CLCF1/TNIP2/IL1A/BCL2/IL15/AXL/EFNB1/CHRNB2/RARA/HLA-G/CCL2	58
GO:0010952	positive regulation of peptidase activity	35/1051	170/18870	1.33999e-11	9.89573e-10	7.15498e-10	TNFSF10/AIM2/LGALS9/PMAIP1/IFI16/CASP1/CLEC7A/LGMN/JAK2/PSME2/LYN/BCL2L13/RIPK2/BAK1/MTCH1/XDH/MYC/CASP10/CASP8/NOD1/PSME1/CTSS/TNF/NKX3-1/MBP/S100A8/BBC3/FAS/PRSS22/PPARG/CLDN3/MAP3K5/DDRGK1/SOX7/PRELID1	35
GO:0002456	T cell mediated immunity	30/1051	129/18870	1.55594e-11	1.13353e-09	8.19581e-10	RSAD2/HLA-F/CEACAM1/IL4I1/HLA-E/HLA-C/HLA-B/NECTIN2/ARID5A/TAP2/UNC93B1/CD55/B2M/IFNB1/HLA-A/GATA3/NOD2/NFKBIZ/BTN3A3/MICB/HLA-H/FZD5/JAG1/BTN3A2/IL20RB/RAET1L/IL6/DENND1B/ICAM1/HLA-G	30
GO:0032943	mononuclear cell proliferation	50/1051	314/18870	1.64465e-11	1.18218e-09	8.54757e-10	TNFSF13B/IDO1/CCL5/CD274/CD38/LGALS9/IRF1/IL4I1/HLA-E/MYD88/CSF1/JAK2/CD55/PDCD1LG2/IFNB1/HLA-A/LYN/IRS2/RIPK2/NFKBIZ/TICAM1/CCND3/PSMB10/TNFSF18/CEBPB/CD40/LIPA/HES1/PRKCD/BTN3A1/AZI2/IL20RB/MEF2C/IL6/VCAM1/LGALS9B/FOXJ1/LGALS9C/FOSL2/CLCF1/IL1A/BCL2/SCRIB/IL15/ARMC5/EFNB1/SLC4A2/ARG2/CHRNB2/HLA-G	50
GO:0070555	response to interleukin-1	31/1051	140/18870	2.77336e-11	1.96726e-09	1.42241e-09	ZBP1/GBP1/CCL5/CD38/LGALS9/MYD88/CX3CL1/GBP2/NR1D1/NFKBIA/RIPK2/GBP3/CCL20/IRAK2/CD47/IL1RN/CCL22/CD40/ZC3H12A/HES1/HAS2/NKX3-1/IL6/CXCL8/OTUD4/RORA/DAB2IP/EDN1/TNIP2/KMO/CCL2	31
GO:0019885	antigen processing and presentation of endogenous peptide antigen via MHC class I	13/1051	23/18870	3.1338e-11	2.19407e-09	1.58639e-09	TAP1/HLA-F/HLA-E/HLA-C/HLA-B/TAP2/B2M/HLA-A/MICB/HLA-H/ERAP2/RAET1L/HLA-G	13
GO:0031348	negative regulation of defense response	50/1051	321/18870	3.73533e-11	2.58169e-09	1.86666e-09	ISG15/OAS3/OAS1/USP18/DHX58/NLRC5/TRIM21/SERPING1/HLA-F/CEACAM1/LGALS9/NMI/PARP14/STAT2/HLA-E/CX3CL1/IFI16/TNFAIP3/KLF4/HLA-B/ADAR/NR1D1/SAMHD1/SOCS3/TRIM38/TRAFD1/HLA-A/LYN/NT5E/SERPINB9/GATA3/NOD2/TRIM31/IL22RA1/MICB/METRNL/MDK/RHBDF2/PRKCD/USP15/IL20RB/LDLR/PTGER4/SERPINB4/SAA1/RORA/PPARG/ARG2/HLA-G/C1QTNF12	50
GO:2000116	regulation of cysteine-type endopeptidase activity	37/1051	195/18870	4.3913e-11	2.99665e-09	2.16669e-09	IFI6/LAMP3/PLAUR/TNFSF10/AIM2/PSMB9/LGALS9/PMAIP1/BIRC3/IFI16/CASP1/CLEC7A/LGMN/KLF4/JAK2/BCL2L13/RIPK2/BAK1/MTCH1/XDH/MYC/CARD16/CASP10/CASP8/NOD1/TNF/NKX3-1/S100A8/SFN/BBC3/FAS/PPARG/THBS1/MAP3K5/CDKN2D/VEGFA/SOX7	37
GO:0002443	leukocyte mediated immunity	63/1051	466/18870	5.64854e-11	3.80641e-09	2.75218e-09	RSAD2/IRF7/BST2/SERPING1/C1R/HLA-F/CEACAM1/LGALS9/C1S/IL4I1/HLA-E/MYD88/LAG3/CLEC7A/HLA-C/HLA-B/TLR3/NECTIN2/ARID5A/TAP2/UNC93B1/CD55/RNF19B/B2M/IFNB1/HLA-A/LYN/SERPINB9/GATA3/NOD2/LAMP1/NFKBIZ/TICAM1/BTN3A3/MICB/HLA-H/BCL3/TCIRG1/CD40/PRKCD/FZD5/PARP3/C4B/SH2D1B/JAG1/C4A/BTN3A2/TNF/IL20RB/RAET1L/SERPINB4/MILR1/IL6/TNFSF13/FOXJ1/DENND1B/SPON2/STX4/CLCF1/ICAM1/PLCG2/SLAMF7/HLA-G	63
GO:0002706	regulation of lymphocyte mediated immunity	36/1051	188/18870	6.12266e-11	4.07497e-09	2.94636e-09	RSAD2/HLA-F/CEACAM1/LGALS9/IL4I1/HLA-E/LAG3/HLA-C/HLA-B/NECTIN2/ARID5A/TAP2/CD55/B2M/IFNB1/HLA-A/SERPINB9/GATA3/NOD2/LAMP1/MICB/HLA-H/CD40/FZD5/PARP3/SH2D1B/TNF/IL20RB/RAET1L/SERPINB4/IL6/TNFSF13/FOXJ1/DENND1B/CLCF1/HLA-G	36
GO:0002449	lymphocyte mediated immunity	54/1051	368/18870	6.33566e-11	4.13311e-09	2.98839e-09	RSAD2/IRF7/SERPING1/C1R/HLA-F/CEACAM1/LGALS9/C1S/IL4I1/HLA-E/MYD88/LAG3/HLA-C/HLA-B/NECTIN2/ARID5A/TAP2/UNC93B1/CD55/RNF19B/B2M/IFNB1/HLA-A/SERPINB9/GATA3/NOD2/LAMP1/NFKBIZ/BTN3A3/MICB/HLA-H/BCL3/TCIRG1/CD40/PRKCD/FZD5/PARP3/C4B/SH2D1B/JAG1/C4A/BTN3A2/TNF/IL20RB/RAET1L/SERPINB4/IL6/TNFSF13/FOXJ1/DENND1B/CLCF1/ICAM1/SLAMF7/HLA-G	54
GO:0060337	type I interferon-mediated signaling pathway	23/1051	82/18870	6.36335e-11	4.13311e-09	2.98839e-09	ISG15/ZBP1/IFITM1/OAS3/IFIH1/OAS1/OAS2/USP18/IRF7/STAT1/IFI27/IFITM3/NLRC5/IFITM2/STAT2/SP100/MYD88/ADAR/SAMHD1/IFNB1/TRIM56/IKBKE/AZI2	23
GO:0001959	regulation of cytokine-mediated signaling pathway	34/1051	171/18870	7.16347e-11	4.59741e-09	3.3241e-09	ISG15/ZBP1/OAS3/OAS1/USP18/IRF7/CCL5/PARP9/NLRC5/PARP14/STAT2/CSF1/TNFAIP3/CASP1/ADAR/SAMHD1/RIPK2/SPHK1/IRAK2/IL1RN/TRIM56/CARD16/RIPK1/CASP8/IKBKE/IL6/CASP4/OTUD4/CCDC3/PPARG/EDN1/MIRLET7A1/AXL/MIB2	34
GO:0050863	regulation of T cell activation	55/1051	381/18870	7.95978e-11	5.04837e-09	3.65016e-09	TNFSF13B/IDO1/IFNL1/CCL5/CD274/SOCS1/CEACAM1/LGALS9/IRF1/IL4I1/HLA-E/LAG3/JAK2/CD55/JUNB/PDCD1LG2/B2M/IFNB1/HLA-A/LYN/FANCA/GATA3/RIPK2/ADAM8/NOD2/NFKBIZ/PRDM1/CD47/MDK/TNFSF18/CEBPB/ZC3H12A/IL2RG/MAP3K8/HES1/XBP1/IL20RB/CD83/CLPTM1/AMBRA1/IL6/VCAM1/LGALS9B/FOXJ1/LGALS9C/IL1A/SCRIB/IL15/EFNB1/SLC4A2/ARG2/RARA/PRELID1/HLA-G/CCL2	55
GO:0046651	lymphocyte proliferation	48/1051	307/18870	8.07156e-11	5.05974e-09	3.65838e-09	TNFSF13B/IDO1/CCL5/CD274/CD38/LGALS9/IRF1/IL4I1/HLA-E/MYD88/JAK2/CD55/PDCD1LG2/IFNB1/HLA-A/LYN/IRS2/RIPK2/NFKBIZ/TICAM1/CCND3/PSMB10/TNFSF18/CEBPB/CD40/LIPA/HES1/PRKCD/BTN3A1/IL20RB/MEF2C/IL6/VCAM1/LGALS9B/FOXJ1/LGALS9C/FOSL2/CLCF1/IL1A/BCL2/SCRIB/IL15/ARMC5/EFNB1/SLC4A2/ARG2/CHRNB2/HLA-G	48
GO:0035456	response to interferon-beta	15/1051	34/18870	9.53142e-11	5.90619e-09	4.2704e-09	IFITM1/OAS1/BST2/STAT1/XAF1/IFITM3/PLSCR1/AIM2/PNPT1/IFITM2/IRF1/IFI16/TLR3/IFNB1/IKBKE	15
GO:0002483	antigen processing and presentation of endogenous peptide antigen	13/1051	25/18870	1.2829e-10	7.85922e-09	5.68251e-09	TAP1/HLA-F/HLA-E/HLA-C/HLA-B/TAP2/B2M/HLA-A/MICB/HLA-H/ERAP2/RAET1L/HLA-G	13
GO:0019882	antigen processing and presentation	27/1051	116/18870	1.57515e-10	9.54116e-09	6.89861e-09	TAP1/HLA-F/HLA-E/PSMB8/RELB/HLA-C/LGMN/HLA-B/TAP2/UNC93B1/B2M/HLA-A/NOD2/EXT1/MICB/HLA-H/ERAP2/NOD1/PSME1/CTSS/RAET1L/LNPEP/THBS1/CD68/CTSF/ICAM1/HLA-G	27
GO:0032481	positive regulation of type I interferon production	21/1051	72/18870	1.92141e-10	1.15092e-08	8.32159e-09	ISG15/OAS3/IFIH1/OAS1/OAS2/IRF7/STAT1/DHX58/IRF1/MYD88/TLR2/TLR3/ZC3HAV1/RIPK2/TICAM1/TRIM56/ARRDC4/IKBKE/IRF5/PLCG2/TLR7	21
GO:0002705	positive regulation of leukocyte mediated immunity	31/1051	151/18870	2.12311e-10	1.25777e-08	9.09415e-09	RSAD2/HLA-F/HLA-E/LAG3/CLEC7A/HLA-C/HLA-B/NECTIN2/ARID5A/TAP2/CD55/B2M/HLA-A/GATA3/NOD2/LAMP1/TICAM1/MICB/HLA-H/CD40/FZD5/SH2D1B/TNF/RAET1L/IL6/TNFSF13/DENND1B/STX4/CLCF1/PLCG2/HLA-G	31
GO:1903037	regulation of leukocyte cell-cell adhesion	54/1051	382/18870	2.62025e-10	1.53541e-08	1.11016e-08	TNFSF13B/IDO1/IFNL1/CCL5/CD274/SOCS1/CEACAM1/LGALS9/IRF1/IL4I1/HLA-E/LAG3/KLF4/JAK2/CD55/PDCD1LG2/B2M/IFNB1/HLA-A/LYN/GATA3/RIPK2/ADAM8/NOD2/NFKBIZ/CD47/MDK/TNFSF18/CEBPB/ZC3H12A/IL2RG/MAP3K8/HES1/XBP1/TNF/IL20RB/CD83/HAS2/AMBRA1/IL6/ASS1/VCAM1/LGALS9B/FOXJ1/LGALS9C/IL1A/SCRIB/IL15/EFNB1/SLC4A2/ARG2/RARA/HLA-G/CCL2	54
GO:0002429	immune response-activating cell surface receptor signaling pathway	48/1051	318/18870	2.78516e-10	1.61449e-08	1.16734e-08	OAS1/IFI35/GBP1/THEMIS2/PLSCR1/CD38/CEACAM1/NMI/MYD88/TLR2/PIK3AP1/TNFAIP3/RBCK1/C3AR1/CLEC7A/NECTIN2/PRKD2/FYB1/NR1D1/NFKBIA/HLA-A/LYN/GATA3/RIPK2/NOD2/NFKBIZ/IRAK2/CD47/BTN3A3/MICB/ZC3H12A/LIPA/PRKCD/BTN3A1/BCAR1/BTN3A2/KHDRBS1/MEF2C/DAB2IP/FOSL2/DENND1B/WDFY1/TNIP2/BCL2/PLCG2/TRIL/CREBBP/FFAR2	48
GO:0032611	interleukin-1 beta production	26/1051	111/18870	2.96044e-10	1.67997e-08	1.21468e-08	GBP5/AIM2/PML/LGALS9/MYD88/CX3CL1/IFI16/TNFAIP3/CASP1/CLEC7A/JAK2/RIPK2/SPHK1/NOD2/PANX1/CARD16/GSDMD/ZC3H12A/FZD5/CASP8/SERPINB1/NOD1/S1PR3/TNF/IL6/ARG2	26
GO:0032651	regulation of interleukin-1 beta production	26/1051	111/18870	2.96044e-10	1.67997e-08	1.21468e-08	GBP5/AIM2/PML/LGALS9/MYD88/CX3CL1/IFI16/TNFAIP3/CASP1/CLEC7A/JAK2/RIPK2/SPHK1/NOD2/PANX1/CARD16/GSDMD/ZC3H12A/FZD5/CASP8/SERPINB1/NOD1/S1PR3/TNF/IL6/ARG2	26
GO:0002428	antigen processing and presentation of peptide antigen via MHC class Ib	11/1051	18/18870	3.37147e-10	1.89329e-08	1.36892e-08	HLA-F/HLA-E/HLA-C/HLA-B/TAP2/B2M/HLA-A/MICB/HLA-H/RAET1L/HLA-G	11
GO:0046631	alpha-beta T cell activation	34/1051	181/18870	3.55595e-10	1.9763e-08	1.42894e-08	RSAD2/CD274/SOCS1/LGALS9/IRF1/HLA-E/RELB/JAK2/SOCS3/CD55/JUNB/HLA-A/GATA3/RIPK2/NFKBIZ/PRDM1/BCL3/TCIRG1/TNFSF18/ZC3H12A/IL2RG/CD83/PTGER4/IL6/LGALS9B/RORA/LGALS9C/FOSL2/BCL2/IL15/ARMC5/SLC4A2/ARG2/RARA	34
GO:0071887	leukocyte apoptotic process	27/1051	121/18870	4.36221e-10	2.39966e-08	1.73504e-08	IRF7/IDO1/HSH2D/CCL5/CD274/LGALS9/PRKD2/LYN/SLC7A11/IRS2/ADAM8/NOD2/NFKBIZ/BAK1/BCL3/LIPA/RIPK1/CASP7/HCAR2/MEF2C/IL6/FAS/PDCD1/BCL2/AXL/ARG2/PRELID1	27
GO:0032612	interleukin-1 production	28/1051	130/18870	4.96273e-10	2.665e-08	1.9269e-08	GBP5/AIM2/PML/CEACAM1/LGALS9/MYD88/CX3CL1/IFI16/TNFAIP3/CASP1/CLEC7A/JAK2/RIPK2/SPHK1/NOD2/PANX1/CARD16/GSDMD/ZC3H12A/FZD5/CASP8/SERPINB1/NOD1/S1PR3/TNF/IL6/SAA1/ARG2	28
GO:0032652	regulation of interleukin-1 production	28/1051	130/18870	4.96273e-10	2.665e-08	1.9269e-08	GBP5/AIM2/PML/CEACAM1/LGALS9/MYD88/CX3CL1/IFI16/TNFAIP3/CASP1/CLEC7A/JAK2/RIPK2/SPHK1/NOD2/PANX1/CARD16/GSDMD/ZC3H12A/FZD5/CASP8/SERPINB1/NOD1/S1PR3/TNF/IL6/SAA1/ARG2	28
GO:0010950	positive regulation of endopeptidase activity	31/1051	156/18870	4.99286e-10	2.665e-08	1.9269e-08	TNFSF10/AIM2/LGALS9/PMAIP1/IFI16/CASP1/CLEC7A/LGMN/JAK2/PSME2/LYN/BCL2L13/RIPK2/BAK1/MTCH1/XDH/MYC/CASP10/CASP8/NOD1/PSME1/TNF/NKX3-1/MBP/S100A8/BBC3/FAS/PPARG/MAP3K5/SOX7/PRELID1	31
GO:0002768	immune response-regulating cell surface receptor signaling pathway	50/1051	346/18870	5.60862e-10	2.96432e-08	2.14331e-08	OAS1/IFI35/GBP1/THEMIS2/PLSCR1/CD38/CEACAM1/NMI/MYD88/TLR2/PIK3AP1/TNFAIP3/RBCK1/C3AR1/CLEC7A/NECTIN2/PRKD2/FYB1/NR1D1/NFKBIA/HLA-A/LYN/GATA3/RIPK2/NOD2/NFKBIZ/IRAK2/CD47/BTN3A3/MICB/CD40/ZC3H12A/LIPA/PRKCD/BTN3A1/BCAR1/BTN3A2/KHDRBS1/MEF2C/DAB2IP/FOSL2/DENND1B/WDFY1/TNIP2/BCL2/PLCG2/TRIL/HLA-G/CREBBP/FFAR2	50
GO:0032944	regulation of mononuclear cell proliferation	40/1051	242/18870	5.71747e-10	2.97347e-08	2.14993e-08	TNFSF13B/IDO1/CCL5/CD274/CD38/LGALS9/IRF1/IL4I1/HLA-E/MYD88/CSF1/JAK2/CD55/PDCD1LG2/HLA-A/LYN/IRS2/RIPK2/TICAM1/TNFSF18/CEBPB/CD40/HES1/IL20RB/MEF2C/IL6/VCAM1/LGALS9B/FOXJ1/LGALS9C/CLCF1/IL1A/BCL2/SCRIB/IL15/EFNB1/SLC4A2/ARG2/CHRNB2/HLA-G	40
GO:0038061	non-canonical NF-kappaB signal transduction	30/1051	148/18870	5.73624e-10	2.97347e-08	2.14993e-08	IFI35/EIF2AK2/LGALS9/NMI/BIRC3/TLR2/RBCK1/RELB/TLR3/NFKBIA/TNFRSF10A/SPHK1/NOD2/BCL3/TRIM56/ZC3H12A/RTKN2/RIPK1/NOD1/IKBKE/TRADD/TNF/TERF2IP/PPP4C/TRIP6/MAP3K14/NFKB2/EDN1/TLR7/CREBBP	30
GO:0052372	modulation by symbiont of entry into host	18/1051	56/18870	6.51687e-10	3.34595e-08	2.41925e-08	IFITM1/IFITM3/TRIM21/TRIM22/LGALS9/IFITM2/LY6E/TRIM25/TRIM5/NECTIN2/TRIM38/CH25H/TRIM31/TRIM26/KRT6A/CXCL8/SNX3/MID2	18
GO:0002709	regulation of T cell mediated immunity	24/1051	99/18870	6.71504e-10	3.41517e-08	2.46929e-08	RSAD2/HLA-F/CEACAM1/IL4I1/HLA-E/HLA-C/HLA-B/NECTIN2/ARID5A/TAP2/CD55/B2M/IFNB1/HLA-A/GATA3/NOD2/MICB/HLA-H/FZD5/IL20RB/RAET1L/IL6/DENND1B/HLA-G	24
GO:0043588	skin development	47/1051	317/18870	7.84434e-10	3.95223e-08	2.85761e-08	OVOL1/MYD88/TGM1/KLF4/EREG/CFLAR/EPHA2/EXT1/WNT10A/NFKBIZ/TXNIP/MAFB/KRT6B/DKK1/KRT6C/ALOX15B/KRT6A/GRHL3/JAG1/LSR/TRADD/GJB3/TNF/ERRFI1/POU2F3/ITGA3/HPSE/FA2H/FST/KRT75/KRT16/SFN/ARRDC3/KRT14/SPRR3/IRF6/SNAI1/FOSL2/SAV1/SPRR1A/KRT81/IL1A/BCL2/ST14/FERMT1/SLC39A2/CERS3	47
GO:0045862	positive regulation of proteolysis	50/1051	350/18870	8.39959e-10	4.19279e-08	3.03155e-08	NUPR1/TNFSF10/TRIB3/AIM2/LGALS9/PMAIP1/NUB1/IFI16/CASP1/CLEC7A/LGMN/TRIB1/JAK2/PSME2/TRIB2/RNF19B/LYN/ANKIB1/BCL2L13/RIPK2/ADAM8/BAK1/MTCH1/XDH/MYC/CASP10/ZC3H12A/PLK3/CASP8/NOD1/PSME1/CTSS/FMR1/TNF/NFE2L2/NKX3-1/MBP/S100A8/BBC3/FAS/PRSS22/DAB2IP/PPARG/CLDN3/MAP3K5/TMEM259/DDRGK1/NOP53/SOX7/PRELID1	50
GO:1903706	regulation of hemopoiesis	56/1051	417/18870	8.66434e-10	4.28527e-08	3.09841e-08	ISG15/IRF7/STAT1/IFNL1/SOCS1/CEACAM1/LGALS9/IRF1/IL4I1/LAG3/CSF1/IL15RA/TRIB1/ZFP36L2/HLA-B/TLR3/NFKBIA/JUNB/B2M/IFNB1/LYN/FANCA/GATA3/RIPK2/ADAM8/NFKBIZ/PRDM1/MAFB/MYC/MDK/TNFSF18/CEBPB/ZC3H12A/IL2RG/RIPK1/XBP1/CASP8/JAG1/PTN/LIF/TNF/CD83/CLPTM1/CSF3/AMBRA1/MEF2C/FOXJ1/SCIN/IL15/BRPF1/AXL/SLC4A2/RARA/PRELID1/HLA-G/PGLYRP3	56
GO:0097193	intrinsic apoptotic signaling pathway	47/1051	319/18870	9.69205e-10	4.74999e-08	3.43442e-08	IFI6/NUPR1/PLAUR/TRIB3/PML/CHAC1/PMAIP1/IFI16/DDIT3/JAK2/GRINA/SHISA5/MCL1/EPHA2/PPP1R15A/BAK1/PTGS2/BCL3/MYC/CEBPB/RTKN2/BRCA2/PRKCD/XBP1/DNAJA1/ATF4/PLEKHF1/IKBKE/USP15/TNF/NFE2L2/NKX3-1/CASP4/SOD2/S100A8/SFN/BCL2A1/BBC3/MUC1/YBX3/DAB2IP/SNAI1/PLAGL2/MAP3K5/CDKN2D/BCL2/RAD9A	47
GO:0070663	regulation of leukocyte proliferation	42/1051	267/18870	1.0189e-09	4.94855e-08	3.57799e-08	TNFSF13B/BST2/IDO1/CCL5/CD274/CD38/LGALS9/IRF1/IL4I1/HLA-E/MYD88/CSF1/TNFAIP3/JAK2/CD55/PDCD1LG2/HLA-A/LYN/IRS2/RIPK2/TICAM1/TNFSF18/CEBPB/CD40/HES1/IL20RB/MEF2C/IL6/VCAM1/LGALS9B/FOXJ1/LGALS9C/CLCF1/IL1A/BCL2/SCRIB/IL15/EFNB1/SLC4A2/ARG2/CHRNB2/HLA-G	42
GO:0030522	intracellular receptor signaling pathway	50/1051	353/18870	1.13146e-09	5.44615e-08	3.93777e-08	OASL/RSAD2/OAS3/IFIH1/OAS1/IRF7/DDX60/GBP5/DHX58/SLC15A3/EIF2AK2/PML/TRIM25/MYD88/BIRC3/GBP2/PIK3AP1/TNFAIP3/TLR3/JAK2/NR1D1/UNC93B1/NFKBIA/NEK7/RIPK2/NOD2/TRIM31/TICAM1/CITED2/SREBF1/ALOX15B/DNAJA1/NOD1/USP15/TNF/RBFOX2/BMP2/NKX3-1/NR4A1/RORB/RORA/PPARG/WDFY1/PER1/TNIP2/PLCG2/TLR7/DDRGK1/NOP53/RARA	50
GO:2001233	regulation of apoptotic signaling pathway	54/1051	398/18870	1.19739e-09	5.69536e-08	4.11796e-08	IFI6/BCL2L14/NUPR1/PLAUR/TNFSF10/PML/PMAIP1/SP100/CX3CL1/DDIT3/TNFAIP3/RBCK1/ATF3/JAK2/IFNB1/GRINA/SERPINE1/CFLAR/MCL1/RET/BAK1/PTGS2/MYC/ITPRIP/RTKN2/PRKCD/RIPK1/XBP1/DNAJA1/ATF4/PLEKHF1/CTSS/USP15/TNF/NFE2L2/NKX3-1/SOD2/S100A8/BBC3/FAS/MUC1/YBX3/DAB2IP/SNAI1/PLAGL2/GCLM/THBS1/STX4/IL1A/CDKN2D/BCL2/ICAM1/RAD9A/PRELID1	54
GO:0050670	regulation of lymphocyte proliferation	39/1051	238/18870	1.2131e-09	5.69536e-08	4.11796e-08	TNFSF13B/IDO1/CCL5/CD274/CD38/LGALS9/IRF1/IL4I1/HLA-E/MYD88/JAK2/CD55/PDCD1LG2/HLA-A/LYN/IRS2/RIPK2/TICAM1/TNFSF18/CEBPB/CD40/HES1/IL20RB/MEF2C/IL6/VCAM1/LGALS9B/FOXJ1/LGALS9C/CLCF1/IL1A/BCL2/SCRIB/IL15/EFNB1/SLC4A2/ARG2/CHRNB2/HLA-G	39
GO:0060907	positive regulation of macrophage cytokine production	12/1051	24/18870	1.21492e-09	5.69536e-08	4.11796e-08	MYD88/TLR3/RIPK2/NOD2/PANX1/TICAM1/NOD1/SPON2/PLCG2/TLR7/SEMA7A/HLA-G	12
GO:0032728	positive regulation of interferon-beta production	15/1051	40/18870	1.50597e-09	6.99888e-08	5.06045e-08	ISG15/OAS3/IFIH1/OAS1/OAS2/IRF7/IRF1/TLR2/TLR3/RIPK2/TICAM1/TRIM56/ARRDC4/IRF5/TLR7	15
GO:0032608	interferon-beta production	18/1051	59/18870	1.69497e-09	7.7437e-08	5.59898e-08	ISG15/OAS3/IFIH1/OAS1/OAS2/IRF7/NMI/IRF1/TLR2/RELB/TLR3/TRIM38/RIPK2/TICAM1/TRIM56/ARRDC4/IRF5/TLR7	18
GO:0032648	regulation of interferon-beta production	18/1051	59/18870	1.69497e-09	7.7437e-08	5.59898e-08	ISG15/OAS3/IFIH1/OAS1/OAS2/IRF7/NMI/IRF1/TLR2/RELB/TLR3/TRIM38/RIPK2/TICAM1/TRIM56/ARRDC4/IRF5/TLR7	18
GO:0002708	positive regulation of lymphocyte mediated immunity	27/1051	129/18870	1.97411e-09	8.9432e-08	6.46627e-08	RSAD2/HLA-F/HLA-E/LAG3/HLA-C/HLA-B/NECTIN2/ARID5A/TAP2/CD55/B2M/HLA-A/GATA3/NOD2/LAMP1/MICB/HLA-H/CD40/FZD5/SH2D1B/TNF/RAET1L/IL6/TNFSF13/DENND1B/CLCF1/HLA-G	27
GO:0030098	lymphocyte differentiation	56/1051	429/18870	2.4895e-09	1.11841e-07	8.08652e-08	RSAD2/TNFSF13B/IFNL1/SOCS1/LGALS9/IRF1/IL4I1/LAG3/IL15RA/RELB/ZFP36L2/SOCS3/JUNB/B2M/IFNB1/FANCA/GATA3/RIPK2/ADAM8/NFKBIZ/PRDM1/BAK1/MAFB/HDAC9/BCL3/MDK/TCIRG1/TNFSF18/ZC3H12A/IL2RG/LIPA/FZD5/XBP1/CD83/KLF6/PTGER4/CLPTM1/AMBRA1/IL6/VCAM1/NFIL3/RORA/FOXJ1/FOSL2/CLCF1/IL1A/BCL2/IL15/PLCG2/ARMC5/AXL/SLC4A2/RARA/PRELID1/HLA-G/PGLYRP3	56
GO:0030217	T cell differentiation	45/1051	307/18870	2.60036e-09	1.15856e-07	8.3768e-08	RSAD2/IFNL1/SOCS1/LGALS9/IRF1/IL4I1/LAG3/RELB/ZFP36L2/SOCS3/JUNB/B2M/IFNB1/FANCA/GATA3/RIPK2/ADAM8/NFKBIZ/PRDM1/MAFB/BCL3/MDK/TCIRG1/TNFSF18/ZC3H12A/IL2RG/LIPA/FZD5/XBP1/CD83/PTGER4/CLPTM1/AMBRA1/IL6/RORA/FOXJ1/FOSL2/IL1A/BCL2/IL15/ARMC5/SLC4A2/RARA/PRELID1/HLA-G	45
GO:0002474	antigen processing and presentation of peptide antigen via MHC class I	14/1051	36/18870	3.0406e-09	1.3436e-07	9.71471e-08	TAP1/HLA-F/HLA-E/HLA-C/HLA-B/TAP2/B2M/HLA-A/MICB/HLA-H/ERAP2/RAET1L/LNPEP/HLA-G	14
GO:0032479	regulation of type I interferon production	26/1051	123/18870	3.13973e-09	1.36502e-07	9.86961e-08	ISG15/OAS3/IFIH1/OAS1/OAS2/IRF7/STAT1/XAF1/DHX58/TRIM21/NMI/IRF1/MYD88/TLR2/RELB/TLR3/ZC3HAV1/TRIM38/RIPK2/TICAM1/TRIM56/ARRDC4/IKBKE/IRF5/PLCG2/TLR7	26
GO:0032606	type I interferon production	26/1051	123/18870	3.13973e-09	1.36502e-07	9.86961e-08	ISG15/OAS3/IFIH1/OAS1/OAS2/IRF7/STAT1/XAF1/DHX58/TRIM21/NMI/IRF1/MYD88/TLR2/RELB/TLR3/ZC3HAV1/TRIM38/RIPK2/TICAM1/TRIM56/ARRDC4/IKBKE/IRF5/PLCG2/TLR7	26
GO:0140374	antiviral innate immune response	16/1051	48/18870	3.19054e-09	1.37601e-07	9.9491e-08	CXCL10/IFIT2/IFIT1/IFIT3/MX1/ZBP1/IFIH1/OAS1/USP18/DHX58/EIF2AK2/TRIM25/TRIM7/TRIM31/TNF/ZDHHC1	16
GO:0050673	epithelial cell proliferation	60/1051	480/18870	3.57352e-09	1.52895e-07	1.10549e-07	STAT1/NUPR1/CEACAM1/OVOL1/TGM1/TNFAIP3/IGFBP3/PRKD2/IGFBP4/EREG/NR1D1/B2M/IRS2/CFLAR/HTR2B/GATA3/EPHA2/NOD2/NFKBIZ/BAK1/XDH/MYC/MDK/CEBPB/LIPA/BRCA2/HES1/OSR2/TACSTD2/XBP1/SERPINB1/JAG1/PTN/FGFBP1/TNF/BMPR1A/BMPR2/FGF2/HAS2/NKX3-1/MEF2C/IL6/EPGN/FA2H/FST/SFN/NR4A1/IRF6/PROX1/DAB2IP/PPARG/SAV1/THBS1/STAT5A/RGCC/SGPP2/RICTOR/FERMT1/VEGFA/CCL2	60
GO:1902105	regulation of leukocyte differentiation	46/1051	321/18870	3.60905e-09	1.532e-07	1.10769e-07	IRF7/IFNL1/SOCS1/CEACAM1/LGALS9/IRF1/IL4I1/LAG3/CSF1/IL15RA/TRIB1/ZFP36L2/HLA-B/TLR3/JUNB/IFNB1/LYN/FANCA/GATA3/RIPK2/ADAM8/NFKBIZ/PRDM1/MAFB/MYC/MDK/TNFSF18/CEBPB/ZC3H12A/IL2RG/RIPK1/XBP1/CASP8/LIF/TNF/CD83/CLPTM1/AMBRA1/FOXJ1/IL15/AXL/SLC4A2/RARA/PRELID1/HLA-G/PGLYRP3	46
GO:0002476	antigen processing and presentation of endogenous peptide antigen via MHC class Ib	10/1051	17/18870	3.74329e-09	1.56435e-07	1.13108e-07	HLA-F/HLA-E/HLA-C/HLA-B/TAP2/HLA-A/MICB/HLA-H/RAET1L/HLA-G	10
GO:0002484	antigen processing and presentation of endogenous peptide antigen via MHC class I via ER pathway	10/1051	17/18870	3.74329e-09	1.56435e-07	1.13108e-07	HLA-F/HLA-E/HLA-C/HLA-B/TAP2/HLA-A/MICB/HLA-H/RAET1L/HLA-G	10
GO:0002711	positive regulation of T cell mediated immunity	19/1051	69/18870	4.09172e-09	1.68385e-07	1.21749e-07	RSAD2/HLA-F/HLA-E/HLA-C/HLA-B/NECTIN2/ARID5A/TAP2/CD55/B2M/HLA-A/GATA3/MICB/HLA-H/FZD5/RAET1L/IL6/DENND1B/HLA-G	19
GO:1901224	positive regulation of non-canonical NF-kappaB signal transduction	19/1051	69/18870	4.09172e-09	1.68385e-07	1.21749e-07	IFI35/EIF2AK2/LGALS9/NMI/TLR2/RBCK1/TLR3/SPHK1/NOD2/TRIM56/RTKN2/RIPK1/NOD1/TRADD/TNF/TERF2IP/TRIP6/EDN1/TLR7	19
GO:0007162	negative regulation of cell adhesion	45/1051	312/18870	4.35089e-09	1.77694e-07	1.28479e-07	IDO1/IFNL1/GBP1/CD274/SOCS1/CEACAM1/LGALS9/IRF1/IL4I1/CX3CL1/LAG3/KLF4/JAK2/DUSP1/PDCD1LG2/MUC21/IFNB1/SERPINE1/FBLN1/APOD/PLXNA2/IL1RN/MDK/TNFSF18/CEBPB/ZC3H12A/PRKCD/TACSTD2/JAG1/IL20RB/BMP2/MBP/ASS1/RND1/LGALS9B/MUC1/FOXJ1/LGALS9C/THBS1/RGCC/SCRIB/VEGFA/SLC4A2/ARG2/HLA-G	45
GO:0046596	regulation of viral entry into host cell	16/1051	49/18870	4.49393e-09	1.82156e-07	1.31706e-07	IFITM1/IFITM3/TRIM21/TRIM22/LGALS9/IFITM2/LY6E/TRIM25/TRIM5/NECTIN2/TRIM38/CH25H/TRIM31/TRIM26/SNX3/MID2	16
GO:0070269	pyroptosis	14/1051	37/18870	4.64148e-09	1.86733e-07	1.35015e-07	ZBP1/IFI27/GBP1/GBP5/TRIM21/AIM2/GBP2/CASP1/GSDMB/GBP3/GSDMD/CASP8/CASP4/GSDMC	14
GO:0060326	cell chemotaxis	46/1051	325/18870	5.37282e-09	2.14555e-07	1.55131e-07	CXCL10/CXCL11/CCL5/CXCL9/LGALS9/CX3CL1/CSF1/C3AR1/LGMN/CXCL13/PRKD2/ACKR4/DUSP1/RAC1/HBEGF/LYN/CXCL16/SERPINE1/MMP28/EPHA2/ADAM8/NOD2/CCL20/CH25H/MDK/CCL22/TNFSF18/PRKCD/BCAR1/TPBG/PTN/FGF2/IL6/SAA1/S100A8/CXCL8/VCAM1/NR4A1/MTUS1/THBS1/EDN1/VEGFA/XCR1/CCL2/PLEKHG5/FFAR2	46
GO:1904019	epithelial cell apoptotic process	28/1051	144/18870	5.6937e-09	2.25697e-07	1.63187e-07	NUPR1/TNFAIP3/ADAR/JAK2/ANGPTL4/SERPINE1/BTC/CFLAR/GATA3/NFKBIZ/MDK/CD40/TNF/BMPR2/NFE2L2/PAK4/IL6/EDNRA/DAB2IP/SAV1/THBS1/MAP3K5/RGCC/TNIP2/BCL2/ICAM1/HLA-G/CCL2	28
GO:0071706	tumor necrosis factor superfamily cytokine production	33/1051	191/18870	5.87652e-09	2.29568e-07	1.65986e-07	OAS3/IFIH1/OAS1/OAS2/CD274/LGALS9/HLA-E/MYD88/CX3CL1/TLR2/TNFAIP3/CLEC7A/TLR3/JAK2/ARID5A/RIPK2/ADAM8/NOD2/CD47/TICAM1/BCL3/ZC3H12A/FZD5/RIPK1/NOD1/IL6/THBS1/SPON2/IL1A/PLCG2/AXL/ARG2/RARA	33
GO:1903555	regulation of tumor necrosis factor superfamily cytokine production	33/1051	191/18870	5.87652e-09	2.29568e-07	1.65986e-07	OAS3/IFIH1/OAS1/OAS2/CD274/LGALS9/HLA-E/MYD88/CX3CL1/TLR2/TNFAIP3/CLEC7A/TLR3/JAK2/ARID5A/RIPK2/ADAM8/NOD2/CD47/TICAM1/BCL3/ZC3H12A/FZD5/RIPK1/NOD1/IL6/THBS1/SPON2/IL1A/PLCG2/AXL/ARG2/RARA	33
GO:0019883	antigen processing and presentation of endogenous antigen	13/1051	32/18870	5.9436e-09	2.30518e-07	1.66673e-07	TAP1/HLA-F/HLA-E/HLA-C/HLA-B/TAP2/B2M/HLA-A/MICB/HLA-H/ERAP2/RAET1L/HLA-G	13
GO:0043281	regulation of cysteine-type endopeptidase activity involved in apoptotic process	30/1051	163/18870	6.3287e-09	2.437e-07	1.76204e-07	IFI6/LAMP3/PLAUR/TNFSF10/LGALS9/PMAIP1/CASP1/CLEC7A/KLF4/JAK2/BCL2L13/MTCH1/XDH/MYC/CARD16/CASP10/CASP8/NOD1/TNF/NKX3-1/S100A8/SFN/BBC3/FAS/PPARG/THBS1/MAP3K5/CDKN2D/VEGFA/SOX7	30
GO:1903557	positive regulation of tumor necrosis factor superfamily cytokine production	24/1051	110/18870	6.49725e-09	2.48416e-07	1.79614e-07	OAS3/IFIH1/OAS1/OAS2/LGALS9/HLA-E/MYD88/TLR2/CLEC7A/TLR3/JAK2/ARID5A/RIPK2/ADAM8/NOD2/TICAM1/FZD5/RIPK1/NOD1/IL6/THBS1/SPON2/IL1A/PLCG2	24
GO:0035710	CD4-positive, alpha-beta T cell activation	25/1051	119/18870	7.18247e-09	2.72681e-07	1.97158e-07	RSAD2/CD274/SOCS1/LGALS9/RELB/SOCS3/CD55/JUNB/GATA3/RIPK2/NFKBIZ/BCL3/TCIRG1/TNFSF18/ZC3H12A/IL2RG/CD83/PTGER4/IL6/LGALS9B/RORA/LGALS9C/ARMC5/ARG2/RARA	25
GO:0050900	leukocyte migration	52/1051	396/18870	7.58405e-09	2.85913e-07	2.06726e-07	CXCL10/CXCL11/CCL5/CXCL9/LGALS9/MYD88/CX3CL1/CSF1/C3AR1/LGMN/CXCL13/DUSP1/RAC1/LYN/CXCL16/SERPINE1/MMP28/GATA3/ADAM8/NOD2/EXT1/RET/CCL20/CH25H/CD47/APOD/MDK/CCL22/TNFSF18/SELL/PTN/TNF/PTGER4/ITGA3/IL6/GOLPH3/SAA1/S100A8/CXCL8/VCAM1/MTUS1/FOXJ1/THBS1/EDN1/IL1A/PECAM1/PLVAP/ICAM1/VEGFA/CCL2/ITGA7/FFAR2	52
GO:0035455	response to interferon-alpha	10/1051	18/18870	8.00097e-09	2.99536e-07	2.16576e-07	MX2/IFITM1/LAMP3/BST2/IFITM3/EIF2AK2/IFITM2/ADAR/GATA3/AXL	10
GO:0042742	defense response to bacterium	46/1051	330/18870	8.73546e-09	3.24778e-07	2.34827e-07	ISG15/OAS3/OAS1/OAS2/GBP4/GBP1/GBP5/RNF213/ZNFX1/HLA-E/MYD88/GBP2/TLR2/RBCK1/CASP1/CXCL13/TLR3/GSDMB/OPTN/HLA-A/SERPINE1/RIPK2/EPHA2/NOD2/GBP3/NFKBIZ/CCL20/IL22RA1/AKIRIN2/BCL3/CEBPB/GBP6/GSDMD/PRKCD/KRT6A/CASP7/NOD1/TNF/IL6/CASP4/SLC30A1/S100A8/GSDMC/SPON2/ARG2/PGLYRP3	46
GO:2001056	positive regulation of cysteine-type endopeptidase activity	26/1051	129/18870	9.05716e-09	3.34433e-07	2.41807e-07	TNFSF10/AIM2/LGALS9/PMAIP1/IFI16/CASP1/CLEC7A/LGMN/JAK2/BCL2L13/RIPK2/BAK1/MTCH1/XDH/MYC/CASP10/CASP8/NOD1/TNF/NKX3-1/S100A8/BBC3/FAS/PPARG/MAP3K5/SOX7	26
GO:0043903	regulation of biological process involved in symbiotic interaction	18/1051	65/18870	9.4857e-09	3.47874e-07	2.51526e-07	IFITM1/IFITM3/TRIM21/TRIM22/LGALS9/IFITM2/LY6E/TRIM25/TRIM5/NECTIN2/TRIM38/CH25H/TRIM31/TRIM26/KRT6A/CXCL8/SNX3/MID2	18
GO:0022408	negative regulation of cell-cell adhesion	34/1051	205/18870	1.01714e-08	3.70499e-07	2.67885e-07	IDO1/IFNL1/CD274/SOCS1/CEACAM1/LGALS9/IRF1/IL4I1/LAG3/KLF4/JAK2/PDCD1LG2/MUC21/IFNB1/IL1RN/MDK/TNFSF18/CEBPB/ZC3H12A/PRKCD/JAG1/IL20RB/BMP2/MBP/ASS1/LGALS9B/FOXJ1/LGALS9C/RGCC/SCRIB/VEGFA/SLC4A2/ARG2/HLA-G	34
GO:0098586	cellular response to virus	21/1051	88/18870	1.05482e-08	3.81645e-07	2.75944e-07	CXCL10/IFI6/IFIH1/OAS1/IFNL1/CCL5/IFNL3/IFNL2/LGALS9/TLR3/ADAR/JAK2/IFNB1/EXT1/ZC3H12A/IFNGR2/IKBKE/FMR1/IRF5/IL6/TLR7	21
GO:0046597	negative regulation of viral entry into host cell	11/1051	23/18870	1.10605e-08	3.96348e-07	2.86574e-07	IFITM1/IFITM3/IFITM2/LY6E/TRIM25/TRIM5/CH25H/TRIM31/TRIM26/SNX3/MID2	11
GO:1903901	negative regulation of viral life cycle	12/1051	28/18870	1.11016e-08	3.96348e-07	2.86574e-07	IFITM1/BST2/IFITM3/IFITM2/LY6E/TRIM25/TRIM5/CH25H/TRIM31/TRIM26/SNX3/MID2	12
GO:0032760	positive regulation of tumor necrosis factor production	23/1051	106/18870	1.49549e-08	5.30407e-07	3.83504e-07	OAS3/IFIH1/OAS1/OAS2/LGALS9/HLA-E/MYD88/TLR2/CLEC7A/TLR3/JAK2/ARID5A/RIPK2/NOD2/TICAM1/FZD5/RIPK1/NOD1/IL6/THBS1/SPON2/IL1A/PLCG2	23
GO:0070227	lymphocyte apoptotic process	20/1051	82/18870	1.57941e-08	5.56508e-07	4.02376e-07	IDO1/HSH2D/CCL5/CD274/LGALS9/PRKD2/LYN/IRS2/ADAM8/NFKBIZ/BAK1/BCL3/LIPA/RIPK1/CASP7/FAS/PDCD1/BCL2/ARG2/PRELID1	20
GO:0097191	extrinsic apoptotic signaling pathway	36/1051	229/18870	1.61283e-08	5.64595e-07	4.08224e-07	IFI6/IFI27/BCL2L14/TNFSF10/PML/PMAIP1/SP100/CX3CL1/TNFAIP3/RBCK1/ATF3/TLR3/JAK2/TNFRSF10A/SERPINE1/CFLAR/MCL1/RET/NFKBIZ/BAK1/ITPRIP/CASP10/RIPK1/CASP8/TRADD/TNF/BAG3/BCL2A1/FAS/DAB2IP/GCLM/THBS1/STX4/IL1A/BCL2/ICAM1	36
GO:0002220	innate immune response activating cell surface receptor signaling pathway	21/1051	91/18870	1.99529e-08	6.93974e-07	5.0177e-07	OAS1/IFI35/NMI/MYD88/TLR2/PIK3AP1/TNFAIP3/CLEC7A/NR1D1/NFKBIA/LYN/RIPK2/NOD2/IRAK2/DAB2IP/WDFY1/TNIP2/PLCG2/TRIL/CREBBP/FFAR2	21
GO:0002698	negative regulation of immune effector process	25/1051	125/18870	2.05016e-08	7.08488e-07	5.12263e-07	BST2/IFNL1/SERPING1/HLA-F/CEACAM1/LGALS9/IL4I1/HLA-E/HLA-B/CD55/IFNB1/HLA-A/SERPINB9/NOD2/CD47/TNFSF18/ZC3H12A/PARP3/TNF/IL20RB/SERPINB4/FOXJ1/AXL/HLA-G/PGLYRP3	25
GO:0008544	epidermis development	50/1051	385/18870	2.12098e-08	7.28292e-07	5.26583e-07	OVOL1/MAFF/TGM1/KLF4/EREG/STS/CFLAR/EPHA2/EXT1/WNT10A/NFKBIZ/TXNIP/MAFB/KRT6B/DKK1/KRT6C/HES1/ALOX15B/KRT6A/GRHL3/JAG1/LSR/TRADD/TNF/FGF2/ZNF750/ERRFI1/POU2F3/HPSE/FA2H/FST/KRT75/KRT16/SFN/KRT14/SPRR3/IRF6/SNAI1/FOSL2/SAV1/SPRR1A/KRT81/IL1A/BCL2/SCRIB/ST14/FERMT1/SLC39A2/CERS3/COL7A1	50
GO:0002695	negative regulation of leukocyte activation	33/1051	202/18870	2.44563e-08	8.34454e-07	6.03342e-07	IDO1/IFNL1/CD274/HLA-F/SOCS1/CEACAM1/LGALS9/IRF1/IL4I1/CX3CL1/LAG3/TNFAIP3/NR1D1/PDCD1LG2/IFNB1/LYN/MDK/TNFSF18/CEBPB/ZC3H12A/PARP3/IL20RB/LDLR/MILR1/LGALS9B/FOXJ1/LGALS9C/SCRIB/AXL/SLC4A2/ARG2/HLA-G/PGLYRP3	33
GO:0044409	entry into host	29/1051	163/18870	2.48507e-08	8.42578e-07	6.09216e-07	IFITM1/IFITM3/TRIM21/PLSCR1/TRIM22/LGALS9/IFITM2/LY6E/TRIM25/TRIM5/ACE2/NECTIN2/CD55/TRIM38/SCARB2/EPHA2/LAMP1/CH25H/TRIM31/TRIM26/SLC3A2/KRT6A/LDLR/CXCL8/SNX3/DYNLT1/MID2/ICAM1/AXL	29
GO:0042098	T cell proliferation	34/1051	213/18870	2.72816e-08	9.19221e-07	6.64631e-07	TNFSF13B/IDO1/CCL5/CD274/LGALS9/IRF1/IL4I1/HLA-E/JAK2/CD55/PDCD1LG2/HLA-A/RIPK2/CCND3/PSMB10/TNFSF18/CEBPB/LIPA/HES1/BTN3A1/IL20RB/IL6/VCAM1/LGALS9B/FOXJ1/LGALS9C/IL1A/SCRIB/IL15/ARMC5/EFNB1/SLC4A2/ARG2/HLA-G	34
GO:0032755	positive regulation of interleukin-6 production	22/1051	101/18870	2.84583e-08	9.52912e-07	6.88991e-07	IFIH1/LGALS9/MYD88/TLR2/CLEC7A/TLR3/ARID5A/EREG/UNC93B1/RIPK2/NOD2/TICAM1/AKIRIN2/XBP1/NOD1/TNF/MBP/IL6/SPON2/IL1A/PLCG2/TLR7	22
GO:0032731	positive regulation of interleukin-1 beta production	17/1051	62/18870	2.87365e-08	9.56286e-07	6.9143e-07	GBP5/AIM2/LGALS9/MYD88/IFI16/CASP1/CLEC7A/JAK2/RIPK2/NOD2/PANX1/GSDMD/FZD5/CASP8/NOD1/TNF/IL6	17
GO:0034976	response to endoplasmic reticulum stress	39/1051	266/18870	2.96213e-08	9.79683e-07	7.08348e-07	NUPR1/TRIB3/EIF2AK2/PML/CHAC1/PMAIP1/TRIM25/FBXO6/DDIT3/ATF3/GRINA/FBXO2/SESN2/PARP8/NOD2/PPP1R15A/BAK1/CEBPB/XBP1/ATF4/NOD1/PARP6/NFE2L2/USP25/JUN/CASP4/USP19/TMX1/CXCL8/BBC3/TMUB1/DAB2IP/HSPA5/THBS1/MAP3K5/BCL2/TMEM259/DDRGK1/YOD1	39
GO:0001667	ameboidal-type cell migration	59/1051	497/18870	3.22024e-08	1.05856e-06	7.65375e-07	PML/CEACAM1/SP100/LGMN/KLF4/CXCL13/PRKD2/SEMA3D/RAC1/HBEGF/IRS2/HTR2B/GATA3/EPHA2/RET/HDAC9/PTGS2/AMOTL2/CD40/ZC3H12A/PHACTR4/TACSTD2/BCAR1/ID1/TPBG/PTN/FGFBP1/TNF/GADD45A/BMPR2/FGF2/HAS2/NFE2L2/TIMP1/ITGA3/MEF2C/EDNRA/KRT16/NR4A1/TMEM201/PROX1/DAB2IP/SNAI1/PPARG/S100P/THBS1/EDN1/STAT5A/ZFAND5/TNS1/RGCC/RHOB/PTPRR/FERMT1/PLCG2/VEGFA/EFNB1/SEMA7A/PLEKHG5	59
GO:0002475	antigen processing and presentation via MHC class Ib	11/1051	25/18870	3.28846e-08	1.06796e-06	7.72174e-07	HLA-F/HLA-E/HLA-C/HLA-B/TAP2/B2M/HLA-A/MICB/HLA-H/RAET1L/HLA-G	11
GO:0072576	liver morphogenesis	11/1051	25/18870	3.28846e-08	1.06796e-06	7.72174e-07	CEACAM1/TNFAIP3/CFLAR/MDK/CEBPB/LIPA/XBP1/PTN/TNF/IL6/PROX1	11
GO:0002752	cell surface pattern recognition receptor signaling pathway	18/1051	70/18870	3.38941e-08	1.09415e-06	7.91112e-07	OAS1/IFI35/NMI/MYD88/TLR2/PIK3AP1/TNFAIP3/NR1D1/NFKBIA/LYN/RIPK2/NOD2/IRAK2/DAB2IP/WDFY1/TNIP2/TRIL/FFAR2	18
GO:0140895	cell surface toll-like receptor signaling pathway	17/1051	63/18870	3.73308e-08	1.19792e-06	8.66141e-07	OAS1/IFI35/NMI/MYD88/TLR2/PIK3AP1/TNFAIP3/NR1D1/NFKBIA/LYN/RIPK2/NOD2/IRAK2/DAB2IP/WDFY1/TNIP2/TRIL	17
GO:0002486	antigen processing and presentation of endogenous peptide antigen via MHC class I via ER pathway, TAP-independent	9/1051	16/18870	3.99949e-08	1.25962e-06	9.10752e-07	HLA-F/HLA-E/HLA-C/HLA-B/HLA-A/MICB/HLA-H/RAET1L/HLA-G	9
GO:0001818	negative regulation of cytokine production	49/1051	381/18870	4.01007e-08	1.25962e-06	9.10752e-07	OAS3/OAS1/BST2/IDO1/IFNL1/GBP1/XAF1/DHX58/CD274/HLA-F/PML/CEACAM1/LGALS9/NMI/CX3CL1/LAG3/DDIT3/TNFAIP3/RELB/KLF4/TRIB2/ABCD1/PDCD1LG2/RAC1/N4BP1/IFNB1/GATA3/EPHA2/NOD2/APOD/HDAC9/BCL3/CARD16/ZC3H12A/SERPINB1/TNF/IL20RB/CD83/PTGER4/IL6/LGALS9B/FOXJ1/LGALS9C/THBS1/RGCC/AXL/ARG2/RARA/PGLYRP3	49
GO:0032640	tumor necrosis factor production	31/1051	186/18870	4.01882e-08	1.25962e-06	9.10752e-07	OAS3/IFIH1/OAS1/OAS2/LGALS9/HLA-E/MYD88/CX3CL1/TLR2/TNFAIP3/CLEC7A/TLR3/JAK2/ARID5A/RIPK2/NOD2/CD47/TICAM1/BCL3/ZC3H12A/FZD5/RIPK1/NOD1/IL6/THBS1/SPON2/IL1A/PLCG2/AXL/ARG2/RARA	31
GO:0032680	regulation of tumor necrosis factor production	31/1051	186/18870	4.01882e-08	1.25962e-06	9.10752e-07	OAS3/IFIH1/OAS1/OAS2/LGALS9/HLA-E/MYD88/CX3CL1/TLR2/TNFAIP3/CLEC7A/TLR3/JAK2/ARID5A/RIPK2/NOD2/CD47/TICAM1/BCL3/ZC3H12A/FZD5/RIPK1/NOD1/IL6/THBS1/SPON2/IL1A/PLCG2/AXL/ARG2/RARA	31
GO:0048002	antigen processing and presentation of peptide antigen	18/1051	71/18870	4.30635e-08	1.34194e-06	9.70273e-07	TAP1/HLA-F/HLA-E/HLA-C/LGMN/HLA-B/TAP2/UNC93B1/B2M/HLA-A/MICB/HLA-H/ERAP2/CTSS/RAET1L/LNPEP/CTSF/HLA-G	18
GO:0032735	positive regulation of interleukin-12 production	14/1051	43/18870	4.34986e-08	1.34771e-06	9.74442e-07	IDO1/LGALS9/IRF1/TLR2/CLEC7A/TLR3/UNC93B1/RIPK2/NOD2/MDK/CD40/IRF5/PLCG2/HLA-G	14
GO:0010934	macrophage cytokine production	13/1051	37/18870	4.69545e-08	1.43825e-06	1.03991e-06	MYD88/TLR3/RIPK2/NOD2/PANX1/TICAM1/NOD1/SPON2/PLCG2/TLR7/AXL/SEMA7A/HLA-G	13
GO:0010935	regulation of macrophage cytokine production	13/1051	37/18870	4.69545e-08	1.43825e-06	1.03991e-06	MYD88/TLR3/RIPK2/NOD2/PANX1/TICAM1/NOD1/SPON2/PLCG2/TLR7/AXL/SEMA7A/HLA-G	13
GO:0032615	interleukin-12 production	17/1051	64/18870	4.82175e-08	1.46034e-06	1.05588e-06	IDO1/LGALS9/IRF1/TLR2/CLEC7A/HLA-B/TLR3/UNC93B1/RIPK2/NOD2/CD47/MDK/CD40/IRF5/THBS1/PLCG2/HLA-G	17
GO:0032655	regulation of interleukin-12 production	17/1051	64/18870	4.82175e-08	1.46034e-06	1.05588e-06	IDO1/LGALS9/IRF1/TLR2/CLEC7A/HLA-B/TLR3/UNC93B1/RIPK2/NOD2/CD47/MDK/CD40/IRF5/THBS1/PLCG2/HLA-G	17
GO:0048732	gland development	54/1051	443/18870	5.13387e-08	1.54618e-06	1.11795e-06	OAS2/PNPT1/PML/CEACAM1/CSF1/TNFAIP3/JAK2/SOCS2/IRS2/CFLAR/GATA3/EPHA2/PITX1/EXT1/WNT10A/HK2/MAFB/CITED2/HESX1/XDH/MDK/TGM2/CEBPB/LIPA/BRCA2/HES1/SLC7A5/ALOX15B/XBP1/PCK2/PTN/LSR/TNF/BMPR1A/FGF2/BMP2/NKX3-1/IL6/ASS1/FA2H/TBX3/EDNRA/SOD2/IRF6/PROX1/TAF10/EDN1/STAT5A/BCL2/SCRIB/ARMC5/VEGFA/RARA/COBL	54
GO:1904035	regulation of epithelial cell apoptotic process	23/1051	113/18870	5.3203e-08	1.59343e-06	1.15211e-06	NUPR1/TNFAIP3/ADAR/JAK2/ANGPTL4/SERPINE1/BTC/CFLAR/GATA3/MDK/CD40/TNF/NFE2L2/PAK4/IL6/SAV1/THBS1/RGCC/TNIP2/BCL2/ICAM1/HLA-G/CCL2	23
GO:0051250	negative regulation of lymphocyte activation	29/1051	169/18870	5.67936e-08	1.69157e-06	1.22307e-06	IDO1/IFNL1/CD274/HLA-F/SOCS1/CEACAM1/LGALS9/IRF1/IL4I1/LAG3/TNFAIP3/PDCD1LG2/IFNB1/LYN/MDK/TNFSF18/CEBPB/ZC3H12A/PARP3/IL20RB/LGALS9B/FOXJ1/LGALS9C/SCRIB/AXL/SLC4A2/ARG2/HLA-G/PGLYRP3	29
GO:0032732	positive regulation of interleukin-1 production	18/1051	73/18870	6.85528e-08	2.03059e-06	1.46819e-06	GBP5/AIM2/LGALS9/MYD88/IFI16/CASP1/CLEC7A/JAK2/RIPK2/NOD2/PANX1/GSDMD/FZD5/CASP8/NOD1/TNF/IL6/SAA1	18
GO:0046632	alpha-beta T cell differentiation	24/1051	124/18870	7.56952e-08	2.22991e-06	1.61231e-06	RSAD2/SOCS1/LGALS9/IRF1/RELB/SOCS3/JUNB/GATA3/RIPK2/NFKBIZ/PRDM1/BCL3/TNFSF18/ZC3H12A/IL2RG/CD83/PTGER4/IL6/RORA/FOSL2/BCL2/ARMC5/SLC4A2/RARA	24
GO:0001666	response to hypoxia	41/1051	298/18870	8.08943e-08	2.37011e-06	1.71368e-06	CD38/PML/PMAIP1/TLR2/VASN/BRIP1/ADM/CPEB2/ANGPTL4/CFLAR/ADAM8/HK2/CITED2/PTGS2/MYC/PLAT/PLK3/ALKBH5/LIF/TNF/NFE2L2/BMP2/NKX3-1/EDNRA/PLEKHN1/SOD2/USP19/VCAM1/RORA/FOSL2/PPARG/THBS1/EDN1/CLDN3/RGCC/IL1A/BCL2/VEGFA/NOP53/CHRNB2/CREBBP	41
GO:0043410	positive regulation of MAPK cascade	56/1051	474/18870	8.51262e-08	2.48062e-06	1.79358e-06	CCL5/EIF2AK2/LGALS9/MYD88/TRIM5/CX3CL1/TLR3/IGFBP3/PRKD2/JAK2/IGFBP4/IGFBP6/GPR37/AVPI1/CFLAR/HTR2B/RIPK2/SPHK1/ADAM8/NOD2/RET/CCL20/GDF15/MAP3K11/XDH/DKK1/CCL22/TRAF4/NCF1/CD40/ZC3H12A/RIPK1/NOD1/GADD45B/TPBG/LIF/TNF/GADD45A/NENF/FGF2/BMP2/MEF2C/IL6/EPGN/DAB2IP/THBS1/EDN1/MAP3K5/IL1A/ICAM1/PLCG2/VEGFA/SEMA7A/GAREM1/CCL2/KSR1	56
GO:0050866	negative regulation of cell activation	34/1051	223/18870	8.65122e-08	2.50746e-06	1.81299e-06	IDO1/IFNL1/CD274/HLA-F/SOCS1/CEACAM1/LGALS9/IRF1/IL4I1/CX3CL1/LAG3/TNFAIP3/NR1D1/PDCD1LG2/IFNB1/LYN/MDK/TNFSF18/CEBPB/ZC3H12A/PRKCD/PARP3/IL20RB/LDLR/MILR1/LGALS9B/FOXJ1/LGALS9C/SCRIB/AXL/SLC4A2/ARG2/HLA-G/PGLYRP3	34
GO:0044403	biological process involved in symbiotic interaction	43/1051	322/18870	9.31548e-08	2.68555e-06	1.94175e-06	IFIT1/IFITM1/IFI27/CCL5/IFITM3/TRIM21/PLSCR1/TRIM22/APOL1/LGALS9/IFITM2/LY6E/TRIM25/MYD88/TRIM5/ACE2/NECTIN2/JAK2/CD55/TRIM38/SCARB2/EPHA2/NOD2/LAMP1/CH25H/TRIM31/TRIM26/CHMP5/ZC3H12A/SLC3A2/KRT6A/FMR1/LDLR/POU2F3/JUN/CTDP1/CXCL8/SNX3/DYNLT1/MID2/ICAM1/AXL/PGLYRP3	43
GO:0072577	endothelial cell apoptotic process	17/1051	67/18870	1.00582e-07	2.88424e-06	2.08542e-06	TNFAIP3/ANGPTL4/SERPINE1/GATA3/CD40/TNF/BMPR2/NFE2L2/PAK4/DAB2IP/THBS1/MAP3K5/RGCC/TNIP2/ICAM1/HLA-G/CCL2	17
GO:0002573	myeloid leukocyte differentiation	35/1051	235/18870	1.0151e-07	2.89546e-06	2.09352e-06	BATF2/IRF7/SOCS1/CEACAM1/MYD88/TLR2/IFI16/CSF1/RELB/TRIB1/TLR3/JUNB/LYN/GATA3/EPHA2/MAFB/CITED2/MYC/TCIRG1/CASP10/CEBPB/RIPK1/CASP8/LIF/TNF/BMP2/CSF3/FOSL2/PPARG/STAT5A/IL15/VEGFA/SBNO2/SLC4A2/RARA	35
GO:0007259	receptor signaling pathway via JAK-STAT	29/1051	174/18870	1.09359e-07	3.10291e-06	2.24352e-06	STAT1/IFNL1/CCL5/IFNL3/PARP9/IFNL2/SOCS1/NMI/PARP14/STAT2/IL15RA/JAK2/SOCS3/SOCS2/IFNB1/LYN/RET/BCL3/TNFSF18/CD40/HES1/LIF/TNF/GADD45A/IL6/STAT5A/CLCF1/IL15/CCL2	29
GO:0002440	production of molecular mediator of immune response	42/1051	314/18870	1.25341e-07	3.53775e-06	2.55793e-06	RSAD2/BST2/HLA-F/HLA-E/MYD88/CLEC7A/TLR3/ARID5A/SAMHD1/CD55/B2M/IFNB1/HLA-A/GATA3/RIPK2/NOD2/NFKBIZ/PANX1/TICAM1/CD40/FZD5/PARP3/SLC7A5/XBP1/NOD1/IRF5/TNF/IL6/TNFSF13/CTNNBL1/DENND1B/SPON2/STX4/CLCF1/PLCG2/TLR7/AXL/POLQ/SEMA7A/TRIL/HLA-G/FFAR2	42
GO:0006935	chemotaxis	55/1051	468/18870	1.3244e-07	3.71866e-06	2.68873e-06	CXCL10/CXCL11/TYMP/CCL5/CXCL9/PLAUR/LGALS9/CX3CL1/CSF1/FOSL1/C3AR1/LGMN/CXCL13/PRKD2/ACKR4/DUSP1/SEMA3D/RAC1/HBEGF/LYN/CXCL16/SERPINE1/MMP28/EPHA2/ADAM8/NOD2/CCL20/CH25H/MDK/CCL22/TNFSF18/PRKCD/BCAR1/TPBG/PTN/BMPR2/FGF2/IL6/MYCBP2/SAA1/S100A8/CXCL8/VCAM1/NR4A1/MTUS1/THBS1/EDN1/STX4/SCRIB/VEGFA/XCR1/SEMA7A/CCL2/PLEKHG5/FFAR2	55
GO:0046718	viral entry into host cell	27/1051	156/18870	1.3486e-07	3.76699e-06	2.72367e-06	IFITM1/IFITM3/TRIM21/PLSCR1/TRIM22/LGALS9/IFITM2/LY6E/TRIM25/TRIM5/ACE2/NECTIN2/CD55/TRIM38/SCARB2/EPHA2/LAMP1/CH25H/TRIM31/TRIM26/SLC3A2/LDLR/SNX3/DYNLT1/MID2/ICAM1/AXL	27
GO:0036293	response to decreased oxygen levels	42/1051	315/18870	1.3704e-07	3.80815e-06	2.75344e-06	CD38/PML/PMAIP1/TLR2/VASN/BRIP1/ADM/CPEB2/ANGPTL4/CFLAR/ADAM8/HK2/CITED2/PTGS2/MYC/PLAT/PLK3/ALKBH5/ATF4/LIF/TNF/NFE2L2/BMP2/NKX3-1/EDNRA/PLEKHN1/SOD2/USP19/VCAM1/RORA/FOSL2/PPARG/THBS1/EDN1/CLDN3/RGCC/IL1A/BCL2/VEGFA/NOP53/CHRNB2/CREBBP	42
GO:0070665	positive regulation of leukocyte proliferation	28/1051	166/18870	1.39291e-07	3.85086e-06	2.78432e-06	TNFSF13B/BST2/CCL5/CD274/CD38/LGALS9/HLA-E/MYD88/CSF1/JAK2/CD55/PDCD1LG2/HLA-A/LYN/IRS2/RIPK2/TICAM1/CD40/HES1/MEF2C/IL6/VCAM1/CLCF1/IL1A/BCL2/IL15/EFNB1/CHRNB2	28
GO:2000106	regulation of leukocyte apoptotic process	20/1051	93/18870	1.50813e-07	4.14813e-06	2.99925e-06	IRF7/IDO1/HSH2D/CCL5/CD274/LGALS9/PRKD2/LYN/SLC7A11/IRS2/ADAM8/NOD2/BCL3/HCAR2/MEF2C/PDCD1/BCL2/AXL/ARG2/PRELID1	20
GO:0042330	taxis	55/1051	470/18870	1.52549e-07	4.17459e-06	3.01838e-06	CXCL10/CXCL11/TYMP/CCL5/CXCL9/PLAUR/LGALS9/CX3CL1/CSF1/FOSL1/C3AR1/LGMN/CXCL13/PRKD2/ACKR4/DUSP1/SEMA3D/RAC1/HBEGF/LYN/CXCL16/SERPINE1/MMP28/EPHA2/ADAM8/NOD2/CCL20/CH25H/MDK/CCL22/TNFSF18/PRKCD/BCAR1/TPBG/PTN/BMPR2/FGF2/IL6/MYCBP2/SAA1/S100A8/CXCL8/VCAM1/NR4A1/MTUS1/THBS1/EDN1/STX4/SCRIB/VEGFA/XCR1/SEMA7A/CCL2/PLEKHG5/FFAR2	55
GO:0032635	interleukin-6 production	29/1051	177/18870	1.59808e-07	4.32926e-06	3.13022e-06	IFIH1/LGALS9/MYD88/CX3CL1/TLR2/TNFAIP3/CLEC7A/HLA-B/TLR3/ARID5A/EREG/UNC93B1/RIPK2/NOD2/CD47/TICAM1/AKIRIN2/CEBPB/ZC3H12A/XBP1/NOD1/TNF/MBP/IL6/FOXJ1/SPON2/IL1A/PLCG2/TLR7	29
GO:0032675	regulation of interleukin-6 production	29/1051	177/18870	1.59808e-07	4.32926e-06	3.13022e-06	IFIH1/LGALS9/MYD88/CX3CL1/TLR2/TNFAIP3/CLEC7A/HLA-B/TLR3/ARID5A/EREG/UNC93B1/RIPK2/NOD2/CD47/TICAM1/AKIRIN2/CEBPB/ZC3H12A/XBP1/NOD1/TNF/MBP/IL6/FOXJ1/SPON2/IL1A/PLCG2/TLR7	29
GO:0072574	hepatocyte proliferation	10/1051	23/18870	1.61888e-07	4.34198e-06	3.13941e-06	CEACAM1/TNFAIP3/CFLAR/MDK/CEBPB/XBP1/PTN/TNF/IL6/PROX1	10
GO:0072575	epithelial cell proliferation involved in liver morphogenesis	10/1051	23/18870	1.61888e-07	4.34198e-06	3.13941e-06	CEACAM1/TNFAIP3/CFLAR/MDK/CEBPB/XBP1/PTN/TNF/IL6/PROX1	10
GO:0032946	positive regulation of mononuclear cell proliferation	26/1051	148/18870	1.68829e-07	4.49615e-06	3.25088e-06	TNFSF13B/CCL5/CD274/CD38/LGALS9/HLA-E/MYD88/CSF1/JAK2/CD55/PDCD1LG2/HLA-A/IRS2/RIPK2/TICAM1/CD40/HES1/MEF2C/IL6/VCAM1/CLCF1/IL1A/BCL2/IL15/EFNB1/CHRNB2	26
GO:0031341	regulation of cell killing	22/1051	111/18870	1.69304e-07	4.49615e-06	3.25088e-06	HLA-F/CEACAM1/LGALS9/HLA-E/LAG3/CLEC7A/HLA-C/HLA-B/NECTIN2/TAP2/CD55/B2M/HLA-A/SERPINB9/LAMP1/MICB/HLA-H/RAET1L/SERPINB4/CFH/ICAM1/HLA-G	22
GO:0044000	movement in host	30/1051	188/18870	1.78539e-07	4.69514e-06	3.39476e-06	IFITM1/IFITM3/TRIM21/PLSCR1/TRIM22/LGALS9/IFITM2/LY6E/TRIM25/TRIM5/ACE2/NECTIN2/CD55/TRIM38/SCARB2/EPHA2/LAMP1/CH25H/TRIM31/TRIM26/CHMP5/SLC3A2/KRT6A/LDLR/CXCL8/SNX3/DYNLT1/MID2/ICAM1/AXL	30
GO:0097696	receptor signaling pathway via STAT	30/1051	188/18870	1.78539e-07	4.69514e-06	3.39476e-06	STAT1/IFNL1/CCL5/IFNL3/PARP9/IFNL2/SOCS1/NMI/PARP14/STAT2/IL15RA/JAK2/SOCS3/SOCS2/IFNB1/LYN/RET/BCL3/TNFSF18/CD40/HES1/LIF/TNF/GADD45A/IL6/PPARG/STAT5A/CLCF1/IL15/CCL2	30
GO:0002685	regulation of leukocyte migration	34/1051	230/18870	1.8493e-07	4.83959e-06	3.49921e-06	CXCL10/CCL5/LGALS9/MYD88/CX3CL1/CSF1/C3AR1/LGMN/CXCL13/DUSP1/RAC1/LYN/SERPINE1/MMP28/ADAM8/NOD2/CCL20/CD47/APOD/MDK/TNFSF18/PTN/TNF/PTGER4/IL6/CXCL8/MTUS1/THBS1/EDN1/IL1A/PLVAP/ICAM1/VEGFA/CCL2	34
GO:0002274	myeloid leukocyte activation	35/1051	241/18870	1.90536e-07	4.96222e-06	3.58787e-06	BATF2/IFI35/CCL5/PLSCR1/LGALS9/NMI/MYD88/CX3CL1/TLR2/CSF1/RELB/TLR3/NECTIN2/JAK2/NR1D1/LYN/SPHK1/TMEM229B/TICAM1/ZC3H12A/PRKCD/IFNGR2/TNF/LDLR/MILR1/IL6/CXCL8/RORA/THBS1/STX4/CRTC3/TNIP2/IL15/PLCG2/SBNO2	35
GO:0050864	regulation of B cell activation	24/1051	130/18870	1.92081e-07	4.97841e-06	3.59958e-06	TNFSF13B/THEMIS2/CD38/IL4I1/TNFAIP3/ZFP36L2/LYN/IRS2/NOD2/TICAM1/AKIRIN2/CD40/IL2RG/PARP3/XBP1/MEF2C/SH3KBP1/IL6/TNFSF13/FOXJ1/CLCF1/TNIP2/BCL2/CHRNB2	24
GO:0061081	positive regulation of myeloid leukocyte cytokine production involved in immune response	12/1051	35/18870	2.11748e-07	5.43852e-06	3.93225e-06	MYD88/TLR3/RIPK2/NOD2/PANX1/TICAM1/NOD1/SPON2/PLCG2/TLR7/SEMA7A/HLA-G	12
GO:0070482	response to oxygen levels	44/1051	343/18870	2.11851e-07	5.43852e-06	3.93225e-06	CD38/PML/PMAIP1/TLR2/VASN/BRIP1/ADM/CPEB2/ANGPTL4/CFLAR/ADAM8/HK2/CITED2/PTGS2/MYC/PLAT/PLK3/ALKBH5/SLC7A5/ATF4/LIF/TNF/NFE2L2/BMP2/NKX3-1/EDNRA/PLEKHN1/SOD2/USP19/VCAM1/FAS/RORA/FOSL2/PPARG/THBS1/EDN1/CLDN3/RGCC/IL1A/BCL2/VEGFA/NOP53/CHRNB2/CREBBP	44
GO:0032642	regulation of chemokine production	21/1051	104/18870	2.31056e-07	5.90343e-06	4.2684e-06	OAS3/OAS1/EIF2AK2/LGALS9/MYD88/TLR2/CLEC7A/KLF4/TLR3/RIPK2/EPHA2/NOD2/TICAM1/APOD/ALOX15B/TNF/MBP/IL6/TLR7/ARG2/FFAR2	21
GO:0051701	biological process involved in interaction with host	32/1051	211/18870	2.33313e-07	5.93297e-06	4.28976e-06	IFIT1/IFITM1/IFITM3/TRIM21/PLSCR1/TRIM22/LGALS9/IFITM2/LY6E/TRIM25/TRIM5/ACE2/NECTIN2/CD55/TRIM38/SCARB2/EPHA2/LAMP1/CH25H/TRIM31/TRIM26/CHMP5/SLC3A2/KRT6A/LDLR/CXCL8/SNX3/DYNLT1/MID2/ICAM1/AXL/PGLYRP3	32
GO:1901222	regulation of non-canonical NF-kappaB signal transduction	22/1051	113/18870	2.35196e-07	5.95277e-06	4.30408e-06	IFI35/EIF2AK2/LGALS9/NMI/TLR2/RBCK1/TLR3/NFKBIA/SPHK1/NOD2/BCL3/TRIM56/ZC3H12A/RTKN2/RIPK1/NOD1/TRADD/TNF/TERF2IP/TRIP6/EDN1/TLR7	22
GO:0140467	integrated stress response signaling	13/1051	42/18870	2.5919e-07	6.52941e-06	4.72101e-06	BATF2/DDIT3/FOSL1/CEBPD/JUNB/PPP1R15A/MAFB/CEBPB/NFE2L3/ATF4/NFE2L2/JUN/HSPA5	13
GO:0045619	regulation of lymphocyte differentiation	32/1051	212/18870	2.60427e-07	6.53007e-06	4.72148e-06	IFNL1/SOCS1/LGALS9/IRF1/IL4I1/LAG3/IL15RA/ZFP36L2/JUNB/IFNB1/FANCA/GATA3/RIPK2/ADAM8/NFKBIZ/PRDM1/MDK/TNFSF18/ZC3H12A/IL2RG/XBP1/CD83/CLPTM1/AMBRA1/FOXJ1/IL15/AXL/SLC4A2/RARA/PRELID1/HLA-G/PGLYRP3	32
GO:0001906	cell killing	33/1051	223/18870	2.72311e-07	6.79644e-06	4.91408e-06	GBP1/GBP5/HLA-F/CEACAM1/APOL1/LGALS9/HLA-E/MYD88/GBP2/LAG3/CLEC7A/HLA-C/HLA-B/NECTIN2/TAP2/GSDMB/CD55/RNF19B/B2M/HLA-A/SERPINB9/GBP3/LAMP1/MICB/HLA-H/KRT6A/RAET1L/SERPINB4/CFH/ICAM1/SLAMF7/HLA-G/PGLYRP3	33
GO:0032602	chemokine production	21/1051	105/18870	2.73866e-07	6.80375e-06	4.91936e-06	OAS3/OAS1/EIF2AK2/LGALS9/MYD88/TLR2/CLEC7A/KLF4/TLR3/RIPK2/EPHA2/NOD2/TICAM1/APOD/ALOX15B/TNF/MBP/IL6/TLR7/ARG2/FFAR2	21
GO:0002544	chronic inflammatory response	9/1051	19/18870	2.77313e-07	6.84552e-06	4.94957e-06	IDO1/CCL5/TNFAIP3/CXCL13/NFKBIZ/TNF/S100A8/VCAM1/THBS1	9
GO:0043405	regulation of MAP kinase activity	25/1051	142/18870	2.78087e-07	6.84552e-06	4.94957e-06	TRIB3/TRIB1/DUSP1/TRIB2/LYN/HTR2B/ADAM8/NOD2/MAP3K11/DKK1/CD40/PRKCD/DNAJA1/AIDA/TNF/FGF2/BMP2/EPGN/DAB2IP/PPARG/THBS1/EDN1/MAP3K5/VEGFA/KSR1	25
GO:0009913	epidermal cell differentiation	35/1051	245/18870	2.85871e-07	7.00515e-06	5.06498e-06	OVOL1/MAFF/TGM1/KLF4/EREG/CFLAR/EPHA2/NFKBIZ/TXNIP/MAFB/KRT6B/KRT6C/HES1/ALOX15B/KRT6A/JAG1/FGF2/ERRFI1/POU2F3/FA2H/KRT75/KRT16/SFN/KRT14/SPRR3/IRF6/FOSL2/SAV1/SPRR1A/KRT81/IL1A/SCRIB/ST14/SLC39A2/CERS3	35
GO:0042129	regulation of T cell proliferation	29/1051	182/18870	2.94251e-07	7.17787e-06	5.18987e-06	TNFSF13B/IDO1/CCL5/CD274/LGALS9/IRF1/IL4I1/HLA-E/JAK2/CD55/PDCD1LG2/HLA-A/RIPK2/TNFSF18/CEBPB/HES1/IL20RB/IL6/VCAM1/LGALS9B/FOXJ1/LGALS9C/IL1A/SCRIB/IL15/EFNB1/SLC4A2/ARG2/HLA-G	29
GO:0032722	positive regulation of chemokine production	17/1051	72/18870	3.10714e-07	7.54531e-06	5.45554e-06	OAS3/OAS1/EIF2AK2/LGALS9/MYD88/TLR2/CLEC7A/TLR3/RIPK2/NOD2/TICAM1/ALOX15B/TNF/MBP/IL6/TLR7/FFAR2	17
GO:0070304	positive regulation of stress-activated protein kinase signaling cascade	23/1051	124/18870	3.14858e-07	7.61166e-06	5.50352e-06	EIF2AK2/MYD88/TLR3/IGFBP6/LYN/RIPK2/SPHK1/NOD2/MAP3K11/XDH/TRAF4/NCF1/ZC3H12A/RIPK1/NOD1/GADD45B/TNF/GADD45A/BMP2/DAB2IP/MAP3K5/IL1A/VEGFA	23
GO:0070059	intrinsic apoptotic signaling pathway in response to endoplasmic reticulum stress	16/1051	65/18870	3.74374e-07	9.01004e-06	6.51459e-06	TRIB3/PML/CHAC1/PMAIP1/DDIT3/GRINA/PPP1R15A/BAK1/CEBPB/XBP1/ATF4/CASP4/BBC3/DAB2IP/MAP3K5/BCL2	16
GO:0046634	regulation of alpha-beta T cell activation	22/1051	116/18870	3.79085e-07	9.08287e-06	6.56725e-06	CD274/SOCS1/LGALS9/IRF1/HLA-E/JAK2/CD55/JUNB/HLA-A/GATA3/RIPK2/NFKBIZ/PRDM1/TNFSF18/ZC3H12A/IL2RG/CD83/LGALS9B/LGALS9C/SLC4A2/ARG2/RARA	22
GO:0045444	fat cell differentiation	35/1051	248/18870	3.84793e-07	9.17885e-06	6.63665e-06	TRIB3/SOCS1/PSMB8/DDIT3/CEBPD/ZFP36L2/KLF4/NR1D1/TRIB2/SDF4/KLF5/MAFB/PTGS2/METRNL/SREBF1/CEBPB/ZC3H12A/HES1/XBP1/JAG1/TNF/HNRNPU/NOCT/BMP2/CCDC85B/IL6/SOD2/MEX3C/CCDC3/NR4A1/RORA/FOSL2/PPARG/SAV1/FFAR2	35
GO:0050671	positive regulation of lymphocyte proliferation	25/1051	145/18870	4.19806e-07	9.8754e-06	7.14028e-06	TNFSF13B/CCL5/CD274/CD38/LGALS9/HLA-E/MYD88/JAK2/CD55/PDCD1LG2/HLA-A/IRS2/RIPK2/TICAM1/CD40/HES1/MEF2C/IL6/VCAM1/CLCF1/IL1A/BCL2/IL15/EFNB1/CHRNB2	25
GO:0062207	regulation of pattern recognition receptor signaling pathway	25/1051	145/18870	4.19806e-07	9.8754e-06	7.14028e-06	OASL/RSAD2/IRF7/DDX60/IFI35/GBP5/DHX58/SLC15A3/EIF2AK2/IRF1/MYD88/BIRC3/GBP2/TNFAIP3/NR1D1/LYN/NEK7/NOD2/TRIM31/USP15/OTUD4/DAB2IP/WDFY1/PLCG2/NOP53	25
GO:2001235	positive regulation of apoptotic signaling pathway	25/1051	145/18870	4.19806e-07	9.8754e-06	7.14028e-06	NUPR1/TNFSF10/PML/PMAIP1/DDIT3/RBCK1/ATF3/JAK2/IFNB1/MCL1/RET/MYC/PRKCD/RIPK1/PLEKHF1/CTSS/TNF/NKX3-1/S100A8/BBC3/FAS/DAB2IP/PLAGL2/THBS1/RAD9A	25
GO:0031098	stress-activated protein kinase signaling cascade	34/1051	238/18870	4.21321e-07	9.8754e-06	7.14028e-06	EIF2AK2/LGALS9/MYD88/TRIB1/TLR3/IGFBP6/DUSP1/LYN/RIPK2/SPHK1/NOD2/MAP3K11/XDH/MYC/TRAF4/NCF1/ZC3H12A/RIPK1/DNAJA1/NOD1/GADD45B/AIDA/TNF/GADD45A/BMP2/PTGER4/FAS/DAB2IP/PER1/MAP3K5/IL1A/SH2D3A/TLR7/VEGFA	34
GO:0002688	regulation of leukocyte chemotaxis	23/1051	126/18870	4.24296e-07	9.90208e-06	7.15957e-06	CXCL10/CCL5/LGALS9/CSF1/C3AR1/LGMN/CXCL13/DUSP1/RAC1/LYN/SERPINE1/MMP28/NOD2/MDK/TNFSF18/PTN/IL6/CXCL8/MTUS1/THBS1/EDN1/VEGFA/CCL2	23
GO:0048659	smooth muscle cell proliferation	28/1051	175/18870	4.3025e-07	9.96591e-06	7.20573e-06	STAT1/CCL5/MYD88/CX3CL1/DDIT3/TNFAIP3/TRIB1/ACE2/IGFBP3/JAK2/EREG/HBEGF/APOD/PTGS2/TNF/BMPR1A/BMPR2/FGF2/CALCRL/BMP2/JUN/MEF2C/IL6/SOD2/PPARG/THBS1/EDN1/MAP3K5	28
GO:0002707	negative regulation of lymphocyte mediated immunity	15/1051	58/18870	4.32577e-07	9.96591e-06	7.20573e-06	HLA-F/CEACAM1/LGALS9/IL4I1/HLA-E/HLA-B/IFNB1/HLA-A/SERPINB9/NOD2/PARP3/IL20RB/SERPINB4/FOXJ1/HLA-G	15
GO:0070231	T cell apoptotic process	15/1051	58/18870	4.32577e-07	9.96591e-06	7.20573e-06	IDO1/CCL5/CD274/LGALS9/PRKD2/ADAM8/BAK1/BCL3/LIPA/RIPK1/FAS/PDCD1/BCL2/ARG2/PRELID1	15
GO:0032689	negative regulation of type II interferon production	13/1051	44/18870	4.75155e-07	1.08772e-05	7.86462e-06	CD274/LGALS9/DDIT3/PDCD1LG2/GATA3/NOD2/ZC3H12A/IL20RB/LGALS9B/LGALS9C/AXL/RARA/PGLYRP3	13
GO:0071674	mononuclear cell migration	31/1051	207/18870	4.76321e-07	1.08772e-05	7.86462e-06	CXCL10/CXCL11/CCL5/LGALS9/CX3CL1/CSF1/C3AR1/LGMN/CXCL13/DUSP1/LYN/CXCL16/SERPINE1/GATA3/ADAM8/EXT1/RET/CCL20/CH25H/CD47/APOD/MDK/CCL22/TNFSF18/TNF/IL6/SAA1/THBS1/PECAM1/ICAM1/CCL2	31
GO:0045953	negative regulation of natural killer cell mediated cytotoxicity	9/1051	20/18870	4.7926e-07	1.08772e-05	7.86462e-06	HLA-F/CEACAM1/LGALS9/HLA-E/HLA-B/HLA-A/SERPINB9/SERPINB4/HLA-G	9
GO:0045598	regulation of fat cell differentiation	25/1051	146/18870	4.80202e-07	1.08772e-05	7.86462e-06	TRIB3/DDIT3/ZFP36L2/NR1D1/TRIB2/KLF5/PTGS2/METRNL/CEBPB/ZC3H12A/HES1/XBP1/JAG1/TNF/HNRNPU/NOCT/BMP2/CCDC85B/IL6/SOD2/MEX3C/CCDC3/RORA/PPARG/SAV1	25
GO:0030595	leukocyte chemotaxis	34/1051	240/18870	5.13973e-07	1.15934e-05	8.38248e-06	CXCL10/CXCL11/CCL5/CXCL9/LGALS9/CX3CL1/CSF1/C3AR1/LGMN/CXCL13/DUSP1/RAC1/LYN/CXCL16/SERPINE1/MMP28/ADAM8/NOD2/CCL20/CH25H/MDK/CCL22/TNFSF18/PTN/IL6/SAA1/S100A8/CXCL8/MTUS1/THBS1/EDN1/VEGFA/CCL2/FFAR2	34
GO:0030216	keratinocyte differentiation	28/1051	177/18870	5.46081e-07	1.22664e-05	8.86903e-06	TGM1/EREG/CFLAR/EPHA2/NFKBIZ/TXNIP/MAFB/KRT6B/KRT6C/ALOX15B/KRT6A/JAG1/ERRFI1/POU2F3/KRT75/KRT16/SFN/KRT14/SPRR3/IRF6/FOSL2/SAV1/SPRR1A/KRT81/IL1A/ST14/SLC39A2/CERS3	28
GO:0051403	stress-activated MAPK cascade	33/1051	230/18870	5.61598e-07	1.25625e-05	9.08319e-06	EIF2AK2/LGALS9/MYD88/TRIB1/TLR3/IGFBP6/DUSP1/RIPK2/SPHK1/NOD2/MAP3K11/XDH/MYC/TRAF4/NCF1/ZC3H12A/RIPK1/DNAJA1/NOD1/GADD45B/AIDA/TNF/GADD45A/BMP2/PTGER4/FAS/DAB2IP/PER1/MAP3K5/IL1A/SH2D3A/TLR7/VEGFA	33
GO:0060760	positive regulation of response to cytokine stimulus	16/1051	67/18870	5.84387e-07	1.30183e-05	9.41272e-06	ZBP1/IFIH1/IRF7/PARP9/NLRC5/PARP14/TLR2/CSF1/CASP1/RIPK2/TRIM56/RIPK1/IKBKE/CASP4/EDN1/AXL	16
GO:0042116	macrophage activation	21/1051	110/18870	6.19101e-07	1.37349e-05	9.93082e-06	IFI35/NMI/CX3CL1/TLR2/TLR3/JAK2/NR1D1/SPHK1/TMEM229B/TICAM1/ZC3H12A/IFNGR2/TNF/LDLR/IL6/RORA/THBS1/CRTC3/TNIP2/PLCG2/SBNO2	21
GO:0097529	myeloid leukocyte migration	34/1051	242/18870	6.25291e-07	1.38153e-05	9.98901e-06	CXCL10/CXCL11/CCL5/CXCL9/MYD88/CX3CL1/CSF1/C3AR1/LGMN/CXCL13/DUSP1/RAC1/LYN/SERPINE1/MMP28/ADAM8/NOD2/CCL20/CD47/MDK/CCL22/TNFSF18/PTGER4/IL6/SAA1/S100A8/CXCL8/MTUS1/THBS1/EDN1/IL1A/PECAM1/VEGFA/CCL2	34
GO:0070302	regulation of stress-activated protein kinase signaling cascade	29/1051	189/18870	6.62529e-07	1.45783e-05	1.05407e-05	EIF2AK2/MYD88/TLR3/IGFBP6/DUSP1/LYN/RIPK2/SPHK1/NOD2/MAP3K11/XDH/MYC/TRAF4/NCF1/ZC3H12A/RIPK1/DNAJA1/NOD1/GADD45B/AIDA/TNF/GADD45A/BMP2/FAS/DAB2IP/PER1/MAP3K5/IL1A/VEGFA	29
GO:0022409	positive regulation of cell-cell adhesion	41/1051	322/18870	6.66177e-07	1.4599e-05	1.05556e-05	TNFSF13B/CCL5/PLAUR/CD274/SOCS1/LGALS9/IL4I1/HLA-E/CX3CL1/CXCL13/JAK2/CD55/PDCD1LG2/B2M/HLA-A/LYN/GATA3/RIPK2/ADAM8/NOD2/NFKBIZ/CD47/CITED2/MDK/IL2RG/MAP3K8/HES1/XBP1/TNF/CD83/HAS2/AMBRA1/IL6/VCAM1/MAGI1/IL1A/IL15/EFNB1/RARA/HLA-G/CCL2	41
GO:0097300	programmed necrotic cell death	15/1051	60/18870	6.96404e-07	1.51997e-05	1.09899e-05	ZBP1/NUPR1/MLKL/BIRC3/RBCK1/TLR3/CFLAR/RIPK1/CASP8/TNF/FAS/YBX3/MAP3K5/ITPK1/IPMK	15
GO:0043367	CD4-positive, alpha-beta T cell differentiation	19/1051	93/18870	7.12189e-07	1.54316e-05	1.11576e-05	RSAD2/SOCS1/LGALS9/RELB/SOCS3/JUNB/GATA3/RIPK2/NFKBIZ/BCL3/TNFSF18/ZC3H12A/IL2RG/CD83/PTGER4/IL6/RORA/ARMC5/RARA	19
GO:0002687	positive regulation of leukocyte migration	25/1051	149/18870	7.12754e-07	1.54316e-05	1.11576e-05	CXCL10/CCL5/LGALS9/CX3CL1/CSF1/C3AR1/LGMN/CXCL13/RAC1/SERPINE1/ADAM8/CCL20/CD47/MDK/TNFSF18/PTN/TNF/IL6/CXCL8/THBS1/EDN1/IL1A/PLVAP/ICAM1/VEGFA	25
GO:0033209	tumor necrosis factor-mediated signaling pathway	21/1051	111/18870	7.24053e-07	1.55513e-05	1.12442e-05	TNFSF13B/STAT1/AIM2/BIRC3/TNFAIP3/CASP1/JAK2/NFKBIA/SPHK1/EXT1/CARD16/TNFSF18/RIPK1/CASP8/TRADD/TNF/CASP4/FAS/CCDC3/PLVAP/MIB2	21
GO:0043280	positive regulation of cysteine-type endopeptidase activity involved in apoptotic process	21/1051	111/18870	7.24053e-07	1.55513e-05	1.12442e-05	TNFSF10/LGALS9/PMAIP1/CASP1/CLEC7A/JAK2/BCL2L13/MTCH1/XDH/MYC/CASP10/CASP8/NOD1/TNF/NKX3-1/S100A8/BBC3/FAS/PPARG/MAP3K5/SOX7	21
GO:0050678	regulation of epithelial cell proliferation	48/1051	407/18870	7.50784e-07	1.60614e-05	1.1613e-05	STAT1/NUPR1/CEACAM1/OVOL1/TGM1/TNFAIP3/PRKD2/EREG/NR1D1/B2M/IRS2/CFLAR/HTR2B/GATA3/NOD2/XDH/MYC/MDK/BRCA2/HES1/OSR2/TACSTD2/XBP1/JAG1/PTN/FGFBP1/TNF/BMPR1A/FGF2/HAS2/NKX3-1/MEF2C/EPGN/FA2H/SFN/NR4A1/IRF6/PROX1/DAB2IP/PPARG/SAV1/THBS1/STAT5A/RGCC/SGPP2/RICTOR/VEGFA/CCL2	48
GO:0042113	B cell activation	37/1051	278/18870	7.88919e-07	1.68105e-05	1.21546e-05	TNFSF13B/BST2/THEMIS2/CD38/IL4I1/TNFAIP3/ZFP36L2/IFNB1/LYN/IRS2/NOD2/NFKBIZ/BAK1/TICAM1/HDAC9/AKIRIN2/BCL3/TCIRG1/CD40/IL2RG/PRKCD/PARP3/XBP1/CASP8/KLF6/MEF2C/SH3KBP1/IL6/VCAM1/TNFSF13/FOXJ1/FOSL2/CLCF1/TNIP2/BCL2/PLCG2/CHRNB2	37
GO:0045785	positive regulation of cell adhesion	54/1051	482/18870	7.9271e-07	1.68248e-05	1.2165e-05	TNFSF13B/CCL5/PLAUR/CD274/SOCS1/LGALS9/IL4I1/HLA-E/CX3CL1/CSF1/CXCL13/PRKD2/JAK2/CD55/PDCD1LG2/RAC1/B2M/HLA-A/LYN/GATA3/RIPK2/ADAM8/NOD2/RET/NFKBIZ/CD47/CITED2/MDK/TGM2/TNFSF18/IL2RG/MAP3K8/HES1/XBP1/LIF/TNF/CD83/HAS2/ITGA3/AMBRA1/IL6/SAA1/VCAM1/MAGI1/STX4/IL1A/IL15/FERMT1/VEGFA/EFNB1/NID1/RARA/HLA-G/CCL2	54
GO:0002716	negative regulation of natural killer cell mediated immunity	9/1051	21/18870	7.97234e-07	1.68545e-05	1.21864e-05	HLA-F/CEACAM1/LGALS9/HLA-E/HLA-B/HLA-A/SERPINB9/SERPINB4/HLA-G	9
[truncated: 844 more rows]

## Sheet: BVic 24hpi down
ID	Description	GeneRatio	BgRatio	pvalue	p.adjust	qvalue	geneID	Count

## Sheet: H5N1 24hpi up
ID	Description	GeneRatio	BgRatio	pvalue	p.adjust	qvalue	geneID	Count
[truncated: 442 more rows]

## Sheet: H5N1 24hpi down
ID	Description	GeneRatio	BgRatio	pvalue	p.adjust	qvalue	geneID	Count
[truncated: 12 more rows]
