# Supplementary material for: Unique immune and other responses of human nasal epithelial cells infected with H5N1 avian influenza virus compared to seasonal human influenza A and B viruses
Source: Emerg Microbes Infect. 2025 Mar 24;14(1):2484330. doi: 10.1080/22221751.2025.2484330 (PMC11980200; doi:10.1080/22221751.2025.2484330)
Supplement: Table S1 Full Pathway List at 8 hpi.xlsx [file TEMI_A_2484330_SM9100.xlsx]

## Sheet: H1N1 8hpi up
ID	Description	GeneRatio	BgRatio	pvalue	p.adjust	qvalue	geneID	Count
GO:0051607	defense response to virus	53/252	334/18870	1.20884e-41	2.05395e-38	1.8128e-38	IFIT1/IFIT2/OASL/IFIT3/RSAD2/CXCL10/MX2/IFI44L/ISG15/MX1/IFI6/HERC5/OAS1/USP18/OAS2/DDX60/IRF7/OAS3/IFITM1/RTP4/IFIT5/IFIH1/BST2/DDX60L/STAT1/PARP9/TRIM21/IFI27/IFITM3/TRIM7/ISG20/PLSCR1/DHX58/EIF2AK2/TRIM25/NLRC5/ZC3HAV1/DTX3L/ZBP1/UNC93B1/GBP1/ZNFX1/PML/NT5C3A/IRF1/IFI16/IFITM2/CXCL9/ZDHHC1/TRIM5/MYD88/TRIM56/IFIT1B	53
GO:0140546	defense response to symbiont	53/252	335/18870	1.42092e-41	2.05395e-38	1.8128e-38	IFIT1/IFIT2/OASL/IFIT3/RSAD2/CXCL10/MX2/IFI44L/ISG15/MX1/IFI6/HERC5/OAS1/USP18/OAS2/DDX60/IRF7/OAS3/IFITM1/RTP4/IFIT5/IFIH1/BST2/DDX60L/STAT1/PARP9/TRIM21/IFI27/IFITM3/TRIM7/ISG20/PLSCR1/DHX58/EIF2AK2/TRIM25/NLRC5/ZC3HAV1/DTX3L/ZBP1/UNC93B1/GBP1/ZNFX1/PML/NT5C3A/IRF1/IFI16/IFITM2/CXCL9/ZDHHC1/TRIM5/MYD88/TRIM56/IFIT1B	53
GO:0009615	response to virus	58/252	436/18870	3.44203e-41	3.31697e-38	2.92754e-38	IFIT1/IFIT2/OASL/IFIT3/RSAD2/CXCL10/MX2/IFI44L/ISG15/MX1/IFI6/HERC5/OAS1/IFI44/USP18/OAS2/DDX60/IRF7/OAS3/IFITM1/RTP4/IFIT5/IFIH1/BST2/DDX60L/STAT1/PARP9/TRIM21/IFI27/IFITM3/TRIM7/ISG20/PLSCR1/DHX58/EIF2AK2/TRIM25/NLRC5/ODC1/ZC3HAV1/DTX3L/ZBP1/UNC93B1/GBP1/ZNFX1/PML/NT5C3A/IRF1/IFI16/IFITM2/BCL3/NMI/CXCL9/ZDHHC1/TRIM5/DUOX2/MYD88/TRIM56/IFIT1B	58
GO:0048525	negative regulation of viral process	26/252	93/18870	1.78279e-27	1.28851e-24	1.13723e-24	IFIT1/OASL/RSAD2/ISG15/MX1/OAS1/OAS2/OAS3/IFITM1/IFIT5/IFIH1/BST2/STAT1/TRIM21/IFITM3/ISG20/PLSCR1/EIF2AK2/TRIM25/ZC3HAV1/TRIM14/ZNFX1/IFI16/IFITM2/TRIM5/N4BP1	26
GO:0045071	negative regulation of viral genome replication	21/252	55/18870	1.05253e-25	6.08572e-23	5.37122e-23	IFIT1/OASL/RSAD2/ISG15/MX1/OAS1/OAS2/OAS3/IFITM1/IFIT5/IFIH1/BST2/IFITM3/ISG20/PLSCR1/EIF2AK2/ZC3HAV1/ZNFX1/IFI16/IFITM2/N4BP1	21
GO:0050792	regulation of viral process	27/252	168/18870	1.40903e-21	6.78918e-19	5.99209e-19	IFIT1/OASL/RSAD2/ISG15/MX1/OAS1/OAS2/OAS3/IFITM1/IFIT5/LAMP3/IFIH1/BST2/STAT1/TRIM21/IFITM3/ISG20/PLSCR1/EIF2AK2/TRIM25/ZC3HAV1/TRIM14/ZNFX1/IFI16/IFITM2/TRIM5/N4BP1	27
GO:0045069	regulation of viral genome replication	21/252	85/18870	3.81592e-21	1.57598e-18	1.39095e-18	IFIT1/OASL/RSAD2/ISG15/MX1/OAS1/OAS2/OAS3/IFITM1/IFIT5/IFIH1/BST2/IFITM3/ISG20/PLSCR1/EIF2AK2/ZC3HAV1/ZNFX1/IFI16/IFITM2/N4BP1	21
GO:1903900	regulation of viral life cycle	25/252	143/18870	5.48835e-21	1.98335e-18	1.7505e-18	IFIT1/OASL/RSAD2/ISG15/MX1/OAS1/OAS2/OAS3/IFITM1/IFIT5/LAMP3/IFIH1/BST2/TRIM21/IFITM3/ISG20/PLSCR1/EIF2AK2/TRIM25/ZC3HAV1/ZNFX1/IFI16/IFITM2/TRIM5/N4BP1	25
GO:0019079	viral genome replication	23/252	131/18870	1.9445e-19	6.24616e-17	5.51282e-17	IFIT1/OASL/RSAD2/ISG15/MX1/OAS1/OAS2/OAS3/IFITM1/IFIT5/IFIH1/BST2/IFI27/IFITM3/ISG20/PLSCR1/EIF2AK2/ZC3HAV1/GAS6/ZNFX1/IFI16/IFITM2/N4BP1	23
GO:0034340	response to type I interferon	19/252	89/18870	6.07518e-18	1.75634e-15	1.55013e-15	IFIT1/ISG15/MX1/OAS1/USP18/OAS2/IRF7/OAS3/IFITM1/IFIH1/STAT1/IFI27/IFITM3/NLRC5/ZBP1/IFITM2/SP100/MYD88/TRIM56	19
GO:0140888	interferon-mediated signaling pathway	20/252	107/18870	1.29868e-17	3.41318e-15	3.01245e-15	ISG15/OAS1/USP18/OAS2/IRF7/OAS3/IFITM1/IFIH1/STAT1/PARP9/IFI27/IFITM3/NLRC5/PARP14/ZBP1/IRF1/IFITM2/SP100/MYD88/TRIM56	20
GO:0071357	cellular response to type I interferon	18/252	83/18870	3.42115e-17	8.24212e-15	7.27445e-15	IFIT1/ISG15/OAS1/USP18/OAS2/IRF7/OAS3/IFITM1/IFIH1/STAT1/IFI27/IFITM3/NLRC5/ZBP1/IFITM2/SP100/MYD88/TRIM56	18
GO:0016032	viral process	33/252	432/18870	5.14182e-16	1.14346e-13	1.00921e-13	IFIT1/OASL/RSAD2/ISG15/MX1/OAS1/OAS2/IRF7/OAS3/IFITM1/IFIT5/LAMP3/IFIH1/BST2/STAT1/PARP9/TRIM21/IFI27/IFITM3/PARP10/ISG20/PLSCR1/EIF2AK2/TRIM25/ZC3HAV1/GAS6/TRIM14/ZNFX1/IFI16/IFITM2/TRIM5/LAMP1/N4BP1	33
GO:0060337	type I interferon-mediated signaling pathway	17/252	82/18870	5.94767e-16	1.22819e-13	1.084e-13	ISG15/OAS1/USP18/OAS2/IRF7/OAS3/IFITM1/IFIH1/STAT1/IFI27/IFITM3/NLRC5/ZBP1/IFITM2/SP100/MYD88/TRIM56	17
GO:0140374	antiviral innate immune response	14/252	48/18870	1.28693e-15	2.48034e-13	2.18913e-13	IFIT1/IFIT2/IFIT3/CXCL10/MX1/OAS1/USP18/IFIH1/TRIM7/DHX58/EIF2AK2/TRIM25/ZBP1/ZDHHC1	14
GO:0019058	viral life cycle	28/252	321/18870	3.50095e-15	6.32578e-13	5.58309e-13	IFIT1/OASL/RSAD2/ISG15/MX1/OAS1/OAS2/OAS3/IFITM1/IFIT5/LAMP3/IFIH1/BST2/TRIM21/IFI27/IFITM3/ISG20/PLSCR1/EIF2AK2/TRIM25/ZC3HAV1/GAS6/ZNFX1/IFI16/IFITM2/TRIM5/LAMP1/N4BP1	28
GO:0045088	regulation of innate immune response	30/252	425/18870	9.73983e-14	1.65634e-11	1.46188e-11	OASL/RSAD2/ISG15/OAS1/USP18/DDX60/IRF7/OAS3/IFIH1/IFI35/PARP9/TRIM21/PLSCR1/DHX58/EIF2AK2/TRIM25/NLRC5/PARP14/ZBP1/UNC93B1/ZNFX1/IRF1/IFI16/LYN/NMI/TRIM5/LAMP1/MYD88/TRIM56/N4BP1	30
GO:0035456	response to interferon-beta	11/252	34/18870	4.22581e-13	6.78712e-11	5.99027e-11	OAS1/IFITM1/XAF1/BST2/STAT1/IFITM3/PLSCR1/IRF1/PNPT1/IFI16/IFITM2	11
GO:0045089	positive regulation of innate immune response	25/252	343/18870	6.28527e-12	9.56353e-10	8.44071e-10	OASL/RSAD2/OAS1/DDX60/IRF7/OAS3/IFIH1/IFI35/PARP9/PLSCR1/DHX58/EIF2AK2/TRIM25/NLRC5/ZBP1/UNC93B1/ZNFX1/IRF1/IFI16/LYN/NMI/TRIM5/LAMP1/MYD88/TRIM56	25
GO:0032479	regulation of type I interferon production	16/252	123/18870	8.43121e-12	1.1607e-09	1.02442e-09	ISG15/OAS1/OAS2/IRF7/OAS3/XAF1/IFIH1/STAT1/TRIM21/DHX58/ZC3HAV1/IRF1/ARRDC4/NMI/MYD88/TRIM56	16
GO:0032606	type I interferon production	16/252	123/18870	8.43121e-12	1.1607e-09	1.02442e-09	ISG15/OAS1/OAS2/IRF7/OAS3/XAF1/IFIH1/STAT1/TRIM21/DHX58/ZC3HAV1/IRF1/ARRDC4/NMI/MYD88/TRIM56	16
GO:0032481	positive regulation of type I interferon production	13/252	72/18870	1.11103e-11	1.45999e-09	1.28858e-09	ISG15/OAS1/OAS2/IRF7/OAS3/IFIH1/STAT1/DHX58/ZC3HAV1/IRF1/ARRDC4/MYD88/TRIM56	13
GO:0002833	positive regulation of response to biotic stimulus	25/252	369/18870	3.06755e-11	3.85578e-09	3.40309e-09	OASL/RSAD2/OAS1/DDX60/IRF7/OAS3/IFIH1/IFI35/PARP9/PLSCR1/DHX58/EIF2AK2/TRIM25/NLRC5/ZBP1/UNC93B1/ZNFX1/IRF1/IFI16/LYN/NMI/TRIM5/LAMP1/MYD88/TRIM56	25
GO:0035455	response to interferon-alpha	8/252	18/18870	3.53008e-11	4.25228e-09	3.75304e-09	MX2/IFITM1/LAMP3/BST2/IFITM3/EIF2AK2/GAS6/IFITM2	8
GO:0031349	positive regulation of defense response	28/252	480/18870	6.41214e-11	7.415e-09	6.54443e-09	OASL/RSAD2/OAS1/DDX60/IRF7/OAS3/IFIH1/IFI35/PARP9/PLSCR1/DHX58/EIF2AK2/TRIM25/NLRC5/ZBP1/UNC93B1/S100A8/ZNFX1/IRF1/IFI16/LYN/NUPR1/NMI/S100A9/TRIM5/LAMP1/MYD88/TRIM56	28
GO:0034341	response to type II interferon	15/252	143/18870	8.44586e-10	9.39115e-08	8.28857e-08	IFITM1/BST2/STAT1/PARP9/TRIM21/IFITM3/GBP4/NLRC5/PARP14/GBP1/IRF1/ZYX/IFITM2/SP100/NOS2	15
GO:0002218	activation of innate immune response	20/252	276/18870	9.81949e-10	1.05141e-07	9.27971e-08	OASL/RSAD2/OAS1/DDX60/IRF7/OAS3/IFIH1/IFI35/DHX58/EIF2AK2/TRIM25/ZBP1/UNC93B1/ZNFX1/IRF1/IFI16/LYN/NMI/TRIM5/MYD88	20
GO:0032728	positive regulation of interferon-beta production	9/252	40/18870	2.23226e-09	2.30481e-07	2.03421e-07	ISG15/OAS1/OAS2/IRF7/OAS3/IFIH1/IRF1/ARRDC4/TRIM56	9
GO:0032608	interferon-beta production	10/252	59/18870	5.34019e-09	5.14616e-07	4.54197e-07	ISG15/OAS1/OAS2/IRF7/OAS3/IFIH1/IRF1/ARRDC4/NMI/TRIM56	10
GO:0032648	regulation of interferon-beta production	10/252	59/18870	5.34019e-09	5.14616e-07	4.54197e-07	ISG15/OAS1/OAS2/IRF7/OAS3/IFIH1/IRF1/ARRDC4/NMI/TRIM56	10
GO:0060338	regulation of type I interferon-mediated signaling pathway	8/252	44/18870	1.0592e-07	9.87792e-06	8.71819e-06	ISG15/OAS1/USP18/IRF7/OAS3/NLRC5/ZBP1/TRIM56	8
GO:0002221	pattern recognition receptor signaling pathway	16/252	236/18870	1.22736e-07	1.10885e-05	9.7866e-06	OASL/RSAD2/OAS1/DDX60/IRF7/OAS3/IFIH1/IFI35/DHX58/EIF2AK2/TRIM25/UNC93B1/IRF1/LYN/NMI/MYD88	16
GO:0039530	MDA-5 signaling pathway	5/252	11/18870	1.76649e-07	1.54755e-05	1.36586e-05	DDX60/IRF7/OAS3/IFIH1/DHX58	5
GO:0002758	innate immune response-activating signaling pathway	16/252	255/18870	3.51874e-07	2.99197e-05	2.64069e-05	OASL/RSAD2/OAS1/DDX60/IRF7/OAS3/IFIH1/IFI35/DHX58/EIF2AK2/TRIM25/UNC93B1/IRF1/LYN/NMI/MYD88	16
GO:0045824	negative regulation of innate immune response	10/252	91/18870	3.75777e-07	3.10392e-05	2.7395e-05	ISG15/OAS1/USP18/OAS3/TRIM21/DHX58/NLRC5/PARP14/IFI16/NMI	10
GO:0002753	cytosolic pattern recognition receptor signaling pathway	12/252	146/18870	6.27031e-07	5.03541e-05	4.44422e-05	OASL/RSAD2/OAS1/DDX60/IRF7/OAS3/IFIH1/DHX58/EIF2AK2/TRIM25/UNC93B1/MYD88	12
GO:0050777	negative regulation of immune response	14/252	205/18870	7.01496e-07	5.48115e-05	4.83763e-05	ISG15/OAS1/USP18/OAS3/TRIM21/DHX58/NLRC5/SPINK5/PARP14/PGLYRP3/FOXJ1/IFI16/LYN/NMI	14
GO:0060333	type II interferon-mediated signaling pathway	6/252	26/18870	9.83518e-07	7.4825e-05	6.60401e-05	STAT1/PARP9/NLRC5/PARP14/IRF1/SP100	6
GO:0001819	positive regulation of cytokine production	22/252	499/18870	1.03831e-06	7.69683e-05	6.79318e-05	RSAD2/ISG15/OAS1/OAS2/IRF7/OAS3/IFIH1/STAT1/DHX58/EIF2AK2/ZC3HAV1/UNC93B1/CHI3L1/IRF1/ARRDC4/RGCC/IFI16/BCL3/EGR1/NOS2/MYD88/TRIM56	22
GO:0060759	regulation of response to cytokine stimulus	13/252	183/18870	1.13139e-06	8.17711e-05	7.21707e-05	ISG15/OAS1/USP18/IRF7/OAS3/IFIH1/PARP9/NLRC5/PARP14/GAS6/CCDC3/ZBP1/TRIM56	13
GO:0035458	cellular response to interferon-beta	6/252	27/18870	1.25044e-06	8.81715e-05	7.78196e-05	OAS1/STAT1/IRF1/PNPT1/IFI16/IFITM2	6
GO:0018149	peptide cross-linking	6/252	28/18870	1.57376e-06	0.000105808	9.33852e-05	EVPL/SPRR1A/PI3/SPRR1B/CSTA/TGM1	6
GO:1903901	negative regulation of viral life cycle	6/252	28/18870	1.57376e-06	0.000105808	9.33852e-05	IFITM1/BST2/IFITM3/TRIM25/IFITM2/TRIM5	6
GO:0002757	immune response-activating signaling pathway	21/252	473/18870	1.65099e-06	0.000108478	9.57418e-05	OASL/RSAD2/OAS1/DDX60/IRF7/OAS3/IFIH1/IFI35/PLSCR1/DHX58/EIF2AK2/TRIM25/THEMIS2/PRKCD/UNC93B1/GBP1/IRF1/LYN/NMI/SPPL3/MYD88	21
GO:0042742	defense response to bacterium	17/252	330/18870	2.33922e-06	0.000150282	0.000132638	ISG15/OAS1/OAS2/OAS3/GBP4/EVPL/SPINK5/PRKCD/S100A8/GBP1/ZNFX1/PGLYRP3/PI3/BCL3/NOS2/S100A9/MYD88	17
GO:0060760	positive regulation of response to cytokine stimulus	8/252	67/18870	2.99151e-06	0.00018801	0.000165936	IRF7/IFIH1/PARP9/NLRC5/PARP14/GAS6/ZBP1/TRIM56	8
GO:0001959	regulation of cytokine-mediated signaling pathway	12/252	171/18870	3.33787e-06	0.000205315	0.000181209	ISG15/OAS1/USP18/IRF7/OAS3/PARP9/NLRC5/PARP14/GAS6/CCDC3/ZBP1/TRIM56	12
GO:0002764	immune response-regulating signaling pathway	21/252	500/18870	3.9407e-06	0.000237345	0.00020948	OASL/RSAD2/OAS1/DDX60/IRF7/OAS3/IFIH1/IFI35/PLSCR1/DHX58/EIF2AK2/TRIM25/THEMIS2/PRKCD/UNC93B1/GBP1/IRF1/LYN/NMI/SPPL3/MYD88	21
GO:0071346	cellular response to type II interferon	10/252	120/18870	4.83836e-06	0.000285463	0.000251948	STAT1/PARP9/GBP4/NLRC5/PARP14/GBP1/IRF1/ZYX/SP100/NOS2	10
GO:0002832	negative regulation of response to biotic stimulus	11/252	150/18870	5.63011e-06	0.000325533	0.000287313	ISG15/OAS1/USP18/OAS3/TRIM21/DHX58/NLRC5/SPINK5/PARP14/IFI16/NMI	11
GO:0032069	regulation of nuclease activity	5/252	22/18870	8.92757e-06	0.000496339	0.000438066	OASL/OAS1/OAS2/OAS3/PRKCD	5
GO:0060339	negative regulation of type I interferon-mediated signaling pathway	5/252	22/18870	8.92757e-06	0.000496339	0.000438066	ISG15/OAS1/USP18/OAS3/NLRC5	5
GO:0046597	negative regulation of viral entry into host cell	5/252	23/18870	1.12836e-05	0.000615487	0.000543225	IFITM1/IFITM3/TRIM25/IFITM2/TRIM5	5
GO:0001961	positive regulation of cytokine-mediated signaling pathway	7/252	60/18870	1.47261e-05	0.000788392	0.00069583	IRF7/PARP9/NLRC5/PARP14/GAS6/ZBP1/TRIM56	7
GO:0030522	intracellular receptor signaling pathway	16/252	353/18870	2.29463e-05	0.00120614	0.00106453	OASL/RSAD2/OAS1/DDX60/IRF7/OAS3/IFIH1/DHX58/SREBF1/EIF2AK2/TRIM25/UNC93B1/PML/DDRGK1/FABP5/MYD88	16
GO:0001960	negative regulation of cytokine-mediated signaling pathway	8/252	89/18870	2.51643e-05	0.00129911	0.00114658	ISG15/OAS1/USP18/OAS3/NLRC5/PARP14/GAS6/CCDC3	8
GO:0062207	regulation of pattern recognition receptor signaling pathway	10/252	145/18870	2.56833e-05	0.00130264	0.0011497	OASL/RSAD2/DDX60/IRF7/IFI35/DHX58/EIF2AK2/IRF1/LYN/MYD88	10
GO:0042832	defense response to protozoan	5/252	28/18870	3.12068e-05	0.0015555	0.00137287	BATF2/GBP4/GBP1/BCL3/MYD88	5
GO:0060761	negative regulation of response to cytokine stimulus	8/252	94/18870	3.7454e-05	0.00183524	0.00161978	ISG15/OAS1/USP18/OAS3/NLRC5/PARP14/GAS6/CCDC3	8
GO:0046596	regulation of viral entry into host cell	6/252	49/18870	4.62017e-05	0.00222615	0.00196479	IFITM1/TRIM21/IFITM3/TRIM25/IFITM2/TRIM5	6
GO:0044790	suppression of viral release by host	4/252	16/18870	4.98152e-05	0.00236091	0.00208373	TRIM21/TRIM25/PML/TRIM5	4
GO:0001562	response to protozoan	5/252	31/18870	5.22166e-05	0.00243481	0.00214895	BATF2/GBP4/GBP1/BCL3/MYD88	5
GO:0019730	antimicrobial humoral response	9/252	133/18870	7.56024e-05	0.00346931	0.00306199	CXCL10/CXCL11/EVPL/SPINK5/PGLYRP3/PI3/BCL3/CXCL9/S100A9	9
GO:1903131	mononuclear cell differentiation	18/252	481/18870	8.77794e-05	0.00396516	0.00349963	RSAD2/IRF7/BATF2/ZFP36L2/TNFSF13B/SPINK5/GAS6/JUNB/LY6D/PRR7/IRF1/PGLYRP3/CLPTM1/FOXJ1/IFI16/LYN/BCL3/EGR1	18
GO:0052372	modulation by symbiont of entry into host	6/252	56/18870	9.92295e-05	0.00441342	0.00389526	IFITM1/TRIM21/IFITM3/TRIM25/IFITM2/TRIM5	6
GO:0051090	regulation of DNA-binding transcription factor activity	16/252	406/18870	0.000120278	0.00526518	0.00464701	TRIM21/PARP10/EIF2AK2/TRIM25/NLRC5/TRIM14/S100A8/FOXJ1/RGCC/BCL3/NUPR1/SP100/DDRGK1/S100A9/TRIM5/MYD88	16
GO:0061844	antimicrobial humoral immune response mediated by antimicrobial peptide	7/252	83/18870	0.000122022	0.00526518	0.00464701	CXCL10/CXCL11/EVPL/SPINK5/PGLYRP3/CXCL9/S100A9	7
GO:0060340	positive regulation of type I interferon-mediated signaling pathway	4/252	20/18870	0.000127151	0.00540579	0.00477112	IRF7/NLRC5/ZBP1/TRIM56	4
GO:0051701	biological process involved in interaction with host	11/252	211/18870	0.000131512	0.00551018	0.00486325	IFIT1/IFITM1/TRIM21/IFITM3/PLSCR1/TRIM25/GAS6/PGLYRP3/IFITM2/TRIM5/LAMP1	11
GO:0051092	positive regulation of NF-kappaB transcription factor activity	9/252	150/18870	0.000189437	0.00782374	0.00690518	TRIM21/EIF2AK2/TRIM25/TRIM14/S100A8/DDRGK1/S100A9/TRIM5/MYD88	9
GO:0001818	negative regulation of cytokine production	15/252	381/18870	0.000197928	0.00805928	0.00711307	OAS1/OAS3/XAF1/BST2/RAC1/DHX58/GAS6/GBP1/PML/PGLYRP3/FOXJ1/RGCC/BCL3/NMI/N4BP1	15
GO:0062208	positive regulation of pattern recognition receptor signaling pathway	6/252	64/18870	0.000209636	0.00841749	0.00742922	OASL/RSAD2/DDX60/IFI35/DHX58/MYD88	6
GO:0043903	regulation of biological process involved in symbiotic interaction	6/252	65/18870	0.000228405	0.00904545	0.00798346	IFITM1/TRIM21/IFITM3/TRIM25/IFITM2/TRIM5	6
GO:0046718	viral entry into host cell	9/252	156/18870	0.000254054	0.00992528	0.00875999	IFITM1/TRIM21/IFITM3/PLSCR1/TRIM25/GAS6/IFITM2/TRIM5/LAMP1	9
GO:1900246	positive regulation of RIG-I signaling pathway	3/252	10/18870	0.00026349	0.0101567	0.00896422	OASL/DDX60/DHX58	3
GO:0052547	regulation of peptidase activity	13/252	312/18870	0.000306099	0.0116439	0.0102768	IFI6/LAMP3/SPINK5/GAS6/S100A8/TNFSF10/PRR7/CSTA/IFI16/LYN/DDRGK1/MTCH1/S100A9	13
GO:0044409	entry into host	9/252	163/18870	0.000351545	0.0131989	0.0116493	IFITM1/TRIM21/IFITM3/PLSCR1/TRIM25/GAS6/IFITM2/TRIM5/LAMP1	9
GO:0031348	negative regulation of defense response	13/252	321/18870	0.000401503	0.0148813	0.0131342	ISG15/OAS1/USP18/OAS3/TRIM21/DHX58/NLRC5/SPINK5/PARP14/PRKCD/IFI16/LYN/NMI	13
GO:0044403	biological process involved in symbiotic interaction	13/252	322/18870	0.000413516	0.0151326	0.0133559	IFIT1/IFITM1/TRIM21/IFI27/IFITM3/PLSCR1/TRIM25/GAS6/PGLYRP3/IFITM2/TRIM5/LAMP1/MYD88	13
GO:0039529	RIG-I signaling pathway	4/252	27/18870	0.000427972	0.0154658	0.01365	OASL/DDX60/OAS3/DHX58	4
GO:0032607	interferon-alpha production	4/252	30/18870	0.000647635	0.0228331	0.0201523	IRF7/IFIH1/STAT1/NMI	4
GO:0032647	regulation of interferon-alpha production	4/252	30/18870	0.000647635	0.0228331	0.0201523	IRF7/IFIH1/STAT1/NMI	4
GO:0006959	humoral immune response	11/252	258/18870	0.000729943	0.0254249	0.0224398	CXCL10/CXCL11/EVPL/SPINK5/PGLYRP3/FOXJ1/PI3/RGCC/BCL3/CXCL9/S100A9	11
GO:0002467	germinal center formation	3/252	14/18870	0.000768241	0.0258254	0.0227933	TNFSF13B/FOXJ1/BCL3	3
GO:0060330	regulation of response to type II interferon	3/252	14/18870	0.000768241	0.0258254	0.0227933	PARP9/NLRC5/PARP14	3
GO:0060334	regulation of type II interferon-mediated signaling pathway	3/252	14/18870	0.000768241	0.0258254	0.0227933	PARP9/NLRC5/PARP14	3
GO:0034142	toll-like receptor 4 signaling pathway	5/252	55/18870	0.000823928	0.0270332	0.0238593	OAS1/IFI35/LYN/NMI/MYD88	5
GO:0051098	regulation of binding	11/252	262/18870	0.000828045	0.0270332	0.0238593	IFIT1/IFIT2/PARP9/TRIM21/DTX3L/PRKCD/IFI16/BCL3/SP100/DDRGK1/SPPL3	11
GO:0002230	positive regulation of defense response to virus by host	4/252	32/18870	0.000832221	0.0270332	0.0238593	STAT1/PARP9/DTX3L/ZDHHC1	4
GO:0038061	non-canonical NF-kappaB signal transduction	8/252	148/18870	0.00085561	0.0274841	0.0242573	IFI35/EIF2AK2/CHI3L1/BCL3/NMI/PPP4C/TRIP6/TRIM56	8
GO:0032897	negative regulation of viral transcription	3/252	15/18870	0.000950862	0.0302082	0.0266615	TRIM21/IFITM3/TRIM14	3
GO:0044000	movement in host	9/252	188/18870	0.000982235	0.0308657	0.0272419	IFITM1/TRIM21/IFITM3/PLSCR1/TRIM25/GAS6/IFITM2/TRIM5/LAMP1	9
GO:0017014	protein nitrosylation	3/252	16/18870	0.0011588	0.0356391	0.0314549	S100A8/NOS2/S100A9	3
GO:0018119	peptidyl-cysteine S-nitrosylation	3/252	16/18870	0.0011588	0.0356391	0.0314549	S100A8/NOS2/S100A9	3
GO:2000116	regulation of cysteine-type endopeptidase activity	9/252	195/18870	0.00126864	0.0385506	0.0340246	IFI6/LAMP3/GAS6/S100A8/TNFSF10/PRR7/IFI16/MTCH1/S100A9	9
GO:0045861	negative regulation of proteolysis	10/252	235/18870	0.00128013	0.0385506	0.0340246	IFI6/LAMP3/TRIM21/SPINK5/GAS6/PML/CSTA/IFI16/DDRGK1/N4BP1	10
GO:0070269	pyroptosis	4/252	37/18870	0.00145074	0.043238	0.0381616	TRIM21/IFI27/ZBP1/GBP1	4
GO:0060326	cell chemotaxis	12/252	325/18870	0.00147659	0.0435595	0.0384453	CXCL10/CXCL11/DUSP1/RAC1/GAS6/PRKCD/S100A8/LYN/TPBG/CXCL9/S100A9/MMP28	12
GO:0030595	leukocyte chemotaxis	10/252	240/18870	0.00149769	0.0437355	0.0386007	CXCL10/CXCL11/DUSP1/RAC1/GAS6/S100A8/LYN/CXCL9/S100A9/MMP28	10
GO:0140895	cell surface toll-like receptor signaling pathway	5/252	63/18870	0.00152696	0.0441445	0.0389616	OAS1/IFI35/LYN/NMI/MYD88	5
GO:0039531	regulation of viral-induced cytoplasmic pattern recognition receptor signaling pathway	6/252	93/18870	0.00154607	0.0442543	0.0390586	OASL/RSAD2/DDX60/DHX58/EIF2AK2/MYD88	6
GO:0043281	regulation of cysteine-type endopeptidase activity involved in apoptotic process	8/252	163/18870	0.00159045	0.0447044	0.0394558	IFI6/LAMP3/GAS6/S100A8/TNFSF10/PRR7/MTCH1/S100A9	8
GO:0097529	myeloid leukocyte migration	10/252	242/18870	0.00159272	0.0447044	0.0394558	CXCL10/CXCL11/DUSP1/RAC1/S100A8/LYN/CXCL9/S100A9/MYD88/MMP28	10
GO:1903320	regulation of protein modification by small protein conjugation or removal	10/252	243/18870	0.00164204	0.0456454	0.0402864	ISG15/TRIM21/PARP10/DTX3L/ARRDC4/NMI/EGR1/HSPBP1/CDC20/N4BP1	10
GO:0051091	positive regulation of DNA-binding transcription factor activity	10/252	244/18870	0.00169258	0.0466025	0.0411311	TRIM21/EIF2AK2/TRIM25/TRIM14/S100A8/RGCC/DDRGK1/S100A9/TRIM5/MYD88	10
GO:1990266	neutrophil migration	7/252	129/18870	0.00175057	0.0477442	0.0421388	CXCL10/CXCL11/RAC1/S100A8/CXCL9/S100A9/MYD88	7

## Sheet: H1N1 8hpi down
ID	Description	GeneRatio	BgRatio	pvalue	p.adjust	qvalue	geneID	Count
GO:0030198	extracellular matrix organization	9/42	321/18870	2.90347e-08	1.53345e-05	1.0564e-05	COL3A1/COL1A2/POSTN/FLRT2/MMP9/TGFBI/FAP/LOXL2/MMP2	9
GO:0043062	extracellular structure organization	9/42	322/18870	2.98221e-08	1.53345e-05	1.0564e-05	COL3A1/COL1A2/POSTN/FLRT2/MMP9/TGFBI/FAP/LOXL2/MMP2	9
GO:0045229	external encapsulating structure organization	9/42	323/18870	3.06281e-08	1.53345e-05	1.0564e-05	COL3A1/COL1A2/POSTN/FLRT2/MMP9/TGFBI/FAP/LOXL2/MMP2	9
GO:0071604	transforming growth factor beta production	4/42	45/18870	2.95582e-06	0.00104546	0.000720225	COL3A1/ITGB6/FN1/PTGS2	4
GO:0032963	collagen metabolic process	5/42	106/18870	3.66736e-06	0.00104546	0.000720225	COL1A2/MMP9/INHBA/FAP/MMP2	5
GO:0035987	endodermal cell differentiation	4/42	49/18870	4.17628e-06	0.00104546	0.000720225	FN1/MMP9/INHBA/MMP2	4
GO:0001706	endoderm formation	4/42	58/18870	8.24241e-06	0.00173404	0.00119459	FN1/MMP9/INHBA/MMP2	4
GO:0001704	formation of primary germ layer	5/42	128/18870	9.23591e-06	0.00173404	0.00119459	FN1/MMP9/INHBA/WNT5A/MMP2	5
GO:0007492	endoderm development	4/42	83/18870	3.42915e-05	0.00572287	0.00394252	FN1/MMP9/INHBA/MMP2	4
GO:0001503	ossification	7/42	444/18870	5.03988e-05	0.0075699	0.00521495	COL1A2/VCAN/CDH11/PTGS2/CYP24A1/WNT5A/MMP2	7
GO:0048661	positive regulation of smooth muscle cell proliferation	4/42	98/18870	6.58004e-05	0.00898475	0.00618965	MMP9/PTGS2/MMP2/TLR4	4
GO:0007369	gastrulation	5/42	197/18870	7.32633e-05	0.00917012	0.00631735	FN1/MMP9/INHBA/WNT5A/MMP2	5
GO:1990776	response to angiotensin	3/42	38/18870	8.19264e-05	0.00946566	0.00652095	COL3A1/PTGS2/INHBA	3
GO:0071634	regulation of transforming growth factor beta production	3/42	42/18870	0.0001108	0.0114643	0.00789783	ITGB6/FN1/PTGS2	3
GO:0032355	response to estradiol	4/42	113/18870	0.00011449	0.0114643	0.00789783	POSTN/PTGFR/PTGS2/MMP2	4
GO:0044344	cellular response to fibroblast growth factor stimulus	4/42	115/18870	0.000122535	0.0115029	0.00792445	POSTN/FLRT2/FGF5/WNT5A	4
GO:0030574	collagen catabolic process	3/42	45/18870	0.000136321	0.0120444	0.00829746	MMP9/FAP/MMP2	3
GO:0071774	response to fibroblast growth factor	4/42	123/18870	0.000158856	0.0130746	0.00900716	POSTN/FLRT2/FGF5/WNT5A	4
GO:0044331	cell-cell adhesion mediated by cadherin	3/42	48/18870	0.000165391	0.0130746	0.00900716	CDH6/CDH11/WNT5A	3
GO:0007160	cell-matrix adhesion	5/42	239/18870	0.00018141	0.0136239	0.00938557	COL3A1/POSTN/ITGB6/FN1/CDH11	5
GO:1904645	response to amyloid-beta	3/42	53/18870	0.000222282	0.0158985	0.0109526	MMP9/MMP2/TLR4	3
GO:0071492	cellular response to UV-A	2/42	11/18870	0.000262633	0.0171511	0.0118155	MMP9/MMP2	2
GO:2000343	positive regulation of chemokine (C-X-C motif) ligand 2 production	2/42	11/18870	0.000262633	0.0171511	0.0118155	POSTN/TLR4	2
GO:0001553	luteinization	2/42	12/18870	0.000314715	0.0187366	0.0129077	INHBA/MMP2	2
GO:0007566	embryo implantation	3/42	60/18870	0.000321207	0.0187366	0.0129077	MMP9/PTGS2/MMP2	3
GO:0042060	wound healing	6/42	423/18870	0.000324335	0.0187366	0.0129077	COL3A1/ITGB6/FN1/FAP/WNT5A/TLR4	6
GO:0022617	extracellular matrix disassembly	3/42	62/18870	0.000353903	0.0191488	0.0131917	MMP9/FAP/MMP2	3
GO:0050729	positive regulation of inflammatory response	4/42	152/18870	0.000356968	0.0191488	0.0131917	NEAT1/PTGS2/WNT5A/TLR4	4
GO:0030225	macrophage differentiation	3/42	64/18870	0.00038867	0.0196945	0.0135676	MMP9/INHBA/TLR4	3
GO:0030199	collagen fibril organization	3/42	65/18870	0.000406847	0.0196945	0.0135676	COL3A1/COL1A2/LOXL2	3
GO:0071560	cellular response to transforming growth factor beta stimulus	5/42	287/18870	0.000421788	0.0196945	0.0135676	COL3A1/COL1A2/POSTN/ITGB6/WNT5A	5
GO:0034329	cell junction assembly	6/42	446/18870	0.000429879	0.0196945	0.0135676	CDH6/FLRT2/FN1/CDH11/NRCAM/WNT5A	6
GO:0070141	response to UV-A	2/42	14/18870	0.000432702	0.0196945	0.0135676	MMP9/MMP2	2
GO:0071559	response to transforming growth factor beta	5/42	293/18870	0.000463532	0.0203233	0.0140009	COL3A1/COL1A2/POSTN/ITGB6/WNT5A	5
GO:0007567	parturition	2/42	15/18870	0.000498567	0.0203233	0.0140009	PTGFR/MMP2	2
GO:0030728	ovulation	2/42	15/18870	0.000498567	0.0203233	0.0140009	INHBA/MMP2	2
GO:0001666	response to hypoxia	5/42	298/18870	0.000500641	0.0203233	0.0140009	POSTN/MALAT1/PTGS2/LOXL2/MMP2	5
GO:0032722	positive regulation of chemokine production	3/42	72/18870	0.000549527	0.0214548	0.0147803	POSTN/WNT5A/TLR4	3
GO:0048660	regulation of smooth muscle cell proliferation	4/42	171/18870	0.000557082	0.0214548	0.0147803	MMP9/PTGS2/MMP2/TLR4	4
GO:0048659	smooth muscle cell proliferation	4/42	175/18870	0.000607646	0.0226133	0.0155784	MMP9/PTGS2/MMP2/TLR4	4
GO:0070372	regulation of ERK1 and ERK2 cascade	5/42	313/18870	0.000625507	0.0226133	0.0155784	ROS1/FN1/INHBA/GPNMB/TLR4	5
GO:0036293	response to decreased oxygen levels	5/42	315/18870	0.000643774	0.0226133	0.0155784	POSTN/MALAT1/PTGS2/LOXL2/MMP2	5
GO:1990138	neuron projection extension	4/42	179/18870	0.000661392	0.0226133	0.0155784	POSTN/FN1/NRCAM/WNT5A	4
GO:0043588	skin development	5/42	317/18870	0.00066244	0.0226133	0.0155784	COL3A1/COL1A2/ITGB6/INHBA/WNT5A	5
GO:0001667	ameboidal-type cell migration	6/42	497/18870	0.000759595	0.0248024	0.0170865	FN1/MMP9/PTGS2/FAP/WNT5A/LOXL2	6
GO:0016049	cell growth	6/42	497/18870	0.000759595	0.0248024	0.0170865	POSTN/ROS1/FN1/INHBA/NRCAM/WNT5A	6
GO:0071214	cellular response to abiotic stimulus	5/42	334/18870	0.000837971	0.0256676	0.0176825	ITGB6/MMP9/PTGS2/MMP2/TLR4	5
GO:0104004	cellular response to environmental stimulus	5/42	334/18870	0.000837971	0.0256676	0.0176825	ITGB6/MMP9/PTGS2/MMP2/TLR4	5
GO:0070371	ERK1 and ERK2 cascade	5/42	336/18870	0.000860702	0.0256676	0.0176825	ROS1/FN1/INHBA/GPNMB/TLR4	5
GO:0071230	cellular response to amino acid stimulus	3/42	85/18870	0.000891987	0.0256676	0.0176825	COL3A1/COL1A2/MMP2	3
GO:0072567	chemokine (C-X-C motif) ligand 2 production	2/42	20/18870	0.000895824	0.0256676	0.0176825	POSTN/TLR4	2
GO:2000341	regulation of chemokine (C-X-C motif) ligand 2 production	2/42	20/18870	0.000895824	0.0256676	0.0176825	POSTN/TLR4	2
GO:0008543	fibroblast growth factor receptor signaling pathway	3/42	86/18870	0.000922802	0.0256676	0.0176825	FLRT2/FGF5/WNT5A	3
GO:0033273	response to vitamin	3/42	86/18870	0.000922802	0.0256676	0.0176825	POSTN/PTGS2/CYP24A1	3
GO:0070482	response to oxygen levels	5/42	343/18870	0.000943907	0.0257772	0.0177581	POSTN/MALAT1/PTGS2/LOXL2/MMP2	5
GO:0071498	cellular response to fluid shear stress	2/42	21/18870	0.000988725	0.026519	0.0182691	PTGS2/MMP2	2
GO:0032496	response to lipopolysaccharide	5/42	348/18870	0.00100692	0.0265331	0.0182788	MMP9/PTGFR/PTGS2/WNT5A/TLR4	5
GO:0060021	roof of mouth development	3/42	91/18870	0.00108701	0.0275225	0.0189604	ITGB6/INHBA/WNT5A	3
GO:0031589	cell-substrate adhesion	5/42	356/18870	0.00111418	0.0275225	0.0189604	COL3A1/POSTN/ITGB6/FN1/CDH11	5
GO:0044703	multi-organism reproductive process	4/42	206/18870	0.00111592	0.0275225	0.0189604	MMP9/PTGFR/PTGS2/MMP2	4
GO:0030516	regulation of axon extension	3/42	92/18870	0.00112192	0.0275225	0.0189604	FN1/NRCAM/WNT5A	3
GO:0051216	cartilage development	4/42	207/18870	0.00113608	0.0275225	0.0189604	COL3A1/TGFBI/WNT5A/LOXL2	4
GO:0071229	cellular response to acid chemical	3/42	94/18870	0.00119385	0.0284629	0.0196082	COL3A1/COL1A2/MMP2	3
GO:0009612	response to mechanical stimulus	4/42	213/18870	0.00126248	0.0296289	0.0204115	POSTN/PTGS2/MMP2/TLR4	4
GO:0060907	positive regulation of macrophage cytokine production	2/42	24/18870	0.00129398	0.0297291	0.0204805	WNT5A/TLR4	2
GO:0002237	response to molecule of bacterial origin	5/42	369/18870	0.00130634	0.0297291	0.0204805	MMP9/PTGFR/PTGS2/WNT5A/TLR4	5
GO:0044706	multi-multicellular organism process	4/42	216/18870	0.00132924	0.0297989	0.0205286	MMP9/PTGFR/PTGS2/MMP2	4
GO:0010631	epithelial cell migration	5/42	372/18870	0.00135396	0.0299067	0.0206029	MMP9/PTGS2/FAP/WNT5A/LOXL2	5
GO:0090132	epithelium migration	5/42	375/18870	0.00140287	0.0305378	0.0210377	MMP9/PTGS2/FAP/WNT5A/LOXL2	5
GO:0090130	tissue migration	5/42	380/18870	0.00148726	0.0316968	0.0218361	MMP9/PTGS2/FAP/WNT5A/LOXL2	5
GO:0060740	prostate gland epithelium morphogenesis	2/42	26/18870	0.00151942	0.0316968	0.0218361	WNT5A/MMP2	2
GO:0062009	secondary palate development	2/42	26/18870	0.00151942	0.0316968	0.0218361	ITGB6/WNT5A	2
GO:0032642	regulation of chemokine production	3/42	104/18870	0.00159707	0.0328603	0.0226377	POSTN/WNT5A/TLR4	3
GO:0032602	chemokine production	3/42	105/18870	0.00164151	0.0333183	0.0229531	POSTN/WNT5A/TLR4	3
GO:0048144	fibroblast proliferation	3/42	107/18870	0.0017327	0.0343021	0.0236309	COL3A1/FN1/WNT5A	3
GO:0018149	peptide cross-linking	2/42	28/18870	0.00176223	0.0343021	0.0236309	COL3A1/FN1	2
GO:0060512	prostate gland morphogenesis	2/42	28/18870	0.00176223	0.0343021	0.0236309	WNT5A/MMP2	2
GO:0002573	myeloid leukocyte differentiation	4/42	235/18870	0.00181059	0.0343021	0.0236309	ITGB6/MMP9/INHBA/TLR4	4
GO:2001233	regulation of apoptotic signaling pathway	5/42	398/18870	0.00182242	0.0343021	0.0236309	MMP9/PTGS2/INHBA/WNT5A/TLR4	5
GO:0061387	regulation of extent of cell growth	3/42	109/18870	0.00182701	0.0343021	0.0236309	FN1/NRCAM/WNT5A	3
GO:0007229	integrin-mediated signaling pathway	3/42	111/18870	0.00192447	0.0352695	0.0242974	COL3A1/ITGB6/FN1	3
GO:0048588	developmental cell growth	4/42	239/18870	0.0019255	0.0352695	0.0242974	POSTN/FN1/NRCAM/WNT5A	4
GO:0002274	myeloid leukocyte activation	4/42	241/18870	0.00198481	0.0357344	0.0246176	ITGB6/FN1/WNT5A/TLR4	4
GO:0043032	positive regulation of macrophage activation	2/42	30/18870	0.00202225	0.0357344	0.0246176	WNT5A/TLR4	2
GO:0071295	cellular response to vitamin	2/42	30/18870	0.00202225	0.0357344	0.0246176	POSTN/CYP24A1	2
GO:0007178	transmembrane receptor protein serine/threonine kinase signaling pathway	5/42	410/18870	0.00207477	0.0358433	0.0246927	COL3A1/COL1A2/ITGB6/INHBA/WNT5A	5
GO:0060560	developmental growth involved in morphogenesis	4/42	244/18870	0.00207614	0.0358433	0.0246927	POSTN/FN1/NRCAM/WNT5A	4
GO:0033002	muscle cell proliferation	4/42	247/18870	0.00217035	0.0365071	0.02515	MMP9/PTGS2/MMP2/TLR4	4
GO:0002062	chondrocyte differentiation	3/42	116/18870	0.00218215	0.0365071	0.02515	COL3A1/TGFBI/LOXL2	3
GO:0001558	regulation of cell growth	5/42	417/18870	0.00223331	0.0365071	0.02515	ROS1/FN1/INHBA/NRCAM/WNT5A	5
GO:0042303	molting cycle	3/42	117/18870	0.00223612	0.0365071	0.02515	PTGS2/INHBA/WNT5A	3
GO:0042633	hair cycle	3/42	117/18870	0.00223612	0.0365071	0.02515	PTGS2/INHBA/WNT5A	3
GO:0061036	positive regulation of cartilage development	2/42	32/18870	0.00229934	0.0371003	0.0255586	WNT5A/LOXL2	2
GO:0032609	type II interferon production	3/42	119/18870	0.00234656	0.0371003	0.0255586	INHBA/WNT5A/TLR4	3
GO:0032649	regulation of type II interferon production	3/42	119/18870	0.00234656	0.0371003	0.0255586	INHBA/WNT5A/TLR4	3
GO:0046660	female sex differentiation	3/42	120/18870	0.00240302	0.0375527	0.0258703	INHBA/WNT5A/MMP2	3
GO:0050727	regulation of inflammatory response	5/42	425/18870	0.00242517	0.0375527	0.0258703	NEAT1/MMP9/PTGS2/WNT5A/TLR4	5
GO:0048675	axon extension	3/42	121/18870	0.00246032	0.0377082	0.0259774	FN1/NRCAM/WNT5A	3
GO:0034405	response to fluid shear stress	2/42	34/18870	0.00259335	0.0393456	0.0271054	PTGS2/MMP2	2
GO:0061081	positive regulation of myeloid leukocyte cytokine production involved in immune response	2/42	35/18870	0.00274666	0.041038	0.0282713	WNT5A/TLR4	2
GO:0043200	response to amino acid	3/42	126/18870	0.00275955	0.041038	0.0282713	COL3A1/COL1A2/MMP2	3
GO:0071711	basement membrane organization	2/42	36/18870	0.00290413	0.0427648	0.0294609	COL3A1/FLRT2	2
GO:0007409	axonogenesis	5/42	448/18870	0.00304385	0.0434413	0.029927	FLRT2/FN1/CDH11/NRCAM/WNT5A	5
GO:0010934	macrophage cytokine production	2/42	37/18870	0.00306577	0.0434413	0.029927	WNT5A/TLR4	2
GO:0010935	regulation of macrophage cytokine production	2/42	37/18870	0.00306577	0.0434413	0.029927	WNT5A/TLR4	2
GO:0033280	response to vitamin D	2/42	37/18870	0.00306577	0.0434413	0.029927	PTGS2/CYP24A1	2
GO:0042476	odontogenesis	3/42	132/18870	0.00314713	0.0441774	0.0304341	COL1A2/ITGB6/INHBA	3
GO:0045429	positive regulation of nitric oxide biosynthetic process	2/42	38/18870	0.00323153	0.0449423	0.030961	PTGS2/TLR4	2
GO:0098742	cell-cell adhesion via plasma-membrane adhesion molecules	4/42	279/18870	0.00336611	0.0463844	0.0319545	CDH6/CDH11/PCDHA11/TENM2	4
GO:1904407	positive regulation of nitric oxide metabolic process	2/42	39/18870	0.00340142	0.0464449	0.0319961	PTGS2/TLR4	2
GO:0009595	detection of biotic stimulus	2/42	40/18870	0.00357541	0.0480981	0.0331351	FAP/TLR4	2
GO:0043542	endothelial cell migration	4/42	284/18870	0.00358654	0.0480981	0.0331351	PTGS2/FAP/WNT5A/LOXL2	4
GO:0061448	connective tissue development	4/42	285/18870	0.00363178	0.0482738	0.0332561	COL3A1/TGFBI/WNT5A/LOXL2	4
GO:0150077	regulation of neuroinflammatory response	2/42	41/18870	0.00375348	0.0494537	0.034069	MMP9/PTGS2	2
GO:0001101	response to acid chemical	3/42	141/18870	0.00378857	0.049482	0.0340885	COL3A1/COL1A2/MMP2	3

## Sheet: H3N2 8hpi up
ID	Description	GeneRatio	BgRatio	pvalue	p.adjust	qvalue	geneID	Count
GO:0051607	defense response to virus	16/71	334/18870	8.61144e-14	5.94751e-11	4.98375e-11	IFIT1/IFIT2/IFIT3/OASL/RSAD2/IFI44L/ISG15/MX2/MX1/CXCL10/IFI6/OAS1/USP18/OAS2/IFITM1/RTP4	16
GO:0140546	defense response to symbiont	16/71	335/18870	9.01822e-14	5.94751e-11	4.98375e-11	IFIT1/IFIT2/IFIT3/OASL/RSAD2/IFI44L/ISG15/MX2/MX1/CXCL10/IFI6/OAS1/USP18/OAS2/IFITM1/RTP4	16
GO:0009615	response to virus	17/71	436/18870	3.69067e-13	1.62266e-10	1.35972e-10	IFIT1/IFIT2/IFIT3/OASL/RSAD2/IFI44L/ISG15/MX2/MX1/CXCL10/IFI6/OAS1/USP18/IFI44/OAS2/IFITM1/RTP4	17
GO:0045071	negative regulation of viral genome replication	8/71	55/18870	2.82932e-11	7.73889e-09	6.48485e-09	IFIT1/OASL/RSAD2/ISG15/MX1/OAS1/OAS2/IFITM1	8
GO:0045069	regulation of viral genome replication	9/71	85/18870	2.93362e-11	7.73889e-09	6.48485e-09	IFIT1/OASL/RSAD2/ISG15/MX1/OAS1/TOP2A/OAS2/IFITM1	9
GO:0140374	antiviral innate immune response	7/71	48/18870	5.13376e-10	1.12857e-07	9.45693e-08	IFIT1/IFIT2/IFIT3/MX1/CXCL10/OAS1/USP18	7
GO:0019079	viral genome replication	9/71	131/18870	1.46947e-09	2.76889e-07	2.32021e-07	IFIT1/OASL/RSAD2/ISG15/MX1/OAS1/TOP2A/OAS2/IFITM1	9
GO:0048525	negative regulation of viral process	8/71	93/18870	2.11356e-09	3.48472e-07	2.92004e-07	IFIT1/OASL/RSAD2/ISG15/MX1/OAS1/OAS2/IFITM1	8
GO:1903900	regulation of viral life cycle	9/71	143/18870	3.19682e-09	4.68512e-07	3.92592e-07	IFIT1/OASL/RSAD2/ISG15/MX1/OAS1/TOP2A/OAS2/IFITM1	9
GO:0050792	regulation of viral process	9/71	168/18870	1.31559e-08	1.73526e-06	1.45407e-06	IFIT1/OASL/RSAD2/ISG15/MX1/OAS1/TOP2A/OAS2/IFITM1	9
GO:0034340	response to type I interferon	7/71	89/18870	4.2529e-08	5.09962e-06	4.27325e-06	IFIT1/ISG15/MX1/OAS1/USP18/OAS2/IFITM1	7
GO:0019058	viral life cycle	10/71	321/18870	3.25198e-07	3.39499e-05	2.84485e-05	IFIT1/OASL/RSAD2/ISG15/MX1/OAS1/CDK1/TOP2A/OAS2/IFITM1	10
GO:0009913	epidermal cell differentiation	9/71	245/18870	3.34609e-07	3.39499e-05	2.84485e-05	SPINK5/SPRR1A/KRT16/KRT14/SPRR1B/SPRR3/FOXN1/SULT2B1/CSTA	9
GO:0071357	cellular response to type I interferon	6/71	83/18870	6.87152e-07	6.47396e-05	5.42489e-05	IFIT1/ISG15/OAS1/USP18/OAS2/IFITM1	6
GO:0033047	regulation of mitotic sister chromatid segregation	5/71	54/18870	1.79109e-06	0.000157497	0.000131975	DUSP1/BIRC5/CDK1/CDC20/CENPF	5
GO:0018149	peptide cross-linking	4/71	28/18870	3.51852e-06	0.000290058	0.000243055	SPRR1A/SPRR1B/PI3/CSTA	4
GO:0030216	keratinocyte differentiation	7/71	177/18870	4.55057e-06	0.000346538	0.000290383	SPRR1A/KRT16/KRT14/SPRR1B/SPRR3/FOXN1/CSTA	7
GO:0016032	viral process	10/71	432/18870	4.7291e-06	0.000346538	0.000290383	IFIT1/OASL/RSAD2/ISG15/MX1/OAS1/CDK1/TOP2A/OAS2/IFITM1	10
GO:0050777	negative regulation of immune response	7/71	205/18870	1.19014e-05	0.00082621	0.000692327	ISG15/SPINK5/OAS1/PGLYRP3/USP18/IL20RB/FOXJ1	7
GO:0008544	epidermis development	9/71	385/18870	1.36097e-05	0.000894593	0.000749629	SPINK5/SPRR1A/KRT16/KRT14/SPRR1B/SPRR3/FOXN1/SULT2B1/CSTA	9
GO:0060337	type I interferon-mediated signaling pathway	5/71	82/18870	1.42429e-05	0.000894593	0.000749629	ISG15/OAS1/USP18/OAS2/IFITM1	5
GO:0043588	skin development	8/71	317/18870	2.4642e-05	0.00134421	0.00112639	SPINK5/SPRR1A/KRT16/KRT14/SPRR1B/SPRR3/FOXN1/CSTA	8
GO:0007094	mitotic spindle assembly checkpoint signaling	4/71	46/18870	2.66459e-05	0.00134421	0.00112639	DUSP1/BIRC5/CDC20/CENPF	4
GO:0071173	spindle assembly checkpoint signaling	4/71	46/18870	2.66459e-05	0.00134421	0.00112639	DUSP1/BIRC5/CDC20/CENPF	4
GO:0071174	mitotic spindle checkpoint signaling	4/71	46/18870	2.66459e-05	0.00134421	0.00112639	DUSP1/BIRC5/CDC20/CENPF	4
GO:2001251	negative regulation of chromosome organization	5/71	94/18870	2.76699e-05	0.00134421	0.00112639	DUSP1/BIRC5/TOP2A/CDC20/CENPF	5
GO:0031577	spindle checkpoint signaling	4/71	47/18870	2.90421e-05	0.00134421	0.00112639	DUSP1/BIRC5/CDC20/CENPF	4
GO:0033046	negative regulation of sister chromatid segregation	4/71	48/18870	3.15925e-05	0.00134421	0.00112639	DUSP1/BIRC5/CDC20/CENPF	4
GO:0033048	negative regulation of mitotic sister chromatid segregation	4/71	48/18870	3.15925e-05	0.00134421	0.00112639	DUSP1/BIRC5/CDC20/CENPF	4
GO:0045841	negative regulation of mitotic metaphase/anaphase transition	4/71	48/18870	3.15925e-05	0.00134421	0.00112639	DUSP1/BIRC5/CDC20/CENPF	4
GO:2000816	negative regulation of mitotic sister chromatid separation	4/71	48/18870	3.15925e-05	0.00134421	0.00112639	DUSP1/BIRC5/CDC20/CENPF	4
GO:0042742	defense response to bacterium	8/71	330/18870	3.28116e-05	0.00135245	0.00113329	ISG15/SPINK5/S100A8/NOS2/OAS1/PGLYRP3/PI3/OAS2	8
GO:0051985	negative regulation of chromosome segregation	4/71	50/18870	3.71807e-05	0.00140118	0.00117413	DUSP1/BIRC5/CDC20/CENPF	4
GO:1902100	negative regulation of metaphase/anaphase transition of cell cycle	4/71	50/18870	3.71807e-05	0.00140118	0.00117413	DUSP1/BIRC5/CDC20/CENPF	4
GO:1905819	negative regulation of chromosome separation	4/71	50/18870	3.71807e-05	0.00140118	0.00117413	DUSP1/BIRC5/CDC20/CENPF	4
GO:0033045	regulation of sister chromatid segregation	5/71	104/18870	4.50283e-05	0.00164979	0.00138245	DUSP1/BIRC5/CDK1/CDC20/CENPF	5
GO:0140888	interferon-mediated signaling pathway	5/71	107/18870	5.16006e-05	0.00183949	0.00154141	ISG15/OAS1/USP18/OAS2/IFITM1	5
GO:0045839	negative regulation of mitotic nuclear division	4/71	56/18870	5.8297e-05	0.00202352	0.00169562	DUSP1/BIRC5/CDC20/CENPF	4
GO:0010965	regulation of mitotic sister chromatid separation	4/71	59/18870	7.16271e-05	0.00240233	0.00201305	DUSP1/BIRC5/CDC20/CENPF	4
GO:0032069	regulation of nuclease activity	3/71	22/18870	7.46745e-05	0.00240233	0.00201305	OASL/OAS1/OAS2	3
GO:0060339	negative regulation of type I interferon-mediated signaling pathway	3/71	22/18870	7.46745e-05	0.00240233	0.00201305	ISG15/OAS1/USP18	3
GO:0051306	mitotic sister chromatid separation	4/71	62/18870	8.70499e-05	0.00273378	0.00229079	DUSP1/BIRC5/CDC20/CENPF	4
GO:0051784	negative regulation of nuclear division	4/71	63/18870	9.26887e-05	0.00284317	0.00238245	DUSP1/BIRC5/CDC20/CENPF	4
GO:0051983	regulation of chromosome segregation	5/71	131/18870	0.000134721	0.00403857	0.00338414	DUSP1/BIRC5/CDK1/CDC20/CENPF	5
GO:0030858	positive regulation of epithelial cell differentiation	4/71	72/18870	0.000156058	0.00457423	0.003833	FOXN1/FOXJ1/SULT2B1/BTG1	4
GO:1905818	regulation of chromosome separation	4/71	74/18870	0.000173554	0.00497647	0.00417006	DUSP1/BIRC5/CDC20/CENPF	4
GO:0007093	mitotic cell cycle checkpoint signaling	5/71	142/18870	0.000196461	0.00551345	0.00462002	DUSP1/BIRC5/CDK1/CDC20/CENPF	5
GO:0000819	sister chromatid segregation	6/71	225/18870	0.000201777	0.00554466	0.00464618	DUSP1/BIRC5/CDK1/TOP2A/CDC20/CENPF	6
GO:0051304	chromosome separation	4/71	81/18870	0.000246029	0.00662269	0.00554952	DUSP1/BIRC5/CDC20/CENPF	4
GO:0031424	keratinization	4/71	83/18870	0.000270209	0.00712812	0.00597304	SPRR1A/KRT16/SPRR1B/SPRR3	4
GO:0035456	response to interferon-beta	3/71	34/18870	0.000280922	0.0072654	0.00608808	OAS1/IFITM1/XAF1	3
GO:0033044	regulation of chromosome organization	6/71	247/18870	0.000333006	0.00844682	0.00707806	DUSP1/BIRC5/CDK1/TOP2A/CDC20/CENPF	6
GO:0045930	negative regulation of mitotic cell cycle	6/71	248/18870	0.000340259	0.00846797	0.00709578	DUSP1/BIRC5/CDK1/CDC20/BTG1/CENPF	6
GO:0030071	regulation of mitotic metaphase/anaphase transition	4/71	90/18870	0.000368361	0.00899756	0.00753956	DUSP1/BIRC5/CDC20/CENPF	4
GO:1902099	regulation of metaphase/anaphase transition of cell cycle	4/71	93/18870	0.000417362	0.0100091	0.00838717	DUSP1/BIRC5/CDC20/CENPF	4
GO:0007091	metaphase/anaphase transition of mitotic cell cycle	4/71	94/18870	0.000434681	0.0102383	0.00857924	DUSP1/BIRC5/CDC20/CENPF	4
GO:0032728	positive regulation of interferon-beta production	3/71	40/18870	0.000456384	0.0105609	0.00884955	ISG15/OAS1/OAS2	3
GO:0044784	metaphase/anaphase transition of cell cycle	4/71	97/18870	0.000489717	0.0111368	0.00933218	DUSP1/BIRC5/CDC20/CENPF	4
GO:0060338	regulation of type I interferon-mediated signaling pathway	3/71	44/18870	0.000605224	0.0135303	0.0113378	ISG15/OAS1/USP18	3
GO:0000070	mitotic sister chromatid segregation	5/71	184/18870	0.000645872	0.0141984	0.0118976	DUSP1/BIRC5/CDK1/CDC20/CENPF	5
GO:0000075	cell cycle checkpoint signaling	5/71	192/18870	0.00078253	0.0169206	0.0141787	DUSP1/BIRC5/CDK1/CDC20/CENPF	5
GO:1901991	negative regulation of mitotic cell cycle phase transition	5/71	196/18870	0.000858449	0.0182628	0.0153034	DUSP1/BIRC5/CDK1/CDC20/CENPF	5
GO:0042303	molting cycle	4/71	117/18870	0.000990345	0.0204104	0.017103	SPINK5/KRT16/KRT14/FOXN1	4
GO:0042633	hair cycle	4/71	117/18870	0.000990345	0.0204104	0.017103	SPINK5/KRT16/KRT14/FOXN1	4
GO:0007088	regulation of mitotic nuclear division	4/71	118/18870	0.00102221	0.020743	0.0173817	DUSP1/BIRC5/CDC20/CENPF	4
GO:1901989	positive regulation of cell cycle phase transition	4/71	119/18870	0.00105479	0.0210797	0.0176639	CRNN/RRM2/CDK1/CDC20	4
GO:0098813	nuclear chromosome segregation	6/71	312/18870	0.0011318	0.0222813	0.0186707	DUSP1/BIRC5/CDK1/TOP2A/CDC20/CENPF	6
GO:0032479	regulation of type I interferon production	4/71	123/18870	0.00119241	0.0227941	0.0191004	ISG15/OAS1/OAS2/XAF1	4
GO:0032606	type I interferon production	4/71	123/18870	0.00119241	0.0227941	0.0191004	ISG15/OAS1/OAS2/XAF1	4
GO:0002698	negative regulation of immune effector process	4/71	125/18870	0.00126574	0.0238501	0.0199854	SPINK5/PGLYRP3/IL20RB/FOXJ1	4
GO:0009263	deoxyribonucleotide biosynthetic process	2/71	15/18870	0.00141993	0.0247639	0.020751	CMPK2/RRM2	2
GO:0009265	2'-deoxyribonucleotide biosynthetic process	2/71	15/18870	0.00141993	0.0247639	0.020751	CMPK2/RRM2	2
GO:0015670	carbon dioxide transport	2/71	15/18870	0.00141993	0.0247639	0.020751	RHCG/AQP5	2
GO:0046385	deoxyribose phosphate biosynthetic process	2/71	15/18870	0.00141993	0.0247639	0.020751	CMPK2/RRM2	2
GO:0032608	interferon-beta production	3/71	59/18870	0.00142688	0.0247639	0.020751	ISG15/OAS1/OAS2	3
GO:0032648	regulation of interferon-beta production	3/71	59/18870	0.00142688	0.0247639	0.020751	ISG15/OAS1/OAS2	3
GO:0019730	antimicrobial humoral response	4/71	133/18870	0.00159075	0.0266905	0.0223654	CXCL10/SPINK5/PGLYRP3/PI3	4
GO:1901987	regulation of cell cycle phase transition	7/71	456/18870	0.00161243	0.0266905	0.0223654	DUSP1/CRNN/BIRC5/RRM2/CDK1/CDC20/CENPF	7
GO:0017014	protein nitrosylation	2/71	16/18870	0.00161883	0.0266905	0.0223654	S100A8/NOS2	2
GO:0018119	peptidyl-cysteine S-nitrosylation	2/71	16/18870	0.00161883	0.0266905	0.0223654	S100A8/NOS2	2
GO:0002921	negative regulation of humoral immune response	2/71	17/18870	0.00183022	0.0298032	0.0249737	SPINK5/FOXJ1	2
GO:0035455	response to interferon-alpha	2/71	18/18870	0.002054	0.0326412	0.0273519	MX2/IFITM1	2
GO:1901970	positive regulation of mitotic sister chromatid separation	2/71	18/18870	0.002054	0.0326412	0.0273519	BIRC5/CDC20	2
GO:1901990	regulation of mitotic cell cycle phase transition	6/71	355/18870	0.00217748	0.0341917	0.0286511	DUSP1/BIRC5/RRM2/CDK1/CDC20/CENPF	6
GO:0051783	regulation of nuclear division	4/71	146/18870	0.00223612	0.0346993	0.0290764	DUSP1/BIRC5/CDC20/CENPF	4
GO:0002832	negative regulation of response to biotic stimulus	4/71	150/18870	0.00246631	0.0378262	0.0316967	ISG15/SPINK5/OAS1/USP18	4
GO:0032481	positive regulation of type I interferon production	3/71	72/18870	0.00252799	0.0383266	0.032116	ISG15/OAS1/OAS2	3
GO:0045109	intermediate filament organization	3/71	73/18870	0.00262927	0.0389664	0.0326521	KRT13/KRT16/KRT14	3
GO:0045661	regulation of myoblast differentiation	3/71	73/18870	0.00262927	0.0389664	0.0326521	IGFBP3/CXCL10/BTG1	3
GO:0090231	regulation of spindle checkpoint	2/71	21/18870	0.00279873	0.0401253	0.0336232	DUSP1/BIRC5	2
GO:0090266	regulation of mitotic cell cycle spindle assembly checkpoint	2/71	21/18870	0.00279873	0.0401253	0.0336232	DUSP1/BIRC5	2
GO:1903504	regulation of mitotic spindle checkpoint	2/71	21/18870	0.00279873	0.0401253	0.0336232	DUSP1/BIRC5	2
GO:0006959	humoral immune response	5/71	258/18870	0.00287151	0.040726	0.0341266	CXCL10/SPINK5/PGLYRP3/PI3/FOXJ1	5
GO:0090068	positive regulation of cell cycle process	5/71	262/18870	0.00306737	0.0426403	0.0357307	CRNN/BIRC5/RRM2/CDK1/CDC20	5
GO:0015669	gas transport	2/71	22/18870	0.00307114	0.0426403	0.0357307	RHCG/AQP5	2
GO:0002437	inflammatory response to antigenic stimulus	3/71	80/18870	0.00340872	0.0465682	0.0390221	PNMA1/IL20RB/IL36G	3
GO:0002697	regulation of immune effector process	6/71	389/18870	0.00342465	0.0465682	0.0390221	RSAD2/SPINK5/NOS2/PGLYRP3/IL20RB/FOXJ1	6
GO:0140014	mitotic nuclear division	5/71	274/18870	0.00371296	0.0499734	0.0418754	DUSP1/BIRC5/CDK1/CDC20/CENPF	5

## Sheet: H3N2 8hpi down
ID	Description	GeneRatio	BgRatio	pvalue	p.adjust	qvalue	geneID	Count
GO:0030198	extracellular matrix organization	17/72	321/18870	3.1918e-15	1.98667e-12	1.39498e-12	POSTN/COL1A2/COMP/COL1A1/COL3A1/FAP/COL4A1/COL5A2/MMP2/GREM1/ITGB3/FLRT2/COL16A1/SULF1/MMP13/NID1/LUM	17
GO:0043062	extracellular structure organization	17/72	322/18870	3.3603e-15	1.98667e-12	1.39498e-12	POSTN/COL1A2/COMP/COL1A1/COL3A1/FAP/COL4A1/COL5A2/MMP2/GREM1/ITGB3/FLRT2/COL16A1/SULF1/MMP13/NID1/LUM	17
GO:0045229	external encapsulating structure organization	17/72	323/18870	3.53709e-15	1.98667e-12	1.39498e-12	POSTN/COL1A2/COMP/COL1A1/COL3A1/FAP/COL4A1/COL5A2/MMP2/GREM1/ITGB3/FLRT2/COL16A1/SULF1/MMP13/NID1/LUM	17
GO:0031589	cell-substrate adhesion	15/72	356/18870	4.44017e-12	1.87042e-09	1.31335e-09	POSTN/FN1/COL1A1/COL3A1/SPOCK1/ITGB6/THBS1/GREM1/ITGB3/CDH11/OLFM4/COL16A1/NEDD9/THY1/NID1	15
GO:0010810	regulation of cell-substrate adhesion	12/72	220/18870	3.87829e-11	1.30698e-08	9.17725e-09	POSTN/FN1/COL1A1/SPOCK1/THBS1/GREM1/ITGB3/OLFM4/COL16A1/NEDD9/THY1/NID1	12
GO:0007160	cell-matrix adhesion	11/72	239/18870	1.63721e-09	4.59784e-07	3.22847e-07	POSTN/FN1/COL3A1/ITGB6/THBS1/GREM1/ITGB3/CDH11/COL16A1/THY1/NID1	11
GO:0030199	collagen fibril organization	7/72	65/18870	5.09816e-09	1.2272e-06	8.61704e-07	COL1A2/COMP/COL1A1/COL3A1/COL5A2/GREM1/LUM	7
GO:0007229	integrin-mediated signaling pathway	8/72	111/18870	9.72353e-09	2.04802e-06	1.43806e-06	FN1/COL3A1/ITGB6/ITGB3/COL16A1/NEDD9/THY1/NID1	8
GO:0071230	cellular response to amino acid stimulus	7/72	85/18870	3.40268e-08	6.37058e-06	4.47323e-06	COL1A2/COL1A1/COL3A1/COL4A1/COL5A2/MMP2/COL16A1	7
GO:0071229	cellular response to acid chemical	7/72	94/18870	6.86726e-08	1.13219e-05	7.94993e-06	COL1A2/COL1A1/COL3A1/COL4A1/COL5A2/MMP2/COL16A1	7
GO:0007044	cell-substrate junction assembly	7/72	95/18870	7.39117e-08	1.13219e-05	7.94993e-06	FN1/THBS1/GREM1/ITGB3/CDH11/COL16A1/THY1	7
GO:0150115	cell-substrate junction organization	7/72	102/18870	1.20939e-07	1.62171e-05	1.13872e-05	FN1/THBS1/GREM1/ITGB3/CDH11/COL16A1/THY1	7
GO:0060348	bone development	9/72	215/18870	1.25117e-07	1.62171e-05	1.13872e-05	COMP/COL1A1/COL3A1/ITGB6/GREM1/SULF1/FBN1/MMP13/ANXA6	9
GO:0032963	collagen metabolic process	7/72	106/18870	1.57682e-07	1.89781e-05	1.33259e-05	COL1A2/COL1A1/FAP/MMP2/MMP13/VIM/F2R	7
GO:0010811	positive regulation of cell-substrate adhesion	7/72	123/18870	4.36569e-07	4.90412e-05	3.44353e-05	FN1/ITGB3/OLFM4/COL16A1/NEDD9/THY1/NID1	7
GO:0043200	response to amino acid	7/72	126/18870	5.14289e-07	5.41611e-05	3.80303e-05	COL1A2/COL1A1/COL3A1/COL4A1/COL5A2/MMP2/COL16A1	7
GO:0042060	wound healing	11/72	423/18870	5.58049e-07	5.53125e-05	3.88388e-05	FN1/COMP/COL3A1/ITGB6/FAP/THBS1/ITGB3/F2R/MYL9/TFPI2/ANXA6	11
GO:0071604	transforming growth factor beta production	5/72	45/18870	7.61997e-07	7.13314e-05	5.00868e-05	FN1/COL3A1/ITGB6/THBS1/LUM	5
GO:0033627	cell adhesion mediated by integrin	6/72	88/18870	1.05657e-06	9.26858e-05	6.50813e-05	ITGB6/ITGB3/LIF/COL16A1/FBN1/ICAM1	6
GO:0001101	response to acid chemical	7/72	141/18870	1.10013e-06	9.26858e-05	6.50813e-05	COL1A2/COL1A1/COL3A1/COL4A1/COL5A2/MMP2/COL16A1	7
GO:0061448	connective tissue development	9/72	285/18870	1.33471e-06	0.000107095	7.51989e-05	COMP/COL1A1/COL3A1/GREM1/ITGB3/SULF1/MMP13/PDGFRB/ANXA6	9
GO:0007596	blood coagulation	8/72	224/18870	2.16772e-06	0.000166028	0.00011658	COMP/COL3A1/FAP/THBS1/ITGB3/F2R/MYL9/TFPI2	8
GO:0050817	coagulation	8/72	229/18870	2.55474e-06	0.000187162	0.00013142	COMP/COL3A1/FAP/THBS1/ITGB3/F2R/MYL9/TFPI2	8
GO:0007599	hemostasis	8/72	231/18870	2.72521e-06	0.000191333	0.000134348	COMP/COL3A1/FAP/THBS1/ITGB3/F2R/MYL9/TFPI2	8
GO:0007178	transmembrane receptor protein serine/threonine kinase signaling pathway	10/72	410/18870	3.39039e-06	0.000228512	0.000160454	COL1A2/COMP/COL3A1/ITGB6/THBS1/GREM1/SULF1/FBN1/VIM/KCNQ1OT1	10
GO:0060350	endochondral bone morphogenesis	5/72	61/18870	3.53889e-06	0.000229347	0.000161041	COMP/COL1A1/COL3A1/MMP13/ANXA6	5
GO:0072001	renal system development	9/72	324/18870	3.82119e-06	0.000238471	0.000167447	COL4A1/GREM1/ITGB3/LIF/SULF1/FREM2/FBN1/PDGFRB/NID1	9
GO:0031214	biomineral tissue development	7/72	175/18870	4.6402e-06	0.000279241	0.000196075	COL1A2/COMP/COL1A1/ITGB6/GREM1/MMP13/AMTN	7
GO:0044344	cellular response to fibroblast growth factor stimulus	6/72	115/18870	5.05918e-06	0.000293956	0.000206407	POSTN/COL1A1/FGF5/THBS1/FLRT2/SULF1	6
GO:0060346	bone trabecula formation	3/72	10/18870	6.27014e-06	0.000352173	0.000247285	COL1A1/MMP2/GREM1	3
GO:0001503	ossification	10/72	444/18870	6.84494e-06	0.000372055	0.000261246	COL1A2/COMP/COL1A1/COL5A2/MMP2/VCAN/GREM1/CDH11/MMP13/KCNQ1OT1	10
GO:0034329	cell junction assembly	10/72	446/18870	7.11976e-06	0.0003749	0.000263244	FN1/CDH6/CDH2/THBS1/GREM1/ITGB3/CDH11/FLRT2/COL16A1/THY1	10
GO:0071774	response to fibroblast growth factor	6/72	123/18870	7.45956e-06	0.00038089	0.00026745	POSTN/COL1A1/FGF5/THBS1/FLRT2/SULF1	6
GO:0001952	regulation of cell-matrix adhesion	6/72	125/18870	8.18489e-06	0.000398871	0.000280076	POSTN/THBS1/GREM1/ITGB3/COL16A1/THY1	6
GO:0060351	cartilage development involved in endochondral bone morphogenesis	4/72	34/18870	8.28516e-06	0.000398871	0.000280076	COMP/COL1A1/MMP13/ANXA6	4
GO:0071711	basement membrane organization	4/72	36/18870	1.0463e-05	0.000489728	0.000343873	COL3A1/COL4A1/FLRT2/NID1	4
GO:0051216	cartilage development	7/72	207/18870	1.39115e-05	0.000633536	0.000444851	COMP/COL1A1/COL3A1/GREM1/SULF1/MMP13/ANXA6	7
GO:0061430	bone trabecula morphogenesis	3/72	13/18870	1.48213e-05	0.000657209	0.000461473	COL1A1/MMP2/GREM1	3
GO:0048041	focal adhesion assembly	5/72	85/18870	1.8176e-05	0.000785297	0.000551413	THBS1/GREM1/CDH11/COL16A1/THY1	5
GO:0071634	regulation of transforming growth factor beta production	4/72	42/18870	1.9541e-05	0.000823167	0.000578004	FN1/ITGB6/THBS1/LUM	4
GO:0070372	regulation of ERK1 and ERK2 cascade	8/72	313/18870	2.49551e-05	0.00102425	0.000719196	FN1/ITGB3/LIF/ICAM1/ROS1/F2R/PDGFRB/NOX4	8
GO:0001822	kidney development	8/72	314/18870	2.55302e-05	0.00102425	0.000719196	GREM1/ITGB3/LIF/SULF1/FREM2/FBN1/PDGFRB/NID1	8
GO:0048705	skeletal system morphogenesis	7/72	230/18870	2.74181e-05	0.00107441	0.000754416	COMP/COL1A1/COL3A1/MMP2/GREM1/MMP13/ANXA6	7
GO:0072006	nephron development	6/72	156/18870	2.88808e-05	0.001106	0.000776603	GREM1/ITGB3/LIF/SULF1/PDGFRB/NID1	6
GO:0042692	muscle cell differentiation	9/72	419/18870	2.97491e-05	0.00111394	0.000782175	COMP/CDH2/GREM1/ADAM12/MYL9/PDGFRB/HDAC9/NID1/NOX4	9
GO:0044331	cell-cell adhesion mediated by cadherin	4/72	48/18870	3.33887e-05	0.00122304	0.000858784	CDH6/CDH2/CDH11/ADAM19	4
GO:0032905	transforming growth factor beta1 production	3/72	17/18870	3.48551e-05	0.00124959	0.000877428	COL3A1/THBS1/LUM	3
GO:0034446	substrate adhesion-dependent cell spreading	5/72	100/18870	3.99108e-05	0.00137244	0.000963689	POSTN/FN1/ITGB3/OLFM4/NEDD9	5
GO:0060349	bone morphogenesis	5/72	100/18870	3.99108e-05	0.00137244	0.000963689	COMP/COL1A1/COL3A1/MMP13/ANXA6	5
GO:0070371	ERK1 and ERK2 cascade	8/72	336/18870	4.1304e-05	0.00139195	0.000977384	FN1/ITGB3/LIF/ICAM1/ROS1/F2R/PDGFRB/NOX4	8
GO:0003417	growth plate cartilage development	3/72	20/18870	5.79551e-05	0.00191479	0.00134451	COMP/MMP13/ANXA6	3
GO:0048771	tissue remodeling	6/72	184/18870	7.25877e-05	0.00234827	0.00164889	MMP2/GREM1/ITGB3/LIF/F2R/NOX4	6
GO:0050878	regulation of body fluid levels	8/72	365/18870	7.38625e-05	0.00234827	0.00164889	COMP/COL3A1/FAP/THBS1/ITGB3/F2R/MYL9/TFPI2	8
GO:0002062	chondrocyte differentiation	5/72	116/18870	8.11031e-05	0.00253072	0.001777	COMP/COL3A1/GREM1/SULF1/ANXA6	5
GO:1900024	regulation of substrate adhesion-dependent cell spreading	4/72	61/18870	8.62604e-05	0.00263911	0.00185311	POSTN/ITGB3/OLFM4/NEDD9	4
GO:0045785	positive regulation of cell adhesion	9/72	482/18870	8.77094e-05	0.00263911	0.00185311	FN1/ITGB3/LIF/OLFM4/COL16A1/NEDD9/ADAM19/THY1/NID1	9
GO:0051893	regulation of focal adhesion assembly	4/72	63/18870	9.78965e-05	0.00284406	0.00199702	THBS1/GREM1/COL16A1/THY1	4
GO:0090109	regulation of cell-substrate junction assembly	4/72	63/18870	9.78965e-05	0.00284406	0.00199702	THBS1/GREM1/COL16A1/THY1	4
GO:0010812	negative regulation of cell-substrate adhesion	4/72	65/18870	0.000110633	0.00306016	0.00214875	POSTN/COL1A1/SPOCK1/THBS1	4
GO:0001667	ameboidal-type cell migration	9/72	497/18870	0.000110684	0.00306016	0.00214875	FN1/SPARC/FAP/CDH2/THBS1/GREM1/ITGB3/HDAC9/ANXA6	9
GO:0071560	cellular response to transforming growth factor beta stimulus	7/72	287/18870	0.000110783	0.00306016	0.00214875	POSTN/COL1A2/COL1A1/COL3A1/ITGB6/THBS1/FBN1	7
GO:2000146	negative regulation of cell motility	8/72	388/18870	0.000112852	0.00306701	0.00215357	COL3A1/THBS1/GREM1/CDH11/SULF1/NEDD9/THY1/SPOCK3	8
GO:0071559	response to transforming growth factor beta	7/72	293/18870	0.000125944	0.0033683	0.00236512	POSTN/COL1A2/COL1A1/COL3A1/ITGB6/THBS1/FBN1	7
GO:0050900	leukocyte migration	8/72	396/18870	0.00012988	0.0033683	0.00236512	MMP2/THBS1/GREM1/ITGB3/ICAM1/NEDD9/THY1/CXCL5	8
GO:0060343	trabecula formation	3/72	26/18870	0.000130024	0.0033683	0.00236512	COL1A1/MMP2/GREM1	3
GO:0150116	regulation of cell-substrate junction organization	4/72	68/18870	0.000131933	0.0033683	0.00236512	THBS1/GREM1/COL16A1/THY1	4
GO:0032835	glomerulus development	4/72	69/18870	0.000139651	0.00351211	0.0024661	ITGB3/SULF1/PDGFRB/NID1	4
GO:1900046	regulation of hemostasis	4/72	70/18870	0.000147689	0.00365966	0.0025697	COMP/FAP/THBS1/F2R	4
GO:0030168	platelet activation	5/72	133/18870	0.000154575	0.00377478	0.00265054	COMP/COL3A1/ITGB3/F2R/MYL9	5
GO:0051146	striated muscle cell differentiation	7/72	305/18870	0.000161338	0.00381314	0.00267748	CDH2/GREM1/ADAM12/MYL9/PDGFRB/HDAC9/NOX4	7
GO:0009612	response to mechanical stimulus	6/72	213/18870	0.000161984	0.00381314	0.00267748	POSTN/COL1A1/MMP2/CDH2/THBS1/ITGB3	6
GO:0018149	peptide cross-linking	3/72	28/18870	0.000162935	0.00381314	0.00267748	FN1/COL3A1/THBS1	3
GO:0003416	endochondral bone growth	3/72	29/18870	0.000181239	0.00418339	0.00293746	COMP/MMP13/ANXA6	3
GO:0040013	negative regulation of locomotion	8/72	423/18870	0.000203799	0.00464057	0.00325847	COL3A1/THBS1/GREM1/CDH11/SULF1/NEDD9/THY1/SPOCK3	8
GO:0034505	tooth mineralization	3/72	31/18870	0.000221736	0.00498167	0.00349798	COL1A1/ITGB6/AMTN	3
GO:0098868	bone growth	3/72	32/18870	0.000244006	0.00536905	0.00376999	COMP/MMP13/ANXA6	3
GO:0002685	regulation of leukocyte migration	6/72	230/18870	0.000245351	0.00536905	0.00376999	THBS1/GREM1/ITGB3/ICAM1/NEDD9/THY1	6
GO:0002687	positive regulation of leukocyte migration	5/72	149/18870	0.000262376	0.00566799	0.0039799	THBS1/ITGB3/ICAM1/NEDD9/THY1	5
GO:0008543	fibroblast growth factor receptor signaling pathway	4/72	86/18870	0.000326697	0.00696817	0.00489284	FGF5/THBS1/FLRT2/SULF1	4
GO:0006935	chemotaxis	8/72	468/18870	0.000401888	0.00846476	0.00594371	MMP2/THBS1/GREM1/ITGB3/FLRT2/NEDD9/PDGFRB/CXCL5	8
GO:0042330	taxis	8/72	470/18870	0.000413432	0.00860041	0.00603896	MMP2/THBS1/GREM1/ITGB3/FLRT2/NEDD9/PDGFRB/CXCL5	8
GO:0043410	positive regulation of MAPK cascade	8/72	474/18870	0.000437333	0.00898667	0.00631018	CDH2/THBS1/ITGB3/LIF/ICAM1/F2R/PDGFRB/NOX4	8
GO:0030509	BMP signaling pathway	5/72	167/18870	0.000443368	0.00900091	0.00632018	COMP/GREM1/SULF1/FBN1/KCNQ1OT1	5
GO:0050731	positive regulation of peptidyl-tyrosine phosphorylation	5/72	168/18870	0.000455626	0.00908926	0.00638221	GREM1/ITGB3/LIF/NEDD9/NOX4	5
GO:0001656	metanephros development	4/72	94/18870	0.000458509	0.00908926	0.00638221	GREM1/LIF/FBN1/PDGFRB	4
GO:0051897	positive regulation of phosphatidylinositol 3-kinase/protein kinase B signal transduction	5/72	171/18870	0.000493937	0.00967771	0.00679541	FN1/THBS1/F2R/PDGFRB/NOX4	5
GO:0072210	metanephric nephron development	3/72	41/18870	0.000511671	0.00990995	0.00695848	GREM1/LIF/PDGFRB	3
GO:0048661	positive regulation of smooth muscle cell proliferation	4/72	98/18870	0.000536934	0.0102811	0.00721906	MMP2/THBS1/ITGB3/PDGFRB	4
GO:0030336	negative regulation of cell migration	7/72	373/18870	0.000544688	0.0102884	0.00722419	COL3A1/THBS1/GREM1/CDH11/SULF1/NEDD9/THY1	7
GO:1900026	positive regulation of substrate adhesion-dependent cell spreading	3/72	42/18870	0.000549527	0.0102884	0.00722419	ITGB3/OLFM4/NEDD9	3
GO:0010712	regulation of collagen metabolic process	3/72	43/18870	0.00058913	0.0109086	0.00765972	FAP/VIM/F2R	3
GO:0071772	response to BMP	5/72	179/18870	0.000607983	0.0110156	0.00773484	COMP/GREM1/SULF1/FBN1/KCNQ1OT1	5
GO:0071773	cellular response to BMP stimulus	5/72	179/18870	0.000607983	0.0110156	0.00773484	COMP/GREM1/SULF1/FBN1/KCNQ1OT1	5
GO:0038063	collagen-activated tyrosine kinase receptor signaling pathway	2/72	10/18870	0.000633413	0.0111177	0.00780654	COL1A1/COL4A1	2
GO:0060245	detection of cell density	2/72	10/18870	0.000633413	0.0111177	0.00780654	FAP/SRPX	2
GO:2000627	positive regulation of miRNA catabolic process	2/72	10/18870	0.000633413	0.0111177	0.00780654	NEAT1/KCNQ1OT1	2
GO:0018108	peptidyl-tyrosine phosphorylation	6/72	276/18870	0.000645649	0.0112157	0.00787531	GREM1/ITGB3/LIF/NEDD9/PDGFRB/NOX4	6
GO:0018212	peptidyl-tyrosine modification	6/72	278/18870	0.000670487	0.0113976	0.00800308	GREM1/ITGB3/LIF/NEDD9/PDGFRB/NOX4	6
GO:0030574	collagen catabolic process	3/72	45/18870	0.000673708	0.0113976	0.00800308	FAP/MMP2/MMP13	3
GO:0001894	tissue homeostasis	6/72	279/18870	0.000683181	0.0113976	0.00800308	COMP/COL3A1/ITGB3/F2R/NT5E/NOX4	6
GO:0060249	anatomical structure homeostasis	6/72	279/18870	0.000683181	0.0113976	0.00800308	COMP/COL3A1/ITGB3/F2R/NT5E/NOX4	6
GO:0001654	eye development	7/72	391/18870	0.000719488	0.0115156	0.0080859	COL4A1/COL5A2/FREM2/FBN1/THY1/VIM/PDGFRB	7
GO:0007565	female pregnancy	5/72	186/18870	0.000723072	0.0115156	0.0080859	MMP2/ITGB3/LIF/COL16A1/IDO1	5
GO:0048144	fibroblast proliferation	4/72	107/18870	0.000747556	0.0115156	0.0080859	FN1/COL3A1/ITGB3/LIF	4
GO:0043542	endothelial cell migration	6/72	284/18870	0.000749474	0.0115156	0.0080859	SPARC/FAP/THBS1/GREM1/ITGB3/HDAC9	6
GO:0150063	visual system development	7/72	395/18870	0.000763792	0.0115156	0.0080859	COL4A1/COL5A2/FREM2/FBN1/THY1/VIM/PDGFRB	7
GO:0016339	calcium-dependent cell-cell adhesion via plasma membrane cell adhesion molecules	3/72	47/18870	0.000765659	0.0115156	0.0080859	CDH6/CDH2/CDH11	3
GO:0061383	trabecula morphogenesis	3/72	47/18870	0.000765659	0.0115156	0.0080859	COL1A1/MMP2/GREM1	3
GO:0000512	lncRNA-mediated post-transcriptional gene silencing	2/72	11/18870	0.000772261	0.0115156	0.0080859	NEAT1/KCNQ1OT1	2
GO:0003337	mesenchymal to epithelial transition involved in metanephros morphogenesis	2/72	11/18870	0.000772261	0.0115156	0.0080859	GREM1/LIF	2
GO:0032836	glomerular basement membrane development	2/72	11/18870	0.000772261	0.0115156	0.0080859	SULF1/NID1	2
GO:0035581	sequestering of extracellular ligand from receptor	2/72	11/18870	0.000772261	0.0115156	0.0080859	GREM1/FBN1	2
GO:2000625	regulation of miRNA catabolic process	2/72	11/18870	0.000772261	0.0115156	0.0080859	NEAT1/KCNQ1OT1	2
GO:0032964	collagen biosynthetic process	3/72	48/18870	0.000814477	0.0120385	0.00845311	COL1A1/VIM/F2R	3
GO:0048880	sensory system development	7/72	401/18870	0.000834278	0.012224	0.00858333	COL4A1/COL5A2/FREM2/FBN1/THY1/VIM/PDGFRB	7
GO:0014911	positive regulation of smooth muscle cell migration	3/72	49/18870	0.00086523	0.0123552	0.00867546	POSTN/ITGB3/PDGFRB	3
GO:0035987	endodermal cell differentiation	3/72	49/18870	0.00086523	0.0123552	0.00867546	FN1/COL5A2/MMP2	3
GO:1900047	negative regulation of hemostasis	3/72	49/18870	0.00086523	0.0123552	0.00867546	COMP/FAP/THBS1	3
GO:0042117	monocyte activation	2/72	12/18870	0.000924426	0.0128732	0.00903919	FN1/DYSF	2
GO:0043589	skin morphogenesis	2/72	12/18870	0.000924426	0.0128732	0.00903919	COL1A2/COL1A1	2
GO:0072110	glomerular mesangial cell proliferation	2/72	12/18870	0.000924426	0.0128732	0.00903919	ITGB3/PDGFRB	2
GO:0051347	positive regulation of transferase activity	7/72	414/18870	0.00100469	0.0138762	0.00974349	THBS1/GREM1/ITGB3/NEDD9/ROS1/PDGFRB/NOX4	7
GO:0048146	positive regulation of fibroblast proliferation	3/72	53/18870	0.0010882	0.014574	0.0102335	FN1/ITGB3/LIF	3
GO:1904645	response to amyloid-beta	3/72	53/18870	0.0010882	0.014574	0.0102335	MMP2/MMP13/ICAM1	3
GO:1900115	extracellular regulation of signal transduction	2/72	13/18870	0.00108981	0.014574	0.0102335	GREM1/FBN1	2
GO:1900116	extracellular negative regulation of signal transduction	2/72	13/18870	0.00108981	0.014574	0.0102335	GREM1/FBN1	2
GO:0044703	multi-organism reproductive process	5/72	206/18870	0.00114218	0.0151542	0.0106408	MMP2/ITGB3/LIF/COL16A1/IDO1	5
GO:0071674	mononuclear cell migration	5/72	207/18870	0.00116702	0.0153628	0.0107873	THBS1/GREM1/ITGB3/ICAM1/NEDD9	5
GO:0030510	regulation of BMP signaling pathway	4/72	121/18870	0.0011823	0.0154432	0.0108438	GREM1/SULF1/FBN1/KCNQ1OT1	4
GO:0007162	negative regulation of cell adhesion	6/72	312/18870	0.00121783	0.015785	0.0110838	POSTN/COL1A1/SPOCK1/MMP2/THBS1/IDO1	6
GO:0030282	bone mineralization	4/72	123/18870	0.00125626	0.01606	0.0112769	COL1A2/COMP/GREM1/MMP13	4
GO:0032908	regulation of transforming growth factor beta1 production	2/72	14/18870	0.00126831	0.01606	0.0112769	THBS1/LUM	2
GO:0072283	metanephric renal vesicle morphogenesis	2/72	14/18870	0.00126831	0.01606	0.0112769	GREM1/LIF	2
GO:0001954	positive regulation of cell-matrix adhesion	3/72	56/18870	0.00127717	0.01606	0.0112769	ITGB3/COL16A1/THY1	3
GO:0043588	skin development	6/72	317/18870	0.00132092	0.0162979	0.0114439	COL1A2/COMP/COL1A1/COL3A1/ITGB6/COL5A2	6
GO:1901888	regulation of cell junction assembly	5/72	213/18870	0.00132457	0.0162979	0.0114439	THBS1/GREM1/FLRT2/COL16A1/THY1	5
GO:0071675	regulation of mononuclear cell migration	4/72	125/18870	0.0013334	0.0162979	0.0114439	THBS1/GREM1/ITGB3/NEDD9	4
GO:0034332	adherens junction organization	3/72	57/18870	0.00134446	0.0162979	0.0114439	CDH6/CDH2/CDH11	3
GO:0043113	receptor clustering	3/72	57/18870	0.00134446	0.0162979	0.0114439	CDH2/THY1/GRIK2	3
GO:0044706	multi-multicellular organism process	5/72	216/18870	0.001409	0.016778	0.011781	MMP2/ITGB3/LIF/COL16A1/IDO1	5
GO:0090288	negative regulation of cellular response to growth factor stimulus	4/72	127/18870	0.0014138	0.016778	0.011781	THBS1/GREM1/SULF1/FBN1	4
GO:0001706	endoderm formation	3/72	58/18870	0.00141394	0.016778	0.011781	FN1/COL5A2/MMP2	3
GO:0001704	formation of primary germ layer	4/72	128/18870	0.00145524	0.0169359	0.0118919	FN1/COL5A2/MMP2/ITGB3	4
GO:0010763	positive regulation of fibroblast migration	2/72	15/18870	0.00145983	0.0169359	0.0118919	THBS1/ITGB3	2
GO:0038065	collagen-activated signaling pathway	2/72	15/18870	0.00145983	0.0169359	0.0118919	COL1A1/COL4A1	2
GO:0070374	positive regulation of ERK1 and ERK2 cascade	5/72	218/18870	0.00146744	0.0169359	0.0118919	ITGB3/ICAM1/F2R/PDGFRB/NOX4	5
GO:0060326	cell chemotaxis	6/72	325/18870	0.0014996	0.0171893	0.0120698	MMP2/THBS1/GREM1/NEDD9/PDGFRB/CXCL5	6
GO:0010595	positive regulation of endothelial cell migration	4/72	130/18870	0.00154065	0.0175405	0.0123164	SPARC/THBS1/ITGB3/HDAC9	4
GO:0007566	embryo implantation	3/72	60/18870	0.00155956	0.0176367	0.012384	MMP2/ITGB3/LIF	3
GO:0042476	odontogenesis	4/72	132/18870	0.0016295	0.0181199	0.0127232	COL1A2/COL1A1/ITGB6/AMTN	4
GO:0090497	mesenchymal cell migration	3/72	61/18870	0.00163577	0.0181199	0.0127232	FN1/CDH2/ANXA6	3
GO:2000351	regulation of endothelial cell apoptotic process	3/72	61/18870	0.00163577	0.0181199	0.0127232	THBS1/ITGB3/ICAM1	3
GO:0055074	calcium ion homeostasis	6/72	331/18870	0.0016453	0.0181199	0.0127232	ITGB3/THY1/F2R/GRIK2/NT5E/ANXA6	6
GO:0022617	extracellular matrix disassembly	3/72	62/18870	0.00171427	0.0186358	0.0130855	FAP/MMP2/MMP13	3
GO:1903053	regulation of extracellular matrix organization	3/72	62/18870	0.00171427	0.0186358	0.0130855	FAP/ITGB3/NID1	3
GO:0033674	positive regulation of kinase activity	6/72	337/18870	0.00180156	0.0194592	0.0136637	THBS1/ITGB3/NEDD9/ROS1/PDGFRB/NOX4	6
GO:0007179	transforming growth factor beta receptor signaling pathway	5/72	229/18870	0.00182143	0.0195019	0.0136936	COL1A2/COL3A1/ITGB6/THBS1/FBN1	5
GO:0042063	gliogenesis	6/72	338/18870	0.00182866	0.0195019	0.0136936	COL3A1/CDH2/VCAN/FGF5/LIF/VIM	6
GO:0051283	negative regulation of sequestering of calcium ion	4/72	137/18870	0.00186711	0.0196788	0.0138179	ITGB3/THY1/F2R/ANXA6	4
GO:0072077	renal vesicle morphogenesis	2/72	17/18870	0.00188151	0.0196788	0.0138179	GREM1/LIF	2
GO:0072109	glomerular mesangium development	2/72	17/18870	0.00188151	0.0196788	0.0138179	ITGB3/PDGFRB	2
GO:0050730	regulation of peptidyl-tyrosine phosphorylation	5/72	231/18870	0.00189197	0.0196788	0.0138179	GREM1/ITGB3/LIF/NEDD9/NOX4	5
GO:1905330	regulation of morphogenesis of an epithelium	3/72	65/18870	0.00196378	0.0201062	0.014118	GREM1/LIF/SULF1	3
GO:0051282	regulation of sequestering of calcium ion	4/72	139/18870	0.00196855	0.0201062	0.014118	ITGB3/THY1/F2R/ANXA6	4
GO:0070482	response to oxygen levels	6/72	343/18870	0.00196886	0.0201062	0.014118	POSTN/COL1A1/MALAT1/MMP2/THBS1/LIF	6
GO:0002693	positive regulation of cellular extravasation	2/72	18/18870	0.00211149	0.0211777	0.0148704	ICAM1/THY1	2
GO:0051917	regulation of fibrinolysis	2/72	18/18870	0.00211149	0.0211777	0.0148704	FAP/THBS1	2
GO:0072087	renal vesicle development	2/72	18/18870	0.00211149	0.0211777	0.0148704	GREM1/LIF	2
GO:0072577	endothelial cell apoptotic process	3/72	67/18870	0.00214204	0.0212874	0.0149474	THBS1/ITGB3/ICAM1	3
GO:0045765	regulation of angiogenesis	6/72	349/18870	0.00214769	0.0212874	0.0149474	SPARC/THBS1/GREM1/ITGB3/SULF1/ADAM12	6
GO:0051208	sequestering of calcium ion	4/72	143/18870	0.00218275	0.0215084	0.0151026	ITGB3/THY1/F2R/ANXA6	4
GO:0006936	muscle contraction	6/72	351/18870	0.00220995	0.0216417	0.0151962	COMP/CALD1/SULF1/F2R/MYL9/ANXA6	6
GO:0030595	leukocyte chemotaxis	5/72	240/18870	0.00223442	0.0216417	0.0151962	MMP2/THBS1/GREM1/NEDD9/CXCL5	5
GO:0030193	regulation of blood coagulation	3/72	68/18870	0.00223481	0.0216417	0.0151962	FAP/THBS1/F2R	3
GO:1901342	regulation of vasculature development	6/72	354/18870	0.0023059	0.02216	0.0155601	SPARC/THBS1/GREM1/ITGB3/SULF1/ADAM12	6
GO:2000573	positive regulation of DNA biosynthetic process	3/72	69/18870	0.00233005	0.02216	0.0155601	GREM1/PDGFRB/NOX4	3
GO:0002544	chronic inflammatory response	2/72	19/18870	0.00235409	0.02216	0.0155601	THBS1/IDO1	2
GO:0060231	mesenchymal to epithelial transition	2/72	19/18870	0.00235409	0.02216	0.0155601	GREM1/LIF	2
GO:0061298	retina vasculature development in camera-type eye	2/72	19/18870	0.00235409	0.02216	0.0155601	COL4A1/PDGFRB	2
GO:0090287	regulation of cellular response to growth factor stimulus	6/72	357/18870	0.00240496	0.0225131	0.015808	THBS1/GREM1/ITGB3/SULF1/FBN1/KCNQ1OT1	6
GO:0050808	synapse organization	7/72	483/18870	0.00241941	0.0225232	0.0158151	CDH6/COL4A1/CDH2/ITGB3/FLRT2/NEDD9/F2R	7
GO:0048863	stem cell differentiation	5/72	246/18870	0.00248654	0.023021	0.0161647	FN1/CDH2/GREM1/LIF/ANXA6	5
GO:0051896	regulation of phosphatidylinositol 3-kinase/protein kinase B signal transduction	5/72	248/18870	0.002575	0.0235787	0.0165563	FN1/THBS1/F2R/PDGFRB/NOX4	5
GO:0010587	miRNA catabolic process	2/72	20/18870	0.00260921	0.0235787	0.0165563	NEAT1/KCNQ1OT1	2
GO:0055093	response to hyperoxia	2/72	20/18870	0.00260921	0.0235787	0.0165563	COL1A1/MMP2	2
GO:0014823	response to activity	3/72	72/18870	0.00263074	0.0235787	0.0165563	POSTN/MMP2/ITGB3	3
GO:0043954	cellular component maintenance	3/72	72/18870	0.00263074	0.0235787	0.0165563	ITGB3/NEDD9/F2R	3
GO:0070527	platelet aggregation	3/72	72/18870	0.00263074	0.0235787	0.0165563	COMP/ITGB3/MYL9	3
GO:0050818	regulation of coagulation	3/72	73/18870	0.00273603	0.0243927	0.0171278	FAP/THBS1/F2R	3
GO:0010001	glial cell differentiation	5/72	252/18870	0.00275877	0.0244659	0.0171792	CDH2/VCAN/FGF5/LIF/VIM	5
GO:0070166	enamel mineralization	2/72	21/18870	0.00287677	0.0252467	0.0177275	ITGB6/AMTN	2
GO:0071498	cellular response to fluid shear stress	2/72	21/18870	0.00287677	0.0252467	0.0177275	MMP2/TFPI2	2
GO:0001819	positive regulation of cytokine production	7/72	499/18870	0.00290076	0.0253253	0.0177827	POSTN/THBS1/SULF1/F2R/IDO1/LUM/KCNQ1OT1	7
GO:0010631	epithelial cell migration	6/72	372/18870	0.00294925	0.0256159	0.0179867	SPARC/FAP/THBS1/GREM1/ITGB3/HDAC9	6
GO:0090132	epithelium migration	6/72	375/18870	0.00306836	0.0265138	0.0186172	SPARC/FAP/THBS1/GREM1/ITGB3/HDAC9	6
GO:0033630	positive regulation of cell adhesion mediated by integrin	2/72	22/18870	0.00315666	0.0269999	0.0189585	ITGB3/LIF	2
GO:0072111	cell proliferation involved in kidney development	2/72	22/18870	0.00315666	0.0269999	0.0189585	ITGB3/PDGFRB	2
GO:0001937	negative regulation of endothelial cell proliferation	3/72	77/18870	0.00318311	0.0270886	0.0190208	SPARC/THBS1/SULF1	3
GO:0048762	mesenchymal cell differentiation	5/72	262/18870	0.00325963	0.0275906	0.0193733	FN1/COL1A1/CDH2/GREM1/ANXA6	5
GO:0090130	tissue migration	6/72	380/18870	0.00327485	0.0275906	0.0193733	SPARC/FAP/THBS1/GREM1/ITGB3/HDAC9	6
GO:0036120	cellular response to platelet-derived growth factor stimulus	2/72	23/18870	0.00344879	0.0286267	0.0201008	ITGB3/PDGFRB	2
GO:0071636	positive regulation of transforming growth factor beta production	2/72	23/18870	0.00344879	0.0286267	0.0201008	THBS1/LUM	2
GO:0072202	cell differentiation involved in metanephros development	2/72	23/18870	0.00344879	0.0286267	0.0201008	GREM1/LIF	2
GO:0048844	artery morphogenesis	3/72	80/18870	0.00354616	0.0292906	0.020567	COMP/COL3A1/PDGFRB	3
GO:0040037	negative regulation of fibroblast growth factor receptor signaling pathway	2/72	24/18870	0.00375307	0.0306986	0.0215557	THBS1/SULF1	2
GO:0072273	metanephric nephron morphogenesis	2/72	24/18870	0.00375307	0.0306986	0.0215557	GREM1/LIF	2
GO:0014032	neural crest cell development	3/72	82/18870	0.00380169	0.0309462	0.0217295	FN1/CDH2/ANXA6	3
GO:0007492	endoderm development	3/72	83/18870	0.00393356	0.0315622	0.022162	FN1/COL5A2/MMP2	3
GO:0042310	vasoconstriction	3/72	83/18870	0.00393356	0.0315622	0.022162	COMP/MMP2/F2R	3
GO:0051279	regulation of release of sequestered calcium ion into cytosol	3/72	83/18870	0.00393356	0.0315622	0.022162	ITGB3/THY1/F2R	3
GO:0036119	response to platelet-derived growth factor	2/72	25/18870	0.00406939	0.0324973	0.0228186	ITGB3/PDGFRB	2
GO:0048660	regulation of smooth muscle cell proliferation	4/72	171/18870	0.00414963	0.0329818	0.0231588	MMP2/THBS1/ITGB3/PDGFRB	4
GO:0009435	NAD biosynthetic process	2/72	26/18870	0.00439767	0.0339912	0.0238676	NNMT/IDO1	2
GO:0032967	positive regulation of collagen biosynthetic process	2/72	26/18870	0.00439767	0.0339912	0.0238676	VIM/F2R	2
GO:0033622	integrin activation	2/72	26/18870	0.00439767	0.0339912	0.0238676	FN1/COL16A1	2
GO:0051894	positive regulation of focal adhesion assembly	2/72	26/18870	0.00439767	0.0339912	0.0238676	COL16A1/THY1	2
GO:0060740	prostate gland epithelium morphogenesis	2/72	26/18870	0.00439767	0.0339912	0.0238676	MMP2/SULF1	2
GO:0097186	amelogenesis	2/72	26/18870	0.00439767	0.0339912	0.0238676	ITGB6/AMTN	2
GO:0045860	positive regulation of protein kinase activity	5/72	282/18870	0.00445335	0.0342643	0.0240594	THBS1/ITGB3/NEDD9/PDGFRB/NOX4	5
GO:0048659	smooth muscle cell proliferation	4/72	175/18870	0.00450387	0.0344956	0.0242218	MMP2/THBS1/ITGB3/PDGFRB	4
GO:0010634	positive regulation of epithelial cell migration	4/72	176/18870	0.00459552	0.0350382	0.0246028	SPARC/THBS1/ITGB3/HDAC9	4
GO:0048864	stem cell development	3/72	88/18870	0.00463465	0.0351774	0.0247006	FN1/CDH2/ANXA6	3
GO:0010714	positive regulation of collagen metabolic process	2/72	27/18870	0.00473781	0.0353505	0.0248221	VIM/F2R	2
GO:0036296	response to increased oxygen levels	2/72	27/18870	0.00473781	0.0353505	0.0248221	COL1A1/MMP2	2
GO:0042730	fibrinolysis	2/72	27/18870	0.00473781	0.0353505	0.0248221	FAP/THBS1	2
GO:0014910	regulation of smooth muscle cell migration	3/72	89/18870	0.00478334	0.0353505	0.0248221	POSTN/ITGB3/PDGFRB	3
GO:0046849	bone remodeling	3/72	89/18870	0.00478334	0.0353505	0.0248221	GREM1/ITGB3/NOX4	3
GO:0048145	regulation of fibroblast proliferation	3/72	89/18870	0.00478334	0.0353505	0.0248221	FN1/ITGB3/LIF	3
GO:0043491	phosphatidylinositol 3-kinase/protein kinase B signal transduction	5/72	290/18870	0.00500847	0.0361865	0.0254091	FN1/THBS1/F2R/PDGFRB/NOX4	5
GO:0001936	regulation of endothelial cell proliferation	4/72	181/18870	0.00507265	0.0361865	0.0254091	SPARC/THBS1/ITGB3/SULF1	4
GO:0033555	multicellular organismal response to stress	3/72	91/18870	0.0050893	0.0361865	0.0254091	THBS1/GRIK2/IDO1	3
GO:0003094	glomerular filtration	2/72	28/18870	0.00508973	0.0361865	0.0254091	SULF1/F2R	2
GO:0019359	nicotinamide nucleotide biosynthetic process	2/72	28/18870	0.00508973	0.0361865	0.0254091	NNMT/IDO1	2
GO:0019363	pyridine nucleotide biosynthetic process	2/72	28/18870	0.00508973	0.0361865	0.0254091	NNMT/IDO1	2
GO:0030194	positive regulation of blood coagulation	2/72	28/18870	0.00508973	0.0361865	0.0254091	THBS1/F2R	2
GO:0060512	prostate gland morphogenesis	2/72	28/18870	0.00508973	0.0361865	0.0254091	MMP2/SULF1	2
GO:1900048	positive regulation of hemostasis	2/72	28/18870	0.00508973	0.0361865	0.0254091	THBS1/F2R	2
GO:0048736	appendage development	4/72	182/18870	0.00517191	0.0364631	0.0256033	COMP/COL3A1/GREM1/FREM2	4
GO:0060173	limb development	4/72	182/18870	0.00517191	0.0364631	0.0256033	COMP/COL3A1/GREM1/FREM2	4
GO:0072012	glomerulus vasculature development	2/72	29/18870	0.00545332	0.0381389	0.02678	ITGB3/PDGFRB	2
GO:0045766	positive regulation of angiogenesis	4/72	185/18870	0.00547751	0.0381389	0.02678	THBS1/GREM1/ITGB3/ADAM12	4
GO:1904018	positive regulation of vasculature development	4/72	185/18870	0.00547751	0.0381389	0.02678	THBS1/GREM1/ITGB3/ADAM12	4
GO:0090092	regulation of transmembrane receptor protein serine/threonine kinase signaling pathway	5/72	297/18870	0.00553314	0.0383677	0.0269407	THBS1/GREM1/SULF1/FBN1/KCNQ1OT1	5
GO:0001666	response to hypoxia	5/72	298/18870	0.00561115	0.0387491	0.0272085	POSTN/MALAT1/MMP2/THBS1/LIF	5
GO:0014033	neural crest cell differentiation	3/72	95/18870	0.00573601	0.0394418	0.0276949	FN1/CDH2/ANXA6	3
GO:0050820	positive regulation of coagulation	2/72	30/18870	0.0058285	0.0394418	0.0276949	THBS1/F2R	2
GO:0061098	positive regulation of protein tyrosine kinase activity	2/72	30/18870	0.0058285	0.0394418	0.0276949	NEDD9/NOX4	2
GO:0071295	cellular response to vitamin	2/72	30/18870	0.0058285	0.0394418	0.0276949	POSTN/COL1A1	2
GO:0097205	renal filtration	2/72	30/18870	0.0058285	0.0394418	0.0276949	SULF1/F2R	2
GO:0002042	cell migration involved in sprouting angiogenesis	3/72	96/18870	0.00590502	0.039484	0.0277245	THBS1/GREM1/HDAC9	3
GO:0014909	smooth muscle cell migration	3/72	96/18870	0.00590502	0.039484	0.0277245	POSTN/ITGB3/PDGFRB	3
GO:0034109	homotypic cell-cell adhesion	3/72	96/18870	0.00590502	0.039484	0.0277245	COMP/ITGB3/MYL9	3
GO:0031099	regeneration	4/72	191/18870	0.00612451	0.0402791	0.0282828	POSTN/MMP2/THY1/NNMT	4
GO:0003338	metanephros morphogenesis	2/72	31/18870	0.00621517	0.0402791	0.0282828	GREM1/LIF	2
GO:0033688	regulation of osteoblast proliferation	2/72	31/18870	0.00621517	0.0402791	0.0282828	GREM1/ITGB3	2
GO:0060325	face morphogenesis	2/72	31/18870	0.00621517	0.0402791	0.0282828	COL1A1/MMP2	2
GO:0061437	renal system vasculature development	2/72	31/18870	0.00621517	0.0402791	0.0282828	ITGB3/PDGFRB	2
GO:0061440	kidney vasculature development	2/72	31/18870	0.00621517	0.0402791	0.0282828	ITGB3/PDGFRB	2
GO:0072525	pyridine-containing compound biosynthetic process	2/72	31/18870	0.00621517	0.0402791	0.0282828	NNMT/IDO1	2
GO:0150117	positive regulation of cell-substrate junction organization	2/72	31/18870	0.00621517	0.0402791	0.0282828	COL16A1/THY1	2
GO:0009749	response to glucose	4/72	193/18870	0.00635101	0.0410017	0.0287902	COL6A3/THBS1/ICAM1/NOX4	4
GO:0006874	intracellular calcium ion homeostasis	5/72	308/18870	0.0064346	0.0413828	0.0290578	ITGB3/THY1/F2R/GRIK2/ANXA6	5
GO:0055001	muscle cell development	4/72	195/18870	0.00658301	0.0420503	0.0295265	COMP/MYL9/PDGFRB/HDAC9	4
GO:0001958	endochondral ossification	2/72	32/18870	0.00661325	0.0420503	0.0295265	COL1A1/MMP13	2
GO:0036075	replacement ossification	2/72	32/18870	0.00661325	0.0420503	0.0295265	COL1A1/MMP13	2
GO:0007369	gastrulation	4/72	197/18870	0.00682059	0.0432056	0.0303377	FN1/COL5A2/MMP2/ITGB3	4
GO:0009746	response to hexose	4/72	198/18870	0.00694148	0.0438067	0.0307598	COL6A3/THBS1/ICAM1/NOX4	4
GO:0070167	regulation of biomineral tissue development	3/72	102/18870	0.00698175	0.0438965	0.0308228	COMP/GREM1/AMTN	3
GO:0002063	chondrocyte development	2/72	33/18870	0.00702264	0.0439894	0.0308881	COMP/SULF1	2
GO:0036293	response to decreased oxygen levels	5/72	315/18870	0.00705936	0.0440556	0.0309346	POSTN/MALAT1/MMP2/THBS1/LIF	5
GO:0007409	axonogenesis	6/72	448/18870	0.00722863	0.0449455	0.0315594	FN1/CDH2/CDH11/FLRT2/THY1/NRXN3	6
GO:0061326	renal tubule development	3/72	104/18870	0.00736484	0.0454416	0.0319078	COL4A1/GREM1/LIF	3
GO:0090100	positive regulation of transmembrane receptor protein serine/threonine kinase signaling pathway	3/72	104/18870	0.00736484	0.0454416	0.0319078	THBS1/SULF1/KCNQ1OT1	3
GO:0001935	endothelial cell proliferation	4/72	202/18870	0.00743924	0.0454416	0.0319078	SPARC/THBS1/ITGB3/SULF1	4
GO:0034405	response to fluid shear stress	2/72	34/18870	0.00744326	0.0454416	0.0319078	MMP2/TFPI2	2
GO:0035025	positive regulation of Rho protein signal transduction	2/72	34/18870	0.00744326	0.0454416	0.0319078	COL3A1/F2R	2
GO:0003012	muscle system process	6/72	452/18870	0.00753694	0.0458474	0.0321927	COMP/CALD1/SULF1/F2R/MYL9/ANXA6	6
GO:1901890	positive regulation of cell junction assembly	3/72	106/18870	0.00776017	0.0470356	0.033027	FLRT2/COL16A1/THY1	3
GO:0034284	response to monosaccharide	4/72	206/18870	0.00796005	0.0480741	0.0337563	COL6A3/THBS1/ICAM1/NOX4	4
GO:0060485	mesenchyme development	5/72	327/18870	0.00822739	0.0495113	0.0347654	FN1/COL1A1/CDH2/GREM1/ANXA6	5
GO:0033687	osteoblast proliferation	2/72	36/18870	0.00831781	0.0495248	0.0347748	GREM1/ITGB3	2
GO:1905332	positive regulation of morphogenesis of an epithelium	2/72	36/18870	0.00831781	0.0495248	0.0347748	GREM1/LIF	2
GO:2000352	negative regulation of endothelial cell apoptotic process	2/72	36/18870	0.00831781	0.0495248	0.0347748	ITGB3/ICAM1	2
GO:0006939	smooth muscle contraction	3/72	109/18870	0.00837633	0.0496976	0.0348962	COMP/SULF1/F2R	3

## Sheet: BVic 8hpi up
ID	Description	GeneRatio	BgRatio	pvalue	p.adjust	qvalue	geneID	Count
GO:0051607	defense response to virus	74/390	334/18870	5.14403e-55	1.15874e-51	9.35467e-52	CXCL10/IFIT1/IFIT2/OASL/RSAD2/IFIT3/MX2/ISG15/IFI44L/MX1/HERC5/IFI6/USP18/OAS1/OAS3/OAS2/DDX60/IRF7/DDX60L/IFITM1/IFIH1/RTP4/STAT1/ISG20/TRIM21/PARP9/BST2/NLRC5/GBP1/IFIT5/NT5C3A/ZBP1/IFI27/TRIM25/PLSCR1/DHX58/ZNFX1/IFITM3/EIF2AK2/PML/ZC3HAV1/TRIM5/DTX3L/IRF1/APOBEC3G/IFI16/CXCL9/MYD88/TLR3/MLKL/TRIM22/TRIM38/STAT2/IFITM2/GBP5/CASP1/IFNL3/APOBEC3F/AIM2/SAMHD1/ADAR/IFNL2/IFNL1/TRIM56/PMAIP1/IFIT1B…	74
GO:0140546	defense response to symbiont	74/390	335/18870	6.49155e-55	1.15874e-51	9.35467e-52	CXCL10/IFIT1/IFIT2/OASL/RSAD2/IFIT3/MX2/ISG15/IFI44L/MX1/HERC5/IFI6/USP18/OAS1/OAS3/OAS2/DDX60/IRF7/DDX60L/IFITM1/IFIH1/RTP4/STAT1/ISG20/TRIM21/PARP9/BST2/NLRC5/GBP1/IFIT5/NT5C3A/ZBP1/IFI27/TRIM25/PLSCR1/DHX58/ZNFX1/IFITM3/EIF2AK2/PML/ZC3HAV1/TRIM5/DTX3L/IRF1/APOBEC3G/IFI16/CXCL9/MYD88/TLR3/MLKL/TRIM22/TRIM38/STAT2/IFITM2/GBP5/CASP1/IFNL3/APOBEC3F/AIM2/SAMHD1/ADAR/IFNL2/IFNL1/TRIM56/PMAIP1/IFIT1B…	74
GO:0009615	response to virus	81/390	436/18870	5.86797e-54	6.98288e-51	5.63737e-51	CXCL10/IFIT1/IFIT2/OASL/RSAD2/IFIT3/MX2/ISG15/IFI44L/MX1/HERC5/IFI6/USP18/OAS1/OAS3/OAS2/IFI44/DDX60/IRF7/DDX60L/IFITM1/IFIH1/RTP4/STAT1/ISG20/TRIM21/PARP9/BST2/NLRC5/GBP1/IFIT5/NT5C3A/ZBP1/IFI27/TRIM25/PLSCR1/DHX58/ZNFX1/IFITM3/EIF2AK2/PML/ZC3HAV1/TRIM5/DTX3L/IRF1/NMI/APOBEC3G/IFI16/CXCL9/MYD88/TLR3/MLKL/TRIM22/TRIM38/STAT2/DUOX2/IFITM2/GBP5/LGALS9/CASP1/IFNL3/APOBEC3F/AIM2/SAMHD1/CCL5/ADAR/IFNL…	81
GO:0048525	negative regulation of viral process	33/390	93/18870	3.4033e-32	3.03744e-29	2.45216e-29	IFIT1/OASL/RSAD2/ISG15/MX1/OAS1/OAS3/OAS2/IFITM1/IFIH1/STAT1/ISG20/TRIM21/BST2/IFIT5/TRIM25/PLSCR1/ZNFX1/IFITM3/EIF2AK2/ZC3HAV1/TRIM5/APOBEC3G/IFI16/TRIM14/IFITM2/IFNL3/APOBEC3F/N4BP1/CCL5/LY6E/APOBEC3A/CH25H	33
GO:1903900	regulation of viral life cycle	37/390	143/18870	2.8413e-30	2.02869e-27	1.63778e-27	IFIT1/OASL/RSAD2/ISG15/MX1/OAS1/OAS3/OAS2/LAMP3/IFITM1/IFIH1/ISG20/TRIM21/BST2/IFIT5/TRIM25/PLSCR1/ZNFX1/IFITM3/EIF2AK2/ZC3HAV1/TRIM5/APOBEC3G/IFI16/TRIM22/TRIM38/IFITM2/LGALS9/IFNL3/APOBEC3F/N4BP1/CCL5/LY6E/ADAR/NECTIN2/APOBEC3A/CH25H	37
GO:0050792	regulation of viral process	39/390	168/18870	6.69414e-30	3.98301e-27	3.21554e-27	IFIT1/OASL/RSAD2/ISG15/MX1/OAS1/OAS3/OAS2/LAMP3/IFITM1/IFIH1/STAT1/ISG20/TRIM21/BST2/IFIT5/TRIM25/PLSCR1/ZNFX1/IFITM3/EIF2AK2/ZC3HAV1/TRIM5/APOBEC3G/IFI16/TRIM14/TRIM22/TRIM38/IFITM2/LGALS9/IFNL3/APOBEC3F/N4BP1/CCL5/LY6E/ADAR/NECTIN2/APOBEC3A/CH25H	39
GO:0045071	negative regulation of viral genome replication	26/390	55/18870	1.4125e-29	7.20373e-27	5.81566e-27	IFIT1/OASL/RSAD2/ISG15/MX1/OAS1/OAS3/OAS2/IFITM1/IFIH1/ISG20/BST2/IFIT5/PLSCR1/ZNFX1/IFITM3/EIF2AK2/ZC3HAV1/APOBEC3G/IFI16/IFITM2/IFNL3/APOBEC3F/N4BP1/CCL5/APOBEC3A	26
GO:0045069	regulation of viral genome replication	28/390	85/18870	1.9941e-26	8.89868e-24	7.18402e-24	IFIT1/OASL/RSAD2/ISG15/MX1/OAS1/OAS3/OAS2/IFITM1/IFIH1/ISG20/BST2/IFIT5/PLSCR1/ZNFX1/IFITM3/EIF2AK2/ZC3HAV1/APOBEC3G/IFI16/TRIM38/IFITM2/IFNL3/APOBEC3F/N4BP1/CCL5/ADAR/APOBEC3A	28
GO:0045088	regulation of innate immune response	52/390	425/18870	2.14265e-25	8.49916e-23	6.86148e-23	OASL/RSAD2/ISG15/USP18/OAS1/OAS3/DDX60/IRF7/IFIH1/IFI35/TRIM21/PARP9/NLRC5/ZBP1/PARP14/TRIM25/PLSCR1/DHX58/ZNFX1/EIF2AK2/TRIM5/IRF1/NMI/IFI16/MYD88/TLR3/STAT2/GBP5/LGALS9/CASP1/N4BP1/AIM2/SAMHD1/CCL5/SLC15A3/ADAR/HLA-F/CEACAM1/TRIM56/CLEC7A/PIK3AP1/GBP2/TRAFD1/UNC93B1/HLA-E/SERPING1/NECTIN2/NFKBIZ/MAP2K6/NOD2/BIRC3/NEK7	52
GO:0019079	viral genome replication	30/390	131/18870	4.80482e-23	1.71532e-20	1.3848e-20	IFIT1/OASL/RSAD2/ISG15/MX1/OAS1/OAS3/OAS2/IFITM1/IFIH1/ISG20/BST2/IFIT5/IFI27/PLSCR1/ZNFX1/IFITM3/EIF2AK2/ZC3HAV1/APOBEC3G/IFI16/TRIM38/IFITM2/IFNL3/APOBEC3F/N4BP1/CCL5/ADAR/APOBEC3A/CCL2	30
GO:0140888	interferon-mediated signaling pathway	27/390	107/18870	4.63187e-22	1.50325e-19	1.21359e-19	ISG15/USP18/OAS1/OAS3/OAS2/IRF7/IFITM1/IFIH1/STAT1/PARP9/NLRC5/ZBP1/PARP14/IFI27/IFITM3/IRF1/SP100/MYD88/STAT2/IFITM2/IFNL3/SAMHD1/ADAR/IFNL2/IFNL1/TRIM56/JAK2	27
GO:0019058	viral life cycle	40/390	321/18870	5.3866e-20	1.60251e-17	1.29373e-17	IFIT1/OASL/RSAD2/ISG15/MX1/OAS1/OAS3/OAS2/LAMP3/IFITM1/IFIH1/ISG20/TRIM21/BST2/IFIT5/IFI27/TRIM25/PLSCR1/ZNFX1/IFITM3/EIF2AK2/ZC3HAV1/TRIM5/APOBEC3G/IFI16/TRIM22/TRIM38/IFITM2/LGALS9/IFNL3/APOBEC3F/N4BP1/CCL5/LY6E/ADAR/NECTIN2/APOBEC3A/CH25H/ACE2/CCL2	40
GO:0034341	response to type II interferon	28/390	143/18870	1.27274e-19	3.49515e-17	2.82168e-17	IFITM1/GBP4/STAT1/TRIM21/PARP9/BST2/NLRC5/GBP1/PARP14/IFITM3/IRF1/CX3CL1/SP100/TLR3/IFITM2/GBP5/LGALS9/CASP1/NUB1/CCL5/GBP2/GCH1/GBP3/NOS2/ZYX/GBP6/JAK2/CCL2	28
GO:0016032	viral process	45/390	432/18870	3.06059e-19	7.51449e-17	6.06654e-17	IFIT1/OASL/RSAD2/ISG15/MX1/OAS1/OAS3/OAS2/IRF7/LAMP3/IFITM1/IFIH1/STAT1/ISG20/TRIM21/PARP9/BST2/IFIT5/IFI27/TRIM25/PLSCR1/ZNFX1/IFITM3/EIF2AK2/PARP10/ZC3HAV1/TRIM5/APOBEC3G/IFI16/TRIM14/TRIM22/TRIM38/IFITM2/LGALS9/IFNL3/APOBEC3F/N4BP1/CCL5/LY6E/ADAR/NECTIN2/APOBEC3A/CH25H/ACE2/CCL2	45
GO:0034340	response to type I interferon	23/390	89/18870	3.15735e-19	7.51449e-17	6.06654e-17	IFIT1/ISG15/MX1/USP18/OAS1/OAS3/OAS2/IRF7/IFITM1/IFIH1/STAT1/NLRC5/ZBP1/IFI27/IFITM3/SP100/MYD88/STAT2/IFITM2/SAMHD1/ADAR/TRIM56/CH25H	23
GO:0031349	positive regulation of defense response	47/390	480/18870	5.8287e-19	1.26417e-16	1.02058e-16	OASL/RSAD2/OAS1/OAS3/DDX60/IRF7/IFIH1/IFI35/PARP9/NLRC5/ZBP1/TRIM25/PLSCR1/DHX58/ZNFX1/IDO1/EIF2AK2/NUPR1/TRIM5/IRF1/NMI/IFI16/CX3CL1/MYD88/TLR3/GBP5/CASP1/AIM2/CCL5/SLC15A3/HLA-F/TRIM56/CLEC7A/PIK3AP1/GBP2/UNC93B1/HLA-E/OPTN/NECTIN2/NFKBIZ/TRADD/MAP2K6/IL15/NOD2/BIRC3/SERPINE1/NEK7	47
GO:0045089	positive regulation of innate immune response	40/390	343/18870	6.01987e-19	1.26417e-16	1.02058e-16	OASL/RSAD2/OAS1/OAS3/DDX60/IRF7/IFIH1/IFI35/PARP9/NLRC5/ZBP1/TRIM25/PLSCR1/DHX58/ZNFX1/EIF2AK2/TRIM5/IRF1/NMI/IFI16/MYD88/TLR3/GBP5/CASP1/AIM2/CCL5/SLC15A3/HLA-F/TRIM56/CLEC7A/PIK3AP1/GBP2/UNC93B1/HLA-E/NECTIN2/NFKBIZ/MAP2K6/NOD2/BIRC3/NEK7	40
GO:0002833	positive regulation of response to biotic stimulus	41/390	369/18870	1.26503e-18	2.50898e-16	2.02553e-16	OASL/RSAD2/OAS1/OAS3/DDX60/IRF7/IFIH1/IFI35/PARP9/NLRC5/ZBP1/TRIM25/PLSCR1/DHX58/ZNFX1/EIF2AK2/TRIM5/IRF1/NMI/IFI16/CD274/MYD88/TLR3/GBP5/CASP1/AIM2/CCL5/SLC15A3/HLA-F/TRIM56/CLEC7A/PIK3AP1/GBP2/UNC93B1/HLA-E/NECTIN2/NFKBIZ/MAP2K6/NOD2/BIRC3/NEK7	41
GO:0071357	cellular response to type I interferon	21/390	83/18870	1.86083e-17	3.49639e-15	2.82268e-15	IFIT1/ISG15/USP18/OAS1/OAS3/OAS2/IRF7/IFITM1/IFIH1/STAT1/NLRC5/ZBP1/IFI27/IFITM3/SP100/MYD88/STAT2/IFITM2/SAMHD1/ADAR/TRIM56	21
GO:0060337	type I interferon-mediated signaling pathway	20/390	82/18870	2.39787e-16	4.2802e-14	3.45546e-14	ISG15/USP18/OAS1/OAS3/OAS2/IRF7/IFITM1/IFIH1/STAT1/NLRC5/ZBP1/IFI27/IFITM3/SP100/MYD88/STAT2/IFITM2/SAMHD1/ADAR/TRIM56	20
GO:0002218	activation of innate immune response	32/390	276/18870	2.69768e-15	4.58605e-13	3.70237e-13	OASL/RSAD2/OAS1/OAS3/DDX60/IRF7/IFIH1/IFI35/ZBP1/TRIM25/DHX58/ZNFX1/EIF2AK2/TRIM5/IRF1/NMI/IFI16/MYD88/TLR3/GBP5/CASP1/AIM2/SLC15A3/CLEC7A/PIK3AP1/GBP2/UNC93B1/NFKBIZ/MAP2K6/NOD2/BIRC3/NEK7	32
GO:0045824	negative regulation of innate immune response	19/390	91/18870	2.9492e-14	4.78574e-12	3.86359e-12	ISG15/USP18/OAS1/OAS3/TRIM21/NLRC5/PARP14/DHX58/NMI/IFI16/STAT2/LGALS9/SAMHD1/ADAR/HLA-F/CEACAM1/TRAFD1/HLA-E/SERPING1	19
GO:0071346	cellular response to type II interferon	21/390	120/18870	5.29132e-14	8.21305e-12	6.6305e-12	GBP4/STAT1/PARP9/NLRC5/GBP1/PARP14/IRF1/CX3CL1/SP100/TLR3/GBP5/LGALS9/CASP1/CCL5/GBP2/GBP3/NOS2/ZYX/GBP6/JAK2/CCL2	21
GO:0035456	response to interferon-beta	13/390	34/18870	6.44942e-14	9.59351e-12	7.74496e-12	OAS1/IFITM1/XAF1/STAT1/BST2/PLSCR1/PNPT1/IFITM3/IRF1/IFI16/TLR3/IFITM2/AIM2	13
GO:0002221	pattern recognition receptor signaling pathway	27/390	236/18870	5.95184e-13	8.36882e-11	6.75625e-11	OASL/RSAD2/OAS1/OAS3/DDX60/IRF7/IFIH1/IFI35/TRIM25/DHX58/EIF2AK2/IRF1/NMI/MYD88/TLR3/GBP5/CASP1/AIM2/SLC15A3/PIK3AP1/GBP2/UNC93B1/NFKBIZ/MAP2K6/NOD2/BIRC3/NEK7	27
GO:0002758	innate immune response-activating signaling pathway	28/390	255/18870	6.09494e-13	8.36882e-11	6.75625e-11	OASL/RSAD2/OAS1/OAS3/DDX60/IRF7/IFIH1/IFI35/TRIM25/DHX58/EIF2AK2/IRF1/NMI/MYD88/TLR3/GBP5/CASP1/AIM2/SLC15A3/CLEC7A/PIK3AP1/GBP2/UNC93B1/NFKBIZ/MAP2K6/NOD2/BIRC3/NEK7	28
GO:0002757	immune response-activating signaling pathway	38/390	473/18870	8.9108e-13	1.17821e-10	9.5118e-11	OASL/RSAD2/OAS1/OAS3/DDX60/IRF7/IFIH1/THEMIS2/IFI35/GBP1/TRIM25/PLSCR1/DHX58/EIF2AK2/IRF1/NMI/MYD88/TLR3/CD38/GBP5/CASP1/AIM2/SLC15A3/CEACAM1/RBCK1/CLEC7A/PIK3AP1/GBP2/UNC93B1/PRKD2/NECTIN2/NFKBIZ/MAP2K6/NOD2/BIRC3/NEK7/GATA3/BTN3A3	38
GO:0001819	positive regulation of cytokine production	39/390	499/18870	1.04027e-12	1.32635e-10	1.07078e-10	RSAD2/ISG15/OAS1/OAS3/OAS2/IRF7/IFIH1/STAT1/DHX58/IDO1/EIF2AK2/ZC3HAV1/IRF1/IFI16/CD274/CX3CL1/MYD88/TLR3/GBP5/LGALS9/CASP1/AIM2/HLA-F/IFNL1/TRIM56/CLEC7A/ARID5A/UNC93B1/HLA-E/NOS2/PRKD2/THBS1/IL15/NOD2/JAK2/FZD5/EGR1/SERPINE1/GATA3	39
GO:0002753	cytosolic pattern recognition receptor signaling pathway	21/390	146/18870	2.82007e-12	3.4716e-10	2.80267e-10	OASL/RSAD2/OAS1/OAS3/DDX60/IRF7/IFIH1/TRIM25/DHX58/EIF2AK2/MYD88/TLR3/GBP5/SLC15A3/PIK3AP1/GBP2/UNC93B1/MAP2K6/NOD2/BIRC3/NEK7	21
GO:0002832	negative regulation of response to biotic stimulus	21/390	150/18870	4.81221e-12	5.5593e-10	4.48809e-10	ISG15/USP18/OAS1/OAS3/TRIM21/NLRC5/PARP14/DHX58/NMI/IFI16/TRIM38/STAT2/LGALS9/SAMHD1/ADAR/HLA-F/CEACAM1/TRAFD1/HLA-E/SERPING1/IL4I1	21
GO:0002764	immune response-regulating signaling pathway	38/390	500/18870	4.82741e-12	5.5593e-10	4.48809e-10	OASL/RSAD2/OAS1/OAS3/DDX60/IRF7/IFIH1/THEMIS2/IFI35/GBP1/TRIM25/PLSCR1/DHX58/EIF2AK2/IRF1/NMI/MYD88/TLR3/CD38/GBP5/CASP1/AIM2/SLC15A3/CEACAM1/RBCK1/CLEC7A/PIK3AP1/GBP2/UNC93B1/PRKD2/NECTIN2/NFKBIZ/MAP2K6/NOD2/BIRC3/NEK7/GATA3/BTN3A3	38
GO:0140374	antiviral innate immune response	13/390	48/18870	1.03181e-11	1.15112e-09	9.29311e-10	CXCL10/IFIT1/IFIT2/IFIT3/MX1/USP18/OAS1/IFIH1/ZBP1/TRIM25/DHX58/EIF2AK2/TRIM7	13
GO:0043123	positive regulation of canonical NF-kappaB signal transduction	23/390	196/18870	1.90175e-11	2.05735e-09	1.66092e-09	TRIM21/BST2/TNFSF10/IFIT5/TRIM25/TRIM5/CX3CL1/MYD88/TLR3/TRIM22/TRIM38/APOL3/LGALS9/CASP1/SECTM1/RBCK1/CLEC7A/SHISA5/CFLAR/TRADD/NOD2/CASP10/BIRC3	23
GO:0035455	response to interferon-alpha	9/390	18/18870	2.58953e-11	2.71901e-09	2.19509e-09	MX2/LAMP3/IFITM1/BST2/IFITM3/EIF2AK2/IFITM2/ADAR/GATA3	9
GO:0050777	negative regulation of immune response	23/390	205/18870	4.79105e-11	4.88687e-09	3.94523e-09	ISG15/USP18/OAS1/OAS3/TRIM21/NLRC5/PARP14/DHX58/NMI/IFI16/STAT2/LGALS9/SAMHD1/ADAR/HLA-F/CEACAM1/IFNL1/TRAFD1/HLA-E/SERPING1/NOD2/FOXJ1/IL4I1	23
GO:0043122	regulation of canonical NF-kappaB signal transduction	26/390	265/18870	5.36021e-11	5.31554e-09	4.2913e-09	STAT1/TRIM21/BST2/TNFSF10/IFIT5/TRIM25/TRIM5/CX3CL1/MYD88/TLR3/TRIM22/TRIM38/APOL3/LGALS9/CASP1/SECTM1/RBCK1/CLEC7A/SHISA5/OPTN/CFLAR/TRADD/NOD2/CASP10/TRAF4/BIRC3	26
GO:0007249	canonical NF-kappaB signal transduction	27/390	300/18870	1.62944e-10	1.57219e-08	1.26925e-08	STAT1/TRIM21/BST2/TNFSF10/IFIT5/TRIM25/TRIM5/CX3CL1/MYD88/TLR3/TRIM22/TRIM38/APOL3/LGALS9/CASP1/SECTM1/RBCK1/CLEC7A/SHISA5/OPTN/CFLAR/TRADD/NOD2/CASP10/TRAF4/BIRC3/DDRGK1	27
GO:0046596	regulation of viral entry into host cell	12/390	49/18870	2.37735e-10	2.23346e-08	1.8031e-08	IFITM1/TRIM21/TRIM25/IFITM3/TRIM5/TRIM22/TRIM38/IFITM2/LGALS9/LY6E/NECTIN2/CH25H	12
GO:0051092	positive regulation of NF-kappaB transcription factor activity	19/390	150/18870	2.95906e-10	2.70868e-08	2.18675e-08	TRIM21/TRIM25/EIF2AK2/TRIM5/TRIM14/CX3CL1/MYD88/TRIM22/TRIM38/LGALS9/AIM2/RBCK1/CLEC7A/CFLAR/PRKD2/TRADD/NOD2/RTKN2/DDRGK1	19
GO:0032479	regulation of type I interferon production	17/390	123/18870	6.54392e-10	5.698e-08	4.60007e-08	ISG15/OAS1/OAS3/OAS2/IRF7/IFIH1/XAF1/STAT1/TRIM21/DHX58/ZC3HAV1/IRF1/NMI/MYD88/TLR3/TRIM38/TRIM56	17
GO:0032606	type I interferon production	17/390	123/18870	6.54392e-10	5.698e-08	4.60007e-08	ISG15/OAS1/OAS3/OAS2/IRF7/IFIH1/XAF1/STAT1/TRIM21/DHX58/ZC3HAV1/IRF1/NMI/MYD88/TLR3/TRIM38/TRIM56	17
GO:0060338	regulation of type I interferon-mediated signaling pathway	11/390	44/18870	1.06251e-09	9.03132e-08	7.2911e-08	ISG15/USP18/OAS1/OAS3/IRF7/NLRC5/ZBP1/STAT2/SAMHD1/ADAR/TRIM56	11
GO:0052372	modulation by symbiont of entry into host	12/390	56/18870	1.26292e-09	1.04852e-07	8.46483e-08	IFITM1/TRIM21/TRIM25/IFITM3/TRIM5/TRIM22/TRIM38/IFITM2/LGALS9/LY6E/NECTIN2/CH25H	12
GO:0032481	positive regulation of type I interferon production	13/390	72/18870	2.42141e-09	1.96464e-07	1.58608e-07	ISG15/OAS1/OAS3/OAS2/IRF7/IFIH1/STAT1/DHX58/ZC3HAV1/IRF1/MYD88/TLR3/TRIM56	13
GO:0060339	negative regulation of type I interferon-mediated signaling pathway	8/390	22/18870	7.69349e-09	5.97962e-07	4.82742e-07	ISG15/USP18/OAS1/OAS3/NLRC5/STAT2/SAMHD1/ADAR	8
GO:0043903	regulation of biological process involved in symbiotic interaction	12/390	65/18870	7.70484e-09	5.97962e-07	4.82742e-07	IFITM1/TRIM21/TRIM25/IFITM3/TRIM5/TRIM22/TRIM38/IFITM2/LGALS9/LY6E/NECTIN2/CH25H	12
GO:0002819	regulation of adaptive immune response	20/390	208/18870	1.31643e-08	9.99929e-07	8.07255e-07	RSAD2/IRF7/TNFSF13B/IRF1/CD274/HLA-F/CEACAM1/JUNB/CLEC7A/ARID5A/HLA-E/NECTIN2/NFKBIZ/NOD2/FOXJ1/JAK2/FZD5/TAP2/IL4I1/GATA3	20
GO:0002237	response to molecule of bacterial origin	27/390	369/18870	1.49399e-08	1.10284e-06	8.90333e-07	CXCL10/CMPK2/CXCL11/IDO1/TRIM5/CD274/CX3CL1/CXCL9/MYD88/CNP/GBP5/LGALS9/CASP1/IL36G/GBP2/ARID5A/GCH1/GBP3/NOS2/ADM/NFKBIZ/NOD2/JAK2/FZD5/TAP2/CCL2/SERPINE1	27
GO:0031348	negative regulation of defense response	25/390	321/18870	1.5137e-08	1.10284e-06	8.90333e-07	ISG15/USP18/OAS1/OAS3/TRIM21/NLRC5/PARP14/DHX58/NMI/IFI16/CX3CL1/IL22RA1/TRIM38/STAT2/LGALS9/SAMHD1/ADAR/HLA-F/CEACAM1/TRAFD1/HLA-E/SOCS3/SERPING1/NOD2/GATA3	25
GO:0071219	cellular response to molecule of bacterial origin	21/390	239/18870	2.79164e-08	1.99323e-06	1.60916e-06	CXCL10/CMPK2/CXCL11/TRIM5/CD274/CX3CL1/CXCL9/MYD88/GBP5/CASP1/IL36G/GBP2/ARID5A/GBP3/NOS2/NFKBIZ/NOD2/JAK2/FZD5/CCL2/SERPINE1	21
GO:0032608	interferon-beta production	11/390	59/18870	2.9366e-08	2.01609e-06	1.62762e-06	ISG15/OAS1/OAS3/OAS2/IRF7/IFIH1/IRF1/NMI/TLR3/TRIM38/TRIM56	11
GO:0032648	regulation of interferon-beta production	11/390	59/18870	2.9366e-08	2.01609e-06	1.62762e-06	ISG15/OAS1/OAS3/OAS2/IRF7/IFIH1/IRF1/NMI/TLR3/TRIM38/TRIM56	11
GO:0071216	cellular response to biotic stimulus	22/390	265/18870	3.62432e-08	2.44129e-06	1.97088e-06	CXCL10/CMPK2/CXCL11/TRIM5/CD274/CX3CL1/CXCL9/MYD88/GBP5/CASP1/IL36G/CLEC7A/GBP2/ARID5A/GBP3/NOS2/NFKBIZ/NOD2/JAK2/FZD5/CCL2/SERPINE1	22
GO:0032760	positive regulation of tumor necrosis factor production	14/390	106/18870	3.87781e-08	2.56366e-06	2.06968e-06	OAS1/OAS3/OAS2/IFIH1/MYD88/TLR3/LGALS9/CLEC7A/ARID5A/HLA-E/THBS1/NOD2/JAK2/FZD5	14
GO:0070269	pyroptosis	9/390	37/18870	4.67992e-08	3.03769e-06	2.45237e-06	TRIM21/GBP1/ZBP1/IFI27/GBP5/CASP1/AIM2/GBP2/GBP3	9
GO:0035458	cellular response to interferon-beta	8/390	27/18870	4.87894e-08	3.10532e-06	2.50696e-06	OAS1/STAT1/PNPT1/IRF1/IFI16/TLR3/IFITM2/AIM2	8
GO:0060759	regulation of response to cytokine stimulus	18/390	183/18870	4.97768e-08	3.10532e-06	2.50696e-06	ISG15/USP18/OAS1/OAS3/IRF7/IFIH1/PARP9/NLRC5/ZBP1/PARP14/STAT2/CASP1/SAMHD1/CCL5/ADAR/TRIM56/IL1RN/CSF1	18
GO:0032731	positive regulation of interleukin-1 beta production	11/390	62/18870	5.04505e-08	3.10532e-06	2.50696e-06	IFI16/MYD88/GBP5/LGALS9/CASP1/AIM2/CLEC7A/NOD2/JAK2/FZD5/EGR1	11
GO:0071222	cellular response to lipopolysaccharide	20/390	226/18870	5.32666e-08	3.22308e-06	2.60203e-06	CXCL10/CMPK2/CXCL11/TRIM5/CD274/CX3CL1/CXCL9/MYD88/GBP5/CASP1/IL36G/GBP2/ARID5A/GBP3/NOS2/NFKBIZ/NOD2/JAK2/CCL2/SERPINE1	20
GO:1903557	positive regulation of tumor necrosis factor superfamily cytokine production	14/390	110/18870	6.25331e-08	3.72072e-06	3.00378e-06	OAS1/OAS3/OAS2/IFIH1/MYD88/TLR3/LGALS9/CLEC7A/ARID5A/HLA-E/THBS1/NOD2/JAK2/FZD5	14
GO:1903901	negative regulation of viral life cycle	8/390	28/18870	6.70799e-08	3.92582e-06	3.16937e-06	IFITM1/BST2/TRIM25/IFITM3/TRIM5/IFITM2/LY6E/CH25H	8
GO:0032611	interleukin-1 beta production	14/390	111/18870	7.02325e-08	3.97984e-06	3.21297e-06	PML/IFI16/CX3CL1/MYD88/GBP5/LGALS9/CASP1/AIM2/CLEC7A/NOD2/JAK2/FZD5/EGR1/S1PR3	14
GO:0032651	regulation of interleukin-1 beta production	14/390	111/18870	7.02325e-08	3.97984e-06	3.21297e-06	PML/IFI16/CX3CL1/MYD88/GBP5/LGALS9/CASP1/AIM2/CLEC7A/NOD2/JAK2/FZD5/EGR1/S1PR3	14
GO:0032496	response to lipopolysaccharide	25/390	348/18870	7.38818e-08	4.12122e-06	3.32711e-06	CXCL10/CMPK2/CXCL11/IDO1/TRIM5/CD274/CX3CL1/CXCL9/MYD88/CNP/GBP5/LGALS9/CASP1/IL36G/GBP2/ARID5A/GCH1/GBP3/NOS2/ADM/NFKBIZ/NOD2/JAK2/CCL2/SERPINE1	25
GO:0050727	regulation of inflammatory response	28/390	425/18870	7.54546e-08	4.1442e-06	3.34566e-06	USP18/IFI35/DUOXA2/ZBP1/IDO1/NUPR1/NMI/CX3CL1/MYD88/TLR3/IL22RA1/CASP1/AIM2/CCL5/PIK3AP1/FANCA/HLA-E/SOCS3/ABHD12/NFKBIZ/TRADD/ACE2/IL15/NOD2/JAK2/BIRC3/SERPINE1/GATA3	28
GO:0032612	interleukin-1 production	15/390	130/18870	8.00073e-08	4.26307e-06	3.44163e-06	PML/IFI16/CX3CL1/MYD88/GBP5/LGALS9/CASP1/AIM2/CEACAM1/CLEC7A/NOD2/JAK2/FZD5/EGR1/S1PR3	15
GO:0032652	regulation of interleukin-1 production	15/390	130/18870	8.00073e-08	4.26307e-06	3.44163e-06	PML/IFI16/CX3CL1/MYD88/GBP5/LGALS9/CASP1/AIM2/CEACAM1/CLEC7A/NOD2/JAK2/FZD5/EGR1/S1PR3	15
GO:0032102	negative regulation of response to external stimulus	30/390	481/18870	8.56439e-08	4.4963e-06	3.62992e-06	ISG15/USP18/OAS1/OAS3/TRIM21/NLRC5/PARP14/DHX58/NMI/IFI16/DUSP1/CX3CL1/IL22RA1/TRIM38/STAT2/LGALS9/SAMHD1/ADAR/HLA-F/CEACAM1/PLAUR/TRAFD1/HLA-E/SOCS3/SERPING1/THBS1/NOD2/CCL2/SERPINE1/GATA3	30
GO:0030522	intracellular receptor signaling pathway	25/390	353/18870	9.72681e-08	4.96631e-06	4.00936e-06	OASL/RSAD2/OAS1/OAS3/DDX60/IRF7/IFIH1/TRIM25/DHX58/EIF2AK2/PML/MYD88/TLR3/GBP5/SLC15A3/PIK3AP1/GBP2/UNC93B1/SREBF1/MAP2K6/NOD2/JAK2/BIRC3/DDRGK1/NEK7	25
GO:0032728	positive regulation of interferon-beta production	9/390	40/18870	9.73786e-08	4.96631e-06	4.00936e-06	ISG15/OAS1/OAS3/OAS2/IRF7/IFIH1/IRF1/TLR3/TRIM56	9
GO:0001959	regulation of cytokine-mediated signaling pathway	17/390	171/18870	1.00513e-07	5.05399e-06	4.08015e-06	ISG15/USP18/OAS1/OAS3/IRF7/PARP9/NLRC5/ZBP1/PARP14/STAT2/CASP1/SAMHD1/CCL5/ADAR/TRIM56/IL1RN/CSF1	17
GO:0002822	regulation of adaptive immune response based on somatic recombination of immune receptors built from immunoglobulin superfamily domains	18/390	193/18870	1.1252e-07	5.57909e-06	4.50407e-06	RSAD2/TNFSF13B/CD274/HLA-F/CEACAM1/JUNB/CLEC7A/ARID5A/HLA-E/NECTIN2/NFKBIZ/NOD2/FOXJ1/JAK2/FZD5/TAP2/IL4I1/GATA3	18
GO:2000116	regulation of cysteine-type endopeptidase activity	18/390	195/18870	1.3159e-07	6.43531e-06	5.19531e-06	IFI6/LAMP3/TNFSF10/IFI16/PSMB9/LGALS9/CASP1/AIM2/PLAUR/CLEC7A/PMAIP1/BCL2L13/MTCH1/PRR7/THBS1/JAK2/CASP10/BIRC3	18
GO:0052547	regulation of peptidase activity	23/390	312/18870	1.56278e-07	7.50539e-06	6.05919e-06	IFI6/LAMP3/TNFSF10/IFI16/PSMB9/PSMB8/LGALS9/CASP1/AIM2/PLAUR/CLEC7A/PMAIP1/BCL2L13/SERPING1/MTCH1/PRR7/THBS1/PSME2/JAK2/CASP10/BIRC3/SERPINE1/DDRGK1	23
GO:0052548	regulation of endopeptidase activity	22/390	288/18870	1.57676e-07	7.50539e-06	6.05919e-06	IFI6/LAMP3/TNFSF10/IFI16/PSMB9/PSMB8/LGALS9/CASP1/AIM2/PLAUR/CLEC7A/PMAIP1/BCL2L13/SERPING1/MTCH1/PRR7/THBS1/PSME2/JAK2/CASP10/BIRC3/SERPINE1	22
GO:0098586	cellular response to virus	12/390	88/18870	2.5619e-07	1.20342e-05	9.71534e-06	CXCL10/IFI6/OAS1/IFIH1/TLR3/LGALS9/IFNL3/CCL5/ADAR/IFNL2/IFNL1/JAK2	12
GO:0046597	negative regulation of viral entry into host cell	7/390	23/18870	2.81273e-07	1.30232e-05	1.05138e-05	IFITM1/TRIM25/IFITM3/TRIM5/IFITM2/LY6E/CH25H	7
GO:0002824	positive regulation of adaptive immune response based on somatic recombination of immune receptors built from immunoglobulin superfamily domains	14/390	124/18870	2.8499e-07	1.30232e-05	1.05138e-05	RSAD2/TNFSF13B/CD274/HLA-F/CLEC7A/ARID5A/HLA-E/NECTIN2/NFKBIZ/NOD2/JAK2/FZD5/TAP2/GATA3	14
GO:0032732	positive regulation of interleukin-1 production	11/390	73/18870	2.88188e-07	1.30232e-05	1.05138e-05	IFI16/MYD88/GBP5/LGALS9/CASP1/AIM2/CLEC7A/NOD2/JAK2/FZD5/EGR1	11
GO:0097191	extrinsic apoptotic signaling pathway	19/390	229/18870	3.15374e-07	1.40736e-05	1.13618e-05	IFI6/TNFSF10/IFI27/PML/BCL2L14/CX3CL1/SP100/TLR3/ATF3/RBCK1/PMAIP1/CFLAR/NFKBIZ/THBS1/TRADD/JAK2/CASP10/TNFRSF10A/SERPINE1	19
GO:0062207	regulation of pattern recognition receptor signaling pathway	15/390	145/18870	3.40013e-07	1.49857e-05	1.20982e-05	OASL/RSAD2/DDX60/IRF7/IFI35/DHX58/EIF2AK2/IRF1/MYD88/GBP5/SLC15A3/GBP2/NOD2/BIRC3/NEK7	15
GO:0042742	defense response to bacterium	23/390	330/18870	4.2335e-07	1.84312e-05	1.48797e-05	ISG15/OAS1/OAS3/OAS2/GBP4/GBP1/ZNFX1/RNF213/MYD88/TLR3/IL22RA1/GBP5/CASP1/RBCK1/GBP2/HLA-E/OPTN/GBP3/NOS2/NFKBIZ/NOD2/GBP6/SERPINE1	23
GO:0002456	T cell mediated immunity	14/390	129/18870	4.65493e-07	2.00218e-05	1.61639e-05	RSAD2/HLA-F/CEACAM1/ARID5A/UNC93B1/HLA-E/NECTIN2/NFKBIZ/NOD2/FZD5/TAP2/IL4I1/GATA3/BTN3A3	14
GO:0002821	positive regulation of adaptive immune response	14/390	130/18870	5.12017e-07	2.17607e-05	1.75677e-05	RSAD2/TNFSF13B/CD274/HLA-F/CLEC7A/ARID5A/HLA-E/NECTIN2/NFKBIZ/NOD2/JAK2/FZD5/TAP2/GATA3	14
GO:0062208	positive regulation of pattern recognition receptor signaling pathway	10/390	64/18870	7.10497e-07	2.96956e-05	2.39736e-05	OASL/RSAD2/DDX60/IFI35/DHX58/MYD88/GBP5/SLC15A3/GBP2/NEK7	10
GO:0060333	type II interferon-mediated signaling pathway	7/390	26/18870	7.15356e-07	2.96956e-05	2.39736e-05	STAT1/PARP9/NLRC5/PARP14/IRF1/SP100/JAK2	7
GO:0051091	positive regulation of DNA-binding transcription factor activity	19/390	244/18870	8.33076e-07	3.41849e-05	2.75979e-05	TRIM21/TRIM25/EIF2AK2/TRIM5/TRIM14/CX3CL1/MYD88/TRIM22/TRIM38/LGALS9/AIM2/RBCK1/CLEC7A/CFLAR/PRKD2/TRADD/NOD2/RTKN2/DDRGK1	19
GO:0042832	defense response to protozoan	7/390	28/18870	1.24251e-06	5.04065e-05	4.06938e-05	BATF2/GBP4/GBP1/MYD88/CLEC7A/GBP2/GBP6	7
GO:0002460	adaptive immune response based on somatic recombination of immune receptors built from immunoglobulin superfamily domains	24/390	380/18870	1.38882e-06	5.57089e-05	4.49745e-05	RSAD2/IRF7/TNFSF13B/CD274/MYD88/HLA-F/CEACAM1/JUNB/CLEC7A/ARID5A/UNC93B1/HLA-E/SOCS3/SERPING1/NECTIN2/NFKBIZ/NOD2/FOXJ1/JAK2/FZD5/TAP2/IL4I1/GATA3/BTN3A3	24
GO:1901224	positive regulation of non-canonical NF-kappaB signal transduction	10/390	69/18870	1.45504e-06	5.77166e-05	4.65953e-05	IFI35/EIF2AK2/NMI/TLR3/LGALS9/RBCK1/TRIM56/TRADD/NOD2/RTKN2	10
GO:0039530	MDA-5 signaling pathway	5/390	11/18870	1.53289e-06	6.01364e-05	4.85489e-05	OAS3/DDX60/IRF7/IFIH1/DHX58	5
GO:0002697	regulation of immune effector process	24/390	389/18870	2.09132e-06	8.11525e-05	6.55154e-05	RSAD2/DDX60/BST2/DHX58/MYD88/TLR3/LGALS9/HLA-F/CEACAM1/JUNB/IFNL1/CLEC7A/ARID5A/HLA-E/NOS2/SERPING1/NECTIN2/NFKBIZ/NOD2/FOXJ1/FZD5/TAP2/IL4I1/GATA3	24
GO:0001960	negative regulation of cytokine-mediated signaling pathway	11/390	89/18870	2.20089e-06	8.44859e-05	6.82065e-05	ISG15/USP18/OAS1/OAS3/NLRC5/PARP14/STAT2/SAMHD1/CCL5/ADAR/IL1RN	11
GO:0071706	tumor necrosis factor superfamily cytokine production	16/390	191/18870	2.38878e-06	8.97679e-05	7.24708e-05	OAS1/OAS3/OAS2/IFIH1/CD274/CX3CL1/MYD88/TLR3/LGALS9/CLEC7A/ARID5A/HLA-E/THBS1/NOD2/JAK2/FZD5	16
GO:1903555	regulation of tumor necrosis factor superfamily cytokine production	16/390	191/18870	2.38878e-06	8.97679e-05	7.24708e-05	OAS1/OAS3/OAS2/IFIH1/CD274/CX3CL1/MYD88/TLR3/LGALS9/CLEC7A/ARID5A/HLA-E/THBS1/NOD2/JAK2/FZD5	16
GO:0001562	response to protozoan	7/390	31/18870	2.61574e-06	9.72727e-05	7.85295e-05	BATF2/GBP4/GBP1/MYD88/CLEC7A/GBP2/GBP6	7
GO:0050691	regulation of defense response to virus by host	8/390	44/18870	2.86471e-06	0.000105433	8.51175e-05	STAT1/PARP9/DTX3L/APOBEC3G/TRIM22/APOBEC3F/AIM2/IL15	8
GO:0002230	positive regulation of defense response to virus by host	7/390	32/18870	3.28902e-06	0.000119814	9.67275e-05	STAT1/PARP9/DTX3L/APOBEC3G/TRIM22/APOBEC3F/AIM2	7
GO:0050729	positive regulation of inflammatory response	14/390	152/18870	3.37723e-06	0.000121785	9.83184e-05	IFI35/ZBP1/IDO1/NUPR1/NMI/CX3CL1/TLR3/CASP1/AIM2/HLA-E/NFKBIZ/TRADD/IL15/SERPINE1	14
GO:0039531	regulation of viral-induced cytoplasmic pattern recognition receptor signaling pathway	11/390	93/18870	3.41263e-06	0.000121831	9.83557e-05	OASL/RSAD2/DDX60/DHX58/EIF2AK2/MYD88/GBP5/SLC15A3/GBP2/BIRC3/NEK7	11
GO:0007259	receptor signaling pathway via JAK-STAT	15/390	174/18870	3.46205e-06	0.000122371	9.8792e-05	STAT1/PARP9/PARP14/NMI/IL15RA/STAT2/IFNL3/CCL5/IFNL2/IFNL1/SOCS1/SOCS3/IL15/JAK2/CCL2	15
GO:0060761	negative regulation of response to cytokine stimulus	11/390	94/18870	3.79428e-06	0.0001328	0.000107211	ISG15/USP18/OAS1/OAS3/NLRC5/PARP14/STAT2/SAMHD1/CCL5/ADAR/IL1RN	11
GO:0044403	biological process involved in symbiotic interaction	21/390	322/18870	3.87236e-06	0.000134217	0.000108355	IFIT1/IFITM1/TRIM21/IFI27/TRIM25/PLSCR1/IFITM3/TRIM5/MYD88/TRIM22/TRIM38/APOL1/IFITM2/LGALS9/CCL5/LY6E/NECTIN2/CH25H/ACE2/NOD2/JAK2	21
GO:0051090	regulation of DNA-binding transcription factor activity	24/390	406/18870	4.36782e-06	0.000149934	0.000121043	TRIM21/NLRC5/TRIM25/EIF2AK2/NUPR1/PARP10/TRIM5/TRIM14/CX3CL1/SP100/MYD88/TRIM22/TRIM38/LGALS9/AIM2/RBCK1/CLEC7A/CFLAR/PRKD2/TRADD/NOD2/FOXJ1/RTKN2/DDRGK1	24
GO:0046718	viral entry into host cell	14/390	156/18870	4.58326e-06	0.000155831	0.000125804	IFITM1/TRIM21/TRIM25/PLSCR1/IFITM3/TRIM5/TRIM22/TRIM38/IFITM2/LGALS9/LY6E/NECTIN2/CH25H/ACE2	14
GO:0050688	regulation of defense response to virus	11/390	97/18870	5.17221e-06	0.000174196	0.000140631	HERC5/STAT1/PARP9/DHX58/DTX3L/APOBEC3G/TRIM22/TRIM38/APOBEC3F/AIM2/IL15	11
GO:0002709	regulation of T cell mediated immunity	11/390	99/18870	6.3172e-06	0.00021077	0.000170157	RSAD2/HLA-F/CEACAM1/ARID5A/HLA-E/NECTIN2/NOD2/FZD5/TAP2/IL4I1/GATA3	11
GO:0002720	positive regulation of cytokine production involved in immune response	10/390	81/18870	6.45004e-06	0.00021321	0.000172127	RSAD2/MYD88/TLR3/HLA-F/CLEC7A/ARID5A/HLA-E/NOD2/FZD5/GATA3	10
GO:0043281	regulation of cysteine-type endopeptidase activity involved in apoptotic process	14/390	163/18870	7.63673e-06	0.000247847	0.00020009	IFI6/LAMP3/TNFSF10/LGALS9/CASP1/PLAUR/CLEC7A/PMAIP1/BCL2L13/MTCH1/PRR7/THBS1/JAK2/CASP10	14
GO:0044409	entry into host	14/390	163/18870	7.63673e-06	0.000247847	0.00020009	IFITM1/TRIM21/TRIM25/PLSCR1/IFITM3/TRIM5/TRIM22/TRIM38/IFITM2/LGALS9/LY6E/NECTIN2/CH25H/ACE2	14
GO:0032640	tumor necrosis factor production	15/390	186/18870	7.83848e-06	0.000249851	0.000201708	OAS1/OAS3/OAS2/IFIH1/CX3CL1/MYD88/TLR3/LGALS9/CLEC7A/ARID5A/HLA-E/THBS1/NOD2/JAK2/FZD5	15
GO:0032680	regulation of tumor necrosis factor production	15/390	186/18870	7.83848e-06	0.000249851	0.000201708	OAS1/OAS3/OAS2/IFIH1/CX3CL1/MYD88/TLR3/LGALS9/CLEC7A/ARID5A/HLA-E/THBS1/NOD2/JAK2/FZD5	15
GO:0034612	response to tumor necrosis factor	18/390	259/18870	8.01813e-06	0.000253316	0.000204505	STAT1/GBP1/TNFSF13B/CX3CL1/CASP1/NUB1/AIM2/CCL5/GBP2/GCH1/ZFP36L2/GBP3/THBS1/TRADD/JAK2/CCL2/BIRC3/GATA3	18
GO:0097696	receptor signaling pathway via STAT	15/390	188/18870	8.92123e-06	0.000279375	0.000225543	STAT1/PARP9/PARP14/NMI/IL15RA/STAT2/IFNL3/CCL5/IFNL2/IFNL1/SOCS1/SOCS3/IL15/JAK2/CCL2	15
GO:0071639	positive regulation of monocyte chemotactic protein-1 production	5/390	15/18870	9.30527e-06	0.000286507	0.000231301	OAS1/OAS3/LGALS9/CLEC7A/NOD2	5
GO:0060760	positive regulation of response to cytokine stimulus	9/390	67/18870	9.30948e-06	0.000286507	0.000231301	IRF7/IFIH1/PARP9/NLRC5/ZBP1/PARP14/CASP1/TRIM56/CSF1	9
GO:0010952	positive regulation of peptidase activity	14/390	170/18870	1.23728e-05	0.00037753	0.000304784	TNFSF10/IFI16/LGALS9/CASP1/AIM2/CLEC7A/PMAIP1/BCL2L13/MTCH1/PRR7/PSME2/JAK2/CASP10/DDRGK1	14
GO:0038061	non-canonical NF-kappaB signal transduction	13/390	148/18870	1.26482e-05	0.000382663	0.000308929	IFI35/EIF2AK2/NMI/TLR3/LGALS9/RBCK1/TRIM56/TRADD/NOD2/RTKN2/PPP4C/BIRC3/TNFRSF10A	13
GO:0051770	positive regulation of nitric-oxide synthase biosynthetic process	5/390	16/18870	1.33058e-05	0.000399174	0.000322258	STAT1/MAP2K6/NOD2/JAK2/CCL2	5
GO:2001056	positive regulation of cysteine-type endopeptidase activity	12/390	129/18870	1.52625e-05	0.00045406	0.000366568	TNFSF10/IFI16/LGALS9/CASP1/AIM2/CLEC7A/PMAIP1/BCL2L13/MTCH1/PRR7/JAK2/CASP10	12
GO:0032722	positive regulation of chemokine production	9/390	72/18870	1.69217e-05	0.000499259	0.000403058	OAS1/OAS3/EIF2AK2/MYD88/TLR3/LGALS9/CLEC7A/NOD2/EGR1	9
GO:0002703	regulation of leukocyte mediated immunity	17/390	249/18870	1.79874e-05	0.000526351	0.00042493	RSAD2/BST2/TLR3/LGALS9/HLA-F/CEACAM1/CLEC7A/ARID5A/HLA-E/NOS2/NECTIN2/NOD2/FOXJ1/FZD5/TAP2/IL4I1/GATA3	17
GO:0000209	protein polyubiquitination	16/390	226/18870	2.02849e-05	0.000588756	0.00047531	TRIM21/UBE2L6/IFI27/PARP10/TRIM5/DTX3L/NMI/RNF213/TRIM22/TRIM38/RBCK1/TRIM56/RNF19B/RNF114/NOD2/ANKIB1	16
GO:0010950	positive regulation of endopeptidase activity	13/390	156/18870	2.22417e-05	0.000640345	0.000516959	TNFSF10/IFI16/LGALS9/CASP1/AIM2/CLEC7A/PMAIP1/BCL2L13/MTCH1/PRR7/PSME2/JAK2/CASP10	13
GO:1903131	mononuclear cell differentiation	25/390	481/18870	2.5092e-05	0.000716628	0.000578543	RSAD2/BATF2/IRF7/TNFSF13B/IRF1/IFI16/IL15RA/LGALS9/JUNB/IFNL1/SOCS1/FANCA/ZFP36L2/SOCS3/PRR7/NFKBIZ/CSF1/IL15/FOXJ1/FZD5/CLPTM1/IL4I1/EGR1/LY6D/GATA3	25
GO:0032735	positive regulation of interleukin-12 production	7/390	43/18870	2.58926e-05	0.000733623	0.000592263	IDO1/IRF1/TLR3/LGALS9/CLEC7A/UNC93B1/NOD2	7
GO:0001961	positive regulation of cytokine-mediated signaling pathway	8/390	60/18870	3.10033e-05	0.000871511	0.000703582	IRF7/PARP9/NLRC5/ZBP1/PARP14/CASP1/TRIM56/CSF1	8
GO:0070555	response to interleukin-1	12/390	140/18870	3.46975e-05	0.000967505	0.000781079	GBP1/ZBP1/CX3CL1/MYD88/CD38/LGALS9/CCL5/GBP2/GBP3/IL1RN/CCL2/EGR1	12
GO:0051701	biological process involved in interaction with host	15/390	211/18870	3.49603e-05	0.000967505	0.000781079	IFIT1/IFITM1/TRIM21/TRIM25/PLSCR1/IFITM3/TRIM5/TRIM22/TRIM38/IFITM2/LGALS9/LY6E/NECTIN2/CH25H/ACE2	15
GO:0032609	type II interferon production	11/390	119/18870	3.65633e-05	0.00099642	0.000804422	ISG15/CD274/TLR3/LGALS9/IFNL1/CLEC7A/ARID5A/NOD2/JAK2/FZD5/GATA3	11
GO:0032649	regulation of type II interferon production	11/390	119/18870	3.65633e-05	0.00099642	0.000804422	ISG15/CD274/TLR3/LGALS9/IFNL1/CLEC7A/ARID5A/NOD2/JAK2/FZD5/GATA3	11
GO:0071356	cellular response to tumor necrosis factor	16/390	238/18870	3.81377e-05	0.00102591	0.000828229	STAT1/GBP1/TNFSF13B/CX3CL1/CASP1/AIM2/CCL5/GBP2/ZFP36L2/GBP3/THBS1/TRADD/JAK2/CCL2/BIRC3/GATA3	16
GO:0044000	movement in host	14/390	188/18870	3.82201e-05	0.00102591	0.000828229	IFITM1/TRIM21/TRIM25/PLSCR1/IFITM3/TRIM5/TRIM22/TRIM38/IFITM2/LGALS9/LY6E/NECTIN2/CH25H/ACE2	14
GO:0002718	regulation of cytokine production involved in immune response	11/390	120/18870	3.95199e-05	0.00105288	0.000850005	RSAD2/BST2/MYD88/TLR3/HLA-F/CLEC7A/ARID5A/HLA-E/NOD2/FZD5/GATA3	11
GO:0002443	leukocyte mediated immunity	24/390	466/18870	4.21132e-05	0.00111366	0.000899072	RSAD2/IRF7/BST2/MYD88/TLR3/LGALS9/HLA-F/CEACAM1/CLEC7A/ARID5A/UNC93B1/HLA-E/NOS2/RNF19B/SERPING1/NECTIN2/NFKBIZ/NOD2/FOXJ1/FZD5/TAP2/IL4I1/GATA3/BTN3A3	24
GO:0051767	nitric-oxide synthase biosynthetic process	5/390	20/18870	4.4114e-05	0.00114954	0.000928039	STAT1/MAP2K6/NOD2/JAK2/CCL2	5
GO:0051769	regulation of nitric-oxide synthase biosynthetic process	5/390	20/18870	4.4114e-05	0.00114954	0.000928039	STAT1/MAP2K6/NOD2/JAK2/CCL2	5
GO:0032757	positive regulation of interleukin-8 production	8/390	63/18870	4.44657e-05	0.00115031	0.000928657	MYD88/TLR3/LGALS9/CLEC7A/NOS2/PRKD2/NOD2/SERPINE1	8
GO:0002367	cytokine production involved in immune response	11/390	122/18870	4.60554e-05	0.00118286	0.00095494	RSAD2/BST2/MYD88/TLR3/HLA-F/CLEC7A/ARID5A/HLA-E/NOD2/FZD5/GATA3	11
GO:0002696	positive regulation of leukocyte activation	21/390	380/18870	4.66462e-05	0.00118948	0.000960281	TNFSF13B/CD274/MYD88/IL15RA/CD38/LGALS9/CCL5/HLA-F/CLEC7A/SOCS1/HLA-E/NECTIN2/NFKBIZ/THBS1/IL15/NOD2/JAK2/CCL2/IL4I1/SH3KBP1/GATA3	21
GO:0001818	negative regulation of cytokine production	21/390	381/18870	4.84464e-05	0.00121798	0.000983293	OAS1/OAS3/XAF1/BST2/GBP1/DHX58/IDO1/PML/NMI/CD274/CX3CL1/LGALS9/N4BP1/HLA-F/CEACAM1/IFNL1/RAC1/THBS1/NOD2/FOXJ1/GATA3	21
GO:0050863	regulation of T cell activation	21/390	381/18870	4.84464e-05	0.00121798	0.000983293	TNFSF13B/IDO1/IRF1/CD274/LGALS9/CCL5/CEACAM1/JUNB/IFNL1/SOCS1/FANCA/HLA-E/NFKBIZ/IL15/NOD2/FOXJ1/JAK2/CCL2/CLPTM1/IL4I1/GATA3	21
GO:0032615	interleukin-12 production	8/390	64/18870	4.99133e-05	0.00123715	0.00099877	IDO1/IRF1/TLR3/LGALS9/CLEC7A/UNC93B1/THBS1/NOD2	8
GO:0032655	regulation of interleukin-12 production	8/390	64/18870	4.99133e-05	0.00123715	0.00099877	IDO1/IRF1/TLR3/LGALS9/CLEC7A/UNC93B1/THBS1/NOD2	8
GO:0002699	positive regulation of immune effector process	17/390	270/18870	5.02486e-05	0.00123715	0.00099877	RSAD2/DDX60/DHX58/MYD88/TLR3/LGALS9/HLA-F/CLEC7A/ARID5A/HLA-E/NOS2/NECTIN2/NFKBIZ/NOD2/FZD5/TAP2/GATA3	17
GO:0071605	monocyte chemotactic protein-1 production	5/390	21/18870	5.69218e-05	0.00138239	0.00111602	OAS1/OAS3/LGALS9/CLEC7A/NOD2	5
GO:0071637	regulation of monocyte chemotactic protein-1 production	5/390	21/18870	5.69218e-05	0.00138239	0.00111602	OAS1/OAS3/LGALS9/CLEC7A/NOD2	5
GO:0051251	positive regulation of lymphocyte activation	19/390	330/18870	6.2008e-05	0.00149573	0.00120752	TNFSF13B/CD274/MYD88/IL15RA/CD38/LGALS9/CCL5/HLA-F/CLEC7A/SOCS1/HLA-E/NFKBIZ/IL15/NOD2/JAK2/CCL2/IL4I1/SH3KBP1/GATA3	19
GO:0001906	cell killing	15/390	223/18870	6.59002e-05	0.00157895	0.00127471	GBP1/MYD88/APOL1/GBP5/LGALS9/HLA-F/CEACAM1/CLEC7A/GBP2/HLA-E/GBP3/NOS2/RNF19B/NECTIN2/TAP2	15
GO:0008625	extrinsic apoptotic signaling pathway via death domain receptors	9/390	86/18870	7.09189e-05	0.00168787	0.00136264	SP100/ATF3/PMAIP1/CFLAR/THBS1/TRADD/CASP10/TNFRSF10A/SERPINE1	9
GO:0030217	T cell differentiation	18/390	307/18870	7.65071e-05	0.00180881	0.00146027	RSAD2/IRF1/LGALS9/JUNB/IFNL1/SOCS1/FANCA/ZFP36L2/SOCS3/PRR7/NFKBIZ/IL15/FOXJ1/FZD5/CLPTM1/IL4I1/EGR1/GATA3	18
GO:2001267	regulation of cysteine-type endopeptidase activity involved in apoptotic signaling pathway	4/390	12/18870	7.79841e-05	0.0018316	0.00147867	LGALS9/PLAUR/PRR7/JAK2	4
GO:0050867	positive regulation of cell activation	21/390	396/18870	8.39841e-05	0.00195963	0.00158203	TNFSF13B/CD274/MYD88/IL15RA/CD38/LGALS9/CCL5/HLA-F/CLEC7A/SOCS1/HLA-E/NECTIN2/NFKBIZ/THBS1/IL15/NOD2/JAK2/CCL2/IL4I1/SH3KBP1/GATA3	21
GO:0002704	negative regulation of leukocyte mediated immunity	8/390	69/18870	8.61971e-05	0.00198531	0.00160277	BST2/LGALS9/HLA-F/CEACAM1/HLA-E/NOD2/FOXJ1/IL4I1	8
GO:0002711	positive regulation of T cell mediated immunity	8/390	69/18870	8.61971e-05	0.00198531	0.00160277	RSAD2/HLA-F/ARID5A/HLA-E/NECTIN2/FZD5/TAP2/GATA3	8
GO:0002449	lymphocyte mediated immunity	20/390	368/18870	8.85875e-05	0.00202729	0.00163666	RSAD2/IRF7/MYD88/LGALS9/HLA-F/CEACAM1/ARID5A/UNC93B1/HLA-E/RNF19B/SERPING1/NECTIN2/NFKBIZ/NOD2/FOXJ1/FZD5/TAP2/IL4I1/GATA3/BTN3A3	20
GO:0007162	negative regulation of cell adhesion	18/390	312/18870	9.3947e-05	0.00213625	0.00172462	GBP1/IDO1/IRF1/CD274/DUSP1/CX3CL1/LGALS9/CEACAM1/IFNL1/FBLN1/SOCS1/IL1RN/THBS1/PLXNA2/FOXJ1/JAK2/IL4I1/SERPINE1	18
GO:0043280	positive regulation of cysteine-type endopeptidase activity involved in apoptotic process	10/390	111/18870	0.000102264	0.00229611	0.00185368	TNFSF10/LGALS9/CASP1/CLEC7A/PMAIP1/BCL2L13/MTCH1/PRR7/JAK2/CASP10	10
GO:0071347	cellular response to interleukin-1	10/390	111/18870	0.000102264	0.00229611	0.00185368	GBP1/ZBP1/CX3CL1/MYD88/CCL5/GBP2/GBP3/IL1RN/CCL2/EGR1	10
GO:0046631	alpha-beta T cell activation	13/390	181/18870	0.000103914	0.00231859	0.00187182	RSAD2/IRF1/CD274/LGALS9/JUNB/SOCS1/HLA-E/SOCS3/PRR7/NFKBIZ/IL15/JAK2/GATA3	13
GO:0070234	positive regulation of T cell apoptotic process	4/390	13/18870	0.00011081	0.00245708	0.00198363	IDO1/CD274/LGALS9/CCL5	4
GO:2001236	regulation of extrinsic apoptotic signaling pathway	12/390	158/18870	0.000112453	0.00247443	0.00199764	IFI6/TNFSF10/PML/BCL2L14/CX3CL1/SP100/ATF3/RBCK1/PMAIP1/CFLAR/THBS1/SERPINE1	12
GO:0006213	pyrimidine nucleoside metabolic process	5/390	24/18870	0.000112978	0.00247443	0.00199764	NT5C3A/TYMP/APOBEC3G/APOBEC3F/APOBEC3A	5
GO:1901222	regulation of non-canonical NF-kappaB signal transduction	10/390	113/18870	0.000118779	0.00258404	0.00208613	IFI35/EIF2AK2/NMI/TLR3/LGALS9/RBCK1/TRIM56/TRADD/NOD2/RTKN2	10
GO:0002429	immune response-activating cell surface receptor signaling pathway	18/390	318/18870	0.000119431	0.00258404	0.00208613	OAS1/THEMIS2/IFI35/GBP1/PLSCR1/NMI/MYD88/CD38/CEACAM1/RBCK1/CLEC7A/PIK3AP1/PRKD2/NECTIN2/NFKBIZ/NOD2/GATA3/BTN3A3	18
GO:1902105	regulation of leukocyte differentiation	18/390	321/18870	0.000134316	0.00285491	0.00230481	IRF7/IRF1/TLR3/IL15RA/LGALS9/CEACAM1/JUNB/IFNL1/SOCS1/FANCA/ZFP36L2/NFKBIZ/CSF1/IL15/FOXJ1/CLPTM1/IL4I1/GATA3	18
GO:0045862	positive regulation of proteolysis	19/390	350/18870	0.000134349	0.00285491	0.00230481	TNFSF10/NUPR1/IFI16/LGALS9/CASP1/NUB1/AIM2/CLEC7A/PMAIP1/BCL2L13/RNF19B/MTCH1/PRR7/PSME2/JAK2/CASP10/TMEM259/ANKIB1/DDRGK1	19
GO:0070661	leukocyte proliferation	19/390	350/18870	0.000134349	0.00285491	0.00230481	BST2/TNFSF13B/IDO1/IRF1/CD274/CX3CL1/MYD88/CD38/LGALS9/CCL5/CCND3/JUNB/HLA-E/NFKBIZ/CSF1/IL15/FOXJ1/JAK2/IL4I1	19
GO:0045619	regulation of lymphocyte differentiation	14/390	212/18870	0.000139309	0.0029428	0.00237576	IRF1/IL15RA/LGALS9/JUNB/IFNL1/SOCS1/FANCA/ZFP36L2/NFKBIZ/IL15/FOXJ1/CLPTM1/IL4I1/GATA3	14
GO:0002706	regulation of lymphocyte mediated immunity	13/390	188/18870	0.000152034	0.00319271	0.00257751	RSAD2/LGALS9/HLA-F/CEACAM1/ARID5A/HLA-E/NECTIN2/NOD2/FOXJ1/FZD5/TAP2/IL4I1/GATA3	13
GO:0002274	myeloid leukocyte activation	15/390	241/18870	0.000156628	0.00326996	0.00263988	BATF2/IFI35/PLSCR1/NMI/CX3CL1/MYD88/TLR3/LGALS9/CCL5/TMEM229B/NECTIN2/THBS1/CSF1/IL15/JAK2	15
GO:0032816	positive regulation of natural killer cell activation	5/390	26/18870	0.000169004	0.00350781	0.0028319	IL15RA/HLA-F/HLA-E/IL15/JAK2	5
GO:0002707	negative regulation of lymphocyte mediated immunity	7/390	58/18870	0.000185198	0.00382172	0.00308532	LGALS9/HLA-F/CEACAM1/HLA-E/NOD2/FOXJ1/IL4I1	7
GO:0032729	positive regulation of type II interferon production	8/390	77/18870	0.000187945	0.00385612	0.00311309	ISG15/TLR3/LGALS9/IFNL1/CLEC7A/ARID5A/JAK2/FZD5	8
GO:0032740	positive regulation of interleukin-17 production	5/390	27/18870	0.000203921	0.00413635	0.00333933	MYD88/ARID5A/IL15/NOD2/JAK2	5
GO:0039529	RIG-I signaling pathway	5/390	27/18870	0.000203921	0.00413635	0.00333933	OASL/OAS3/DDX60/DHX58/BIRC3	5
GO:0042509	regulation of tyrosine phosphorylation of STAT protein	8/390	78/18870	0.000205709	0.00414904	0.00334957	PARP9/PARP14/CCL5/IFNL1/SOCS1/SOCS3/IL15/JAK2	8
GO:0097300	programmed necrotic cell death	7/390	60/18870	0.000229618	0.00460526	0.00371788	ZBP1/NUPR1/TLR3/MLKL/RBCK1/CFLAR/BIRC3	7
GO:0032755	positive regulation of interleukin-6 production	9/390	101/18870	0.000245515	0.00489659	0.00395308	IFIH1/MYD88/TLR3/LGALS9/CLEC7A/ARID5A/UNC93B1/NOS2/NOD2	9
GO:0030098	lymphocyte differentiation	21/390	429/18870	0.000252885	0.00501555	0.00404911	RSAD2/TNFSF13B/IRF1/IL15RA/LGALS9/JUNB/IFNL1/SOCS1/FANCA/ZFP36L2/SOCS3/PRR7/NFKBIZ/IL15/FOXJ1/FZD5/CLPTM1/IL4I1/EGR1/LY6D/GATA3	21
GO:0044790	suppression of viral release by host	4/390	16/18870	0.000268525	0.00523843	0.00422905	TRIM21/TRIM25/PML/TRIM5	4
GO:0070230	positive regulation of lymphocyte apoptotic process	4/390	16/18870	0.000268525	0.00523843	0.00422905	IDO1/CD274/LGALS9/CCL5	4
GO:2000318	positive regulation of T-helper 17 type immune response	4/390	16/18870	0.000268525	0.00523843	0.00422905	CLEC7A/ARID5A/NFKBIZ/JAK2	4
GO:0002698	negative regulation of immune effector process	10/390	125/18870	0.000272688	0.00529074	0.00427128	BST2/LGALS9/HLA-F/CEACAM1/IFNL1/HLA-E/SERPING1/NOD2/FOXJ1/IL4I1	10
GO:0002688	regulation of leukocyte chemotaxis	10/390	126/18870	0.000290855	0.00558723	0.00451064	CXCL10/DUSP1/LGALS9/CCL5/RAC1/THBS1/CSF1/NOD2/CCL2/SERPINE1	10
GO:0007260	tyrosine phosphorylation of STAT protein	8/390	82/18870	0.000291099	0.00558723	0.00451064	PARP9/PARP14/CCL5/IFNL1/SOCS1/SOCS3/IL15/JAK2	8
GO:0032642	regulation of chemokine production	9/390	104/18870	0.000305975	0.00584134	0.00471578	OAS1/OAS3/EIF2AK2/MYD88/TLR3/LGALS9/CLEC7A/NOD2/EGR1	9
GO:0140894	endolysosomal toll-like receptor signaling pathway	6/390	45/18870	0.000309044	0.00584716	0.00472049	RSAD2/OAS1/MYD88/TLR3/PIK3AP1/UNC93B1	6
GO:0002705	positive regulation of leukocyte mediated immunity	11/390	151/18870	0.000309556	0.00584716	0.00472049	RSAD2/HLA-F/CLEC7A/ARID5A/HLA-E/NOS2/NECTIN2/NOD2/FZD5/TAP2/GATA3	11
GO:0032602	chemokine production	9/390	105/18870	0.000328673	0.00617559	0.00498563	OAS1/OAS3/EIF2AK2/MYD88/TLR3/LGALS9/CLEC7A/NOD2/EGR1	9
GO:0002768	immune response-regulating cell surface receptor signaling pathway	18/390	346/18870	0.000336183	0.00628363	0.00507285	OAS1/THEMIS2/IFI35/GBP1/PLSCR1/NMI/MYD88/CD38/CEACAM1/RBCK1/CLEC7A/PIK3AP1/PRKD2/NECTIN2/NFKBIZ/NOD2/GATA3/BTN3A3	18
GO:0002507	tolerance induction	5/390	30/18870	0.000342101	0.00629537	0.00508233	IDO1/CD274/LGALS9/HLA-E/FOXJ1	5
GO:0032607	interferon-alpha production	5/390	30/18870	0.000342101	0.00629537	0.00508233	IRF7/IFIH1/STAT1/NMI/TLR3	5
GO:0032647	regulation of interferon-alpha production	5/390	30/18870	0.000342101	0.00629537	0.00508233	IRF7/IFIH1/STAT1/NMI/TLR3	5
GO:0002730	regulation of dendritic cell cytokine production	4/390	17/18870	0.000345446	0.00632431	0.0051057	BST2/TLR3/CLEC7A/NOD2	4
GO:0071621	granulocyte chemotaxis	10/390	130/18870	0.000373965	0.0068115	0.00549901	CXCL10/CXCL11/CX3CL1/CXCL9/CCL5/RAC1/THBS1/CSF1/NOD2/CCL2	10
GO:0046633	alpha-beta T cell proliferation	6/390	47/18870	0.00039351	0.00709511	0.00572797	IRF1/CD274/LGALS9/HLA-E/IL15/JAK2	6
GO:0072538	T-helper 17 type immune response	6/390	47/18870	0.00039351	0.00709511	0.00572797	JUNB/CLEC7A/ARID5A/SOCS3/NFKBIZ/JAK2	6
GO:0045580	regulation of T cell differentiation	12/390	181/18870	0.000397629	0.00713334	0.00575884	IRF1/LGALS9/JUNB/IFNL1/SOCS1/FANCA/NFKBIZ/IL15/FOXJ1/CLPTM1/IL4I1/GATA3	12
GO:1900017	positive regulation of cytokine production involved in inflammatory response	5/390	31/18870	0.000401035	0.00715847	0.00577913	MYD88/TLR3/GBP5/CLEC7A/NOD2	5
GO:0097530	granulocyte migration	11/390	156/18870	0.000409209	0.00726804	0.00586758	CXCL10/CXCL11/CX3CL1/CXCL9/MYD88/CCL5/RAC1/THBS1/CSF1/NOD2/CCL2	11
GO:0002371	dendritic cell cytokine production	4/390	18/18870	0.000436938	0.00768408	0.00620345	BST2/TLR3/CLEC7A/NOD2	4
GO:0002830	positive regulation of type 2 immune response	4/390	18/18870	0.000436938	0.00768408	0.00620345	RSAD2/IDO1/NOD2/GATA3	4
GO:1903706	regulation of hemopoiesis	20/390	417/18870	0.000457811	0.00799177	0.00645186	ISG15/IRF7/STAT1/IRF1/TLR3/IL15RA/LGALS9/CEACAM1/JUNB/IFNL1/SOCS1/FANCA/ZFP36L2/NFKBIZ/CSF1/IL15/FOXJ1/CLPTM1/IL4I1/GATA3	20
GO:0060326	cell chemotaxis	17/390	325/18870	0.000458911	0.00799177	0.00645186	CXCL10/CXCL11/DUSP1/CX3CL1/CXCL9/ACKR4/LGALS9/CCL5/RAC1/PRKD2/CH25H/THBS1/CSF1/NOD2/TPBG/CCL2/SERPINE1	17
GO:2000316	regulation of T-helper 17 type immune response	5/390	32/18870	0.000467317	0.00809348	0.00653397	JUNB/CLEC7A/ARID5A/NFKBIZ/JAK2	5
GO:0070663	regulation of leukocyte proliferation	15/390	267/18870	0.000469286	0.00809348	0.00653397	BST2/TNFSF13B/IDO1/IRF1/CD274/MYD88/CD38/LGALS9/CCL5/HLA-E/CSF1/IL15/FOXJ1/JAK2/IL4I1	15
GO:0070266	necroptotic process	6/390	49/18870	0.000495007	0.0084706	0.00683842	ZBP1/TLR3/MLKL/RBCK1/CFLAR/BIRC3	6
GO:0030595	leukocyte chemotaxis	14/390	240/18870	0.000495898	0.0084706	0.00683842	CXCL10/CXCL11/DUSP1/CX3CL1/CXCL9/LGALS9/CCL5/RAC1/CH25H/THBS1/CSF1/NOD2/CCL2/SERPINE1	14
GO:0002702	positive regulation of production of molecular mediator of immune response	10/390	136/18870	0.000535056	0.00909596	0.00734328	RSAD2/MYD88/TLR3/HLA-F/CLEC7A/ARID5A/HLA-E/NOD2/FZD5/GATA3	10
GO:0032944	regulation of mononuclear cell proliferation	14/390	242/18870	0.000538493	0.00911099	0.00735542	TNFSF13B/IDO1/IRF1/CD274/MYD88/CD38/LGALS9/CCL5/HLA-E/CSF1/IL15/FOXJ1/JAK2/IL4I1	14
GO:0002544	chronic inflammatory response	4/390	19/18870	0.00054448	0.00912579	0.00736736	IDO1/CCL5/NFKBIZ/THBS1	4
GO:0016553	base conversion or substitution editing	4/390	19/18870	0.00054448	0.00912579	0.00736736	APOBEC3G/APOBEC3F/ADAR/APOBEC3A	4
GO:1902041	regulation of extrinsic apoptotic signaling pathway via death domain receptors	6/390	50/18870	0.000552842	0.00922264	0.00744555	SP100/ATF3/PMAIP1/CFLAR/THBS1/SERPINE1	6
GO:1904035	regulation of epithelial cell apoptotic process	9/390	113/18870	0.000565237	0.00938556	0.00757708	NUPR1/ADAR/CFLAR/THBS1/JAK2/CCL2/PAK4/SERPINE1/GATA3	9
GO:0002828	regulation of type 2 immune response	5/390	34/18870	0.00062423	0.0103171	0.00832916	RSAD2/IDO1/IFNL1/NOD2/GATA3	5
GO:0031640	killing of cells of another organism	8/390	92/18870	0.000635884	0.0104133	0.00840681	GBP1/MYD88/APOL1/GBP5/CLEC7A/GBP2/GBP3/NOS2	8
GO:0141061	disruption of cell in another organism	8/390	92/18870	0.000635884	0.0104133	0.00840681	GBP1/MYD88/APOL1/GBP5/CLEC7A/GBP2/GBP3/NOS2	8
GO:0022407	regulation of cell-cell adhesion	22/390	493/18870	0.000640429	0.0104399	0.00842823	TNFSF13B/IDO1/IRF1/CD274/CX3CL1/LGALS9/CCL5/CEACAM1/IFNL1/PLAUR/SOCS1/HLA-E/IL1RN/NFKBIZ/IL15/NOD2/FOXJ1/JAK2/CCL2/IL4I1/MAGI1/GATA3	22
GO:2001233	regulation of apoptotic signaling pathway	19/390	398/18870	0.000667395	0.0107191	0.0086537	IFI6/TNFSF10/PML/NUPR1/BCL2L14/CX3CL1/SP100/ATF3/RBCK1/PLAUR/PMAIP1/CFLAR/GRINA/THBS1/PLEKHF1/JAK2/ARMC10/RTKN2/SERPINE1	19
GO:0039535	regulation of RIG-I signaling pathway	4/390	20/18870	0.000669571	0.0107191	0.0086537	OASL/DDX60/DHX58/BIRC3	4
GO:0045953	negative regulation of natural killer cell mediated cytotoxicity	4/390	20/18870	0.000669571	0.0107191	0.0086537	LGALS9/HLA-F/CEACAM1/HLA-E	4
GO:0060340	positive regulation of type I interferon-mediated signaling pathway	4/390	20/18870	0.000669571	0.0107191	0.0086537	IRF7/NLRC5/ZBP1/TRIM56	4
GO:2000106	regulation of leukocyte apoptotic process	8/390	93/18870	0.000683433	0.0108499	0.00875929	IRF7/HSH2D/IDO1/CD274/LGALS9/CCL5/PRKD2/NOD2	8
GO:0046634	regulation of alpha-beta T cell activation	9/390	116/18870	0.00068382	0.0108499	0.00875929	IRF1/CD274/LGALS9/JUNB/SOCS1/HLA-E/NFKBIZ/JAK2/GATA3	9
GO:0070665	positive regulation of leukocyte proliferation	11/390	166/18870	0.000690297	0.0109043	0.00880314	BST2/TNFSF13B/CD274/MYD88/CD38/LGALS9/CCL5/HLA-E/CSF1/IL15/JAK2	11
GO:2001238	positive regulation of extrinsic apoptotic signaling pathway	6/390	53/18870	0.000758257	0.011925	0.00962721	TNFSF10/PML/ATF3/RBCK1/PMAIP1/THBS1	6
GO:0002716	negative regulation of natural killer cell mediated immunity	4/390	21/18870	0.000813724	0.0125215	0.0101088	LGALS9/HLA-F/CEACAM1/HLA-E	4
GO:0032616	interleukin-13 production	4/390	21/18870	0.000813724	0.0125215	0.0101088	LGALS9/IFNL1/HLA-E/GATA3	4
GO:0032656	regulation of interleukin-13 production	4/390	21/18870	0.000813724	0.0125215	0.0101088	LGALS9/IFNL1/HLA-E/GATA3	4
GO:0141087	positive regulation of inflammasome-mediated signaling pathway	4/390	21/18870	0.000813724	0.0125215	0.0101088	MYD88/GBP5/GBP2/NEK7	4
GO:2001185	regulation of CD8-positive, alpha-beta T cell activation	4/390	21/18870	0.000813724	0.0125215	0.0101088	IRF1/CD274/SOCS1/HLA-E	4
GO:0045589	regulation of regulatory T cell differentiation	5/390	36/18870	0.000817606	0.0125273	0.0101134	IRF1/LGALS9/SOCS1/FANCA/IL4I1	5
GO:1904019	epithelial cell apoptotic process	10/390	144/18870	0.000835491	0.0126979	0.0102512	NUPR1/ADAR/CFLAR/NFKBIZ/THBS1/JAK2/CCL2/PAK4/SERPINE1/GATA3	10
GO:0002224	toll-like receptor signaling pathway	7/390	74/18870	0.000835857	0.0126979	0.0102512	IRF7/IRF1/MYD88/TLR3/UNC93B1/NFKBIZ/BIRC3	7
GO:0032943	mononuclear cell proliferation	16/390	314/18870	0.000884017	0.0133726	0.0107959	TNFSF13B/IDO1/IRF1/CD274/MYD88/CD38/LGALS9/CCL5/CCND3/HLA-E/NFKBIZ/CSF1/IL15/FOXJ1/JAK2/IL4I1	16
GO:0071887	leukocyte apoptotic process	9/390	121/18870	0.000926095	0.0139428	0.0112562	IRF7/HSH2D/IDO1/CD274/LGALS9/CCL5/PRKD2/NFKBIZ/NOD2	9
GO:0141085	regulation of inflammasome-mediated signaling pathway	5/390	37/18870	0.000929518	0.0139428	0.0112562	EIF2AK2/MYD88/GBP5/GBP2/NEK7	5
GO:0032819	positive regulation of natural killer cell proliferation	3/390	10/18870	0.000943609	0.0140362	0.0113316	HLA-E/IL15/JAK2	3
GO:1900246	positive regulation of RIG-I signaling pathway	3/390	10/18870	0.000943609	0.0140362	0.0113316	OASL/DDX60/DHX58	3
GO:0002837	regulation of immune response to tumor cell	4/390	22/18870	0.000978458	0.0143749	0.011605	CD274/CEACAM1/NECTIN2/IL4I1	4
GO:0032069	regulation of nuclease activity	4/390	22/18870	0.000978458	0.0143749	0.011605	OASL/OAS1/OAS3/OAS2	4
GO:0072111	cell proliferation involved in kidney development	4/390	22/18870	0.000978458	0.0143749	0.011605	STAT1/CFLAR/EGR1/GATA3	4
GO:0032946	positive regulation of mononuclear cell proliferation	10/390	148/18870	0.00103104	0.0149216	0.0120464	TNFSF13B/CD274/MYD88/CD38/LGALS9/CCL5/HLA-E/CSF1/IL15/JAK2	10
GO:0141060	disruption of anatomical structure in another organism	8/390	99/18870	0.00103239	0.0149216	0.0120464	GBP1/MYD88/APOL1/GBP5/CLEC7A/GBP2/GBP3/NOS2	8
GO:1990868	response to chemokine	8/390	99/18870	0.00103239	0.0149216	0.0120464	CXCL10/CXCL11/DUSP1/CX3CL1/CXCL9/ACKR4/CCL5/CCL2	8
GO:1990869	cellular response to chemokine	8/390	99/18870	0.00103239	0.0149216	0.0120464	CXCL10/CXCL11/DUSP1/CX3CL1/CXCL9/ACKR4/CCL5/CCL2	8
GO:0002369	T cell cytokine production	5/390	38/18870	0.00105243	0.015089	0.0121816	RSAD2/HLA-F/ARID5A/FZD5/GATA3	5
GO:0002724	regulation of T cell cytokine production	5/390	38/18870	0.00105243	0.015089	0.0121816	RSAD2/HLA-F/ARID5A/FZD5/GATA3	5
GO:1903037	regulation of leukocyte cell-cell adhesion	18/390	382/18870	0.00106355	0.0151875	0.012261	TNFSF13B/IDO1/IRF1/CD274/LGALS9/CCL5/CEACAM1/IFNL1/SOCS1/HLA-E/NFKBIZ/IL15/NOD2/FOXJ1/JAK2/CCL2/IL4I1/GATA3	18
GO:0046632	alpha-beta T cell differentiation	9/390	124/18870	0.00110213	0.0156757	0.0126552	RSAD2/IRF1/LGALS9/JUNB/SOCS1/SOCS3/PRR7/NFKBIZ/GATA3	9
GO:0050920	regulation of chemotaxis	13/390	232/18870	0.00112757	0.0159739	0.0128959	CXCL10/DUSP1/LGALS9/CCL5/RAC1/PRKD2/THBS1/CSF1/NOD2/TPBG/CCL2/SERPINE1/MYCBP2	13
GO:0022409	positive regulation of cell-cell adhesion	16/390	322/18870	0.00115064	0.0161718	0.0130557	TNFSF13B/CD274/CX3CL1/LGALS9/CCL5/PLAUR/SOCS1/HLA-E/NFKBIZ/IL15/NOD2/JAK2/CCL2/IL4I1/MAGI1/GATA3	16
GO:0015833	peptide transport	14/390	262/18870	0.00116481	0.0161718	0.0130557	TAP1/CD38/CCL5/SLC15A3/RIMS2/EXOC3L1/NOS2/IL1RN/NADK/PIM3/SREBF1/JAK2/SLC25A22/TAP2	14
GO:0002834	regulation of response to tumor cell	4/390	23/18870	0.0011653	0.0161718	0.0130557	CD274/CEACAM1/NECTIN2/IL4I1	4
GO:0019885	antigen processing and presentation of endogenous peptide antigen via MHC class I	4/390	23/18870	0.0011653	0.0161718	0.0130557	TAP1/HLA-F/HLA-E/TAP2	4
GO:0032635	interleukin-6 production	11/390	177/18870	0.00116872	0.0161718	0.0130557	IFIH1/CX3CL1/MYD88/TLR3/LGALS9/CLEC7A/ARID5A/UNC93B1/NOS2/NOD2/FOXJ1	11
GO:0032675	regulation of interleukin-6 production	11/390	177/18870	0.00116872	0.0161718	0.0130557	IFIH1/CX3CL1/MYD88/TLR3/LGALS9/CLEC7A/ARID5A/UNC93B1/NOS2/NOD2/FOXJ1	11
GO:0070534	protein K63-linked ubiquitination	6/390	58/18870	0.00122612	0.0169006	0.0136441	TRIM21/PARP10/TRIM5/RNF213/TRIM56/NOD2	6
GO:0035561	regulation of chromatin binding	3/390	11/18870	0.00127764	0.0174091	0.0140546	PARP9/DTX3L/ZNF618	3
GO:0038196	type III interferon-mediated signaling pathway	3/390	11/18870	0.00127764	0.0174091	0.0140546	IFNL3/IFNL2/IFNL1	3
GO:0071358	cellular response to type III interferon	3/390	11/18870	0.00127764	0.0174091	0.0140546	IFNL3/IFNL2/IFNL1	3
GO:0071674	mononuclear cell migration	12/390	207/18870	0.00129556	0.0175861	0.0141975	CXCL10/CXCL11/DUSP1/CX3CL1/LGALS9/CCL5/CH25H/THBS1/CSF1/CCL2/SERPINE1/GATA3	12
GO:0062098	regulation of programmed necrotic cell death	5/390	40/18870	0.00133387	0.0179206	0.0144675	ZBP1/NUPR1/RBCK1/CFLAR/BIRC3	5
GO:0070232	regulation of T cell apoptotic process	5/390	40/18870	0.00133387	0.0179206	0.0144675	IDO1/CD274/LGALS9/CCL5/PRKD2	5
GO:0032677	regulation of interleukin-8 production	8/390	103/18870	0.00133526	0.0179206	0.0144675	MYD88/TLR3/LGALS9/CLEC7A/NOS2/PRKD2/NOD2/SERPINE1	8
GO:0034976	response to endoplasmic reticulum stress	14/390	266/18870	0.00134473	0.0179801	0.0145156	TRIM25/EIF2AK2/PML/NUPR1/FBXO6/ATF3/PMAIP1/GRINA/THBS1/NOD2/TMEM259/USP19/DDRGK1/TMUB1	14
GO:0032727	positive regulation of interferon-alpha production	4/390	24/18870	0.00137576	0.0183264	0.0147951	IRF7/IFIH1/STAT1/TLR3	4
GO:0050670	regulation of lymphocyte proliferation	13/390	238/18870	0.00141959	0.0187892	0.0151687	TNFSF13B/IDO1/IRF1/CD274/MYD88/CD38/LGALS9/CCL5/HLA-E/IL15/FOXJ1/JAK2/IL4I1	13
GO:0032637	interleukin-8 production	8/390	104/18870	0.00142103	0.0187892	0.0151687	MYD88/TLR3/LGALS9/CLEC7A/NOS2/PRKD2/NOD2/SERPINE1	8
GO:0002708	positive regulation of lymphocyte mediated immunity	9/390	129/18870	0.00145495	0.0190892	0.0154109	RSAD2/HLA-F/ARID5A/HLA-E/NECTIN2/NOD2/FZD5/TAP2/GATA3	9
GO:1990266	neutrophil migration	9/390	129/18870	0.00145495	0.0190892	0.0154109	CXCL10/CXCL11/CX3CL1/CXCL9/MYD88/CCL5/RAC1/NOD2/CCL2	9
GO:0042129	regulation of T cell proliferation	11/390	182/18870	0.00146244	0.0190892	0.0154109	TNFSF13B/IDO1/IRF1/CD274/LGALS9/CCL5/HLA-E/IL15/FOXJ1/JAK2/IL4I1	11
GO:0070228	regulation of lymphocyte apoptotic process	6/390	60/18870	0.00146511	0.0190892	0.0154109	HSH2D/IDO1/CD274/LGALS9/CCL5/PRKD2	6
GO:0045066	regulatory T cell differentiation	5/390	41/18870	0.00149373	0.0193913	0.0156548	IRF1/LGALS9/SOCS1/FANCA/IL4I1	5
GO:0070227	lymphocyte apoptotic process	7/390	82/18870	0.00153422	0.0198448	0.0160209	HSH2D/IDO1/CD274/LGALS9/CCL5/PRKD2/NFKBIZ	7
GO:0002483	antigen processing and presentation of endogenous peptide antigen	4/390	25/18870	0.00161136	0.0205095	0.0165576	TAP1/HLA-F/HLA-E/TAP2	4
GO:0097529	myeloid leukocyte migration	13/390	242/18870	0.00164722	0.0205095	0.0165576	CXCL10/CXCL11/DUSP1/CX3CL1/CXCL9/MYD88/CCL5/RAC1/THBS1/CSF1/NOD2/CCL2/SERPINE1	13
GO:0042098	T cell proliferation	12/390	213/18870	0.00165082	0.0205095	0.0165576	TNFSF13B/IDO1/IRF1/CD274/LGALS9/CCL5/CCND3/HLA-E/IL15/FOXJ1/JAK2/IL4I1	12
GO:0019674	NAD metabolic process	5/390	42/18870	0.00166725	0.0205095	0.0165576	PARP9/IDO1/PARP10/CD38/NADK	5
GO:0032733	positive regulation of interleukin-10 production	5/390	42/18870	0.00166725	0.0205095	0.0165576	ISG15/CD274/LGALS9/CLEC7A/NOD2	5
GO:0042092	type 2 immune response	5/390	42/18870	0.00166725	0.0205095	0.0165576	RSAD2/IDO1/IFNL1/NOD2/GATA3	5
GO:0141084	inflammasome-mediated signaling pathway	5/390	42/18870	0.00166725	0.0205095	0.0165576	EIF2AK2/MYD88/GBP5/GBP2/NEK7	5
GO:0002645	positive regulation of tolerance induction	3/390	12/18870	0.00167753	0.0205095	0.0165576	IDO1/CD274/FOXJ1	3
GO:0006216	cytidine catabolic process	3/390	12/18870	0.00167753	0.0205095	0.0165576	APOBEC3G/APOBEC3F/APOBEC3A	3
GO:0009972	cytidine deamination	3/390	12/18870	0.00167753	0.0205095	0.0165576	APOBEC3G/APOBEC3F/APOBEC3A	3
GO:0016554	cytidine to uridine editing	3/390	12/18870	0.00167753	0.0205095	0.0165576	APOBEC3G/APOBEC3F/APOBEC3A	3
GO:0032817	regulation of natural killer cell proliferation	3/390	12/18870	0.00167753	0.0205095	0.0165576	HLA-E/IL15/JAK2	3
GO:0034154	toll-like receptor 7 signaling pathway	3/390	12/18870	0.00167753	0.0205095	0.0165576	RSAD2/PIK3AP1/UNC93B1	3
GO:0034342	response to type III interferon	3/390	12/18870	0.00167753	0.0205095	0.0165576	IFNL3/IFNL2/IFNL1	3
GO:0042532	negative regulation of tyrosine phosphorylation of STAT protein	3/390	12/18870	0.00167753	0.0205095	0.0165576	PARP14/SOCS1/SOCS3	3
GO:0046087	cytidine metabolic process	3/390	12/18870	0.00167753	0.0205095	0.0165576	APOBEC3G/APOBEC3F/APOBEC3A	3
GO:0030593	neutrophil chemotaxis	8/390	107/18870	0.00170487	0.0207727	0.01677	CXCL10/CXCL11/CX3CL1/CXCL9/CCL5/RAC1/NOD2/CCL2	8
GO:0050868	negative regulation of T cell activation	9/390	133/18870	0.00179819	0.0218352	0.0176278	IDO1/IRF1/CD274/LGALS9/CEACAM1/IFNL1/SOCS1/FOXJ1/IL4I1	9
GO:0032814	regulation of natural killer cell activation	5/390	43/18870	0.00185511	0.0223705	0.01806	IL15RA/HLA-F/HLA-E/IL15/JAK2	5
GO:0006935	chemotaxis	20/390	468/18870	0.00186218	0.0223705	0.01806	CXCL10/CXCL11/TYMP/DUSP1/CX3CL1/CXCL9/ACKR4/LGALS9/CCL5/PLAUR/RAC1/PRKD2/CH25H/THBS1/CSF1/NOD2/TPBG/CCL2/SERPINE1/MYCBP2	20
GO:0001911	negative regulation of leukocyte mediated cytotoxicity	4/390	26/18870	0.00187361	0.0223705	0.01806	LGALS9/HLA-F/CEACAM1/HLA-E	4
GO:0002726	positive regulation of T cell cytokine production	4/390	26/18870	0.00187361	0.0223705	0.01806	RSAD2/ARID5A/FZD5/GATA3	4
GO:1905523	positive regulation of macrophage migration	4/390	26/18870	0.00187361	0.0223705	0.01806	CX3CL1/CCL5/THBS1/CSF1	4
GO:0140895	cell surface toll-like receptor signaling pathway	6/390	63/18870	0.00188813	0.0224687	0.0181393	OAS1/IFI35/NMI/MYD88/PIK3AP1/NOD2	6
GO:0046651	lymphocyte proliferation	15/390	307/18870	0.00191307	0.0226899	0.0183178	TNFSF13B/IDO1/IRF1/CD274/MYD88/CD38/LGALS9/CCL5/CCND3/HLA-E/NFKBIZ/IL15/FOXJ1/JAK2/IL4I1	15
GO:0042330	taxis	20/390	470/18870	0.00195695	0.0231334	0.0186759	CXCL10/CXCL11/TYMP/DUSP1/CX3CL1/CXCL9/ACKR4/LGALS9/CCL5/PLAUR/RAC1/PRKD2/CH25H/THBS1/CSF1/NOD2/TPBG/CCL2/SERPINE1/MYCBP2	20
GO:0030225	macrophage differentiation	6/390	64/18870	0.00204785	0.0238916	0.019288	MYD88/SOCS1/CSF1/IL15/CASP10/GATA3	6
GO:0048247	lymphocyte chemotaxis	6/390	64/18870	0.00204785	0.0238916	0.019288	CXCL10/CXCL11/CX3CL1/CCL5/CH25H/CCL2	6
GO:0048524	positive regulation of viral process	6/390	64/18870	0.00204785	0.0238916	0.019288	IFIT1/TRIM21/TRIM38/LGALS9/CCL5/ADAR	6
GO:1904036	negative regulation of epithelial cell apoptotic process	6/390	64/18870	0.00204785	0.0238916	0.019288	NUPR1/ADAR/CFLAR/PAK4/SERPINE1/GATA3	6
GO:0046640	regulation of alpha-beta T cell proliferation	5/390	44/18870	0.002058	0.0239318	0.0193205	IRF1/CD274/LGALS9/HLA-E/JAK2	5
GO:0002700	regulation of production of molecular mediator of immune response	11/390	191/18870	0.00214261	0.0245252	0.0197995	RSAD2/BST2/MYD88/TLR3/HLA-F/CLEC7A/ARID5A/HLA-E/NOD2/FZD5/GATA3	11
GO:0043301	negative regulation of leukocyte degranulation	3/390	13/18870	0.00214755	0.0245252	0.0197995	LGALS9/HLA-F/CEACAM1	3
GO:0045006	DNA deamination	3/390	13/18870	0.00214755	0.0245252	0.0197995	APOBEC3G/APOBEC3F/APOBEC3A	3
GO:0060670	branching involved in labyrinthine layer morphogenesis	3/390	13/18870	0.00214755	0.0245252	0.0197995	SOCS3/ADM/FZD5	3
GO:1903977	positive regulation of glial cell migration	3/390	13/18870	0.00214755	0.0245252	0.0197995	CX3CL1/CSF1/RRAS2	3
GO:0031341	regulation of cell killing	8/390	111/18870	0.00215105	0.0245252	0.0197995	LGALS9/HLA-F/CEACAM1/CLEC7A/HLA-E/NOS2/NECTIN2/TAP2	8
GO:0043410	positive regulation of MAPK cascade	20/390	474/18870	0.00215878	0.0245252	0.0197995	EIF2AK2/TRIM5/CX3CL1/MYD88/TLR3/LGALS9/CCL5/IGFBP3/MAP3K11/CFLAR/PRKD2/THBS1/MAP2K6/NOD2/TPBG/JAK2/CCL2/TRAF4/IGFBP6/GADD45B	20
GO:0042730	fibrinolysis	4/390	27/18870	0.00216399	0.0245252	0.0197995	PLAUR/SERPING1/THBS1/SERPINE1	4
GO:0032613	interleukin-10 production	6/390	65/18870	0.00221757	0.0249739	0.0201617	ISG15/IDO1/CD274/LGALS9/CLEC7A/NOD2	6
GO:0032653	regulation of interleukin-10 production	6/390	65/18870	0.00221757	0.0249739	0.0201617	ISG15/IDO1/CD274/LGALS9/CLEC7A/NOD2	6
GO:0050870	positive regulation of T cell activation	13/390	251/18870	0.00227132	0.0254988	0.0205855	TNFSF13B/CD274/LGALS9/CCL5/SOCS1/HLA-E/NFKBIZ/IL15/NOD2/JAK2/CCL2/IL4I1/GATA3	13
GO:0042531	positive regulation of tyrosine phosphorylation of STAT protein	6/390	66/18870	0.00239768	0.026833	0.0216626	PARP9/PARP14/CCL5/IFNL1/IL15/JAK2	6
GO:0019359	nicotinamide nucleotide biosynthetic process	4/390	28/18870	0.00248398	0.0274545	0.0221644	PARP9/IDO1/PARP10/NADK	4
GO:0019363	pyridine nucleotide biosynthetic process	4/390	28/18870	0.00248398	0.0274545	0.0221644	PARP9/IDO1/PARP10/NADK	4
GO:0070423	nucleotide-binding oligomerization domain containing signaling pathway	4/390	28/18870	0.00248398	0.0274545	0.0221644	SLC15A3/MAP2K6/NOD2/BIRC3	4
GO:2000108	positive regulation of leukocyte apoptotic process	4/390	28/18870	0.00248398	0.0274545	0.0221644	IDO1/CD274/LGALS9/CCL5	4
GO:0001909	leukocyte mediated cytotoxicity	9/390	140/18870	0.00255248	0.0281246	0.0227053	MYD88/LGALS9/HLA-F/CEACAM1/HLA-E/NOS2/RNF19B/NECTIN2/TAP2	9
GO:0061136	regulation of proteasomal protein catabolic process	11/390	196/18870	0.00261955	0.0285985	0.0230879	LAMP3/NUPR1/NUB1/N4BP1/RNF19B/PSME2/TMEM259/ANKIB1/USP19/DDRGK1/TLK2	11
GO:0032621	interleukin-18 production	3/390	14/18870	0.00269162	0.0285985	0.0230879	GBP5/CASP1/NOD2	3
GO:0032661	regulation of interleukin-18 production	3/390	14/18870	0.00269162	0.0285985	0.0230879	GBP5/CASP1/NOD2	3
GO:0032736	positive regulation of interleukin-13 production	3/390	14/18870	0.00269162	0.0285985	0.0230879	LGALS9/HLA-E/GATA3	3
GO:0046131	pyrimidine ribonucleoside metabolic process	3/390	14/18870	0.00269162	0.0285985	0.0230879	APOBEC3G/APOBEC3F/APOBEC3A	3
GO:0046133	pyrimidine ribonucleoside catabolic process	3/390	14/18870	0.00269162	0.0285985	0.0230879	APOBEC3G/APOBEC3F/APOBEC3A	3
GO:0046598	positive regulation of viral entry into host cell	3/390	14/18870	0.00269162	0.0285985	0.0230879	TRIM21/TRIM38/LGALS9	3
GO:0060330	regulation of response to type II interferon	3/390	14/18870	0.00269162	0.0285985	0.0230879	PARP9/NLRC5/PARP14	3
GO:0060334	regulation of type II interferon-mediated signaling pathway	3/390	14/18870	0.00269162	0.0285985	0.0230879	PARP9/NLRC5/PARP14	3
GO:0075294	positive regulation by symbiont of entry into host	3/390	14/18870	0.00269162	0.0285985	0.0230879	TRIM21/TRIM38/LGALS9	3
GO:0098792	xenophagy	3/390	14/18870	0.00269162	0.0285985	0.0230879	RNF213/OPTN/NOD2	3
GO:1902043	positive regulation of extrinsic apoptotic signaling pathway via death domain receptors	3/390	14/18870	0.00269162	0.0285985	0.0230879	ATF3/PMAIP1/THBS1	3
GO:0051250	negative regulation of lymphocyte activation	10/390	169/18870	0.00276488	0.0291672	0.0235471	IDO1/IRF1/CD274/LGALS9/HLA-F/CEACAM1/IFNL1/SOCS1/FOXJ1/IL4I1	10
GO:0002220	innate immune response activating cell surface receptor signaling pathway	7/390	91/18870	0.00278977	0.0291672	0.0235471	OAS1/IFI35/NMI/MYD88/CLEC7A/PIK3AP1/NOD2	7
GO:0070098	chemokine-mediated signaling pathway	7/390	91/18870	0.00278977	0.0291672	0.0235471	CXCL10/CXCL11/CX3CL1/CXCL9/ACKR4/CCL5/CCL2	7
GO:0019882	antigen processing and presentation	8/390	116/18870	0.00283244	0.0291672	0.0235471	TAP1/PSMB8/HLA-F/UNC93B1/HLA-E/THBS1/NOD2/TAP2	8
GO:0002418	immune response to tumor cell	4/390	29/18870	0.00283502	0.0291672	0.0235471	CD274/CEACAM1/NECTIN2/IL4I1	4
GO:0002710	negative regulation of T cell mediated immunity	4/390	29/18870	0.00283502	0.0291672	0.0235471	HLA-F/CEACAM1/NOD2/IL4I1	4
GO:0031342	negative regulation of cell killing	4/390	29/18870	0.00283502	0.0291672	0.0235471	LGALS9/HLA-F/CEACAM1/HLA-E	4
GO:0035872	nucleotide-binding domain, leucine rich repeat containing receptor signaling pathway	4/390	29/18870	0.00283502	0.0291672	0.0235471	SLC15A3/MAP2K6/NOD2/BIRC3	4
GO:0036037	CD8-positive, alpha-beta T cell activation	4/390	29/18870	0.00283502	0.0291672	0.0235471	IRF1/CD274/SOCS1/HLA-E	4
GO:0042403	thyroid hormone metabolic process	4/390	29/18870	0.00283502	0.0291672	0.0235471	DUOXA2/DUOX2/GATA3/GCNT4	4
GO:0090025	regulation of monocyte chemotaxis	4/390	29/18870	0.00283502	0.0291672	0.0235471	CXCL10/DUSP1/CCL5/SERPINE1	4
GO:0007159	leukocyte cell-cell adhesion	18/390	419/18870	0.00292149	0.0299704	0.0241955	TNFSF13B/IDO1/IRF1/CD274/LGALS9/CCL5/CEACAM1/IFNL1/SOCS1/HLA-E/NFKBIZ/IL15/NOD2/FOXJ1/JAK2/CCL2/IL4I1/GATA3	18
GO:0030195	negative regulation of blood coagulation	5/390	48/18870	0.00303381	0.0308567	0.024911	CEACAM1/PLAUR/SERPING1/THBS1/SERPINE1	5
GO:0032620	interleukin-17 production	5/390	48/18870	0.00303381	0.0308567	0.024911	MYD88/ARID5A/IL15/NOD2/JAK2	5
GO:0032660	regulation of interleukin-17 production	5/390	48/18870	0.00303381	0.0308567	0.024911	MYD88/ARID5A/IL15/NOD2/JAK2	5
GO:0050852	T cell receptor signaling pathway	9/390	144/18870	0.00308464	0.0312846	0.0252564	THEMIS2/GBP1/CEACAM1/RBCK1/PRKD2/NECTIN2/NFKBIZ/GATA3/BTN3A3	9
GO:0002685	regulation of leukocyte migration	12/390	230/18870	0.00311325	0.0314853	0.0254184	CXCL10/DUSP1/CX3CL1/MYD88/LGALS9/CCL5/RAC1/THBS1/CSF1/NOD2/CCL2/SERPINE1	12
GO:0043367	CD4-positive, alpha-beta T cell differentiation	7/390	93/18870	0.00315303	0.0317975	0.0256705	RSAD2/LGALS9/JUNB/SOCS1/SOCS3/NFKBIZ/GATA3	7
GO:0002752	cell surface pattern recognition receptor signaling pathway	6/390	70/18870	0.00322995	0.0321246	0.0259346	OAS1/IFI35/NMI/MYD88/PIK3AP1/NOD2	6
GO:1900046	regulation of hemostasis	6/390	70/18870	0.00322995	0.0321246	0.0259346	CEACAM1/PLAUR/SERPING1/THBS1/SERPINE1/TPH1	6
GO:0050671	positive regulation of lymphocyte proliferation	9/390	145/18870	0.00323045	0.0321246	0.0259346	TNFSF13B/CD274/MYD88/CD38/LGALS9/CCL5/HLA-E/IL15/JAK2	9
GO:0050921	positive regulation of chemotaxis	9/390	145/18870	0.00323045	0.0321246	0.0259346	CXCL10/LGALS9/CCL5/RAC1/PRKD2/THBS1/CSF1/TPBG/SERPINE1	9
GO:2001235	positive regulation of apoptotic signaling pathway	9/390	145/18870	0.00323045	0.0321246	0.0259346	TNFSF10/PML/NUPR1/ATF3/RBCK1/PMAIP1/THBS1/PLEKHF1/JAK2	9
GO:0002695	negative regulation of leukocyte activation	11/390	202/18870	0.00330143	0.0323178	0.0260906	IDO1/IRF1/CD274/CX3CL1/LGALS9/HLA-F/CEACAM1/IFNL1/SOCS1/FOXJ1/IL4I1	11
GO:0001787	natural killer cell proliferation	3/390	15/18870	0.00331334	0.0323178	0.0260906	HLA-E/IL15/JAK2	3
GO:0032352	positive regulation of hormone metabolic process	3/390	15/18870	0.00331334	0.0323178	0.0260906	ADM/EGR1/GATA3	3
GO:0032897	negative regulation of viral transcription	3/390	15/18870	0.00331334	0.0323178	0.0260906	TRIM21/IFITM3/TRIM14	3
GO:1901722	regulation of cell proliferation involved in kidney development	3/390	15/18870	0.00331334	0.0323178	0.0260906	CFLAR/EGR1/GATA3	3
GO:0035710	CD4-positive, alpha-beta T cell activation	8/390	119/18870	0.00331552	0.0323178	0.0260906	RSAD2/CD274/LGALS9/JUNB/SOCS1/SOCS3/NFKBIZ/GATA3	8
GO:0042269	regulation of natural killer cell mediated cytotoxicity	5/390	49/18870	0.00332231	0.0323178	0.0260906	LGALS9/HLA-F/CEACAM1/HLA-E/NECTIN2	5
GO:1900047	negative regulation of hemostasis	5/390	49/18870	0.00332231	0.0323178	0.0260906	CEACAM1/PLAUR/SERPING1/THBS1/SERPINE1	5
GO:0002548	monocyte chemotaxis	6/390	71/18870	0.00346799	0.0336432	0.0271606	CXCL10/DUSP1/CX3CL1/CCL5/CCL2/SERPINE1	6
GO:0001914	regulation of T cell mediated cytotoxicity	5/390	50/18870	0.00363002	0.0348935	0.0281699	HLA-F/CEACAM1/HLA-E/NECTIN2/TAP2	5
GO:0071385	cellular response to glucocorticoid stimulus	5/390	50/18870	0.00363002	0.0348935	0.0281699	ZFP36L2/CFLAR/SSTR2/JAK2/FBXO32	5
GO:0045070	positive regulation of viral genome replication	4/390	31/18870	0.00363596	0.0348935	0.0281699	IFIT1/TRIM38/CCL5/ADAR	4
GO:0072525	pyridine-containing compound biosynthetic process	4/390	31/18870	0.00363596	0.0348935	0.0281699	PARP9/IDO1/PARP10/NADK	4
GO:0022408	negative regulation of cell-cell adhesion	11/390	205/18870	0.00369213	0.0351469	0.0283745	IDO1/IRF1/CD274/LGALS9/CEACAM1/IFNL1/SOCS1/IL1RN/FOXJ1/JAK2/IL4I1	11
GO:0002573	myeloid leukocyte differentiation	12/390	235/18870	0.00370174	0.0351469	0.0283745	BATF2/IRF7/IFI16/MYD88/TLR3/CEACAM1/JUNB/SOCS1/CSF1/IL15/CASP10/GATA3	12
GO:0045861	negative regulation of proteolysis	12/390	235/18870	0.00370174	0.0351469	0.0283745	IFI6/LAMP3/TRIM21/PML/IFI16/N4BP1/PLAUR/SERPING1/THBS1/SERPINE1/DDRGK1/TLK2	12
GO:1903050	regulation of proteolysis involved in protein catabolic process	12/390	235/18870	0.00370174	0.0351469	0.0283745	LAMP3/PML/NUPR1/NUB1/N4BP1/RNF19B/PSME2/TMEM259/ANKIB1/USP19/DDRGK1/TLK2	12
GO:0001910	regulation of leukocyte mediated cytotoxicity	7/390	96/18870	0.00376434	0.0355521	0.0287016	LGALS9/HLA-F/CEACAM1/HLA-E/NOS2/NECTIN2/TAP2	7
GO:0002690	positive regulation of leukocyte chemotaxis	7/390	96/18870	0.00376434	0.0355521	0.0287016	CXCL10/LGALS9/CCL5/RAC1/THBS1/CSF1/SERPINE1	7
GO:0050900	leukocyte migration	17/390	396/18870	0.00380182	0.0358113	0.0289109	CXCL10/CXCL11/DUSP1/CX3CL1/CXCL9/MYD88/LGALS9/CCL5/RAC1/CH25H/THBS1/CSF1/NOD2/FOXJ1/CCL2/SERPINE1/GATA3	17
GO:0044703	multi-organism reproductive process	11/390	206/18870	0.00383029	0.0359054	0.0289869	IDO1/APOL2/CD38/LGALS9/IGFBP7/JUNB/DDO/FBLN1/MAFF/ADM/ACE2	11
GO:0030099	myeloid cell differentiation	18/390	430/18870	0.00383192	0.0359054	0.0289869	ISG15/BATF2/IRF7/STAT1/PML/IFI16/MYD88/TLR3/ADAR/CEACAM1/JUNB/SOCS1/CFLAR/CSF1/IL15/JAK2/CASP10/GATA3	18
GO:0032874	positive regulation of stress-activated MAPK cascade	8/390	122/18870	0.00386026	0.0360762	0.0291248	EIF2AK2/MYD88/TLR3/MAP3K11/NOD2/TRAF4/IGFBP6/GADD45B	8
GO:0034112	positive regulation of homotypic cell-cell adhesion	3/390	16/18870	0.004016	0.0372392	0.0300637	CCL5/PLAUR/JAK2	3
GO:0045869	negative regulation of single stranded viral RNA replication via double stranded DNA intermediate	3/390	16/18870	0.004016	0.0372392	0.0300637	APOBEC3G/APOBEC3F/APOBEC3A	3
GO:0046135	pyrimidine nucleoside catabolic process	3/390	16/18870	0.004016	0.0372392	0.0300637	APOBEC3G/APOBEC3F/APOBEC3A	3
GO:0019883	antigen processing and presentation of endogenous antigen	4/390	32/18870	0.00408862	0.0377167	0.0304492	TAP1/HLA-F/HLA-E/TAP2	4
GO:0070498	interleukin-1-mediated signaling pathway	4/390	32/18870	0.00408862	0.0377167	0.0304492	ZBP1/MYD88/IL1RN/EGR1	4
GO:0070304	positive regulation of stress-activated protein kinase signaling cascade	8/390	124/18870	0.00426014	0.0391977	0.0316448	EIF2AK2/MYD88/TLR3/MAP3K11/NOD2/TRAF4/IGFBP6/GADD45B	8
GO:0050819	negative regulation of coagulation	5/390	52/18870	0.0043059	0.0395169	0.0319025	CEACAM1/PLAUR/SERPING1/THBS1/SERPINE1	5
GO:1903038	negative regulation of leukocyte cell-cell adhesion	9/390	152/18870	0.00440929	0.040362	0.0325847	IDO1/IRF1/CD274/LGALS9/CEACAM1/IFNL1/SOCS1/FOXJ1/IL4I1	9
GO:0071675	regulation of mononuclear cell migration	8/390	125/18870	0.00447168	0.0408283	0.0329612	CXCL10/DUSP1/LGALS9/CCL5/THBS1/CSF1/CCL2/SERPINE1	8
GO:0042445	hormone metabolic process	12/390	241/18870	0.00452293	0.041191	0.033254	DUOXA2/DUOX2/DDO/ADM/ACE2/IL4I1/EGR1/DGAT2/FDX1/PCSK1N/GATA3/GCNT4	12
GO:0080111	DNA demethylation	4/390	33/18870	0.00457788	0.0415853	0.0335723	APOBEC3G/APOBEC3F/APOBEC3A/GATA3	4
GO:0002715	regulation of natural killer cell mediated immunity	5/390	53/18870	0.00467545	0.0422566	0.0341143	LGALS9/HLA-F/CEACAM1/HLA-E/NECTIN2	5
GO:0071622	regulation of granulocyte chemotaxis	5/390	53/18870	0.00467545	0.0422566	0.0341143	CCL5/RAC1/THBS1/CSF1/NOD2	5
GO:0002476	antigen processing and presentation of endogenous peptide antigen via MHC class Ib	3/390	17/18870	0.00480254	0.0427558	0.0345173	HLA-F/HLA-E/TAP2	3
GO:0002484	antigen processing and presentation of endogenous peptide antigen via MHC class I via ER pathway	3/390	17/18870	0.00480254	0.0427558	0.0345173	HLA-F/HLA-E/TAP2	3
GO:0007252	I-kappaB phosphorylation	3/390	17/18870	0.00480254	0.0427558	0.0345173	CX3CL1/TLR3/DDRGK1	3
GO:0071360	cellular response to exogenous dsRNA	3/390	17/18870	0.00480254	0.0427558	0.0345173	IFIT1/IFIH1/TLR3	3
GO:0097396	response to interleukin-17	3/390	17/18870	0.00480254	0.0427558	0.0345173	CXCL10/SOCS3/NFKBIZ	3
GO:0097398	cellular response to interleukin-17	3/390	17/18870	0.00480254	0.0427558	0.0345173	CXCL10/SOCS3/NFKBIZ	3
GO:0031343	positive regulation of cell killing	6/390	76/18870	0.00485844	0.0430388	0.0347458	HLA-F/CLEC7A/HLA-E/NOS2/NECTIN2/TAP2	6
GO:0042267	natural killer cell mediated cytotoxicity	6/390	76/18870	0.00485844	0.0430388	0.0347458	LGALS9/HLA-F/CEACAM1/HLA-E/RNF19B/NECTIN2	6
GO:0051384	response to glucocorticoid	8/390	127/18870	0.00491888	0.0434623	0.0350876	IGFBP7/ZFP36L2/CFLAR/IL1RN/ADM/SSTR2/JAK2/FBXO32	8
GO:1903039	positive regulation of leukocyte cell-cell adhesion	13/390	275/18870	0.00493059	0.0434623	0.0350876	TNFSF13B/CD274/LGALS9/CCL5/SOCS1/HLA-E/NFKBIZ/IL15/NOD2/JAK2/CCL2/IL4I1/GATA3	13
GO:0034110	regulation of homotypic cell-cell adhesion	4/390	34/18870	0.00510503	0.0447788	0.0361504	CCL5/CEACAM1/PLAUR/JAK2	4
GO:1900225	regulation of NLRP3 inflammasome complex assembly	4/390	34/18870	0.00510503	0.0447788	0.0361504	EIF2AK2/MYD88/GBP5/NEK7	4
GO:0044706	multi-multicellular organism process	11/390	216/18870	0.00545169	0.0476103	0.0384364	IDO1/APOL2/CD38/LGALS9/IGFBP7/JUNB/DDO/FBLN1/MAFF/ADM/ACE2	11
GO:0009116	nucleoside metabolic process	5/390	55/18870	0.00548119	0.0476103	0.0384364	NT5C3A/TYMP/APOBEC3G/APOBEC3F/APOBEC3A	5
GO:0034142	toll-like receptor 4 signaling pathway	5/390	55/18870	0.00548119	0.0476103	0.0384364	OAS1/IFI35/NMI/MYD88/PIK3AP1	5
GO:0070988	demethylation	5/390	55/18870	0.00548119	0.0476103	0.0384364	APOBEC3G/APOBEC3F/ALKBH5/APOBEC3A/GATA3	5
GO:2000514	regulation of CD4-positive, alpha-beta T cell activation	6/390	78/18870	0.00551578	0.0477945	0.0385851	CD274/LGALS9/JUNB/SOCS1/NFKBIZ/GATA3	6
GO:0050864	regulation of B cell activation	8/390	130/18870	0.00565296	0.0485902	0.0392275	THEMIS2/TNFSF13B/CD38/ZFP36L2/NOD2/FOXJ1/IL4I1/SH3KBP1	8
GO:0060544	regulation of necroptotic process	4/390	35/18870	0.00567135	0.0485902	0.0392275	ZBP1/RBCK1/CFLAR/BIRC3	4
GO:0002428	antigen processing and presentation of peptide antigen via MHC class Ib	3/390	18/18870	0.00567566	0.0485902	0.0392275	HLA-F/HLA-E/TAP2	3
GO:0010755	regulation of plasminogen activation	3/390	18/18870	0.00567566	0.0485902	0.0392275	PLAUR/THBS1/SERPINE1	3
GO:0051917	regulation of fibrinolysis	3/390	18/18870	0.00567566	0.0485902	0.0392275	PLAUR/THBS1/SERPINE1	3
GO:0045785	positive regulation of cell adhesion	19/390	482/18870	0.00571009	0.048768	0.039371	TNFSF13B/CD274/CX3CL1/LGALS9/CCL5/PLAUR/SOCS1/RAC1/HLA-E/PRKD2/NFKBIZ/CSF1/IL15/NOD2/JAK2/CCL2/IL4I1/MAGI1/GATA3	19
GO:0019218	regulation of steroid metabolic process	7/390	104/18870	0.00583527	0.0497182	0.0401381	IGFBP7/STARD4/ADM/CH25H/SREBF1/TTC39B/EGR1	7
GO:0002228	natural killer cell mediated immunity	6/390	79/18870	0.00586779	0.0498762	0.0402657	LGALS9/HLA-F/CEACAM1/HLA-E/RNF19B/NECTIN2	6

## Sheet: BVic 8hpi down
ID	Description	GeneRatio	BgRatio	pvalue	p.adjust	qvalue	geneID	Count
GO:0044344	cellular response to fibroblast growth factor stimulus	5/43	115/18870	6.16304e-06	0.00680588	0.00502387	FLRT3/POSTN/FLRT2/HYAL1/SULF1	5
GO:0071774	response to fibroblast growth factor	5/43	123/18870	8.56086e-06	0.00680588	0.00502387	FLRT3/POSTN/FLRT2/HYAL1/SULF1	5
GO:0061448	connective tissue development	6/43	285/18870	4.29235e-05	0.0227493	0.0167927	GREM1/GDF7/SIRT1/HYAL1/SULF1/PRRX1	6
GO:0030198	extracellular matrix organization	6/43	321/18870	8.29612e-05	0.0227493	0.0167927	POSTN/GREM1/TGFB2/FLRT2/MMP9/SULF1	6
GO:0043062	extracellular structure organization	6/43	322/18870	8.43939e-05	0.0227493	0.0167927	POSTN/GREM1/TGFB2/FLRT2/MMP9/SULF1	6
GO:0045229	external encapsulating structure organization	6/43	323/18870	8.58463e-05	0.0227493	0.0167927	POSTN/GREM1/TGFB2/FLRT2/MMP9/SULF1	6
GO:0016049	cell growth	7/43	497/18870	0.000119405	0.0251963	0.0185991	FLRT3/POSTN/GREM1/TGFB2/SPOCK1/HYAL1/ROS1	7
GO:0032309	icosanoid secretion	3/43	46/18870	0.000156261	0.0251963	0.0185991	PLA2G3/BDKRB2/ABCC4	3
GO:0030326	embryonic limb morphogenesis	4/43	120/18870	0.000158467	0.0251963	0.0185991	GREM1/TGFB2/FREM2/PRRX1	4
GO:0035113	embryonic appendage morphogenesis	4/43	120/18870	0.000158467	0.0251963	0.0185991	GREM1/TGFB2/FREM2/PRRX1	4
GO:0035107	appendage morphogenesis	4/43	146/18870	0.000335691	0.0421778	0.0311343	GREM1/TGFB2/FREM2/PRRX1	4
GO:0035108	limb morphogenesis	4/43	146/18870	0.000335691	0.0421778	0.0311343	GREM1/TGFB2/FREM2/PRRX1	4
GO:0031392	regulation of prostaglandin biosynthetic process	2/43	13/18870	0.000389378	0.0421778	0.0311343	PLA2G3/SIRT1	2
GO:0016331	morphogenesis of embryonic epithelium	4/43	152/18870	0.000391131	0.0421778	0.0311343	GREM1/TGFB2/GDF7/SULF1	4
GO:0071715	icosanoid transport	3/43	63/18870	0.000397904	0.0421778	0.0311343	PLA2G3/BDKRB2/ABCC4	3
GO:0035630	bone mineralization involved in bone maturation	2/43	14/18870	0.000453617	0.0447949	0.0330661	GREM1/LTF	2
GO:0052548	regulation of endopeptidase activity	5/43	288/18870	0.000478939	0.0447949	0.0330661	F2R/SIRT1/LTF/SPOCK1/MMP9	5
GO:2001279	regulation of unsaturated fatty acid biosynthetic process	2/43	15/18870	0.000522647	0.0453593	0.0334827	PLA2G3/SIRT1	2
GO:0006855	xenobiotic transmembrane transport	2/43	16/18870	0.000596447	0.0453593	0.0334827	SLC19A1/ABCC4	2
GO:0032310	prostaglandin secretion	2/43	17/18870	0.000674996	0.0453593	0.0334827	PLA2G3/ABCC4	2
GO:0032780	negative regulation of ATP-dependent activity	2/43	17/18870	0.000674996	0.0453593	0.0334827	SIRT1/LTF	2
GO:0010634	positive regulation of epithelial cell migration	4/43	176/18870	0.00067951	0.0453593	0.0334827	TGFB2/SIRT1/MMP9/HYAL1	4
GO:0052547	regulation of peptidase activity	5/43	312/18870	0.00068831	0.0453593	0.0334827	F2R/SIRT1/LTF/SPOCK1/MMP9	5
GO:0001822	kidney development	5/43	314/18870	0.000708423	0.0453593	0.0334827	GREM1/TGFB2/MMP9/FREM2/SULF1	5
GO:0010002	cardioblast differentiation	2/43	18/18870	0.000758273	0.0453593	0.0334827	GREM1/TGFB2	2
GO:0048736	appendage development	4/43	182/18870	0.000770253	0.0453593	0.0334827	GREM1/TGFB2/FREM2/PRRX1	4
GO:0060173	limb development	4/43	182/18870	0.000770253	0.0453593	0.0334827	GREM1/TGFB2/FREM2/PRRX1	4
GO:0072001	renal system development	5/43	324/18870	0.000815679	0.0463189	0.0341911	GREM1/TGFB2/MMP9/FREM2/SULF1	5

## Sheet: H5N1 8hpi up
ID	Description	GeneRatio	BgRatio	pvalue	p.adjust	qvalue	geneID	Count
GO:0051607	defense response to virus	64/160	334/18870	1.23075e-70	1.7021e-67	1.42204e-67	IFIT1/OASL/CXCL10/RSAD2/IFIT2/IFI44L/ISG15/IFIT3/MX2/HERC5/MX1/IFI6/IRF7/USP18/OAS1/IFITM1/DDX60/OAS3/DDX60L/OAS2/RTP4/ZBP1/IFIT5/BST2/ISG20/TRIM21/IFIH1/IFI27/STAT1/PARP9/PLSCR1/NLRC5/GBP1/EIF2AK2/TRIM25/IFITM3/NT5C3A/DTX3L/AIM2/TRIM5/DHX58/PML/IRF1/ZC3HAV1/GBP5/ZNFX1/CXCL9/MLKL/IFI16/IFITM2/IFNL2/IFNL3/APOBEC3G/TRIM22/STAT2/SAMHD1/IFIT1B/IFNL1/TLR3/MYD88/TRIM38/CASP1/TRIM56/IRF9	64
GO:0140546	defense response to symbiont	64/160	335/18870	1.51365e-70	1.7021e-67	1.42204e-67	IFIT1/OASL/CXCL10/RSAD2/IFIT2/IFI44L/ISG15/IFIT3/MX2/HERC5/MX1/IFI6/IRF7/USP18/OAS1/IFITM1/DDX60/OAS3/DDX60L/OAS2/RTP4/ZBP1/IFIT5/BST2/ISG20/TRIM21/IFIH1/IFI27/STAT1/PARP9/PLSCR1/NLRC5/GBP1/EIF2AK2/TRIM25/IFITM3/NT5C3A/DTX3L/AIM2/TRIM5/DHX58/PML/IRF1/ZC3HAV1/GBP5/ZNFX1/CXCL9/MLKL/IFI16/IFITM2/IFNL2/IFNL3/APOBEC3G/TRIM22/STAT2/SAMHD1/IFIT1B/IFNL1/TLR3/MYD88/TRIM38/CASP1/TRIM56/IRF9	64
GO:0009615	response to virus	68/160	436/18870	6.21134e-69	4.65643e-66	3.89026e-66	IFIT1/OASL/CXCL10/RSAD2/IFIT2/IFI44L/ISG15/IFIT3/MX2/HERC5/MX1/IFI6/IRF7/USP18/OAS1/IFITM1/DDX60/OAS3/DDX60L/IFI44/OAS2/RTP4/ZBP1/IFIT5/BST2/ISG20/TRIM21/IFIH1/IFI27/STAT1/PARP9/PLSCR1/NLRC5/GBP1/EIF2AK2/TRIM25/IFITM3/NT5C3A/DTX3L/AIM2/TRIM5/NMI/DHX58/PML/IRF1/ZC3HAV1/GBP5/ZNFX1/CXCL9/MLKL/IFI16/IFITM2/IFNL2/IFNL3/APOBEC3G/TRIM22/STAT2/SAMHD1/IFIT1B/IFNL1/TLR3/MYD88/TRIM38/CASP1/TRIM56/IRF9/DUOX2…	68
GO:0048525	negative regulation of viral process	29/160	93/18870	3.82863e-38	2.15265e-35	1.79845e-35	IFIT1/OASL/RSAD2/ISG15/MX1/OAS1/IFITM1/OAS3/OAS2/IFIT5/BST2/ISG20/TRIM21/IFIH1/STAT1/PLSCR1/EIF2AK2/TRIM25/IFITM3/TRIM5/ZC3HAV1/ZNFX1/IFI16/IFITM2/IFNL3/APOBEC3G/N4BP1/TRIM14/CCL5	29
GO:0045071	negative regulation of viral genome replication	24/160	55/18870	6.31279e-36	2.83949e-33	2.37228e-33	IFIT1/OASL/RSAD2/ISG15/MX1/OAS1/IFITM1/OAS3/OAS2/IFIT5/BST2/ISG20/IFIH1/PLSCR1/EIF2AK2/IFITM3/ZC3HAV1/ZNFX1/IFI16/IFITM2/IFNL3/APOBEC3G/N4BP1/CCL5	24
GO:0050792	regulation of viral process	32/160	168/18870	2.0011e-34	7.50079e-32	6.2666e-32	IFIT1/OASL/RSAD2/ISG15/MX1/OAS1/IFITM1/OAS3/LAMP3/OAS2/IFIT5/BST2/ISG20/TRIM21/IFIH1/STAT1/PLSCR1/EIF2AK2/TRIM25/IFITM3/TRIM5/ZC3HAV1/ZNFX1/IFI16/IFITM2/IFNL3/APOBEC3G/TRIM22/N4BP1/TRIM38/TRIM14/CCL5	32
GO:1903900	regulation of viral life cycle	30/160	143/18870	1.2127e-33	3.89623e-31	3.25514e-31	IFIT1/OASL/RSAD2/ISG15/MX1/OAS1/IFITM1/OAS3/LAMP3/OAS2/IFIT5/BST2/ISG20/TRIM21/IFIH1/PLSCR1/EIF2AK2/TRIM25/IFITM3/TRIM5/ZC3HAV1/ZNFX1/IFI16/IFITM2/IFNL3/APOBEC3G/TRIM22/N4BP1/TRIM38/CCL5	30
GO:0045069	regulation of viral genome replication	25/160	85/18870	3.27259e-32	9.20007e-30	7.68628e-30	IFIT1/OASL/RSAD2/ISG15/MX1/OAS1/IFITM1/OAS3/OAS2/IFIT5/BST2/ISG20/IFIH1/PLSCR1/EIF2AK2/IFITM3/ZC3HAV1/ZNFX1/IFI16/IFITM2/IFNL3/APOBEC3G/N4BP1/TRIM38/CCL5	25
GO:0019079	viral genome replication	27/160	131/18870	4.28895e-30	1.07176e-27	8.95412e-28	IFIT1/OASL/RSAD2/ISG15/MX1/OAS1/IFITM1/OAS3/OAS2/IFIT5/BST2/ISG20/IFIH1/IFI27/PLSCR1/EIF2AK2/IFITM3/ZC3HAV1/ZNFX1/IFI16/IFITM2/IFNL3/APOBEC3G/N4BP1/TRIM38/CCL2/CCL5	27
GO:0140888	interferon-mediated signaling pathway	25/160	107/18870	2.14132e-29	4.81582e-27	4.02342e-27	ISG15/IRF7/USP18/OAS1/IFITM1/OAS3/OAS2/ZBP1/IFIH1/IFI27/STAT1/PARP9/NLRC5/PARP14/IFITM3/IRF1/SP100/IFITM2/IFNL2/IFNL3/STAT2/SAMHD1/IFNL1/MYD88/TRIM56	25
GO:0045088	regulation of innate immune response	39/160	425/18870	2.40049e-29	4.90791e-27	4.10036e-27	OASL/RSAD2/ISG15/IRF7/USP18/OAS1/DDX60/OAS3/ZBP1/IFI35/TRIM21/IFIH1/PARP9/PLSCR1/NLRC5/PARP14/EIF2AK2/TRIM25/AIM2/TRIM5/NMI/DHX58/IRF1/GBP5/ZNFX1/PIK3AP1/IFI16/STAT2/SAMHD1/HSPA1A/N4BP1/TLR3/MYD88/CASP1/TRIM56/SLC15A3/CLEC7A/CCL5/PRKCE	39
GO:0016032	viral process	37/160	432/18870	9.57268e-27	1.79408e-24	1.49888e-24	IFIT1/OASL/RSAD2/ISG15/MX1/IRF7/OAS1/IFITM1/OAS3/LAMP3/OAS2/IFIT5/BST2/ISG20/TRIM21/IFIH1/IFI27/STAT1/PARP9/PLSCR1/EIF2AK2/TRIM25/IFITM3/TRIM5/ZC3HAV1/ZNFX1/IFI16/IFITM2/IFNL3/APOBEC3G/TRIM22/HSPA1A/N4BP1/TRIM38/TRIM14/CCL2/CCL5	37
GO:0019058	viral life cycle	33/160	321/18870	2.06924e-26	3.57979e-24	2.99077e-24	IFIT1/OASL/RSAD2/ISG15/MX1/OAS1/IFITM1/OAS3/LAMP3/OAS2/IFIT5/BST2/ISG20/TRIM21/IFIH1/IFI27/PLSCR1/EIF2AK2/TRIM25/IFITM3/TRIM5/ZC3HAV1/ZNFX1/IFI16/IFITM2/IFNL3/APOBEC3G/TRIM22/HSPA1A/N4BP1/TRIM38/CCL2/CCL5	33
GO:0034340	response to type I interferon	21/160	89/18870	6.45836e-25	1.03749e-22	8.6678e-23	IFIT1/ISG15/MX1/IRF7/USP18/OAS1/IFITM1/OAS3/OAS2/ZBP1/IFIH1/IFI27/STAT1/NLRC5/IFITM3/SP100/IFITM2/STAT2/SAMHD1/MYD88/TRIM56	21
GO:0002833	positive regulation of response to biotic stimulus	33/160	369/18870	1.87683e-24	2.81399e-22	2.35097e-22	OASL/RSAD2/IRF7/OAS1/DDX60/OAS3/ZBP1/IFI35/IFIH1/PARP9/PLSCR1/NLRC5/EIF2AK2/TRIM25/AIM2/TRIM5/NMI/DHX58/IRF1/GBP5/CD274/ZNFX1/PIK3AP1/IFI16/HSPA1A/TLR3/MYD88/CASP1/TRIM56/SLC15A3/CLEC7A/CCL5/PRKCE	33
GO:0045089	positive regulation of innate immune response	32/160	343/18870	2.72825e-24	3.83489e-22	3.20389e-22	OASL/RSAD2/IRF7/OAS1/DDX60/OAS3/ZBP1/IFI35/IFIH1/PARP9/PLSCR1/NLRC5/EIF2AK2/TRIM25/AIM2/TRIM5/NMI/DHX58/IRF1/GBP5/ZNFX1/PIK3AP1/IFI16/HSPA1A/TLR3/MYD88/CASP1/TRIM56/SLC15A3/CLEC7A/CCL5/PRKCE	32
GO:0071357	cellular response to type I interferon	20/160	83/18870	5.64416e-24	7.46689e-22	6.23828e-22	IFIT1/ISG15/IRF7/USP18/OAS1/IFITM1/OAS3/OAS2/ZBP1/IFIH1/IFI27/STAT1/NLRC5/IFITM3/SP100/IFITM2/STAT2/SAMHD1/MYD88/TRIM56	20
GO:0060337	type I interferon-mediated signaling pathway	19/160	82/18870	1.81462e-22	2.26727e-20	1.89421e-20	ISG15/IRF7/USP18/OAS1/IFITM1/OAS3/OAS2/ZBP1/IFIH1/IFI27/STAT1/NLRC5/IFITM3/SP100/IFITM2/STAT2/SAMHD1/MYD88/TRIM56	19
GO:0031349	positive regulation of defense response	34/160	480/18870	6.78129e-22	8.02691e-20	6.70615e-20	OASL/RSAD2/IRF7/OAS1/DDX60/OAS3/ZBP1/IFI35/IFIH1/PARP9/PLSCR1/NLRC5/EIF2AK2/TRIM25/AIM2/TRIM5/NMI/DHX58/IRF1/GBP5/NUPR1/ZNFX1/IDO1/PIK3AP1/IFI16/HSPA1A/TLR3/MYD88/CASP1/TRIM56/SLC15A3/CLEC7A/CCL5/PRKCE	34
GO:0002218	activation of innate immune response	27/160	276/18870	4.14527e-21	4.66135e-19	3.89437e-19	OASL/RSAD2/IRF7/OAS1/DDX60/OAS3/ZBP1/IFI35/IFIH1/EIF2AK2/TRIM25/AIM2/TRIM5/NMI/DHX58/IRF1/GBP5/ZNFX1/PIK3AP1/IFI16/HSPA1A/TLR3/MYD88/CASP1/SLC15A3/CLEC7A/PRKCE	27
GO:0035456	response to interferon-beta	13/160	34/18870	5.67724e-19	6.08005e-17	5.07963e-17	OAS1/IFITM1/XAF1/BST2/STAT1/PLSCR1/IFITM3/AIM2/IRF1/PNPT1/IFI16/IFITM2/TLR3	13
GO:0002758	innate immune response-activating signaling pathway	23/160	255/18870	2.64695e-17	2.7059e-15	2.26067e-15	OASL/RSAD2/IRF7/OAS1/DDX60/OAS3/IFI35/IFIH1/EIF2AK2/TRIM25/AIM2/NMI/DHX58/IRF1/GBP5/PIK3AP1/HSPA1A/TLR3/MYD88/CASP1/SLC15A3/CLEC7A/PRKCE	23
GO:0002221	pattern recognition receptor signaling pathway	22/160	236/18870	6.7723e-17	6.62214e-15	5.53252e-15	OASL/RSAD2/IRF7/OAS1/DDX60/OAS3/IFI35/IFIH1/EIF2AK2/TRIM25/AIM2/NMI/DHX58/IRF1/GBP5/PIK3AP1/HSPA1A/TLR3/MYD88/CASP1/SLC15A3/PRKCE	22
GO:0034341	response to type II interferon	18/160	143/18870	2.49923e-16	2.34199e-14	1.95664e-14	IFITM1/GBP4/BST2/TRIM21/STAT1/PARP9/NLRC5/GBP1/PARP14/IFITM3/IRF1/GBP5/SP100/IFITM2/TLR3/CASP1/CCL2/CCL5	18
GO:0032479	regulation of type I interferon production	17/160	123/18870	3.50877e-16	3.03509e-14	2.53569e-14	ISG15/IRF7/OAS1/OAS3/XAF1/OAS2/TRIM21/IFIH1/STAT1/NMI/DHX58/IRF1/ZC3HAV1/TLR3/MYD88/TRIM38/TRIM56	17
GO:0032606	type I interferon production	17/160	123/18870	3.50877e-16	3.03509e-14	2.53569e-14	ISG15/IRF7/OAS1/OAS3/XAF1/OAS2/TRIM21/IFIH1/STAT1/NMI/DHX58/IRF1/ZC3HAV1/TLR3/MYD88/TRIM38/TRIM56	17
GO:0002757	immune response-activating signaling pathway	28/160	473/18870	4.42325e-16	3.6844e-14	3.07817e-14	OASL/RSAD2/IRF7/OAS1/DDX60/OAS3/THEMIS2/IFI35/IFIH1/PLSCR1/GBP1/EIF2AK2/TRIM25/AIM2/NMI/DHX58/IRF1/GBP5/PIK3AP1/HSPA1A/TLR3/MYD88/CASP1/SLC15A3/C3AR1/CLEC7A/CD38/PRKCE	28
GO:0002764	immune response-regulating signaling pathway	28/160	500/18870	1.816e-15	1.45864e-13	1.21863e-13	OASL/RSAD2/IRF7/OAS1/DDX60/OAS3/THEMIS2/IFI35/IFIH1/PLSCR1/GBP1/EIF2AK2/TRIM25/AIM2/NMI/DHX58/IRF1/GBP5/PIK3AP1/HSPA1A/TLR3/MYD88/CASP1/SLC15A3/C3AR1/CLEC7A/CD38/PRKCE	28
GO:0140374	antiviral innate immune response	12/160	48/18870	4.86908e-15	3.77606e-13	3.15474e-13	IFIT1/CXCL10/IFIT2/IFIT3/MX1/USP18/OAS1/ZBP1/IFIH1/EIF2AK2/TRIM25/DHX58	12
GO:0032481	positive regulation of type I interferon production	13/160	72/18870	3.29108e-14	2.46722e-12	2.06126e-12	ISG15/IRF7/OAS1/OAS3/OAS2/IFIH1/STAT1/DHX58/IRF1/ZC3HAV1/TLR3/MYD88/TRIM56	13
GO:0002753	cytosolic pattern recognition receptor signaling pathway	16/160	146/18870	1.12288e-13	8.14633e-12	6.80593e-12	OASL/RSAD2/IRF7/OAS1/DDX60/OAS3/IFIH1/EIF2AK2/TRIM25/DHX58/GBP5/PIK3AP1/HSPA1A/TLR3/MYD88/SLC15A3	16
GO:0001819	positive regulation of cytokine production	25/160	499/18870	8.24432e-13	5.79421e-11	4.84082e-11	RSAD2/ISG15/IRF7/OAS1/OAS3/OAS2/IFIH1/STAT1/EIF2AK2/AIM2/DHX58/IRF1/ZC3HAV1/GBP5/CD274/IDO1/IFI16/IFNL1/HSPA1A/TLR3/MYD88/CASP1/TRIM56/C3AR1/CLEC7A	25
GO:0032608	interferon-beta production	11/160	59/18870	2.26921e-12	1.50102e-10	1.25404e-10	ISG15/IRF7/OAS1/OAS3/OAS2/IFIH1/NMI/IRF1/TLR3/TRIM38/TRIM56	11
GO:0032648	regulation of interferon-beta production	11/160	59/18870	2.26921e-12	1.50102e-10	1.25404e-10	ISG15/IRF7/OAS1/OAS3/OAS2/IFIH1/NMI/IRF1/TLR3/TRIM38/TRIM56	11
GO:0060338	regulation of type I interferon-mediated signaling pathway	10/160	44/18870	2.80171e-12	1.8003e-10	1.50408e-10	ISG15/IRF7/USP18/OAS1/OAS3/ZBP1/NLRC5/STAT2/SAMHD1/TRIM56	10
GO:0060759	regulation of response to cytokine stimulus	16/160	183/18870	3.80801e-12	2.37895e-10	1.98751e-10	ISG15/IRF7/USP18/OAS1/OAS3/ZBP1/IFIH1/PARP9/NLRC5/PARP14/STAT2/SAMHD1/HSPA1A/CASP1/TRIM56/CCL5	16
GO:0045824	negative regulation of innate immune response	12/160	91/18870	1.61287e-11	9.80363e-10	8.19053e-10	ISG15/USP18/OAS1/OAS3/TRIM21/NLRC5/PARP14/NMI/DHX58/IFI16/STAT2/SAMHD1	12
GO:0001959	regulation of cytokine-mediated signaling pathway	15/160	171/18870	1.76409e-11	1.04406e-09	8.7227e-10	ISG15/IRF7/USP18/OAS1/OAS3/ZBP1/PARP9/NLRC5/PARP14/STAT2/SAMHD1/HSPA1A/CASP1/TRIM56/CCL5	15
GO:0071346	cellular response to type II interferon	13/160	120/18870	2.86752e-11	1.65361e-09	1.38152e-09	GBP4/STAT1/PARP9/NLRC5/GBP1/PARP14/IRF1/GBP5/SP100/TLR3/CASP1/CCL2/CCL5	13
GO:0032728	positive regulation of interferon-beta production	9/160	40/18870	3.94465e-11	2.21788e-09	1.85295e-09	ISG15/IRF7/OAS1/OAS3/OAS2/IFIH1/IRF1/TLR3/TRIM56	9
GO:0035458	cellular response to interferon-beta	8/160	27/18870	4.33793e-11	2.37951e-09	1.98799e-09	OAS1/STAT1/AIM2/IRF1/PNPT1/IFI16/IFITM2/TLR3	8
GO:0035455	response to interferon-alpha	7/160	18/18870	8.12589e-11	4.35122e-09	3.63527e-09	MX2/IFITM1/LAMP3/BST2/EIF2AK2/IFITM3/IFITM2	7
GO:0043123	positive regulation of canonical NF-kappaB signal transduction	15/160	196/18870	1.23747e-10	6.47223e-09	5.40729e-09	IFIT5/BST2/TRIM21/TRIM25/TRIM5/TNFSF10/APOL3/TRIM22/SECTM1/TLR3/MYD88/TRIM38/CASP1/CLEC7A/PRKCE	15
GO:0060339	negative regulation of type I interferon-mediated signaling pathway	7/160	22/18870	4.23243e-10	2.16335e-08	1.80739e-08	ISG15/USP18/OAS1/OAS3/NLRC5/STAT2/SAMHD1	7
GO:0002832	negative regulation of response to biotic stimulus	13/160	150/18870	4.81755e-10	2.40771e-08	2.01154e-08	ISG15/USP18/OAS1/OAS3/TRIM21/NLRC5/PARP14/NMI/DHX58/IFI16/STAT2/SAMHD1/TRIM38	13
GO:0043122	regulation of canonical NF-kappaB signal transduction	16/160	265/18870	9.72428e-10	4.75433e-08	3.97205e-08	IFIT5/BST2/TRIM21/STAT1/TRIM25/TRIM5/TNFSF10/APOL3/TRIM22/SECTM1/TLR3/MYD88/TRIM38/CASP1/CLEC7A/PRKCE	16
GO:0062208	positive regulation of pattern recognition receptor signaling pathway	9/160	64/18870	3.34068e-09	1.59855e-07	1.33552e-07	OASL/RSAD2/DDX60/IFI35/DHX58/GBP5/HSPA1A/MYD88/SLC15A3	9
GO:0062207	regulation of pattern recognition receptor signaling pathway	12/160	145/18870	3.89926e-09	1.82697e-07	1.52635e-07	OASL/RSAD2/IRF7/DDX60/IFI35/EIF2AK2/DHX58/IRF1/GBP5/HSPA1A/MYD88/SLC15A3	12
GO:0060760	positive regulation of response to cytokine stimulus	9/160	67/18870	5.07539e-09	2.3295e-07	1.9462e-07	IRF7/ZBP1/IFIH1/PARP9/NLRC5/PARP14/HSPA1A/CASP1/TRIM56	9
GO:0007249	canonical NF-kappaB signal transduction	16/160	300/18870	5.79943e-09	2.60858e-07	2.17936e-07	IFIT5/BST2/TRIM21/STAT1/TRIM25/TRIM5/TNFSF10/APOL3/TRIM22/SECTM1/TLR3/MYD88/TRIM38/CASP1/CLEC7A/PRKCE	16
GO:0046596	regulation of viral entry into host cell	8/160	49/18870	7.52444e-09	3.31813e-07	2.77216e-07	IFITM1/TRIM21/TRIM25/IFITM3/TRIM5/IFITM2/TRIM22/TRIM38	8
GO:0030522	intracellular receptor signaling pathway	17/160	353/18870	8.70908e-09	3.76668e-07	3.1469e-07	OASL/RSAD2/IRF7/OAS1/DDX60/OAS3/IFIH1/EIF2AK2/TRIM25/DHX58/PML/GBP5/PIK3AP1/HSPA1A/TLR3/MYD88/SLC15A3	17
GO:0039530	MDA-5 signaling pathway	5/160	11/18870	1.82522e-08	7.74513e-07	6.47074e-07	IRF7/DDX60/OAS3/IFIH1/DHX58	5
GO:0050777	negative regulation of immune response	13/160	205/18870	2.16934e-08	9.03492e-07	7.5483e-07	ISG15/USP18/OAS1/OAS3/TRIM21/NLRC5/PARP14/NMI/DHX58/IFI16/STAT2/SAMHD1/IFNL1	13
GO:0052372	modulation by symbiont of entry into host	8/160	56/18870	2.25396e-08	9.21666e-07	7.70014e-07	IFITM1/TRIM21/TRIM25/IFITM3/TRIM5/IFITM2/TRIM22/TRIM38	8
GO:0070269	pyroptosis	7/160	37/18870	2.29652e-08	9.223e-07	7.70544e-07	ZBP1/TRIM21/IFI27/GBP1/AIM2/GBP5/CASP1	7
GO:0001961	positive regulation of cytokine-mediated signaling pathway	8/160	60/18870	3.94506e-08	1.55657e-06	1.30045e-06	IRF7/ZBP1/PARP9/NLRC5/PARP14/HSPA1A/CASP1/TRIM56	8
GO:0098586	cellular response to virus	9/160	88/18870	5.82818e-08	2.25993e-06	1.88808e-06	CXCL10/IFI6/OAS1/IFIH1/IFNL2/IFNL3/IFNL1/TLR3/CCL5	9
GO:0051092	positive regulation of NF-kappaB transcription factor activity	11/160	150/18870	6.2308e-08	2.3751e-06	1.9843e-06	TRIM21/EIF2AK2/TRIM25/AIM2/TRIM5/TRIM22/HSPA1A/MYD88/TRIM38/TRIM14/CLEC7A	11
GO:0001960	negative regulation of cytokine-mediated signaling pathway	9/160	89/18870	6.43724e-08	2.41289e-06	2.01587e-06	ISG15/USP18/OAS1/OAS3/NLRC5/PARP14/STAT2/SAMHD1/CCL5	9
GO:0060333	type II interferon-mediated signaling pathway	6/160	26/18870	6.76819e-08	2.49535e-06	2.08477e-06	STAT1/PARP9/NLRC5/PARP14/IRF1/SP100	6
GO:0043903	regulation of biological process involved in symbiotic interaction	8/160	65/18870	7.5083e-08	2.72358e-06	2.27544e-06	IFITM1/TRIM21/TRIM25/IFITM3/TRIM5/IFITM2/TRIM22/TRIM38	8
GO:0039531	regulation of viral-induced cytoplasmic pattern recognition receptor signaling pathway	9/160	93/18870	9.46381e-08	3.37843e-06	2.82254e-06	OASL/RSAD2/DDX60/EIF2AK2/DHX58/GBP5/HSPA1A/MYD88/SLC15A3	9
GO:0060761	negative regulation of response to cytokine stimulus	9/160	94/18870	1.03906e-07	3.65133e-06	3.05054e-06	ISG15/USP18/OAS1/OAS3/NLRC5/PARP14/STAT2/SAMHD1/CCL5	9
GO:0044403	biological process involved in symbiotic interaction	15/160	322/18870	1.05601e-07	3.65378e-06	3.05258e-06	IFIT1/IFITM1/TRIM21/IFI27/PLSCR1/TRIM25/IFITM3/TRIM5/IFITM2/TRIM22/HSPA1A/MYD88/TRIM38/APOL1/CCL5	15
GO:1903901	negative regulation of viral life cycle	6/160	28/18870	1.09211e-07	3.72144e-06	3.10911e-06	IFITM1/BST2/TRIM25/IFITM3/TRIM5/IFITM2	6
GO:0050688	regulation of defense response to virus	9/160	97/18870	1.36619e-07	4.5859e-06	3.83133e-06	HERC5/STAT1/PARP9/DTX3L/AIM2/DHX58/APOBEC3G/TRIM22/TRIM38	9
GO:0002230	positive regulation of defense response to virus by host	6/160	32/18870	2.55432e-07	8.44804e-06	7.05799e-06	STAT1/PARP9/DTX3L/AIM2/APOBEC3G/TRIM22	6
GO:0007259	receptor signaling pathway via JAK-STAT	11/160	174/18870	2.824e-07	9.2046e-06	7.69006e-06	STAT1/PARP9/PARP14/NMI/IFNL2/IFNL3/STAT2/IFNL1/IL15RA/CCL2/CCL5	11
GO:0097696	receptor signaling pathway via STAT	11/160	188/18870	6.1243e-07	1.96765e-05	1.64389e-05	STAT1/PARP9/PARP14/NMI/IFNL2/IFNL3/STAT2/IFNL1/IL15RA/CCL2/CCL5	11
GO:0031348	negative regulation of defense response	14/160	321/18870	6.33021e-07	2.00516e-05	1.67523e-05	ISG15/USP18/OAS1/OAS3/TRIM21/NLRC5/PARP14/NMI/DHX58/IL22RA1/IFI16/STAT2/SAMHD1/TRIM38	14
GO:0046718	viral entry into host cell	10/160	156/18870	8.78767e-07	2.74493e-05	2.29327e-05	IFITM1/TRIM21/PLSCR1/TRIM25/IFITM3/TRIM5/IFITM2/TRIM22/HSPA1A/TRIM38	10
GO:0032069	regulation of nuclease activity	5/160	22/18870	9.6477e-07	2.97228e-05	2.48322e-05	OASL/OAS1/OAS3/OAS2/HSPA1A	5
GO:0046597	negative regulation of viral entry into host cell	5/160	23/18870	1.22434e-06	3.72101e-05	3.10875e-05	IFITM1/TRIM25/IFITM3/TRIM5/IFITM2	5
GO:0044409	entry into host	10/160	163/18870	1.31252e-06	3.93581e-05	3.28821e-05	IFITM1/TRIM21/PLSCR1/TRIM25/IFITM3/TRIM5/IFITM2/TRIM22/HSPA1A/TRIM38	10
GO:0050691	regulation of defense response to virus by host	6/160	44/18870	1.82947e-06	5.4138e-05	4.52301e-05	STAT1/PARP9/DTX3L/AIM2/APOBEC3G/TRIM22	6
GO:0051701	biological process involved in interaction with host	11/160	211/18870	1.90673e-06	5.56913e-05	4.65278e-05	IFIT1/IFITM1/TRIM21/PLSCR1/TRIM25/IFITM3/TRIM5/IFITM2/TRIM22/HSPA1A/TRIM38	11
GO:0071216	cellular response to biotic stimulus	12/160	265/18870	2.80478e-06	8.08712e-05	6.75646e-05	CXCL10/CMPK2/CXCL11/TRIM5/GBP5/CD274/CXCL9/MYD88/CASP1/CCL2/CLEC7A/PRKCE	12
GO:0042832	defense response to protozoan	5/160	28/18870	3.4556e-06	9.65761e-05	8.06854e-05	BATF2/GBP4/GBP1/MYD88/CLEC7A	5
GO:0032102	negative regulation of response to external stimulus	16/160	481/18870	3.46418e-06	9.65761e-05	8.06854e-05	ISG15/USP18/OAS1/OAS3/TRIM21/NLRC5/PARP14/NMI/DHX58/IL22RA1/IFI16/STAT2/SAMHD1/TRIM38/CCL2/SLIT1	16
GO:0050727	regulation of inflammatory response	15/160	425/18870	3.47828e-06	9.65761e-05	8.06854e-05	USP18/ZBP1/IFI35/DUOXA2/AIM2/NMI/NUPR1/IL22RA1/IDO1/PIK3AP1/TLR3/MYD88/CASP1/CCL5/FANCA	15
GO:0071222	cellular response to lipopolysaccharide	11/160	226/18870	3.70572e-06	0.000101636	8.49127e-05	CXCL10/CMPK2/CXCL11/TRIM5/GBP5/CD274/CXCL9/MYD88/CASP1/CCL2/PRKCE	11
GO:0044000	movement in host	10/160	188/18870	4.74036e-06	0.000128447	0.000107312	IFITM1/TRIM21/PLSCR1/TRIM25/IFITM3/TRIM5/IFITM2/TRIM22/HSPA1A/TRIM38	10
GO:0042742	defense response to bacterium	13/160	330/18870	4.94176e-06	0.000129252	0.000107985	ISG15/OAS1/OAS3/OAS2/GBP4/GBP1/RNF213/GBP5/ZNFX1/IL22RA1/TLR3/MYD88/CASP1	13
GO:0032607	interferon-alpha production	5/160	30/18870	4.94249e-06	0.000129252	0.000107985	IRF7/IFIH1/STAT1/NMI/TLR3	5
GO:0032647	regulation of interferon-alpha production	5/160	30/18870	4.94249e-06	0.000129252	0.000107985	IRF7/IFIH1/STAT1/NMI/TLR3	5
GO:0001562	response to protozoan	5/160	31/18870	5.85278e-06	0.000151298	0.000126403	BATF2/GBP4/GBP1/MYD88/CLEC7A	5
GO:0071219	cellular response to molecule of bacterial origin	11/160	239/18870	6.32455e-06	0.000161635	0.00013504	CXCL10/CMPK2/CXCL11/TRIM5/GBP5/CD274/CXCL9/MYD88/CASP1/CCL2/PRKCE	11
GO:0034142	toll-like receptor 4 signaling pathway	6/160	55/18870	6.95712e-06	0.000175804	0.000146877	OAS1/IFI35/NMI/PIK3AP1/MYD88/PRKCE	6
GO:0051091	positive regulation of DNA-binding transcription factor activity	11/160	244/18870	7.69664e-06	0.00019233	0.000160684	TRIM21/EIF2AK2/TRIM25/AIM2/TRIM5/TRIM22/HSPA1A/MYD88/TRIM38/TRIM14/CLEC7A	11
GO:0044790	suppression of viral release by host	4/160	16/18870	8.36857e-06	0.000206823	0.000172792	TRIM21/TRIM25/TRIM5/PML	4
GO:0032496	response to lipopolysaccharide	13/160	348/18870	8.75564e-06	0.000214037	0.000178819	CXCL10/CMPK2/CXCL11/TRIM5/GBP5/CD274/CXCL9/IDO1/CNP/MYD88/CASP1/CCL2/PRKCE	13
GO:0051090	regulation of DNA-binding transcription factor activity	14/160	406/18870	9.71365e-06	0.000234903	0.000196252	TRIM21/NLRC5/EIF2AK2/TRIM25/AIM2/TRIM5/NUPR1/SP100/TRIM22/HSPA1A/MYD88/TRIM38/TRIM14/CLEC7A	14
GO:0002220	innate immune response activating cell surface receptor signaling pathway	7/160	91/18870	1.23091e-05	0.000294502	0.000246044	OAS1/IFI35/NMI/PIK3AP1/MYD88/CLEC7A/PRKCE	7
GO:0032731	positive regulation of interleukin-1 beta production	6/160	62/18870	1.40492e-05	0.000332597	0.000277871	AIM2/GBP5/IFI16/MYD88/CASP1/CLEC7A	6
GO:0140895	cell surface toll-like receptor signaling pathway	6/160	63/18870	1.54201e-05	0.000361247	0.000301807	OAS1/IFI35/NMI/PIK3AP1/MYD88/PRKCE	6
GO:0002237	response to molecule of bacterial origin	13/160	369/18870	1.63084e-05	0.000378118	0.000315902	CXCL10/CMPK2/CXCL11/TRIM5/GBP5/CD274/CXCL9/IDO1/CNP/MYD88/CASP1/CCL2/PRKCE	13
GO:0002429	immune response-activating cell surface receptor signaling pathway	12/160	318/18870	1.77546e-05	0.00040745	0.000340408	OAS1/THEMIS2/IFI35/PLSCR1/GBP1/NMI/PIK3AP1/MYD88/C3AR1/CLEC7A/CD38/PRKCE	12
GO:0060340	positive regulation of type I interferon-mediated signaling pathway	4/160	20/18870	2.16961e-05	0.000492873	0.000411775	IRF7/ZBP1/NLRC5/TRIM56	4
GO:0000209	protein polyubiquitination	10/160	226/18870	2.3663e-05	0.000532182	0.000444616	TRIM21/IFI27/UBE2L6/DTX3L/TRIM5/RNF213/NMI/TRIM22/TRIM38/TRIM56	10
GO:0002752	cell surface pattern recognition receptor signaling pathway	6/160	70/18870	2.83382e-05	0.000631015	0.000527187	OAS1/IFI35/NMI/PIK3AP1/MYD88/PRKCE	6
GO:0032722	positive regulation of chemokine production	6/160	72/18870	3.33003e-05	0.000727759	0.000608013	OAS1/OAS3/EIF2AK2/TLR3/MYD88/CLEC7A	6
GO:0032760	positive regulation of tumor necrosis factor production	7/160	106/18870	3.333e-05	0.000727759	0.000608013	OAS1/OAS3/OAS2/IFIH1/TLR3/MYD88/CLEC7A	7
GO:0032732	positive regulation of interleukin-1 production	6/160	73/18870	3.60304e-05	0.000779157	0.000650954	AIM2/GBP5/IFI16/MYD88/CASP1/CLEC7A	6
GO:0140894	endolysosomal toll-like receptor signaling pathway	5/160	45/18870	3.82443e-05	0.000819156	0.000684371	RSAD2/OAS1/PIK3AP1/TLR3/MYD88	5
GO:0002768	immune response-regulating cell surface receptor signaling pathway	12/160	346/18870	4.05724e-05	0.000860824	0.000719184	OAS1/THEMIS2/IFI35/PLSCR1/GBP1/NMI/PIK3AP1/MYD88/C3AR1/CLEC7A/CD38/PRKCE	12
GO:1903557	positive regulation of tumor necrosis factor superfamily cytokine production	7/160	110/18870	4.23081e-05	0.000889261	0.000742942	OAS1/OAS3/OAS2/IFIH1/TLR3/MYD88/CLEC7A	7
GO:0032611	interleukin-1 beta production	7/160	111/18870	4.48378e-05	0.000925139	0.000772916	AIM2/PML/GBP5/IFI16/MYD88/CASP1/CLEC7A	7
GO:0032651	regulation of interleukin-1 beta production	7/160	111/18870	4.48378e-05	0.000925139	0.000772916	AIM2/PML/GBP5/IFI16/MYD88/CASP1/CLEC7A	7
GO:0032727	positive regulation of interferon-alpha production	4/160	24/18870	4.6342e-05	0.000947484	0.000791584	IRF7/IFIH1/STAT1/TLR3	4
GO:0050729	positive regulation of inflammatory response	8/160	152/18870	4.67815e-05	0.000947853	0.000791892	ZBP1/IFI35/AIM2/NMI/NUPR1/IDO1/TLR3/CASP1	8
GO:1900246	positive regulation of RIG-I signaling pathway	3/160	10/18870	6.87223e-05	0.00137997	0.00115291	OASL/DDX60/DHX58	3
GO:0039529	RIG-I signaling pathway	4/160	27/18870	7.50375e-05	0.00149345	0.00124771	OASL/DDX60/OAS3/DHX58	4
GO:0038196	type III interferon-mediated signaling pathway	3/160	11/18870	9.3905e-05	0.00183646	0.00153428	IFNL2/IFNL3/IFNL1	3
GO:0071358	cellular response to type III interferon	3/160	11/18870	9.3905e-05	0.00183646	0.00153428	IFNL2/IFNL3/IFNL1	3
GO:0001818	negative regulation of cytokine production	12/160	381/18870	0.000101817	0.00197403	0.00164922	OAS1/OAS3/XAF1/BST2/GBP1/NMI/DHX58/PML/CD274/IDO1/IFNL1/N4BP1	12
GO:1990266	neutrophil migration	7/160	129/18870	0.000116201	0.00223121	0.00186408	CXCL10/CXCL11/CXCL9/MYD88/C3AR1/CCL2/CCL5	7
GO:1903321	negative regulation of protein modification by small protein conjugation or removal	6/160	90/18870	0.000117067	0.00223121	0.00186408	ISG15/TRIM21/DTX3L/HSPA1A/N4BP1/PRKCE	6
GO:0032612	interleukin-1 production	7/160	130/18870	0.00012195	0.00228555	0.00190949	AIM2/PML/GBP5/IFI16/MYD88/CASP1/CLEC7A	7
GO:0032652	regulation of interleukin-1 production	7/160	130/18870	0.00012195	0.00228555	0.00190949	AIM2/PML/GBP5/IFI16/MYD88/CASP1/CLEC7A	7
GO:0034342	response to type III interferon	3/160	12/18870	0.000124428	0.00229437	0.00191685	IFNL2/IFNL3/IFNL1	3
GO:0070098	chemokine-mediated signaling pathway	6/160	91/18870	0.000124461	0.00229437	0.00191685	CXCL10/CXCL11/CXCL9/ACKR4/CCL2/CCL5	6
GO:1900017	positive regulation of cytokine production involved in inflammatory response	4/160	31/18870	0.000131029	0.0023958	0.0020016	GBP5/TLR3/MYD88/CLEC7A	4
GO:0070234	positive regulation of T cell apoptotic process	3/160	13/18870	0.00016075	0.00291554	0.00243581	CD274/IDO1/CCL5	3
GO:1901874	negative regulation of post-translational protein modification	6/160	97/18870	0.000176972	0.00318408	0.00266017	ISG15/TRIM21/DTX3L/HSPA1A/N4BP1/PRKCE	6
GO:1990868	response to chemokine	6/160	99/18870	0.000197906	0.00350464	0.00292799	CXCL10/CXCL11/CXCL9/ACKR4/CCL2/CCL5	6
GO:1990869	cellular response to chemokine	6/160	99/18870	0.000197906	0.00350464	0.00292799	CXCL10/CXCL11/CXCL9/ACKR4/CCL2/CCL5	6
GO:0060330	regulation of response to type II interferon	3/160	14/18870	0.000203319	0.00354468	0.00296143	PARP9/NLRC5/PARP14	3
GO:0060334	regulation of type II interferon-mediated signaling pathway	3/160	14/18870	0.000203319	0.00354468	0.00296143	PARP9/NLRC5/PARP14	3
GO:0071706	tumor necrosis factor superfamily cytokine production	8/160	191/18870	0.000228943	0.00393048	0.00328376	OAS1/OAS3/OAS2/IFIH1/CD274/TLR3/MYD88/CLEC7A	8
GO:1903555	regulation of tumor necrosis factor superfamily cytokine production	8/160	191/18870	0.000228943	0.00393048	0.00328376	OAS1/OAS3/OAS2/IFIH1/CD274/TLR3/MYD88/CLEC7A	8
GO:0032897	negative regulation of viral transcription	3/160	15/18870	0.000252569	0.00427088	0.00356815	TRIM21/IFITM3/TRIM14	3
GO:0071639	positive regulation of monocyte chemotactic protein-1 production	3/160	15/18870	0.000252569	0.00427088	0.00356815	OAS1/OAS3/CLEC7A	3
GO:0032642	regulation of chemokine production	6/160	104/18870	0.000258847	0.00434438	0.00362955	OAS1/OAS3/EIF2AK2/TLR3/MYD88/CLEC7A	6
GO:2000116	regulation of cysteine-type endopeptidase activity	8/160	195/18870	0.000263461	0.00438907	0.00366689	IFI6/LAMP3/AIM2/TNFSF10/PSMB9/IFI16/CASP1/CLEC7A	8
GO:0032602	chemokine production	6/160	105/18870	0.000272635	0.0045085	0.00376667	OAS1/OAS3/EIF2AK2/TLR3/MYD88/CLEC7A	6
GO:1901224	positive regulation of non-canonical NF-kappaB signal transduction	5/160	69/18870	0.000298724	0.00490387	0.00409698	IFI35/EIF2AK2/NMI/TLR3/TRIM56	5
GO:0030593	neutrophil chemotaxis	6/160	107/18870	0.000301939	0.00492072	0.00411106	CXCL10/CXCL11/CXCL9/C3AR1/CCL2/CCL5	6
GO:0070230	positive regulation of lymphocyte apoptotic process	3/160	16/18870	0.000308923	0.00499832	0.0041759	CD274/IDO1/CCL5	3
GO:0002730	regulation of dendritic cell cytokine production	3/160	17/18870	0.000372791	0.00592441	0.00494961	BST2/TLR3/CLEC7A	3
GO:0071360	cellular response to exogenous dsRNA	3/160	17/18870	0.000372791	0.00592441	0.00494961	IFIT1/IFIH1/TLR3	3
GO:0097530	granulocyte migration	7/160	156/18870	0.000374063	0.00592441	0.00494961	CXCL10/CXCL11/CXCL9/MYD88/C3AR1/CCL2/CCL5	7
GO:0002224	toll-like receptor signaling pathway	5/160	74/18870	0.000413871	0.00650906	0.00543805	IRF7/IRF1/TLR3/MYD88/PRKCE	5
GO:0002371	dendritic cell cytokine production	3/160	18/18870	0.000444572	0.00694335	0.00580088	BST2/TLR3/CLEC7A	3
GO:0032735	positive regulation of interleukin-12 production	4/160	43/18870	0.000474867	0.00736535	0.00615345	IRF1/IDO1/TLR3/CLEC7A	4
GO:0002281	macrophage activation involved in immune response	3/160	19/18870	0.000524653	0.00802127	0.00670144	IFI35/NMI/PRKCE	3
GO:0046782	regulation of viral transcription	3/160	19/18870	0.000524653	0.00802127	0.00670144	TRIM21/IFITM3/TRIM14	3
GO:0031397	negative regulation of protein ubiquitination	5/160	78/18870	0.000527856	0.00802127	0.00670144	ISG15/DTX3L/HSPA1A/N4BP1/PRKCE	5
GO:0002755	MyD88-dependent toll-like receptor signaling pathway	3/160	20/18870	0.00061341	0.00907605	0.00758267	IRF7/IRF1/MYD88	3
GO:0039535	regulation of RIG-I signaling pathway	3/160	20/18870	0.00061341	0.00907605	0.00758267	OASL/DDX60/DHX58	3
GO:0072567	chemokine (C-X-C motif) ligand 2 production	3/160	20/18870	0.00061341	0.00907605	0.00758267	OAS1/OAS3/MYD88	3
GO:2000341	regulation of chemokine (C-X-C motif) ligand 2 production	3/160	20/18870	0.00061341	0.00907605	0.00758267	OAS1/OAS3/MYD88	3
GO:0071605	monocyte chemotactic protein-1 production	3/160	21/18870	0.000711208	0.0103864	0.00867742	OAS1/OAS3/CLEC7A	3
GO:0071637	regulation of monocyte chemotactic protein-1 production	3/160	21/18870	0.000711208	0.0103864	0.00867742	OAS1/OAS3/CLEC7A	3
GO:0097191	extrinsic apoptotic signaling pathway	8/160	229/18870	0.000765028	0.0111003	0.00927385	IFI6/IFI27/PML/TNFSF10/BCL2L14/SP100/HSPA1A/TLR3	8
GO:0052548	regulation of endopeptidase activity	9/160	288/18870	0.000802487	0.0115692	0.00966559	IFI6/LAMP3/AIM2/TNFSF10/PSMB9/IFI16/CASP1/CLEC7A/PSMB8	9
GO:0071621	granulocyte chemotaxis	6/160	130/18870	0.000849474	0.0121686	0.0101664	CXCL10/CXCL11/CXCL9/C3AR1/CCL2/CCL5	6
GO:0019083	viral transcription	4/160	51/18870	0.000912362	0.0129867	0.0108499	TRIM21/IFITM3/TRIM14/CCL5	4
GO:0071359	cellular response to dsRNA	3/160	23/18870	0.000935329	0.0132299	0.011053	IFIT1/IFIH1/TLR3	3
GO:0071356	cellular response to tumor necrosis factor	8/160	238/18870	0.000981588	0.0137975	0.0115272	TNFSF13B/STAT1/GBP1/AIM2/HSPA1A/CASP1/CCL2/CCL5	8
GO:0032640	tumor necrosis factor production	7/160	186/18870	0.00106114	0.0145883	0.012188	OAS1/OAS3/OAS2/IFIH1/TLR3/MYD88/CLEC7A	7
GO:0032680	regulation of tumor necrosis factor production	7/160	186/18870	0.00106114	0.0145883	0.012188	OAS1/OAS3/OAS2/IFIH1/TLR3/MYD88/CLEC7A	7
GO:0006213	pyrimidine nucleoside metabolic process	3/160	24/18870	0.00106233	0.0145883	0.012188	NT5C3A/TYMP/APOBEC3G	3
GO:0002274	myeloid leukocyte activation	8/160	241/18870	0.0010638	0.0145883	0.012188	BATF2/IFI35/PLSCR1/NMI/TLR3/MYD88/CCL5/PRKCE	8
GO:0034655	nucleobase-containing compound catabolic process	12/160	496/18870	0.00109175	0.0148809	0.0124324	OAS2/ISG20/ZC3HAV1/PNPT1/TYMP/APOBEC3G/CNP/SAMHD1/HSPA1A/MYD88/SLFN12/CPEB3	12
GO:0031640	killing of cells of another organism	5/160	92/18870	0.00111826	0.0150597	0.0125817	GBP1/GBP5/MYD88/APOL1/CLEC7A	5
GO:0141061	disruption of cell in another organism	5/160	92/18870	0.00111826	0.0150597	0.0125817	GBP1/GBP5/MYD88/APOL1/CLEC7A	5
GO:2000106	regulation of leukocyte apoptotic process	5/160	93/18870	0.00117382	0.0157138	0.0131283	IRF7/HSH2D/CD274/IDO1/CCL5	5
GO:0070555	response to interleukin-1	6/160	140/18870	0.00124709	0.0165958	0.0138651	ZBP1/GBP1/MYD88/CCL2/CCL5/CD38	6
GO:1901623	regulation of lymphocyte chemotaxis	3/160	26/18870	0.00134781	0.0178307	0.0148968	CXCL10/CCL2/CCL5	3
GO:0052547	regulation of peptidase activity	9/160	312/18870	0.00140307	0.0184532	0.0154169	IFI6/LAMP3/AIM2/TNFSF10/PSMB9/IFI16/CASP1/CLEC7A/PSMB8	9
GO:0070534	protein K63-linked ubiquitination	4/160	58/18870	0.0014795	0.0193453	0.0161622	TRIM21/TRIM5/RNF213/TRIM56	4
GO:0010818	T cell chemotaxis	3/160	27/18870	0.0015069	0.0195898	0.0163664	CXCL10/CXCL11/CCL5	3
GO:0141060	disruption of anatomical structure in another organism	5/160	99/18870	0.00155115	0.020049	0.0167501	GBP1/GBP5/MYD88/APOL1/CLEC7A	5
GO:2000107	negative regulation of leukocyte apoptotic process	4/160	59/18870	0.00157674	0.0202633	0.0169292	IRF7/HSH2D/IDO1/CCL5	4
GO:2000108	positive regulation of leukocyte apoptotic process	3/160	28/18870	0.0016773	0.0211079	0.0176348	CD274/IDO1/CCL5	3
GO:0070228	regulation of lymphocyte apoptotic process	4/160	60/18870	0.00167834	0.0211079	0.0176348	HSH2D/CD274/IDO1/CCL5	4
GO:0097300	programmed necrotic cell death	4/160	60/18870	0.00167834	0.0211079	0.0176348	ZBP1/NUPR1/MLKL/TLR3	4
GO:0034612	response to tumor necrosis factor	8/160	259/18870	0.00168	0.0211079	0.0176348	TNFSF13B/STAT1/GBP1/AIM2/HSPA1A/CASP1/CCL2/CCL5	8
GO:0019080	viral gene expression	5/160	102/18870	0.0017701	0.0221165	0.0184774	TRIM21/PARP9/IFITM3/TRIM14/CCL5	5
GO:0032757	positive regulation of interleukin-8 production	4/160	63/18870	0.0020103	0.0249788	0.0208688	HSPA1A/TLR3/MYD88/CLEC7A	4
GO:0070663	regulation of leukocyte proliferation	8/160	267/18870	0.00203162	0.025105	0.0209742	TNFSF13B/BST2/IRF1/CD274/IDO1/MYD88/CCL5/CD38	8
GO:0032615	interleukin-12 production	4/160	64/18870	0.00213034	0.0257588	0.0215204	IRF1/IDO1/TLR3/CLEC7A	4
GO:0032655	regulation of interleukin-12 production	4/160	64/18870	0.00213034	0.0257588	0.0215204	IRF1/IDO1/TLR3/CLEC7A	4
GO:0048247	lymphocyte chemotaxis	4/160	64/18870	0.00213034	0.0257588	0.0215204	CXCL10/CXCL11/CCL2/CCL5	4
GO:0048524	positive regulation of viral process	4/160	64/18870	0.00213034	0.0257588	0.0215204	IFIT1/TRIM21/TRIM38/CCL5	4
GO:0032613	interleukin-10 production	4/160	65/18870	0.00225524	0.0268812	0.0224581	ISG15/CD274/IDO1/CLEC7A	4
GO:0032653	regulation of interleukin-10 production	4/160	65/18870	0.00225524	0.0268812	0.0224581	ISG15/CD274/IDO1/CLEC7A	4
GO:0045070	positive regulation of viral genome replication	3/160	31/18870	0.00225902	0.0268812	0.0224581	IFIT1/TRIM38/CCL5	3
GO:2001236	regulation of extrinsic apoptotic signaling pathway	6/160	158/18870	0.00230428	0.0272754	0.0227875	IFI6/PML/TNFSF10/BCL2L14/SP100/HSPA1A	6
GO:0042531	positive regulation of tyrosine phosphorylation of STAT protein	4/160	66/18870	0.0023851	0.0280842	0.0234632	PARP9/PARP14/IFNL1/CCL5	4
GO:0033209	tumor necrosis factor-mediated signaling pathway	5/160	111/18870	0.00256312	0.0298677	0.0249532	TNFSF13B/STAT1/AIM2/HSPA1A/CASP1	5
GO:0071347	cellular response to interleukin-1	5/160	111/18870	0.00256312	0.0298677	0.0249532	ZBP1/GBP1/MYD88/CCL2/CCL5	5
GO:0045648	positive regulation of erythrocyte differentiation	3/160	33/18870	0.00270824	0.0313961	0.0262301	ISG15/STAT1/HSPA1A	3
GO:1901222	regulation of non-canonical NF-kappaB signal transduction	5/160	113/18870	0.00276948	0.0319413	0.0266857	IFI35/EIF2AK2/NMI/TLR3/TRIM56	5
GO:0070665	positive regulation of leukocyte proliferation	6/160	166/18870	0.00294666	0.0335306	0.0280135	TNFSF13B/BST2/CD274/MYD88/CCL5/CD38	6
GO:0002828	regulation of type 2 immune response	3/160	34/18870	0.00295201	0.0335306	0.0280135	RSAD2/IDO1/IFNL1	3
GO:1900225	regulation of NLRP3 inflammasome complex assembly	3/160	34/18870	0.00295201	0.0335306	0.0280135	EIF2AK2/GBP5/MYD88	3
GO:0002676	regulation of chronic inflammatory response	2/160	10/18870	0.00307471	0.0344031	0.0287424	IDO1/CCL5	2
GO:0035747	natural killer cell chemotaxis	2/160	10/18870	0.00307471	0.0344031	0.0287424	CCL2/CCL5	2
GO:0070432	regulation of nucleotide-binding oligomerization domain containing 2 signaling pathway	2/160	10/18870	0.00307471	0.0344031	0.0287424	HSPA1A/SLC15A3	2
GO:0071260	cellular response to mechanical stimulus	4/160	72/18870	0.00327378	0.0364492	0.0304518	IRF1/TLR3/MYD88/CASP1	4
GO:0051928	positive regulation of calcium ion transport	5/160	118/18870	0.00333771	0.0369779	0.0308935	CXCL10/CXCL11/CXCL9/CCL2/CCL5	5
GO:0072678	T cell migration	4/160	73/18870	0.00344104	0.0377821	0.0315654	CXCL10/CXCL11/CCL2/CCL5	4
GO:0032609	type II interferon production	5/160	119/18870	0.0034607	0.0377821	0.0315654	ISG15/CD274/IFNL1/TLR3/CLEC7A	5
GO:0032649	regulation of type II interferon production	5/160	119/18870	0.0034607	0.0377821	0.0315654	ISG15/CD274/IFNL1/TLR3/CLEC7A	5
GO:0002718	regulation of cytokine production involved in immune response	5/160	120/18870	0.00358692	0.0389709	0.0325586	RSAD2/BST2/TLR3/MYD88/CLEC7A	5
GO:0071887	leukocyte apoptotic process	5/160	121/18870	0.00371641	0.040105	0.0335061	IRF7/HSH2D/CD274/IDO1/CCL5	5
GO:0035561	regulation of chromatin binding	2/160	11/18870	0.00373711	0.040105	0.0335061	PARP9/DTX3L	2
GO:0044546	NLRP3 inflammasome complex assembly	3/160	37/18870	0.00376263	0.040105	0.0335061	EIF2AK2/GBP5/MYD88	3
GO:0141085	regulation of inflammasome-mediated signaling pathway	3/160	37/18870	0.00376263	0.040105	0.0335061	EIF2AK2/GBP5/MYD88	3
GO:0002367	cytokine production involved in immune response	5/160	122/18870	0.00384923	0.0408345	0.0341155	RSAD2/BST2/TLR3/MYD88/CLEC7A	5
GO:0032729	positive regulation of type II interferon production	4/160	77/18870	0.00416821	0.0440108	0.0367692	ISG15/IFNL1/TLR3/CLEC7A	4
GO:0050670	regulation of lymphocyte proliferation	7/160	238/18870	0.00424732	0.0446366	0.037292	TNFSF13B/IRF1/CD274/IDO1/MYD88/CCL5/CD38	7
GO:0042509	regulation of tyrosine phosphorylation of STAT protein	4/160	78/18870	0.00436498	0.0453037	0.0378494	PARP9/PARP14/IFNL1/CCL5	4
GO:0070229	negative regulation of lymphocyte apoptotic process	3/160	39/18870	0.00437123	0.0453037	0.0378494	HSH2D/IDO1/CCL5	3
GO:0140632	canonical inflammasome complex assembly	3/160	39/18870	0.00437123	0.0453037	0.0378494	EIF2AK2/GBP5/MYD88	3
GO:0002645	positive regulation of tolerance induction	2/160	12/18870	0.00445964	0.0457979	0.0382623	CD274/IDO1	2
GO:0034154	toll-like receptor 7 signaling pathway	2/160	12/18870	0.00445964	0.0457979	0.0382623	RSAD2/PIK3AP1	2
GO:0032944	regulation of mononuclear cell proliferation	7/160	242/18870	0.00464846	0.0473049	0.0395213	TNFSF13B/IRF1/CD274/IDO1/MYD88/CCL5/CD38	7
GO:0097529	myeloid leukocyte migration	7/160	242/18870	0.00464846	0.0473049	0.0395213	CXCL10/CXCL11/CXCL9/MYD88/C3AR1/CCL2/CCL5	7
GO:0070232	regulation of T cell apoptotic process	3/160	40/18870	0.00469657	0.0475793	0.0397505	CD274/IDO1/CCL5	3
GO:1903320	regulation of protein modification by small protein conjugation or removal	7/160	243/18870	0.00475307	0.0479357	0.0400483	ISG15/TRIM21/DTX3L/NMI/HSPA1A/N4BP1/PRKCE	7
GO:2001056	positive regulation of cysteine-type endopeptidase activity	5/160	129/18870	0.00487581	0.048954	0.040899	AIM2/TNFSF10/IFI16/CASP1/CLEC7A	5
GO:0002534	cytokine production involved in inflammatory response	4/160	81/18870	0.00499269	0.0494602	0.041322	GBP5/TLR3/MYD88/CLEC7A	4
GO:0002720	positive regulation of cytokine production involved in immune response	4/160	81/18870	0.00499269	0.0494602	0.041322	RSAD2/TLR3/MYD88/CLEC7A	4
GO:1900015	regulation of cytokine production involved in inflammatory response	4/160	81/18870	0.00499269	0.0494602	0.041322	GBP5/TLR3/MYD88/CLEC7A	4
GO:0048246	macrophage chemotaxis	3/160	41/18870	0.00503619	0.0494602	0.041322	C3AR1/CCL2/CCL5	3
GO:0051281	positive regulation of release of sequestered calcium ion into cytosol	3/160	41/18870	0.00503619	0.0494602	0.041322	CXCL10/CXCL11/CXCL9	3

## Sheet: H5N1 8hpi down
ID	Description	GeneRatio	BgRatio	pvalue	p.adjust	qvalue	geneID	Count
GO:0062197	cellular response to chemical stress	10/80	317/18870	9.04227e-07	0.00083225	0.000680403	FOS/MPV17L/JUN/PTGS2/PDGFD/ZC3H12A/CYP1B1/SLC1A1/GJB2/MMP2	10
GO:0046683	response to organophosphorus	7/80	127/18870	1.11925e-06	0.00083225	0.000680403	FOS/FOSB/PTGS2/PER1/CYP1B1/TRPM4/RAPGEF3	7
GO:0034599	cellular response to oxidative stress	9/80	255/18870	1.31201e-06	0.00083225	0.000680403	FOS/MPV17L/JUN/PDGFD/ZC3H12A/CYP1B1/SLC1A1/GJB2/MMP2	9
GO:0032496	response to lipopolysaccharide	10/80	348/18870	2.09564e-06	0.000943812	0.00077161	FOS/NR4A1/CXCL2/PTGS2/CXCL5/F2R/ZC3H12A/CXCL3/CSF3/GJB2	10
GO:0014074	response to purine-containing compound	7/80	143/18870	2.4798e-06	0.000943812	0.00077161	FOS/FOSB/PTGS2/PER1/CYP1B1/TRPM4/RAPGEF3	7
GO:0002237	response to molecule of bacterial origin	10/80	369/18870	3.53208e-06	0.00112026	0.000915862	FOS/NR4A1/CXCL2/PTGS2/CXCL5/F2R/ZC3H12A/CXCL3/CSF3/GJB2	10
GO:0006979	response to oxidative stress	10/80	400/18870	7.19031e-06	0.00148031	0.00121022	FOS/MPV17L/JUN/PTGS2/PDGFD/ZC3H12A/CYP1B1/SLC1A1/GJB2/MMP2	10
GO:0036293	response to decreased oxygen levels	9/80	315/18870	7.36374e-06	0.00148031	0.00121022	FOS/EGR1/PTGS2/POSTN/PDK1/TFRC/AK4/SLC1A1/MMP2	9
GO:2000630	positive regulation of miRNA metabolic process	5/80	64/18870	7.56473e-06	0.00148031	0.00121022	FOS/NEAT1/EGR1/JUN/ZC3H12A	5
GO:0006937	regulation of muscle contraction	7/80	170/18870	7.7788e-06	0.00148031	0.00121022	NR4A1/PTGS2/DAPK3/F2R/ZC3H12A/TRPM4/RNF207	7
GO:0014823	response to activity	5/80	72/18870	1.35193e-05	0.00212897	0.00174053	FOS/POSTN/SLC25A25/NFATC1/MMP2	5
GO:0035914	skeletal muscle cell differentiation	5/80	73/18870	1.44655e-05	0.00212897	0.00174053	FOS/NR4A1/EGR1/EGR2/NLN	5
GO:0070482	response to oxygen levels	9/80	343/18870	1.45436e-05	0.00212897	0.00174053	FOS/EGR1/PTGS2/POSTN/PDK1/TFRC/AK4/SLC1A1/MMP2	9
GO:1902075	cellular response to salt	7/80	199/18870	2.16326e-05	0.00294049	0.00240399	FOS/EGR1/FOSB/PTGS2/ZC3H12A/SLC1A1/TRPM4	7
GO:0032570	response to progesterone	4/80	40/18870	2.43706e-05	0.00309181	0.0025277	FOS/FOSB/CYP1B1/GJB2	4
GO:0051591	response to cAMP	5/80	85/18870	3.03612e-05	0.00359656	0.00294036	FOS/FOSB/PER1/CYP1B1/RAPGEF3	5
GO:2000628	regulation of miRNA metabolic process	5/80	86/18870	3.2129e-05	0.00359656	0.00294036	FOS/NEAT1/EGR1/JUN/ZC3H12A	5
GO:0001666	response to hypoxia	8/80	298/18870	3.81118e-05	0.00402927	0.00329411	FOS/EGR1/PTGS2/POSTN/PDK1/TFRC/AK4/MMP2	8
GO:0034614	cellular response to reactive oxygen species	6/80	154/18870	4.89565e-05	0.00490338	0.00400874	FOS/MPV17L/JUN/PDGFD/CYP1B1/MMP2	6
GO:0010586	miRNA metabolic process	5/80	105/18870	8.36641e-05	0.00772301	0.00631392	FOS/NEAT1/EGR1/JUN/ZC3H12A	5
GO:0090257	regulation of muscle system process	7/80	247/18870	8.52251e-05	0.00772301	0.00631392	NR4A1/PTGS2/DAPK3/F2R/ZC3H12A/TRPM4/RNF207	7
GO:0060004	reflex	3/80	21/18870	9.23603e-05	0.00798917	0.00653151	ALDH1A3/SLC1A1/AFG3L2	3
GO:1903522	regulation of blood circulation	7/80	258/18870	0.000111808	0.00925089	0.00756302	PTGS2/F2R/ZC3H12A/SLC1A1/TRPM4/MMP2/RNF207	7
GO:0032355	response to estradiol	5/80	113/18870	0.000118449	0.00939201	0.0076784	PTGS2/POSTN/CYP1B1/GJB2/MMP2	5
GO:0007565	female pregnancy	6/80	186/18870	0.000138873	0.010571	0.00864227	FOS/FOSB/PTGS2/SLC19A1/GJB2/MMP2	6
GO:0003018	vascular process in circulatory system	7/80	269/18870	0.000144783	0.010597	0.00866353	PTGS2/SLC19A1/F2R/TFRC/SLC1A1/TRPM4/MMP2	7
GO:0019229	regulation of vasoconstriction	4/80	64/18870	0.000156856	0.0110555	0.00903835	PTGS2/F2R/TRPM4/MMP2	4
GO:0051384	response to glucocorticoid	5/80	127/18870	0.000204858	0.013923	0.0113827	FOS/FOSB/PTGS2/CYP1B1/GJB2	5
GO:0000302	response to reactive oxygen species	6/80	205/18870	0.000235361	0.0153262	0.0125299	FOS/MPV17L/JUN/PDGFD/CYP1B1/MMP2	6
GO:0044703	multi-organism reproductive process	6/80	206/18870	0.000241612	0.0153262	0.0125299	FOS/FOSB/PTGS2/SLC19A1/GJB2/MMP2	6
GO:0044706	multi-multicellular organism process	6/80	216/18870	0.000311594	0.0191279	0.0156379	FOS/FOSB/PTGS2/SLC19A1/GJB2/MMP2	6
GO:0045907	positive regulation of vasoconstriction	3/80	32/18870	0.000333062	0.0198068	0.016193	PTGS2/F2R/TRPM4	3
GO:0071456	cellular response to hypoxia	5/80	147/18870	0.000402868	0.0232321	0.0189933	FOS/EGR1/PTGS2/PDK1/AK4	5
GO:0042310	vasoconstriction	4/80	83/18870	0.000426841	0.0233036	0.0190518	PTGS2/F2R/TRPM4/MMP2	4
GO:0031960	response to corticosteroid	5/80	149/18870	0.000428601	0.0233036	0.0190518	FOS/FOSB/PTGS2/CYP1B1/GJB2	5
GO:0060326	cell chemotaxis	7/80	325/18870	0.000456442	0.0241281	0.0197258	NR4A1/CXCL2/PDGFD/CXCL5/CXCL3/TRPM4/MMP2	7
GO:0043434	response to peptide hormone	8/80	430/18870	0.000470972	0.0242232	0.0198036	FOS/NR4A1/EGR1/EGR2/PTGS2/CYP1B1/MYO5A/GJB2	8
GO:0048545	response to steroid hormone	7/80	330/18870	0.000499917	0.0250353	0.0204675	FOS/FOSB/PTGS2/PER1/CYP1B1/GJB2/VPS18	7
GO:0036294	cellular response to decreased oxygen levels	5/80	158/18870	0.000560063	0.0270807	0.0221397	FOS/EGR1/PTGS2/PDK1/AK4	5
GO:0097529	myeloid leukocyte migration	6/80	242/18870	0.000569221	0.0270807	0.0221397	CXCL2/PDGFD/CXCL5/CXCL3/IL1R1/MMP2	6
GO:0003012	muscle system process	8/80	452/18870	0.000653586	0.030336	0.024801	NR4A1/PTGS2/DAPK3/F2R/ZC3H12A/NFATC1/TRPM4/RNF207	8
GO:0007519	skeletal muscle tissue development	5/80	166/18870	0.000700508	0.0308259	0.0252016	FOS/NR4A1/EGR1/EGR2/NLN	5
GO:0006936	muscle contraction	7/80	351/18870	0.000720008	0.0308259	0.0252016	NR4A1/PTGS2/DAPK3/F2R/ZC3H12A/TRPM4/RNF207	7
GO:0097305	response to alcohol	6/80	254/18870	0.000733267	0.0308259	0.0252016	FOS/FOSB/OSBPL7/CYP1B1/CSF3/LANCL2	6
GO:2000627	positive regulation of miRNA catabolic process	2/80	10/18870	0.000781323	0.0308259	0.0252016	NEAT1/ZC3H12A	2
GO:0048661	positive regulation of smooth muscle cell proliferation	4/80	98/18870	0.000799718	0.0308259	0.0252016	JUN/PTGS2/PDGFD/MMP2	4
GO:0034612	response to tumor necrosis factor	6/80	259/18870	0.00081153	0.0308259	0.0252016	FOS/PTGS2/POSTN/ZC3H12A/CYP1B1/NFATC1	6
GO:0006935	chemotaxis	8/80	468/18870	0.00081941	0.0308259	0.0252016	NR4A1/CXCL2/PDGFD/CXCL5/FLRT3/CXCL3/TRPM4/MMP2	8
GO:0006942	regulation of striated muscle contraction	4/80	99/18870	0.000830729	0.0308259	0.0252016	NR4A1/ZC3H12A/TRPM4/RNF207	4
GO:1990868	response to chemokine	4/80	99/18870	0.000830729	0.0308259	0.0252016	CXCL2/CXCL5/ZC3H12A/CXCL3	4
GO:1990869	cellular response to chemokine	4/80	99/18870	0.000830729	0.0308259	0.0252016	CXCL2/CXCL5/ZC3H12A/CXCL3	4
GO:0042330	taxis	8/80	470/18870	0.000842327	0.0308259	0.0252016	NR4A1/CXCL2/PDGFD/CXCL5/FLRT3/CXCL3/TRPM4/MMP2	8
GO:0071453	cellular response to oxygen levels	5/80	174/18870	0.000865808	0.0310703	0.0254014	FOS/EGR1/PTGS2/PDK1/AK4	5
GO:1902074	response to salt	7/80	366/18870	0.000919709	0.0310703	0.0254014	FOS/EGR1/FOSB/PTGS2/ZC3H12A/SLC1A1/TRPM4	7
GO:0072124	regulation of glomerular mesangial cell proliferation	2/80	11/18870	0.000952325	0.0310703	0.0254014	EGR1/PDGFD	2
GO:2000625	regulation of miRNA catabolic process	2/80	11/18870	0.000952325	0.0310703	0.0254014	NEAT1/ZC3H12A	2
GO:0060538	skeletal muscle organ development	5/80	178/18870	0.000958599	0.0310703	0.0254014	FOS/NR4A1/EGR1/EGR2/NLN	5
GO:0097306	cellular response to alcohol	4/80	103/18870	0.000963294	0.0310703	0.0254014	FOS/OSBPL7/CYP1B1/LANCL2	4
GO:1901655	cellular response to ketone	4/80	103/18870	0.000963294	0.0310703	0.0254014	FOS/POSTN/CYP1B1/GJB2	4
GO:0032526	response to retinoic acid	4/80	106/18870	0.00107201	0.0338654	0.0276865	BRINP1/TFRC/GJB2/MMP2	4
GO:0007611	learning or memory	6/80	274/18870	0.00108554	0.0338654	0.0276865	FOS/EGR2/PTGS2/BRINP1/SLC1A1/RAPGEF3	6
GO:0072110	glomerular mesangial cell proliferation	2/80	12/18870	0.00113965	0.0349799	0.0285976	EGR1/PDGFD	2
GO:0014911	positive regulation of smooth muscle cell migration	3/80	49/18870	0.00117472	0.0354839	0.0290097	PDGFD/POSTN/CYP1B1	3
GO:0071347	cellular response to interleukin-1	4/80	111/18870	0.00127193	0.03782	0.0309196	EGR1/ZC3H12A/IL1R1/MMP2	4
GO:1902895	positive regulation of miRNA transcription	3/80	52/18870	0.0013963	0.0408794	0.0334208	FOS/EGR1/JUN	3
GO:0050900	leukocyte migration	7/80	396/18870	0.00144917	0.0417843	0.0341606	CXCL2/PDGFD/CXCL5/CXCL3/IL1R1/TRPM4/MMP2	7
GO:0051412	response to corticosterone	2/80	14/18870	0.00156271	0.0443857	0.0362873	FOS/FOSB	2
GO:0071248	cellular response to metal ion	5/80	200/18870	0.0016071	0.0449751	0.0367692	FOS/FOSB/JUN/PTGS2/SLC1A1	5
GO:0044849	estrous cycle	2/80	15/18870	0.00179818	0.0488848	0.0399655	EGR1/CYP1B1	2
GO:1901722	regulation of cell proliferation involved in kidney development	2/80	15/18870	0.00179818	0.0488848	0.0399655	EGR1/PDGFD	2
GO:0071774	response to fibroblast growth factor	4/80	123/18870	0.00185562	0.049736	0.0406614	NR4A1/POSTN/IER2/FLRT3	4
